# Supplementary material for: Monitoring Functional Posttranslational Modifications Using a Data‐Driven Proteome Informatic Pipeline
Source: Proteomics. 2025 Mar 18;25(8):e202400238. doi: 10.1002/pmic.202400238 (PMC12019915; doi:10.1002/pmic.202400238)
Supplement: Supplementary file 2 — Supporting Information [file PMIC-25-e202400238-s005.csv]

proteinGroups_PEIMAN_Da
Protein IDs	Majority protein IDs	Peptide counts (all)	Peptide counts (razor+unique)	Peptide counts (unique)	Protein names	Gene names	Fasta headers	Number of proteins	Peptides	Razor + unique peptides	Unique peptides	Peptides Dasatinib	Razor + unique peptides Dasatinib	Unique peptides Dasatinib	Sequence coverage [%]	Unique + razor sequence coverage [%]	Unique sequence coverage [%]	Mol. weight [kDa]	Sequence length	Sequence lengths	Fraction average	Fraction 1	Fraction 2	Fraction 3	Fraction 4	Fraction 5	Fraction 6	Fraction 7	Fraction 8	Fraction 9	Fraction 10	Fraction 11	Fraction 12	Fraction 13	Fraction 14	Fraction 15	Fraction 16	Fraction 17	Fraction 18	Fraction 19	Fraction 20	Fraction 21	Fraction 22	Fraction 23	Fraction 24	Q-value	Score	Control replicate 1	Control replicate 2
A0A024RBG1;Q9NZJ9	A0A024RBG1;Q9NZJ9	5;5	5;5	3;3	Diphosphoinositol polyphosphate phosphohydrolase 2	NUDT4	sp|A0A024RBG1|NUD4B_HUMAN Diphosphoinositol polyphosphate phosphohydrolase NUDT4B OS=Homo sapiens OX=9606 GN=NUDT4B PE=3 SV=1;sp|Q9NZJ9|NUDT4_HUMAN Diphosphoinositol polyphosphate phosphohydrolase 2 OS=Homo sapiens OX=9606 GN=NUDT4 PE=1 SV=2	2	5	5	3	5	5	3	26.5	26.5	22.7	20.434	181	181;180	13.5									1	1	1	1			1									1	0	10.182	4428200	4303200
P0DPF3;A0A087WUL8;P0DPF2;Q3BBV2;B4DH59;Q5TI25;Q3BBV0;Q5TAG4	P0DPF3;A0A087WUL8;P0DPF2;Q3BBV2;B4DH59;Q5TI25;Q3BBV0;Q5TAG4	1;1;1;1;1;1;1;1	1;1;1;1;1;1;1;1	1;1;1;1;1;1;1;1	Putative neuroblastoma breakpoint family member 8;Neuroblastoma breakpoint family member 26;Neuroblastoma breakpoint family member 14;Neuroblastoma breakpoint family member 1;Neuroblastoma breakpoint family member 12	NBPF19;NBPF8;NBPF26;NBPF14;NBPF1;NBPF12	sp|P0DPF3|NBPF9_HUMAN Neuroblastoma breakpoint family member 9 OS=Homo sapiens OX=9606 GN=NBPF9 PE=2 SV=1;sp|A0A087WUL8|NBPFJ_HUMAN Neuroblastoma breakpoint family member 19 OS=Homo sapiens OX=9606 GN=NBPF19 PE=5 SV=1;sp|P0DPF2|NBPFK_HUMAN Neuroblastoma br	8	1	1	1	1	1	1	1.4	1.4	1.4	127.75	1111	1111;3843;5207;869;902;921;1214;1457	20																				1					0.0053527	1.5427	41193	37020
A0A096LP01	A0A096LP01	2	2	2		LINC00493	sp|A0A096LP01|SIM26_HUMAN Small integral membrane protein 26 OS=Homo sapiens OX=9606 GN=SMIM26 PE=3 SV=1	1	2	2	2	2	2	2	37.9	37.9	37.9	10.908	95	95	14.5										1									1						0	18.883	1009200	1133000
P0DPI2;A0A0B4J2D5	P0DPI2;A0A0B4J2D5	7;7	7;7	7;7			sp|P0DPI2|GAL3A_HUMAN Glutamine amidotransferase-like class 1 domain-containing protein 3A, mitochondrial OS=Homo sapiens OX=9606 GN=GATD3A PE=1 SV=1;sp|A0A0B4J2D5|GAL3B_HUMAN Glutamine amidotransferase-like class 1 domain-containing protein 3B, mitochondr	2	7	7	7	7	7	7	39.9	39.9	39.9	28.17	268	268;268	15.4					1		1	1			1	1					1						2	2	0	205.57	3815500	4099000
A0A0B4J2F2;P57059	A0A0B4J2F2;P57059	1;1	1;1	1;1	Serine/threonine-protein kinase SIK1	LOC102724428;SIK1	sp|A0A0B4J2F2|SIK1B_HUMAN Probable serine/threonine-protein kinase SIK1B OS=Homo sapiens OX=9606 GN=SIK1B PE=1 SV=1;sp|P57059|SIK1_HUMAN Serine/threonine-protein kinase SIK1 OS=Homo sapiens OX=9606 GN=SIK1 PE=1 SV=2	2	1	1	1	1	1	1	1.8	1.8	1.8	84.929	783	783;783	4				1																					0	21.568	27912	30312
A0A0U1RRE5	A0A0U1RRE5	2	2	2			sp|A0A0U1RRE5|NBDY_HUMAN Negative regulator of P-body association OS=Homo sapiens OX=9606 GN=NBDY PE=1 SV=1	1	2	2	2	2	2	2	51.5	51.5	51.5	7.0249	68	68	12.8				1	1																2				0	11.669	905170	879350
A0A1B0GTZ2	A0A1B0GTZ2	1	1	1			sp|A0A1B0GTZ2|CC196_HUMAN Putative coiled-coil domain-containing protein 196 OS=Homo sapiens OX=9606 GN=CCDC196 PE=5 SV=1	1	1	1	1	1	1	1	5.1	5.1	5.1	34.479	297	297	23																							1		1	-2	307800	313020
A0A1B0GUS4;P68036	A0A1B0GUS4;P68036	3;3	3;3	3;3	Ubiquitin-conjugating enzyme E2 L3	UBE2L3	sp|A0A1B0GUS4|UB2L5_HUMAN Ubiquitin-conjugating enzyme E2 L5 OS=Homo sapiens OX=9606 GN=UBE2L5 PE=2 SV=1;sp|P68036|UB2L3_HUMAN Ubiquitin-conjugating enzyme E2 L3 OS=Homo sapiens OX=9606 GN=UBE2L3 PE=1 SV=1	2	3	3	3	3	3	3	22.1	22.1	22.1	17.875	154	154;154	13										1	1				1	1									0	30.899	10016000	11209000
A0A1B0GVH7	A0A1B0GVH7	1	1	1			sp|A0A1B0GVH7|IQCM_HUMAN IQ domain-containing protein M OS=Homo sapiens OX=9606 GN=IQCM PE=4 SV=1	1	1	1	1	1	1	1	1.8	1.8	1.8	59.586	501	501	23																							1		1	-2	11581	11671
A0A1B0GVM6	A0A1B0GVM6	1	1	1			sp|A0A1B0GVM6|CK097_HUMAN Uncharacterized protein C11orf97 OS=Homo sapiens OX=9606 GN=C11orf97 PE=3 SV=1	1	1	1	1	1	1	1	15.1	15.1	15.1	13.914	126	126	13													1												1	-2	15384	28235
A0A1B0GVR7	A0A1B0GVR7	1	1	1			sp|A0A1B0GVR7|F240C_HUMAN Protein FAM240C OS=Homo sapiens OX=9606 GN=FAM240C PE=3 SV=1	1	1	1	1	1	1	1	9.5	9.5	9.5	10.833	95	95	4				1																					1	-2	37892	49991
A0A1W2PR82	A0A1W2PR82	1	1	1			sp|A0A1W2PR82|PERC1_HUMAN Protein PERCC1 OS=Homo sapiens OX=9606 GN=PERCC1 PE=3 SV=1	1	1	1	1	1	1	1	4.9	4.9	4.9	29.212	267	267	21																					1				1	-2	0	0
A0A5B6	A0A5B6	1	1	1		TCRBV3S1	sp|A0A5B6|TVB28_HUMAN T cell receptor beta variable 28 OS=Homo sapiens OX=9606 GN=TRBV28 PE=1 SV=1	1	1	1	1	1	1	1	9.6	9.6	9.6	13.166	114	114	3			1																						1	-2	0	0
A0AUZ9	A0AUZ9	1	1	1	KAT8 regulatory NSL complex subunit 1-like protein	KANSL1L	sp|A0AUZ9|KAL1L_HUMAN KAT8 regulatory NSL complex subunit 1-like protein OS=Homo sapiens OX=9606 GN=KANSL1L PE=1 SV=2	1	1	1	1	1	1	1	1.1	1.1	1.1	112.25	987	987	23																							1		1	-2	304820	502540
A0AV96;Q8TBY0;Q9NQ94	A0AV96	17;3;1	17;3;1	17;3;1	RNA-binding protein 47	RBM47	sp|A0AV96|RBM47_HUMAN RNA-binding protein 47 OS=Homo sapiens OX=9606 GN=RBM47 PE=1 SV=2	3	17	17	17	17	17	17	35.6	35.6	35.6	64.098	593	593;533;594	12.5	2				1	1		1	1	2	2	2	1	2		2	1	1	2		1			1	0	243.54	10968000	13505000
A0AVT1	A0AVT1	27	27	27	Ubiquitin-like modifier-activating enzyme 6	UBA6	sp|A0AVT1|UBA6_HUMAN Ubiquitin-like modifier-activating enzyme 6 OS=Homo sapiens OX=9606 GN=UBA6 PE=1 SV=1	1	27	27	27	27	27	27	34.2	34.2	34.2	117.97	1052	1052	13.8	1	2		1	3				1	3	2	2	1	2	2	2	2	1	2	3	2		2	2	0	187.85	22948000	24547000
A0FGR8	A0FGR8	15	15	15	Extended synaptotagmin-2	ESYT2	sp|A0FGR8|ESYT2_HUMAN Extended synaptotagmin-2 OS=Homo sapiens OX=9606 GN=ESYT2 PE=1 SV=1	1	15	15	15	15	15	15	19.8	19.8	19.8	102.36	921	921	13.9		1						2	3	1			1		1	2	2	3					1	1	0	160.43	14424000	16299000
A0JLT2	A0JLT2	2	2	2	Mediator of RNA polymerase II transcription subunit 19	MED19	sp|A0JLT2|MED19_HUMAN Mediator of RNA polymerase II transcription subunit 19 OS=Homo sapiens OX=9606 GN=MED19 PE=1 SV=2	1	2	2	2	2	2	2	15.2	15.2	15.2	26.273	244	244	22.7																					1		1	1	0	173.08	640660	626840
A0JNW5	A0JNW5	3	3	3	UHRF1-binding protein 1-like	UHRF1BP1L	sp|A0JNW5|UH1BL_HUMAN UHRF1-binding protein 1-like OS=Homo sapiens OX=9606 GN=UHRF1BP1L PE=1 SV=2	1	3	3	3	3	3	3	2.9	2.9	2.9	164.2	1464	1464	10.7		1				1																		1	0	7.0065	71875	77488
A0MZ66	A0MZ66	33	33	33	Shootin-1	KIAA1598	sp|A0MZ66|SHOT1_HUMAN Shootin-1 OS=Homo sapiens OX=9606 GN=SHTN1 PE=1 SV=4	1	33	33	33	33	33	33	51.2	51.2	51.2	71.639	631	631	11.7	1	3	3	3		1	2	3	2	3	1	1	3	3	3	1	2	1	2			2	2	2	0	323.31	17547000	21484000
A1KXE4	A1KXE4	1	1	1	Myelin-associated neurite-outgrowth inhibitor	FAM168B	sp|A1KXE4|F168B_HUMAN Myelin-associated neurite-outgrowth inhibitor OS=Homo sapiens OX=9606 GN=FAM168B PE=1 SV=1	1	1	1	1	1	1	1	9.2	9.2	9.2	20.324	195	195	24																								1	0.0027968	1.932	168270	146050
A1L0T0	A1L0T0	15	15	15	Acetolactate synthase-like protein	ILVBL	sp|A1L0T0|HACL2_HUMAN 2-hydroxyacyl-CoA lyase 2 OS=Homo sapiens OX=9606 GN=ILVBL PE=1 SV=2	1	15	15	15	15	15	15	28.5	28.5	28.5	67.867	632	632	12.2	1	1	2				1	2	1			2		1	2	3					2	2			0	323.31	13534000	15962000
A1L162	A1L162	1	1	1	Glutamate-rich protein 2	ERICH2	sp|A1L162|ERIC2_HUMAN Glutamate-rich protein 2 OS=Homo sapiens OX=9606 GN=ERICH2 PE=1 SV=1	1	1	1	1	1	1	1	12.8	12.8	12.8	17.672	156	156	8								1																	1	-2	168260	170040
A1L188	A1L188	1	1	1	Uncharacterized protein C17orf89	C17orf89	sp|A1L188|NDUF8_HUMAN NADH dehydrogenase [ubiquinone] 1 alpha subcomplex assembly factor 8 OS=Homo sapiens OX=9606 GN=NDUFAF8 PE=1 SV=1	1	1	1	1	1	1	1	12.2	12.2	12.2	7.7558	74	74	9									1																0.0019805	2.1524	0	0
A1L390	A1L390	5	5	5	Pleckstrin homology domain-containing family G member 3	PLEKHG3	sp|A1L390|PKHG3_HUMAN Pleckstrin homology domain-containing family G member 3 OS=Homo sapiens OX=9606 GN=PLEKHG3 PE=1 SV=1	1	5	5	5	5	5	5	4.9	4.9	4.9	134.41	1219	1219	12.2					1	1	1														1	1			0	40.886	832670	926020
A1L3X0	A1L3X0	1	1	1	Elongation of very long chain fatty acids protein 7	ELOVL7	sp|A1L3X0|ELOV7_HUMAN Elongation of very long chain fatty acids protein 7 OS=Homo sapiens OX=9606 GN=ELOVL7 PE=1 SV=1	1	1	1	1	1	1	1	2.8	2.8	2.8	33.356	281	281	4				1																					0.00072685	2.7551	23722	28001
A1X283	A1X283	13	13	12	SH3 and PX domain-containing protein 2B	SH3PXD2B	sp|A1X283|SPD2B_HUMAN SH3 and PX domain-containing protein 2B OS=Homo sapiens OX=9606 GN=SH3PXD2B PE=1 SV=3	1	13	13	12	13	13	12	19	19	18.1	101.58	911	911	15								1		2	1	1	1	2	1		1		1		1	1		1	0	85.205	7933300	8650900
A2AJT9	A2AJT9	1	1	1	Uncharacterized protein CXorf23	CXorf23	sp|A2AJT9|BCLA3_HUMAN BCLAF1 and THRAP3 family member 3 OS=Homo sapiens OX=9606 GN=BCLAF3 PE=1 SV=1	1	1	1	1	1	1	1	1.7	1.7	1.7	83.87	711	711	2		1																							0	4.1415	131830	132890
A2RRH5	A2RRH5	1	1	1	WD repeat-containing protein 27	WDR27	sp|A2RRH5|WDR27_HUMAN WD repeat-containing protein 27 OS=Homo sapiens OX=9606 GN=WDR27 PE=1 SV=3	1	1	1	1	1	1	1	0.8	0.8	0.8	90.037	827	827	23																							1		0.0074952	1.3998	719900	584190
A2RRP1	A2RRP1	15	15	15	Neuroblastoma-amplified sequence	NBAS	sp|A2RRP1|NBAS_HUMAN Neuroblastoma-amplified sequence OS=Homo sapiens OX=9606 GN=NBAS PE=1 SV=2	1	15	15	15	15	15	15	7.9	7.9	7.9	268.57	2371	2371	11.8		1	1	1	1			1			2		2	2					2	1	1				0	83.071	4977400	5129400
A2RTX5	A2RTX5	4	3	3	Probable threonine--tRNA ligase 2, cytoplasmic	TARSL2	sp|A2RTX5|SYTC2_HUMAN Threonine--tRNA ligase 2, cytoplasmic OS=Homo sapiens OX=9606 GN=TARS3 PE=1 SV=1	1	4	3	3	4	3	3	6.4	5.4	5.4	92.644	802	802	18.3							1																	2	0	77.583	39665	39391
A2RUB1	A2RUB1	1	1	1	Uncharacterized protein C17orf104	C17orf104	sp|A2RUB1|MEIOC_HUMAN Meiosis-specific coiled-coil domain-containing protein MEIOC OS=Homo sapiens OX=9606 GN=MEIOC PE=2 SV=3	1	1	1	1	1	1	1	1.2	1.2	1.2	107.56	952	952	19																			1						0.0010108	2.5982	0	0
A2RUC4	A2RUC4	4	4	4	tRNA wybutosine-synthesizing protein 5	TYW5	sp|A2RUC4|TYW5_HUMAN tRNA wybutosine-synthesizing protein 5 OS=Homo sapiens OX=9606 GN=TYW5 PE=1 SV=1	1	4	4	4	4	4	4	13.7	13.7	13.7	36.547	315	315	6		2							1		1														0	20.925	1188500	1499200
A2RUS2	A2RUS2	2	2	2	DENN domain-containing protein 3	DENND3	sp|A2RUS2|DEND3_HUMAN DENN domain-containing protein 3 OS=Homo sapiens OX=9606 GN=DENND3 PE=1 SV=2	1	2	2	2	2	2	2	1.5	1.5	1.5	135.89	1198	1198	3		1		1																					0.00058668	2.9314	492670	528120
A2VCK2	A2VCK2	1	1	1	Doublecortin domain-containing protein 2B	DCDC2B	sp|A2VCK2|DCD2B_HUMAN Doublecortin domain-containing protein 2B OS=Homo sapiens OX=9606 GN=DCDC2B PE=1 SV=1	1	1	1	1	1	1	1	2.6	2.6	2.6	37.664	349	349	20																				1					1	-2	0	0
A3KMH1	A3KMH1	12	12	12	von Willebrand factor A domain-containing protein 8	VWA8	sp|A3KMH1|VWA8_HUMAN von Willebrand factor A domain-containing protein 8 OS=Homo sapiens OX=9606 GN=VWA8 PE=1 SV=2	1	12	12	12	12	12	12	7.5	7.5	7.5	214.82	1905	1905	12.1		1			1	1	2		1					2	1				1				1	1	0	111.73	2340400	2720800
A3KN83;Q9Y2G9	A3KN83	14;2	14;2	14;2	Protein strawberry notch homolog 1	SBNO1	sp|A3KN83|SBNO1_HUMAN Protein strawberry notch homolog 1 OS=Homo sapiens OX=9606 GN=SBNO1 PE=1 SV=1	2	14	14	14	14	14	14	18.2	18.2	18.2	154.31	1393	1393;1366	12.2		2	1			2					1	2	1	1	1		1	2					2		0	222.11	4059900	4163600
A4D1E1	A4D1E1	2	2	2	Zinc finger protein 804B	ZNF804B	sp|A4D1E1|Z804B_HUMAN Zinc finger protein 804B OS=Homo sapiens OX=9606 GN=ZNF804B PE=2 SV=2	1	2	2	2	2	2	2	1.3	1.3	1.3	152.57	1349	1349	10.7						1	1												1						1	-2	278860	444140
A4D1E9	A4D1E9	7	7	7	GTP-binding protein 10	GTPBP10	sp|A4D1E9|GTPBA_HUMAN GTP-binding protein 10 OS=Homo sapiens OX=9606 GN=GTPBP10 PE=1 SV=1	1	7	7	7	7	7	7	15.5	15.5	15.5	42.932	387	387	14.6					1								2		1	1	2				1				0	36.635	6205000	7526400
A4D1F6	A4D1F6	1	1	1	Leucine-rich repeat and death domain-containing protein 1	LRRD1	sp|A4D1F6|LRRD1_HUMAN Leucine-rich repeat and death domain-containing protein 1 OS=Homo sapiens OX=9606 GN=LRRD1 PE=2 SV=2	1	1	1	1	1	1	1	1.5	1.5	1.5	98.034	860	860	19																			1						1	-2	0	0
A4D1P6	A4D1P6	3	3	3	WD repeat-containing protein 91	WDR91	sp|A4D1P6|WDR91_HUMAN WD repeat-containing protein 91 OS=Homo sapiens OX=9606 GN=WDR91 PE=1 SV=2	1	3	3	3	3	3	3	5.1	5.1	5.1	83.343	747	747	12		1										1										1			0	92.679	497150	602970
A4D2B0	A4D2B0	1	1	1	Metallo-beta-lactamase domain-containing protein 1	MBLAC1	sp|A4D2B0|MBLC1_HUMAN Metallo-beta-lactamase domain-containing protein 1 OS=Homo sapiens OX=9606 GN=MBLAC1 PE=1 SV=1	1	1	1	1	1	1	1	10.2	10.2	10.2	27.202	266	266	13													1												0	31.709	0	0
A5D8V6	A5D8V6	2	2	2	Vacuolar protein sorting-associated protein 37C	VPS37C	sp|A5D8V6|VP37C_HUMAN Vacuolar protein sorting-associated protein 37C OS=Homo sapiens OX=9606 GN=VPS37C PE=1 SV=2	1	2	2	2	2	2	2	5.6	5.6	5.6	38.658	355	355	9.5							1					1													0.0010126	2.6257	695790	750980
A5PL33	A5PL33	1	1	1	Protein KRBA1	KRBA1	sp|A5PL33|KRBA1_HUMAN Protein KRBA1 OS=Homo sapiens OX=9606 GN=KRBA1 PE=1 SV=3	1	1	1	1	1	1	1	1.6	1.6	1.6	107.5	1030	1030	7							1																		1	-2	51549	46591
A5PLL7	A5PLL7	1	1	1	Transmembrane protein 189	TMEM189	sp|A5PLL7|PDES1_HUMAN Plasmanylethanolamine desaturase OS=Homo sapiens OX=9606 GN=PEDS1 PE=1 SV=3	1	1	1	1	1	1	1	5.2	5.2	5.2	31.135	270	270	13													1												0.00058642	2.9269	135610	146330
A5PLN9	A5PLN9	2	2	2	Trafficking protein particle complex subunit 13	TRAPPC13	sp|A5PLN9|TPC13_HUMAN Trafficking protein particle complex subunit 13 OS=Homo sapiens OX=9606 GN=TRAPPC13 PE=1 SV=2	1	2	2	2	2	2	2	7.2	7.2	7.2	46.523	417	417	21.3																					2	1			0	38.417	637090	670430
A5YKK6	A5YKK6	33	33	33	CCR4-NOT transcription complex subunit 1	CNOT1	sp|A5YKK6|CNOT1_HUMAN CCR4-NOT transcription complex subunit 1 OS=Homo sapiens OX=9606 GN=CNOT1 PE=1 SV=2	1	33	33	33	33	33	33	18.6	18.6	18.6	266.94	2376	2376	11.9	3	3	1	1	1	2		1	1	5	2	1	2	6	2	2		2	1	1			3	2	0	323.31	14383000	15564000
Q9GZQ8;A6NCE7	Q9GZQ8;A6NCE7	2;2	2;2	1;1	Microtubule-associated proteins 1A/1B light chain 3B;Microtubule-associated proteins 1A/1B light chain 3 beta 2	MAP1LC3B;MAP1LC3B2	sp|Q9GZQ8|MLP3B_HUMAN Microtubule-associated proteins 1A/1B light chain 3B OS=Homo sapiens OX=9606 GN=MAP1LC3B PE=1 SV=3;sp|A6NCE7|MP3B2_HUMAN Microtubule-associated proteins 1A/1B light chain 3 beta 2 OS=Homo sapiens OX=9606 GN=MAP1LC3B2 PE=2 SV=1	2	2	2	1	2	2	1	14.4	14.4	8.8	14.688	125	125;125	15													1				1								0.00072643	2.7328	9483100	9163200
Q96BQ3;A6NCK2	Q96BQ3;A6NCK2	2;2	2;2	2;2	Tripartite motif-containing protein 43;Tripartite motif-containing protein 43B	TRIM43;TRIM43B	sp|Q96BQ3|TRI43_HUMAN Tripartite motif-containing protein 43 OS=Homo sapiens OX=9606 GN=TRIM43 PE=1 SV=1;sp|A6NCK2|TR43B_HUMAN Tripartite motif-containing protein 43B OS=Homo sapiens OX=9606 GN=TRIM43B PE=3 SV=3	2	2	2	2	2	2	2	3.4	3.4	3.4	52.265	446	446;446	18																	1		1						1	-2	124780	141330
A6NCS6	A6NCS6	1	1	1	Uncharacterized protein C2orf72	C2orf72	sp|A6NCS6|CB072_HUMAN Uncharacterized protein C2orf72 OS=Homo sapiens OX=9606 GN=C2orf72 PE=1 SV=2	1	1	1	1	1	1	1	3.7	3.7	3.7	30.48	295	295	1.5	1	1																							0.00044118	3.0338	97109	105180
A6NDB9	A6NDB9	2	2	1	Paralemmin-3	PALM3	sp|A6NDB9|PALM3_HUMAN Paralemmin-3 OS=Homo sapiens OX=9606 GN=PALM3 PE=1 SV=2	1	2	2	1	1	1	1	3	3	1.5	71.695	673	673	24																								1	0.0092153	1.304	165530	134710
A6NDG6	A6NDG6	9	9	9	Phosphoglycolate phosphatase	PGP	sp|A6NDG6|PGP_HUMAN Glycerol-3-phosphate phosphatase OS=Homo sapiens OX=9606 GN=PGP PE=1 SV=1	1	9	9	9	9	9	9	31.2	31.2	31.2	34.006	321	321	17			1							1		1	2			1	1				1		4	1	0	220.73	17492000	16118000
A6NDU8	A6NDU8	7	7	7	UPF0600 protein C5orf51	C5orf51	sp|A6NDU8|CE051_HUMAN UPF0600 protein C5orf51 OS=Homo sapiens OX=9606 GN=C5orf51 PE=1 SV=1	1	7	7	7	7	7	7	38.1	38.1	38.1	33.62	294	294	15.9				2				1				1				1						1	3	1	0	218.7	5261400	6394400
A6NED2	A6NED2	5	5	5	RCC1 domain-containing protein 1	RCCD1	sp|A6NED2|RCCD1_HUMAN RCC1 domain-containing protein 1 OS=Homo sapiens OX=9606 GN=RCCD1 PE=1 SV=1	1	5	5	5	5	5	5	17	17	17	40.078	376	376	11.6			1			1					1						1				1				0	18.581	1722600	1632100
A6NFT4	A6NFT4	1	1	1	Coiled-coil domain-containing protein 42B	CCDC42B	sp|A6NFT4|CFA73_HUMAN Cilia- and flagella-associated protein 73 OS=Homo sapiens OX=9606 GN=CFAP73 PE=2 SV=3	1	1	1	1	1	1	1	2.3	2.3	2.3	35.914	308	308	10										1															1	-2	0	0
A6NG13	A6NG13	1	1	1	Alpha-1,3-mannosyl-glycoprotein 4-beta-N-acetylglucosaminyltransferase-like protein MGAT4D	MGAT4D	sp|A6NG13|MGT4D_HUMAN Alpha-1,3-mannosyl-glycoprotein 4-beta-N-acetylglucosaminyltransferase-like protein MGAT4D OS=Homo sapiens OX=9606 GN=MGAT4D PE=2 SV=3	1	1	1	1	1	1	1	1.9	1.9	1.9	43.743	374	374	7							1																		1	-2	0	0
A6NGD5;P0CG00	A6NGD5;P0CG00	2;1	2;1	2;1	Zinc finger and SCAN domain-containing protein 5C;Putative zinc finger and SCAN domain-containing protein 5D	ZSCAN5C;ZSCAN5D	sp|A6NGD5|ZSA5C_HUMAN Zinc finger and SCAN domain-containing protein 5C OS=Homo sapiens OX=9606 GN=ZSCAN5C PE=3 SV=1;sp|P0CG00|ZSA5D_HUMAN Putative zinc finger and SCAN domain-containing protein 5D OS=Homo sapiens OX=9606 GN=ZSCAN5DP PE=5 SV=1	2	2	2	2	2	2	2	3.2	3.2	3.2	55.728	496	496;497	4.5			1			1																			0.0088255	1.3436	775510	828080
A6NGG8	A6NGG8	1	1	1	Uncharacterized protein C2orf71	C2orf71	sp|A6NGG8|PCARE_HUMAN Photoreceptor cilium actin regulator OS=Homo sapiens OX=9606 GN=PCARE PE=1 SV=1	1	1	1	1	1	1	1	0.8	0.8	0.8	139.65	1288	1288	23.5																							1	1	0.0019822	2.1683	305280	423480
A6NGH7	A6NGH7	2	2	2	Coiled-coil domain-containing protein 160	CCDC160	sp|A6NGH7|CC160_HUMAN Coiled-coil domain-containing protein 160 OS=Homo sapiens OX=9606 GN=CCDC160 PE=3 SV=3	1	2	2	2	2	2	2	4.3	4.3	4.3	38.276	325	325	19.7															1							2			0.0048117	1.5708	3313700	3600600
A6NHQ2	A6NHQ2	1	1	1	rRNA/tRNA 2-O-methyltransferase fibrillarin-like protein 1	FBLL1	sp|A6NHQ2|FBLL1_HUMAN rRNA/tRNA 2-O-methyltransferase fibrillarin-like protein 1 OS=Homo sapiens OX=9606 GN=FBLL1 PE=3 SV=2	1	1	1	1	1	1	1	3.3	3.3	3.3	34.803	334	334	11.5											1	1													0	4.2925	1100500	1176100
A6NHR9	A6NHR9	19	19	19	Structural maintenance of chromosomes flexible hinge domain-containing protein 1	SMCHD1	sp|A6NHR9|SMHD1_HUMAN Structural maintenance of chromosomes flexible hinge domain-containing protein 1 OS=Homo sapiens OX=9606 GN=SMCHD1 PE=1 SV=2	1	19	19	19	19	19	19	10.7	10.7	10.7	226.37	2005	2005	11.7	1	3	3				1		2				1	4	1			1				1	4		0	212.32	11802000	12108000
A6NHX0;Q8WTX7	A6NHX0;Q8WTX7	2;1	2;1	2;1	GATS-like protein 2;GATS-like protein 3	GATSL2;GATSL3	sp|A6NHX0|CAST2_HUMAN Cytosolic arginine sensor for mTORC1 subunit 2 OS=Homo sapiens OX=9606 GN=CASTOR2 PE=1 SV=3;sp|Q8WTX7|CAST1_HUMAN Cytosolic arginine sensor for mTORC1 subunit 1 OS=Homo sapiens OX=9606 GN=CASTOR1 PE=1 SV=1	2	2	2	2	2	2	2	7.9	7.9	7.9	36.056	329	329;329	13									1								1								0	7.9189	34173	39607
A6NIH7	A6NIH7	6	6	5	Protein unc-119 homolog B	UNC119B	sp|A6NIH7|U119B_HUMAN Protein unc-119 homolog B OS=Homo sapiens OX=9606 GN=UNC119B PE=1 SV=1	1	6	6	5	6	6	5	30.3	30.3	26.7	28.136	251	251	16.3							1			1			1							1				2	0	99.077	3725800	4204800
A6NJ78;P0C7V9	A6NJ78	5;1	5;1	5;1	Probable methyltransferase-like protein 15	METTL15	sp|A6NJ78|MET15_HUMAN 12S rRNA N4-methylcytidine (m4C) methyltransferase OS=Homo sapiens OX=9606 GN=METTL15 PE=1 SV=1	2	5	5	5	5	5	5	18.9	18.9	18.9	46.121	407	407;234	14.4							1			1			1						1				1		0	103.02	690510	845460
A6NK44	A6NK44	1	1	1	Glyoxalase domain-containing protein 5	GLOD5	sp|A6NK44|GLOD5_HUMAN Glyoxalase domain-containing protein 5 OS=Homo sapiens OX=9606 GN=GLOD5 PE=1 SV=3	1	1	1	1	1	1	1	5	5	5	18.322	160	160	3			1																						1	-2	670320	550090
A6NK58	A6NK58	1	1	1	Putative lipoyltransferase 2, mitochondrial	LIPT2	sp|A6NK58|LIPT2_HUMAN Putative lipoyltransferase 2, mitochondrial OS=Homo sapiens OX=9606 GN=LIPT2 PE=1 SV=1	1	1	1	1	1	1	1	4.3	4.3	4.3	25.195	231	231	9									1																0.0032007	1.8141	213750	229900
A6NKD9	A6NKD9	5	5	5	Coiled-coil domain-containing protein 85C	CCDC85C	sp|A6NKD9|CC85C_HUMAN Coiled-coil domain-containing protein 85C OS=Homo sapiens OX=9606 GN=CCDC85C PE=1 SV=1	1	5	5	5	5	5	5	18.6	18.6	18.6	45.209	419	419	16			1						1													2		1	0	79.807	1149700	1012000
A6NKF1	A6NKF1	2	2	2	SAC3 domain-containing protein 1	SAC3D1	sp|A6NKF1|SAC31_HUMAN SAC3 domain-containing protein 1 OS=Homo sapiens OX=9606 GN=SAC3D1 PE=1 SV=2	1	2	2	2	2	2	2	5	5	5	43.553	404	404	7							2																		0	11.846	441800	481470
A6NKT7	A6NKT7	31	6	0	RanBP2-like and GRIP domain-containing protein 3	RGPD3	sp|A6NKT7|RGPD3_HUMAN RanBP2-like and GRIP domain-containing protein 3 OS=Homo sapiens OX=9606 GN=RGPD3 PE=3 SV=2	1	31	6	0	31	6	0	19.6	4	0	197.48	1758	1758	11.3		1	1		1			1												2	1				0	29.14	2574300	2659000
A6NMY6	A6NMY6	37	1	1	Putative annexin A2-like protein	ANXA2P2	sp|A6NMY6|AXA2L_HUMAN Putative annexin A2-like protein OS=Homo sapiens OX=9606 GN=ANXA2P2 PE=5 SV=2	1	37	1	1	37	1	1	72.3	7.7	7.7	38.659	339	339	3			1																						0.002395	2.0681	168470	178360
A6QL63	A6QL63	3	3	3	Ankyrin repeat and BTB/POZ domain-containing protein BTBD11	BTBD11	sp|A6QL63|BTBDB_HUMAN Ankyrin repeat and BTB/POZ domain-containing protein BTBD11 OS=Homo sapiens OX=9606 GN=BTBD11 PE=2 SV=3	1	3	3	3	3	3	3	2	2	2	120.88	1104	1104	7						1	1	1																	0	8.852	539460	629170
A6QL64;Q96IX9;Q8N2N9;Q5JPF3	A6QL64;Q96IX9;Q8N2N9;Q5JPF3	2;1;1;1	2;1;1;1	2;1;1;1	Ankyrin repeat domain-containing protein 36A;Putative ankyrin repeat domain-containing protein 26-like 1;Ankyrin repeat domain-containing protein 36B;Ankyrin repeat domain-containing protein 36C	ANKRD36;ANKRD36BP1;ANKRD36B;ANKRD36C	sp|A6QL64|AN36A_HUMAN Ankyrin repeat domain-containing protein 36A OS=Homo sapiens OX=9606 GN=ANKRD36 PE=2 SV=4;sp|Q96IX9|A26L1_HUMAN Putative ankyrin repeat domain-containing protein 26-like 1 OS=Homo sapiens OX=9606 GN=ANKRD36BP1 PE=5 SV=1;sp|Q8N2N9|AN36	4	2	2	2	2	2	2	1.1	1.1	1.1	214.5	1915	1915;119;1353;1778	15									1												1				1	-2	874000	789220
A7E2V4	A7E2V4	6	6	6	Zinc finger SWIM domain-containing protein 8	ZSWIM8	sp|A7E2V4|ZSWM8_HUMAN Zinc finger SWIM domain-containing protein 8 OS=Homo sapiens OX=9606 GN=ZSWIM8 PE=1 SV=1	1	6	6	6	6	6	6	3.6	3.6	3.6	197.3	1837	1837	11.1			1	1			1		1			1							1					1	0	20.32	1431900	1534700
A8MT65	A8MT65	4	4	3	Zinc finger protein 891	ZNF891	sp|A8MT65|ZN891_HUMAN Zinc finger protein 891 OS=Homo sapiens OX=9606 GN=ZNF891 PE=2 SV=2	1	4	4	3	4	4	3	10.1	10.1	8.1	63.591	544	544	13	1												1		1								1		0.003751	1.7657	947280	1126900
A8MUU9;Q9UF83	A8MUU9;Q9UF83	1;1	1;1	1;1	Putative uncharacterized protein ENSP00000383309;Uncharacterized protein DKFZp434B061		sp|A8MUU9|YV023_HUMAN Putative uncharacterized protein ENSP00000383309 OS=Homo sapiens OX=9606 PE=5 SV=3;sp|Q9UF83|YM012_HUMAN Uncharacterized protein DKFZp434B061 OS=Homo sapiens OX=9606 PE=2 SV=2	2	1	1	1	1	1	1	2.6	2.6	2.6	55.306	505	505;564	6						1																			1	-2	43308	46904
A8MUZ8	A8MUZ8	1	1	1	Putative zinc finger protein 705G	ZNF705G	sp|A8MUZ8|Z705G_HUMAN Putative zinc finger protein 705G OS=Homo sapiens OX=9606 GN=ZNF705G PE=2 SV=2	1	1	1	1	1	1	1	3	3	3	34.765	300	300	19																			1						1	-2	0	0
A8MVW0	A8MVW0	3	3	3	Protein FAM171A2	FAM171A2	sp|A8MVW0|F1712_HUMAN Protein FAM171A2 OS=Homo sapiens OX=9606 GN=FAM171A2 PE=1 SV=1	1	3	3	3	3	3	3	6.3	6.3	6.3	87.434	826	826	6	1	1													1										0	15.54	152370	163100
A8MXV4	A8MXV4	6	6	6	Nucleoside diphosphate-linked moiety X motif 19, mitochondrial	NUDT19	sp|A8MXV4|NUD19_HUMAN Nucleoside diphosphate-linked moiety X motif 19 OS=Homo sapiens OX=9606 GN=NUDT19 PE=1 SV=1	1	6	6	6	6	6	6	21.9	21.9	21.9	42.233	375	375	15													2	1	2					1					0	89.528	2706500	3027700
A9UHW6	A9UHW6	4	4	4	MIF4G domain-containing protein	MIF4GD	sp|A9UHW6|MI4GD_HUMAN MIF4G domain-containing protein OS=Homo sapiens OX=9606 GN=MIF4GD PE=1 SV=1	1	4	4	4	4	4	4	20.7	20.7	20.7	25.423	222	222	10.5	1		1															1		1					0	11.53	1937300	2153700
B6SEH8;B6SEH9	B6SEH8;B6SEH9	1;1	1;1	1;1	Endogenous retrovirus group V member 1 Env polyprotein;Endogenous retrovirus group V member 2 Env polyprotein	ERVV-1;ERVV-2	sp|B6SEH8|ERVV1_HUMAN Endogenous retrovirus group V member 1 Env polyprotein OS=Homo sapiens OX=9606 GN=ERVV-1 PE=2 SV=1;sp|B6SEH9|ERVV2_HUMAN Endogenous retrovirus group V member 2 Env polyprotein OS=Homo sapiens OX=9606 GN=ERVV-2 PE=2 SV=1	2	1	1	1	1	1	1	2.9	2.9	2.9	52.557	477	477;535	1	1																								1	-2	0	0
P0CG08;B7ZAQ6	P0CG08;B7ZAQ6	4;4	4;4	4;4	Golgi pH regulator B;Golgi pH regulator A	GPR89B;GPR89A	sp|P0CG08|GPHRB_HUMAN Golgi pH regulator B OS=Homo sapiens OX=9606 GN=GPR89B PE=1 SV=1;sp|B7ZAQ6|GPHRA_HUMAN Golgi pH regulator A OS=Homo sapiens OX=9606 GN=GPR89A PE=1 SV=2	2	4	4	4	4	4	4	12.7	12.7	12.7	52.916	455	455;455	13.5		1							1											1			1		0	137.36	991990	1195200
C4AMC7;Q6VEQ5;A8MWX3;A8K0Z3	C4AMC7;Q6VEQ5;A8MWX3	7;7;4;3	7;7;4;3	2;2;1;1	Putative WAS protein family homolog 3;WAS protein family homolog 2;Putative WAS protein family homolog 4	WASH3P;WASH2P;WASH4P	sp|C4AMC7|WASH3_HUMAN Putative WAS protein family homolog 3 OS=Homo sapiens OX=9606 GN=WASH3P PE=1 SV=2;sp|Q6VEQ5|WASH2_HUMAN WAS protein family homolog 2 OS=Homo sapiens OX=9606 GN=WASH2P PE=2 SV=2;sp|A8MWX3|WASH4_HUMAN Putative WAS protein family homolog	4	7	7	2	7	7	2	16.6	16.6	5.6	49.994	463	463;465;477;465	11.9		1	1			1								1	2	1								1	0	108.62	8304900	8311500
C9JI98	C9JI98	1	1	1	Transmembrane protein 238	TMEM238	sp|C9JI98|TM238_HUMAN Transmembrane protein 238 OS=Homo sapiens OX=9606 GN=TMEM238 PE=1 SV=1	1	1	1	1	1	1	1	10.2	10.2	10.2	18.04	176	176	5					1																				0.0019923	2.2508	24956	31465
C9JLW8	C9JLW8	2	2	2	Protein FAM195B	FAM195B	sp|C9JLW8|MCRI1_HUMAN Mapk-regulated corepressor-interacting protein 1 OS=Homo sapiens OX=9606 GN=MCRIP1 PE=1 SV=1	1	2	2	2	2	2	2	29.9	29.9	29.9	10.92	97	97	14				1																				1	0	77.432	1397000	1293000
CON__A2I7N0	CON__A2I7N0	11	1	1				1	11	1	1	11	1	1	26.5	4.6	4.6	46.311	411	411	18.7																		1	2						0	5.4426	1433100	1554000
CON__A2I7N1	CON__A2I7N1	13	4	3				1	13	4	3	13	4	3	27.5	11.9	9.5	46.397	411	411	12.3	1	1												1	1	1	1				1				0	38.145	2286600	1842500
CON__A2I7N3	CON__A2I7N3	11	2	2				1	11	2	2	11	2	2	21.3	4.6	4.6	46.941	417	417	15.2															3	1									0	8.0367	18671000	27502000
CON__ENSEMBL:ENSBTAP00000006074	CON__ENSEMBL:ENSBTAP00000006074	9	9	7				1	9	9	7	9	9	7	18.5	18.5	14.5	80.674	747	747	12.7			1			1			1	1	1			1				1		1			1		0	193.57	2112200	2886300
CON__ENSEMBL:ENSBTAP00000007350	CON__ENSEMBL:ENSBTAP00000007350	42	42	4				1	42	42	4	42	42	4	31.1	31.1	4.4	192.99	1742	1742	14	2	2	1	1	2	2	1	1		2	3	1	2	2	6	3	3	2	4	2	2	2		5	0	323.31	24154000	27280000
CON__ENSEMBL:ENSBTAP00000011227	CON__ENSEMBL:ENSBTAP00000011227	3	2	2				1	3	2	2	3	2	2	40.1	40.1	40.1	14.629	137	137	13										1						1									0	73.216	455880	452190
CON__ENSEMBL:ENSBTAP00000013050	CON__ENSEMBL:ENSBTAP00000013050	1	1	1				1	1	1	1	1	1	1	2.2	2.2	2.2	51.988	452	452	6						2																			0.0011489	2.4604	302510	355270
CON__ENSEMBL:ENSBTAP00000016046	CON__ENSEMBL:ENSBTAP00000016046	17	17	9				1	17	17	9	17	17	9	35.6	35.6	21.5	77.456	706	706	13.9	1		1	2		2	1		2	4		1	1			1		2	2	2		2	4	1	0	323.31	14509000	15928000
CON__ENSEMBL:ENSBTAP00000018229;P02774	CON__ENSEMBL:ENSBTAP00000018229	31;7	4;0	4;0				2	31	4	4	31	4	4	59.4	6.3	6.3	53.661	475	475;474	17.3															1	1	1	2		1					0	126.07	11691000	13408000
CON__ENSEMBL:ENSBTAP00000018574	CON__ENSEMBL:ENSBTAP00000018574	15	15	15				1	15	15	15	15	15	15	38.9	38.9	38.9	55.207	496	496	14.7							1	2	1				1	3	4	1		3					1	1	0	154.69	10411000	11562000
CON__ENSEMBL:ENSBTAP00000023055	CON__ENSEMBL:ENSBTAP00000023055	9	9	6				1	9	9	6	9	9	6	15.3	15.3	9.5	67.703	634	634	12		1	1		1					1		1	2			1						1		1	0	92.008	3656100	3974900
CON__ENSEMBL:ENSBTAP00000023402	CON__ENSEMBL:ENSBTAP00000023402	4	4	4				1	4	4	4	4	4	4	12.9	12.9	12.9	46.017	411	411	8.6				1	2									1	1										0	12.946	2450300	2875800
CON__ENSEMBL:ENSBTAP00000024146;P01023;P20742	CON__ENSEMBL:ENSBTAP00000024146	81;7;2	81;7;2	81;7;2				3	81	81	81	81	81	81	58.8	58.8	58.8	164.34	1477	1477;1474;1482	14.7	7	6	3	1	1	1	4	4	2	4	7	2	15	14	12	17	19	14	12	8	8	5	5	5	0	323.31	365840000	442890000
CON__ENSEMBL:ENSBTAP00000024462	CON__ENSEMBL:ENSBTAP00000024462	9	9	2				1	9	9	2	9	9	2	26.7	26.7	3.8	46.543	419	419	16.1			1		1	1			1	1				1			1	1	2	2	1		3	1	0	97.48	8013800	9913300
CON__ENSEMBL:ENSBTAP00000024466	CON__ENSEMBL:ENSBTAP00000024466	8	1	1				1	8	1	1	8	1	1	31.2	7.2	7.2	43.9	401	401	16																1									0	57.751	361160	490990
CON__ENSEMBL:ENSBTAP00000025008;Q9H4B7	CON__ENSEMBL:ENSBTAP00000025008;Q9H4B7	8;6	3;1	3;1	Tubulin beta-1 chain	TUBB1	;sp|Q9H4B7|TBB1_HUMAN Tubulin beta-1 chain OS=Homo sapiens OX=9606 GN=TUBB1 PE=1 SV=1	2	8	3	3	8	3	3	16	9	9	59.299	536	536;451	2.2	1	3		1																					0	40.195	301770	336640
CON__ENSEMBL:ENSBTAP00000031360	CON__ENSEMBL:ENSBTAP00000031360	3	3	3				1	3	3	3	3	3	3	6.7	6.7	6.7	54.678	491	491	11.3	1								1															1	0	21.089	692190	949850
CON__ENSEMBL:ENSBTAP00000031900	CON__ENSEMBL:ENSBTAP00000031900	5	5	3				1	5	5	3	5	5	3	6.4	6.4	4.5	121.45	1064	1064	6.83		1		1	1	2												1							0	39.539	793360	932300
CON__ENSEMBL:ENSBTAP00000032840	CON__ENSEMBL:ENSBTAP00000032840	38	38	35				1	38	38	35	38	38	35	46.5	46.5	42.1	92.273	825	825	13.8	1	3	2		1		1	1	4	4	1	1	2	1	2	6	6	5	4			2	2	2	0	323.31	45351000	46898000
CON__ENSEMBL:ENSBTAP00000034412	CON__ENSEMBL:ENSBTAP00000034412	5	5	5				1	5	5	5	5	5	5	30.2	30.2	30.2	22.336	199	199	15.7											1	2			1		1				1	1			0	29.297	5380000	6190700
CON__ENSEMBL:ENSBTAP00000037665	CON__ENSEMBL:ENSBTAP00000037665	7	7	7				1	7	7	7	7	7	7	16.4	16.4	16.4	65.19	578	578	14.2							1	1	1				1	1					3	1					0	124.09	4322100	5172700
CON__ENSEMBL:ENSBTAP00000038329	CON__ENSEMBL:ENSBTAP00000038329	3	1	1				1	3	1	1	3	1	1	36.2	15	15	8.5787	80	80	19																			1						0	25.911	9731200	15906000
CON__P00735;P00734	CON__P00735	21;3	21;3	21;3				2	21	21	21	21	21	21	35.5	35.5	35.5	70.505	625	625;622	12.9	2	1	1	1	1	2	1				2	1		2		3		3	2		1	3	1		0	323.31	18783000	23200000
CON__P00761;Q9BYE2	CON__P00761	5;1	5;1	4;0				2	5	5	4	5	5	4	28.6	28.6	25.1	24.409	231	231;586	14.1		2	5	12	2	1	2	1				1	3	2	4	4	12	9	7	6	2	4	3	3	0	164.12	548420000	623890000
CON__P00978	CON__P00978	13	13	13				1	13	13	13	13	13	13	35.8	35.8	35.8	39.234	352	352	14.6			1	2		1	1						1	1	2	3	2	1	1	2	1	1	1		0	174.76	30994000	38584000
CON__P01030	CON__P01030	41	3	3				1	41	3	3	41	3	3	28.4	1.7	1.7	192.79	1741	1741	14.3														2	1										0	22.923	3803900	3960700
CON__P01045-1	CON__P01045-1	19	4	4				1	19	4	4	19	4	4	33.6	6.3	6.3	68.709	619	619	15.5			1											1		1			1	1	1				0	36.645	4216700	5307400
CON__P01966;P02008	CON__P01966	12;1	12;1	8;0				2	12	12	8	12	12	8	74.6	74.6	52.1	15.184	142	142;142	13.8		1		3	3	4	2	2	1	1		3	9	6	5	6	6	2	7	1	2	2		2	0	284.91	117700000	116100000
CON__P02070;P69892;P69891;P02100	CON__P02070	6;1;1;1	4;1;1;1	4;1;1;1				4	6	4	4	6	4	4	36.6	27.6	27.6	15.954	145	145;147;147;147	15.8									1				1						1			1			0	60.819	1001000	1341900
CON__P02533;P02533;CON__Q6IFX2	CON__P02533;P02533	13;13;5	2;2;0	1;1;0	Keratin, type I cytoskeletal 14	KRT14	;sp|P02533|K1C14_HUMAN Keratin, type I cytoskeletal 14 OS=Homo sapiens OX=9606 GN=KRT14 PE=1 SV=4	3	13	2	1	13	2	1	25.2	5.9	3.2	51.621	472	472;472;452	9	1																1								0	33.876	958530	557220
CON__P48668;CON__P04259;CON__P02538;P48668;P02538	CON__P48668;CON__P04259;CON__P02538;P48668;P02538	19;19;19;19;19	3;3;3;3;3	0;0;0;0;0	Keratin, type II cytoskeletal 6C;Keratin, type II cytoskeletal 6A	KRT6C;KRT6A	;;;sp|P48668|K2C6C_HUMAN Keratin, type II cytoskeletal 6C OS=Homo sapiens OX=9606 GN=KRT6C PE=1 SV=3;sp|P02538|K2C6A_HUMAN Keratin, type II cytoskeletal 6A OS=Homo sapiens OX=9606 GN=KRT6A PE=1 SV=3	5	19	3	0	19	3	0	23.4	5.7	0	60.024	564	564;564;564;564;564	5.67		1				1			1																0	29.218	386140	251990
CON__P02662	CON__P02662	2	2	2				1	2	2	2	2	2	2	17.1	17.1	17.1	22.975	199	199	16										1												1			0	11.976	63418	86185
CON__P02672	CON__P02672	22	22	21				1	22	22	21	22	22	21	35.9	35.9	34.5	67.011	615	615	11.6				3	3	1	1	4	1	1	1	3	2		1	2						2	1	2	0	323.31	14004000	18405000
CON__P02676;P02675	CON__P02676	11;4	11;4	11;4				2	11	11	11	11	11	11	24.6	24.6	24.6	56.44	495	495;491	15.7		1					1		2					1	1		1	1			1	1	2	1	0	80.58	7831300	9700000
CON__P02754	CON__P02754	1	1	1				1	1	1	1	1	1	1	8.6	8.6	8.6	18.281	162	162	4				1																					0	11.654	38741	62523
CON__P02768-1;P02768	CON__P02768-1;P02768	10;10	3;3	3;3	Serum albumin	ALB	;sp|P02768|ALBU_HUMAN Albumin OS=Homo sapiens OX=9606 GN=ALB PE=1 SV=2	2	10	3	3	10	3	3	11.2	4.6	4.6	69.366	609	609;609	15.2				1												1			1			1			0	7.2445	4072600	6363500
CON__P02769	CON__P02769	102	102	95				1	102	102	95	102	102	95	89.8	89.8	87.3	69.293	607	607	15.5	23	13	25	10	10	4	26	5	7	8	11	5	21	13	23	35	68	58	51	45	42	41	29	28	0	323.31	1594500000	1972400000
CON__P02777	CON__P02777	4	4	4				1	4	4	4	4	4	4	13	13	13	24.241	230	230	17.3																2	1	2	1						0	24.838	24189000	21683000
CON__P04258;P02461	CON__P04258;P02461	4;2	4;2	4;2	Collagen alpha-1(III) chain	COL3A1	;sp|P02461|CO3A1_HUMAN Collagen alpha-1(III) chain OS=Homo sapiens OX=9606 GN=COL3A1 PE=1 SV=4	2	4	4	4	4	4	4	3.8	3.8	3.8	138.44	1466	1466;1466	14.8								1	1												2				0	31.459	778720	907310
CON__P05787;P05787;CON__H-INV:HIT000292931;CON__Q9H552;CON__H-INV:HIT000016045;CON__REFSEQ:XP_092267;P14136	CON__P05787;P05787	66;66;26;17;7;3;2	63;63;25;15;7;3;1	53;53;21;11;3;3;0	Keratin, type II cytoskeletal 8	KRT8	;sp|P05787|K2C8_HUMAN Keratin, type II cytoskeletal 8 OS=Homo sapiens OX=9606 GN=KRT8 PE=1 SV=7	7	66	63	53	66	63	53	90.1	88.6	81.6	53.704	483	483;483;443;499;99;213;432	13.1	10		9	13	12	8	11	8	17	34	16	17	7	6	10	12	14	17	18	10	13	2	11	19	0	323.31	431650000	504890000
CON__P06868	CON__P06868	44	44	42				1	44	44	42	44	44	42	65.8	65.8	62.8	91.215	812	812	14.2	2	1		1	2	2	3		3	5	3	3	4	2	2	1	5	6	3	5	6		2	2	0	323.31	39731000	48899000
CON__P07224;P07225	CON__P07224	8;1	8;1	8;1				2	8	8	8	8	8	8	15.7	15.7	15.7	75.132	675	675;676	12.2		1	2	1								1	1					1			1	1		1	0	50.988	4262600	5117100
CON__P07477;P07477;Q8NHM4;P07478	CON__P07477;P07477;Q8NHM4;P07478	2;2;1;1	1;1;1;1	1;1;1;1	Trypsin-1;Alpha-trypsin chain 1;Alpha-trypsin chain 2;Putative trypsin-6;Trypsin-2	PRSS1;PRSS3P2;PRSS2	;sp|P07477|TRY1_HUMAN Trypsin-1 OS=Homo sapiens OX=9606 GN=PRSS1 PE=1 SV=1;sp|Q8NHM4|TRY6_HUMAN Putative trypsin-6 OS=Homo sapiens OX=9606 GN=PRSS3P2 PE=5 SV=2;sp|P07478|TRY2_HUMAN Trypsin-2 OS=Homo sapiens OX=9606 GN=PRSS2 PE=1 SV=1	4	2	1	1	2	1	1	11.3	8.1	8.1	26.558	247	247;247;247;247	6						1																			0.00014972	3.5016	64447	64421
CON__P07744	CON__P07744	8	1	1				1	8	1	1	8	1	1	10.9	3	3	56.283	525	525	9									1																1	-2	34716	51700
CON__P08727;P08727;CON__P19001;CON__Q99456;Q99456	CON__P08727;P08727	29;29;9;2;2	25;25;5;0;0	17;17;1;0;0	Keratin, type I cytoskeletal 19	KRT19	;sp|P08727|K1C19_HUMAN Keratin, type I cytoskeletal 19 OS=Homo sapiens OX=9606 GN=KRT19 PE=1 SV=4	5	29	25	17	29	25	17	70.8	66.2	48.2	44.091	400	400;400;403;494;494	14.1	1	2	1	1	1	2	3	4	1				1	3	1	4	2	2	2	1	3	4	3	2	0	323.31	38435000	47906000
CON__P08729;CON__Q9DCV7	CON__P08729	46;13	1;0	1;0				2	46	1	1	46	1	1	68.4	1.7	1.7	51.417	469	469;457	4				2																					0.0077593	1.383	9101.5	9993
CON__P08779;P08779;CON__Q9Z2K1;CON__Q3ZAW8	CON__P08779;P08779	14;14;3;3	8;8;1;1	5;5;1;1	Keratin, type I cytoskeletal 16	KRT16	;sp|P08779|K1C16_HUMAN Keratin, type I cytoskeletal 16 OS=Homo sapiens OX=9606 GN=KRT16 PE=1 SV=4	4	14	8	5	14	8	5	33.2	23.7	15.6	51.267	473	473;473;469;474	13.2									1	1	4		1	1			1	1		1					0	140.89	5403000	2830500
CON__P12763;P02765	CON__P12763	21;3	21;3	21;3				2	21	21	21	21	21	21	65.2	65.2	65.2	38.418	359	359;367	17.7	1	1	7	3	3	1	2	1	2	4	3	2	4	5	7	17	17	16	15	18	19	20	34	6	0	323.31	226330000	262660000
CON__P13645;P13645;CON__P02535-1;CON__Q7Z3Y7;Q7Z3Y7;CON__Q7Z3Y8;CON__Q2M2I5;Q7Z3Y8;Q2M2I5	CON__P13645;P13645	30;30;8;4;4;3;3;3;3	29;29;7;3;3;3;2;3;2	22;22;4;0;0;0;0;0;0	Keratin, type I cytoskeletal 10	KRT10	;sp|P13645|K1C10_HUMAN Keratin, type I cytoskeletal 10 OS=Homo sapiens OX=9606 GN=KRT10 PE=1 SV=6	9	30	29	22	30	29	22	52.6	51.4	45.5	59.51	593	593;584;570;486;464;459;525;459;525	13.9	1	2	1	2	1	1	3	2	1	4	2	2	4	1	3	2	3	2	3	2	2	3	2	4	0	323.31	49936000	56409000
CON__P13647;P13647	CON__P13647;P13647	24;24	12;12	3;3	Keratin, type II cytoskeletal 5	KRT5	;sp|P13647|K2C5_HUMAN Keratin, type II cytoskeletal 5 OS=Homo sapiens OX=9606 GN=KRT5 PE=1 SV=3	2	24	12	3	24	12	3	27.6	16.9	5.1	62.378	590	590;590	13.3					1	1		1	1	1	2		2	1		1							2	1	0	76.644	12007000	10887000
CON__P15497;P02647	CON__P15497	30;1	30;1	30;1				2	30	30	30	30	30	30	72.8	72.8	72.8	30.276	265	265;267	15.5	2	2			2	2			5	1	4	3	2	1		2	8	5	5	5	5	4	3	3	0	323.31	105070000	156820000
CON__P15636	CON__P15636	11	11	11				1	11	11	11	11	11	11	23.3	23.3	23.3	68.124	653	653	12.8			1	2	7				3	1	1		1	2	1	4	3	2	2		3	1		1	0	323.31	59871000	62480000
CON__P17690;P02749	CON__P17690	16;2	16;2	16;2				2	16	16	16	16	16	16	54.8	54.8	54.8	38.252	345	345;345	13.1		1	1	2	2	1					1	1	1	1		4	1	2	1		2	2			0	323.31	22215000	28717000
CON__P17697	CON__P17697	11	11	11				1	11	11	11	11	11	11	23	23	23	51.113	439	439	14.9				1			1	1						1	1	4	1			1		1	1		0	132.22	14175000	15635000
CON__P20930;P20930	CON__P20930;P20930	1;1	1;1	1;1	Filaggrin	FLG	;sp|P20930|FILA_HUMAN Filaggrin OS=Homo sapiens OX=9606 GN=FLG PE=1 SV=3	2	1	1	1	1	1	1	0.3	0.3	0.3	435.16	4061	4061;4061	18																		1							0	13.011	470740	491740
CON__P28800;P08697	CON__P28800	17;1	17;1	17;1				2	17	17	17	17	17	17	35.2	35.2	35.2	54.71	492	492;491	14.1			1	2	1	1			1	2		1	1	1	1	2		1	1	1	2	3	1		0	142.54	21884000	27045000
CON__P34955	CON__P34955	31	31	31				1	31	31	31	31	31	31	56.5	56.5	56.5	46.103	416	416	16.7						1	3	5	11	4	22	7	1	4	4	4	17	21	17	17	16	11	7	11	0	323.31	411350000	587220000
CON__P35527;P35527	CON__P35527;P35527	27;27	26;26	26;26	Keratin, type I cytoskeletal 9	KRT9	;sp|P35527|K1C9_HUMAN Keratin, type I cytoskeletal 9 OS=Homo sapiens OX=9606 GN=KRT9 PE=1 SV=3	2	27	26	26	27	26	26	56	56	56	62.129	623	623;623	13.3	2	1			2	4		4	3	2	3	2	1	2		2	1		4	2		2	5	2	0	323.31	28670000	29747000
CON__P41361;P01008	CON__P41361	25;3	25;3	25;3				2	25	25	25	25	25	25	48.6	48.6	48.6	52.347	465	465;464	12.3	1	1	7	1			2	1			2	3	6	1	2	3	6	2	1		1		1	2	0	252.36	43099000	51509000
CON__P50448	CON__P50448	8	8	8				1	8	8	8	8	8	8	20.3	20.3	20.3	51.723	468	468	11.7			1		1			1		1	1					2	1		1						0	205.95	13667000	15007000
CON__P67983;P04732;Q8N339;Q93083;P07438	CON__P67983;P04732	5;3;2;1;1	2;1;0;1;1	1;0;0;0;0	Metallothionein-1E	MT1E	;sp|P04732|MT1E_HUMAN Metallothionein-1E OS=Homo sapiens OX=9606 GN=MT1E PE=1 SV=1	5	5	2	1	5	2	1	86.9	49.2	36.1	5.9511	61	61;61;61;61;61	10.7							2											1							0	8.5828	408320	503830
CON__P81644	CON__P81644	2	2	2				1	2	2	2	2	2	2	19	19	19	11.202	100	100	12							1	1													1				0	5.3137	761420	815900
CON__Q03247;P02649	CON__Q03247	16;3	16;3	16;3				2	16	16	16	16	16	16	48.7	48.7	48.7	35.979	316	316;317	12.3		1	3	1	1				2	1	1	2	1		1	1	1	1	1	1	1			2	0	233.99	15756000	16633000
CON__Q05443;P51884	CON__Q05443	5;1	5;1	5;1				2	5	5	5	5	5	5	20.5	20.5	20.5	38.756	342	342;338	14.3					1	1								1	1		1				1	1			0	53.972	2962000	3353100
CON__Q0IIK2;CON__Q29443;P02787;P02788	CON__Q0IIK2;CON__Q29443	70;69;3;3	70;69;3;3	67;66;1;3			;	4	70	70	67	70	70	67	85.7	85.7	84.9	77.738	704	704;685;698;710	15.1		1	2	3	2	1	16	17	25	8	12	11	4	10	11	25	30	30	21	18	17	11	5	11	0	323.31	453740000	525360000
CON__Q0V8M9;Q06033	CON__Q0V8M9	21;7	21;7	21;7				2	21	21	21	21	21	21	23.9	23.9	23.9	99.536	891	891;890	15.4							1	2		2	4	2	1	1	4	2	1	3	2	1	2	1	2	1	0	115.29	29359000	32980000
CON__Q0VCM5;P19827	CON__Q0VCM5	11;1	11;1	11;1				2	11	11	11	11	11	11	17.5	17.5	17.5	101.24	906	906;911	14.2	1	1				1	2	1	1	1						1	1		1	1	2	2	1	1	0	228.52	4697400	5317100
CON__Q14533;Q14533;CON__O43790;O43790;CON__Q6NT21;CON__P78385;P78385;A6NCN2;CON__P78386;P78386;CON__Q61726;CON__Q9NSB4;Q9NSB4	CON__Q14533;Q14533;CON__O43790;O43790;CON__Q6NT21;CON__P78385;P78385;A6NCN2	23;23;19;19;18;18;18;12;10;10;8;3;3	22;22;18;18;17;17;17;12;9;9;7;3;3	20;20;16;16;15;15;15;12;7;7;7;1;1	Keratin, type II cuticular Hb1;Keratin, type II cuticular Hb6;Keratin, type II cuticular Hb3;Putative keratin-87 protein	KRT81;KRT86;KRT83;KRT87P	;sp|Q14533|KRT81_HUMAN Keratin, type II cuticular Hb1 OS=Homo sapiens OX=9606 GN=KRT81 PE=1 SV=3;;sp|O43790|KRT86_HUMAN Keratin, type II cuticular Hb6 OS=Homo sapiens OX=9606 GN=KRT86 PE=1 SV=1;;;sp|P78385|KRT83_HUMAN Keratin, type II cuticular Hb3 OS=Homo	13	23	22	20	23	22	20	31.7	30.3	28.1	54.971	505	505;505;486;486;493;493;493;255;507;507;479;513;513	12.8	6			2	6	2	2	1	1		1	4	3	1		3	2	4	4	3	3	1	1	4	0	323.31	171200000	145310000
CON__Q148H6;CON__Q7Z3Z0;Q7Z3Z0;CON__Q14525;CON__Q9UE12;CON__Q15323;CON__A2A5Y0;CON__Q14532;CON__A2AB72;CON__O76015;CON__O76013;CON__Q7Z3Y9;CON__O76014;CON__REFSEQ:XP_986630;Q14525;Q15323;O76014;O76015;O76013;Q7Z3Y9	CON__Q148H6	6;2;2;1;1;1;1;1;1;1;1;1;1;1;1;1;1;1;1;1	1;0;0;0;0;0;0;0;0;0;0;0;0;0;0;0;0;0;0;0	1;0;0;0;0;0;0;0;0;0;0;0;0;0;0;0;0;0;0;0				20	6	1	1	6	1	1	8.6	1.5	1.5	50.775	464	464;450;450;404;416;416;416;448;453;456;467;468;471;476;404;416;449;456;467;468	21																					1				1	-2	709470	566220
CON__Q1A7A4	CON__Q1A7A4	12	12	10				1	12	12	10	12	12	10	9.1	9.1	8.1	188.74	1677	1677	15.2		1	1			1					1	1							6		1	2			0	146.1	3592500	4077900
CON__Q1RMK2;CON__ENSEMBL:ENSBTAP00000033053	CON__Q1RMK2	8;1	8;1	7;0				2	8	8	7	8	8	7	20.8	20.8	19.4	65.056	597	597;139	13.9	1							1	1				1		1				1			1		1	0	145.58	3350700	4113800
CON__Q1RMN8	CON__Q1RMN8	4	4	4				1	4	4	4	4	4	4	17.5	17.5	17.5	24.536	234	234	19.4																	2	2			1	1	1		0	81.115	4725200	6398000
CON__Q28065	CON__Q28065	9	9	9				1	9	9	9	9	9	9	20.8	20.8	20.8	68.886	610	610	14.9			1	1											2		1	1		2		1			0	103.47	4821900	5710600
CON__Q28085	CON__Q28085	19	19	19				1	19	19	19	19	19	19	24.9	24.9	24.9	140.37	1236	1236	11.4		2	2	1	3	1	1		2		3		1				1	1	1	1	4	1			0	255.34	9191600	11537000
CON__Q28107;P12259	CON__Q28107	16;1	16;1	16;1				2	16	16	16	16	16	16	9.7	9.7	9.7	248.98	2211	2211;2224	11.4	2	1	2	2						2			1		1	1	2	1	2	1				1	0	127.59	9373600	11310000
CON__Q28194;P35442	CON__Q28194	23;1	23;1	3;0				2	23	23	3	23	23	3	23.2	23.2	2.7	129.39	1170	1170;1172	14.2	1	1	1	2		1	1			3	2	1	1			2	1		1	1	1	2	3	3	0	191.96	11071000	11729000
CON__Q29RQ1;P10643	CON__Q29RQ1	10;1	10;1	10;1				2	10	10	10	10	10	10	17	17	17	93.089	843	843;843	10.8	2	1	1				1			1				1		1					1	2			0	67.327	2076400	2311900
CON__Q2HJF0	CON__Q2HJF0	7	4	4				1	7	4	4	7	4	4	15.4	12.2	12.2	69.182	622	622	11					1			1	1													1			0	323.31	545010	632390
CON__Q2KIF2	CON__Q2KIF2	6	6	6				1	6	6	6	6	6	6	20.5	20.5	20.5	38.348	346	346	11.5	1											1	2	1		1									0	54.451	875120	1259000
CON__Q2KIG3;Q96IY4	CON__Q2KIG3	5;1	5;1	5;1				2	5	5	5	5	5	5	10.9	10.9	10.9	48.821	423	423;423	10.3						1	1	1					1	2											0	15.044	2579200	2866100
CON__Q2KIH2	CON__Q2KIH2	2	2	2				1	2	2	2	2	2	2	6.9	6.9	6.9	29.091	259	259	9.33									2	1															0	4.3495	403620	479150
CON__Q2KIS7;P05452	CON__Q2KIS7;P05452	6;3	6;3	6;3	Tetranectin	CLEC3B	;sp|P05452|TETN_HUMAN Tetranectin OS=Homo sapiens OX=9606 GN=CLEC3B PE=1 SV=3	2	6	6	6	6	6	6	46	46	46	22.144	202	202;202	12.6			1			1								1	2	1			1						0	272.52	3080100	3801000
CON__Q2KIT0	CON__Q2KIT0	4	4	4				1	4	4	4	4	4	4	22.5	22.5	22.5	20.646	191	191	14.2										1				1		1	1								0	24.534	2285900	2392800
CON__Q2KJ62;CON__P01044-1	CON__Q2KJ62;CON__P01044-1	22;21	22;21	7;6			;	2	22	22	7	22	22	7	38.5	38.5	12.6	68.964	621	621;621	15	1		1	1			2	2		2	5		2		4	1	1	1	4	5	3	4	1		0	264.3	40214000	43324000
CON__Q2KJ83	CON__Q2KJ83	3	3	3				1	3	3	3	3	3	3	9.3	9.3	9.3	52.668	462	462	11									1	1	1			1											0	40.269	1423600	1883500
CON__Q2KJC7	CON__Q2KJC7	7	7	1				1	7	7	1	7	7	1	13.6	13.6	1.8	86.858	779	779	11.4	1			1				2					1				1	1				1			0	92.832	4119800	4880700
CON__Q2KJF1;P04217	CON__Q2KJF1	19;1	19;1	19;1				2	19	19	19	19	19	19	53.7	53.7	53.7	53.553	503	503;495	12.6	1		1	2		1	1	1	4	3	3	2	5	1	2	2	1			2	2		2	1	0	323.31	26415000	30822000
CON__Q2TBQ1	CON__Q2TBQ1	6	6	6				1	6	6	6	6	6	6	13.9	13.9	13.9	75.166	661	661	10					1	2	2										1					1			0	97.789	1721500	1861600
CON__Q2UVX4;P01024	CON__Q2UVX4	84;8	84;8	84;8				2	84	84	84	84	84	84	54.5	54.5	54.5	187.37	1662	1662;1663	13.5	5	2	3	2	7	5	5	2	1	2	5	4	11	7	11	7	11	8	5	8	6	1	2	4	0	323.31	121940000	155510000
CON__Q32MB2;Q86Y46	CON__Q32MB2;Q86Y46	8;8	2;2	2;2	Keratin, type II cytoskeletal 73	KRT73	;sp|Q86Y46|K2C73_HUMAN Keratin, type II cytoskeletal 73 OS=Homo sapiens OX=9606 GN=KRT73 PE=1 SV=1	2	8	2	2	8	2	2	10.6	3.5	3.5	58.923	540	540;540	5			1				1																		1	-2	122200	141180
CON__Q32PI4	CON__Q32PI4	16	16	16				1	16	16	16	16	16	16	29.1	29.1	29.1	68.932	618	618	17.1	1					1				1					3	1	1	1	2	2			4	1	0	53.217	9826200	11264000
CON__Q32PJ2	CON__Q32PJ2	5	5	5				1	5	5	5	5	5	5	17.6	17.6	17.6	43.017	380	380	12.9					1						1	3						1		1					0	30.775	1921700	2189200
CON__Q3KNV1;P08729	CON__Q3KNV1;P08729	50;50	43;43	5;5	Keratin, type II cytoskeletal 7	KRT7	;sp|P08729|K2C7_HUMAN Keratin, type II cytoskeletal 7 OS=Homo sapiens OX=9606 GN=KRT7 PE=1 SV=5	2	50	43	5	50	43	5	72.3	63.5	8.1	51.385	469	469;469	13.3	2	12	4	1	2	6	5		2	11	2	3	6	8	6	9	10	10	9	2	3	8	2	5	0	323.31	211370000	222870000
CON__Q3KUS7	CON__Q3KUS7	25	25	25				1	25	25	25	25	25	25	39.5	39.5	39.5	85.411	760	760	12	1	1	3	2		1	1	1	2	1	1	1	1	2	4	3	5	1	3	1					0	300.98	35309000	42947000
CON__Q3MHH8;P0DUB6;P0DTE8;P0DTE7;P19961;P04746	CON__Q3MHH8	3;1;1;1;1;1	3;1;1;1;1;1	3;1;1;1;1;1				6	3	3	3	3	3	3	7.8	7.8	7.8	57.407	511	511;511;511;511;511;511	11.3			1								1									1					0	159.23	601570	732780
CON__Q3MHN2;P02748	CON__Q3MHN2	11;3	11;3	11;3				2	11	11	11	11	11	11	22.1	22.1	22.1	61.998	548	548;559	10.3				1		1	1	2	1	1	2	1	1				1	1							0	200.69	3924100	4417300
CON__Q3MHN5	CON__Q3MHN5	31	31	4				1	31	31	4	31	31	4	64.8	64.8	13.9	53.341	474	474	13.7	2	1	5	3		3	3	3	1	1		3		6	3	6	7	5	6	1	5	2	1	3	0	323.31	119040000	135760000
CON__Q3SX09;P68871	CON__Q3SX09	12;1	12;1	9;0				2	12	12	9	12	12	9	51.7	51.7	45.3	22.06	201	201;147	15.3					2	1	2	1					1	4	2	1	3	3	3	3	3	1			0	279.19	56438000	71538000
CON__Q3SX14	CON__Q3SX14	20	20	9				1	20	20	9	20	20	9	36.6	36.6	19.6	85.686	781	781	13.4		1	1		1		1			1	1	2	2	3	1		2	3	2					1	0	251.28	25154000	28571000
CON__Q3SX28	CON__Q3SX28	38	5	5				1	38	5	5	38	5	5	71.8	19.7	19.7	33.012	284	284	12.2	1	1							2	1							1			1	2				0	102.32	9826100	10801000
CON__Q3SZ57;P02771	CON__Q3SZ57	46;6	46;6	46;6				2	46	46	46	46	46	46	67.5	67.5	67.5	68.587	610	610;609	14.3	2	3	4	3		1	6	2	3	4	4	3	2	5	8	13	13	10	5	3	4	3	5	3	0	323.31	142310000	173250000
CON__Q3SZH5	CON__Q3SZH5	17	17	17				1	17	17	17	17	17	17	50.2	50.2	50.2	45.456	424	424	13.8	1	1								1	2		6	2	6	3					2		1		0	323.31	33253000	35137000
CON__Q3SZR3	CON__Q3SZR3	10	10	10				1	10	10	10	10	10	10	44.6	44.6	44.6	23.182	202	202	16.4						1				1	1	1		2	2	1		1	2	1	1	1	1	1	0	52.946	21753000	38856000
CON__Q3SZV7	CON__Q3SZV7	15	15	15				1	15	15	15	15	15	15	44.3	44.3	44.3	52.295	460	460	16.1					1	1		1	1			1	2		2	5	2		2		3	2		2	0	323.31	36306000	38199000
CON__Q3T052;Q14624	CON__Q3T052	31;1	31;1	31;1				2	31	31	31	31	31	31	38.9	38.9	38.9	101.51	916	916;930	14.8		1	1	1		1	2	1	2	2	2	1	2	3	2	7	3	4	2	4	1	3		2	0	323.31	85150000	90330000
CON__Q3Y5Z3	CON__Q3Y5Z3	6	6	6				1	6	6	6	6	6	6	26.7	26.7	26.7	26.133	240	240	17.4													1			1	2	3	3						0	33.457	19055000	23073000
CON__Q3ZBD7	CON__Q3ZBD7	6	1	1				1	6	1	1	6	1	1	14.9	4.8	4.8	62.87	557	557	8								1																	0.0048156	1.5862	97401	168920
CON__Q3ZBS7;P04004	CON__Q3ZBS7	11;3	11;3	11;3				2	11	11	11	11	11	11	25.8	25.8	25.8	54.099	484	484;478	13.5			2	1				2	1				2	4	2	3	1	1	2	1		1			0	145.53	21898000	24511000
CON__Q58D62	CON__Q58D62	17	17	17				1	17	17	17	17	17	17	52.2	52.2	52.2	42.663	387	387	15.8	2		1	1	1	1	2		1	1			2	2	7	7	3	1	3	9	4	3	1	2	0	241.11	60980000	72043000
CON__Q5D862;Q5D862	CON__Q5D862;Q5D862	3;3	3;3	3;3	Filaggrin-2	FLG2	;sp|Q5D862|FILA2_HUMAN Filaggrin-2 OS=Homo sapiens OX=9606 GN=FLG2 PE=1 SV=1	2	3	3	3	3	3	3	2	2	2	248.07	2391	2391;2391	20.3															1							1		1	0	4.4297	110960	111250
CON__Q6IFZ6;CON__Q7Z794;Q7Z794	CON__Q6IFZ6;CON__Q7Z794;Q7Z794	9;6;6	1;1;1	1;1;1	Keratin, type II cytoskeletal 1b	KRT77	;;sp|Q7Z794|K2C1B_HUMAN Keratin, type II cytoskeletal 1b OS=Homo sapiens OX=9606 GN=KRT77 PE=1 SV=3	3	9	1	1	9	1	1	8.4	2.1	2.1	61.358	572	572;578;578	22.5																						1	1		0	16.036	30040	35960
CON__Q6KB66-1;Q6KB66;CON__Q0VBK2	CON__Q6KB66-1;Q6KB66	3;3;1	2;2;1	2;2;1	Keratin, type II cytoskeletal 80	KRT80	;sp|Q6KB66|K2C80_HUMAN Keratin, type II cytoskeletal 80 OS=Homo sapiens OX=9606 GN=KRT80 PE=1 SV=2	3	3	2	2	3	2	2	6.9	4.2	4.2	50.525	452	452;452;452	1.5	1	1																							0.00072706	2.7706	557920	397830
CON__Q6NXH9;CON__Q9R0H5	CON__Q6NXH9	9;4	1;0	0;0				2	9	1	0	9	1	0	13	2.2	0	58.911	539	539;524	8.5								1	1																0.00014863	3.3282	134810	131140
CON__Q7RTS7;Q7RTS7	CON__Q7RTS7;Q7RTS7	6;6	1;1	1;1	Keratin, type II cytoskeletal 74	KRT74	;sp|Q7RTS7|K2C74_HUMAN Keratin, type II cytoskeletal 74 OS=Homo sapiens OX=9606 GN=KRT74 PE=1 SV=2	2	6	1	1	6	1	1	8.9	4	4	57.865	529	529;529	22																						2			1	-2	436920	331350
CON__Q8VED5	CON__Q8VED5	11	1	1				1	11	1	1	11	1	1	12.1	4	4	57.552	531	531	9									1																1	-2	0	0
CON__Q95121;P36955	CON__Q95121	11;3	11;3	11;3				2	11	11	11	11	11	11	32.2	32.2	32.2	46.228	416	416;418	12.8		1				1	1		1					1	1	3	2	1							0	194.19	8489500	9400900
CON__Q95M17;Q9BZP6	CON__Q95M17	4;1	4;1	4;1				2	4	4	4	4	4	4	8.3	8.3	8.3	52.129	472	472;476	10.8					1					1	1			2											0	29.602	651290	785050
CON__Q99PS0	CON__Q99PS0	2	1	1				1	2	1	1	2	1	1	5.5	3.3	3.3	48.026	422	422	9									1																1	-2	125770	105570
CON__Q9N2I2	CON__Q9N2I2	9	9	9				1	9	9	9	9	9	9	31.2	31.2	31.2	45.296	404	404	16.4				2							1				2	2		2				3	2		0	152.75	8235500	9409700
CON__Q9QWL7;CON__Q04695;Q04695;CON__Q9C075;Q9C075	CON__Q9QWL7;CON__Q04695;Q04695	12;9;9;1;1	2;2;2;1;1	1;1;1;0;0	Keratin, type I cytoskeletal 17	KRT17	;;sp|Q04695|K1C17_HUMAN Keratin, type I cytoskeletal 17 OS=Homo sapiens OX=9606 GN=KRT17 PE=1 SV=2	5	12	2	1	12	2	1	21.2	4.2	2.1	48.161	433	433;432;432;422;422	5.5			1					1																	0.00029581	3.2188	385540	212560
CON__Q9TRI1	CON__Q9TRI1	26	26	19				1	26	26	19	26	26	19	30.4	30.4	24.2	106.19	946	946	14.4	1	1		1	2	4	3	1	1	5	2	4	3	1	1	2	2	4	11	5	5	2	2		0	323.31	57462000	68204000
CON__Q9TT36;P05543	CON__Q9TT36;P05543	7;4	7;4	7;4	Thyroxine-binding globulin	SERPINA7	;sp|P05543|THBG_HUMAN Thyroxine-binding globulin OS=Homo sapiens OX=9606 GN=SERPINA7 PE=1 SV=2	2	7	7	7	7	7	7	20	20	20	46.017	411	411;415	11.1		1	1			1							2	1	1								1		0	9.606	3042300	3531500
CON__Q9TTE1	CON__Q9TTE1	15	15	6				1	15	15	6	15	15	6	33.3	33.3	14.6	46.203	411	411	15					2	2	2								4	5	7		1	1	2	1	1		0	323.31	57926000	71966000
CON__REFSEQ:XP_001252647	CON__REFSEQ:XP_001252647	15	14	5				1	15	14	5	15	14	5	32.9	30.9	13.7	46.897	417	417	12.1		2	2	4				1			1	3			2	3	2	2		1	1	1	1		0	125	30761000	43815000
CON__REFSEQ:XP_585019;P43652	CON__REFSEQ:XP_585019	21;1	21;1	21;1				2	21	21	21	21	21	21	34.3	34.3	34.3	69.561	604	604;599	13.9		2	3	2			1	1				3	1	1	3	2	1	2	1		1	2	2	3	0	323.31	13874000	15598000
D6RIA3	D6RIA3	1	1	1		LOC285556	sp|D6RIA3|CD054_HUMAN Uncharacterized protein C4orf54 OS=Homo sapiens OX=9606 GN=C4orf54 PE=2 SV=1	1	1	1	1	1	1	1	0.4	0.4	0.4	190.07	1793	1793	11											1														1	-2	777400	933770
E7EU14	E7EU14	4	1	1	Protein PPP5D1	PPP5D1	sp|E7EU14|PP5D1_HUMAN Protein PPP5D1 OS=Homo sapiens OX=9606 GN=PPP5D1 PE=2 SV=2	1	4	1	1	4	1	1	22.2	12.3	12.3	19.623	171	171	5					1																				0	7.1577	138720	120800
Q13765;E9PAV3	Q13765;E9PAV3	4;4	4;4	4;4	Nascent polypeptide-associated complex subunit alpha;Nascent polypeptide-associated complex subunit alpha, muscle-specific form	NACA	sp|Q13765|NACA_HUMAN Nascent polypeptide-associated complex subunit alpha OS=Homo sapiens OX=9606 GN=NACA PE=1 SV=1;sp|E9PAV3|NACAM_HUMAN Nascent polypeptide-associated complex subunit alpha, muscle-specific form OS=Homo sapiens OX=9606 GN=NACA PE=1 SV=1	2	4	4	4	4	4	4	35.8	35.8	35.8	23.384	215	215;2078	11.6					2	2					1	1												2	0	69.754	1672600	2251200
E9PRG8	E9PRG8	5	5	5	Uncharacterized protein C11orf98	C11orf98	sp|E9PRG8|CK098_HUMAN Uncharacterized protein C11orf98 OS=Homo sapiens OX=9606 GN=C11orf98 PE=4 SV=2	1	5	5	5	5	5	5	36.6	36.6	36.6	14.234	123	123	14.2									1			3		1	1	1								1	0	7.9715	4893400	4695700
G9CGD6;Q6P9H4	G9CGD6;Q6P9H4	1;1	1;1	1;1	Connector enhancer of kinase suppressor of ras 3	CNKSR3	sp|G9CGD6|CNIPF_HUMAN CNK3/IPCEF1 fusion protein OS=Homo sapiens OX=9606 GN=CNK3/IPCEF1 PE=1 SV=1;sp|Q6P9H4|CNKR3_HUMAN Connector enhancer of kinase suppressor of ras 3 OS=Homo sapiens OX=9606 GN=CNKSR3 PE=1 SV=1	2	1	1	1	1	1	1	2.3	2.3	2.3	100.36	899	899;555	6						1																			0	10.69	43999	61970
H7BZ55	H7BZ55	2	2	2	Putative ciliary rootlet coiled-coil protein-like 3 protein		sp|H7BZ55|CRCC2_HUMAN Putative ciliary rootlet coiled-coil protein 2 OS=Homo sapiens OX=9606 GN=CROCC2 PE=5 SV=4	1	2	2	2	2	2	2	1.2	1.2	1.2	185.64	1653	1653	13						1														1					1	-2	755910	630170
H7C350	H7C350	1	1	1		LOC388849	sp|H7C350|CC188_HUMAN Coiled-coil domain-containing protein 188 OS=Homo sapiens OX=9606 GN=CCDC188 PE=3 SV=2	1	1	1	1	1	1	1	2.2	2.2	2.2	43.547	402	402	23																							1		1	-2	528020	480650
L0R6Q1	L0R6Q1	6	6	6		SLC35A4	sp|L0R6Q1|S35U4_HUMAN SLC35A4 upstream open reading frame protein OS=Homo sapiens OX=9606 GN=SLC35A4 PE=3 SV=1	1	6	6	6	6	6	6	58.3	58.3	58.3	11.133	103	103	9.33				2						1	1		1	1											0	55.467	2529800	2662600
L0R819	L0R819	4	4	4		ASNSD1	sp|L0R819|ASURF_HUMAN ASNSD1 upstream open reading frame protein OS=Homo sapiens OX=9606 GN=ASDURF PE=1 SV=1	1	4	4	4	4	4	4	63.5	63.5	63.5	11.25	96	96	12				1		1													2						0	51.345	1311300	1400000
L0R8F8	L0R8F8	1	1	1		SMCR7L	sp|L0R8F8|MIDUO_HUMAN MIEF1 upstream open reading frame protein OS=Homo sapiens OX=9606 GN=MIEF1 PE=1 SV=1	1	1	1	1	1	1	1	11.4	11.4	11.4	8.4447	70	70	14														1											0.0010104	2.5869	323460	326660
O00115	O00115	1	1	1	Deoxyribonuclease-2-alpha	DNASE2	sp|O00115|DNS2A_HUMAN Deoxyribonuclease-2-alpha OS=Homo sapiens OX=9606 GN=DNASE2 PE=1 SV=2	1	1	1	1	1	1	1	3.3	3.3	3.3	39.58	360	360	21																					1				0	12.415	235040	291620
O00116	O00116	27	27	27	Alkyldihydroxyacetonephosphate synthase, peroxisomal	AGPS	sp|O00116|ADAS_HUMAN Alkyldihydroxyacetonephosphate synthase, peroxisomal OS=Homo sapiens OX=9606 GN=AGPS PE=1 SV=1	1	27	27	27	27	27	27	52.9	52.9	52.9	72.911	658	658	13.4		5	1	3	1		1	1	1		1			1		1	6	7	7	1		1		1	0	323.31	39087000	45691000
O00124	O00124	2	2	2	UBX domain-containing protein 8	UBXN8	sp|O00124|UBXN8_HUMAN UBX domain-containing protein 8 OS=Homo sapiens OX=9606 GN=UBXN8 PE=1 SV=2	1	2	2	2	2	2	2	14.4	14.4	14.4	30.541	270	270	8.5						2					2														0	65.151	261990	331640
O00139	O00139	22	22	21	Kinesin-like protein KIF2A	KIF2A	sp|O00139|KIF2A_HUMAN Kinesin-like protein KIF2A OS=Homo sapiens OX=9606 GN=KIF2A PE=1 SV=3	1	22	22	21	22	22	21	33.4	33.4	32.2	79.954	706	706	13.8					4	1			2		1	1	2	1	1			2	1	3		2	1		0	323.31	15435000	16669000
O00142	O00142	2	2	2	Thymidine kinase 2, mitochondrial	TK2	sp|O00142|KITM_HUMAN Thymidine kinase 2, mitochondrial OS=Homo sapiens OX=9606 GN=TK2 PE=1 SV=4	1	2	2	2	2	2	2	7.5	7.5	7.5	31.004	265	265	14										1								1							0	7.1049	0	0
O00148	O00148	24	10	10	ATP-dependent RNA helicase DDX39A	DDX39A	sp|O00148|DX39A_HUMAN ATP-dependent RNA helicase DDX39A OS=Homo sapiens OX=9606 GN=DDX39A PE=1 SV=2	1	24	10	10	24	10	10	58.3	33.5	33.5	49.129	427	427	11.4	2	2	1									2	3	2	1					1				2	0	113.99	5368200	6577800
O00151	O00151	21	21	21	PDZ and LIM domain protein 1	PDLIM1	sp|O00151|PDLI1_HUMAN PDZ and LIM domain protein 1 OS=Homo sapiens OX=9606 GN=PDLIM1 PE=1 SV=4	1	21	21	21	21	21	21	86.3	86.3	86.3	36.071	329	329	16.3			2	1	2	1	1		3	1	2	1			4	3	2	4	2			3	9	5	0	323.31	46129000	41595000
O00154;Q6ZUV0	O00154	12;1	12;1	12;1	Cytosolic acyl coenzyme A thioester hydrolase	ACOT7	sp|O00154|BACH_HUMAN Cytosolic acyl coenzyme A thioester hydrolase OS=Homo sapiens OX=9606 GN=ACOT7 PE=1 SV=3	2	12	12	12	12	12	12	46.3	46.3	46.3	41.796	380	380;252	14.5			1						1		2	1		1	3		1	3	1				1		0	127.23	18944000	22778000
O00159	O00159	53	53	52	Unconventional myosin-Ic	MYO1C	sp|O00159|MYO1C_HUMAN Unconventional myosin-Ic OS=Homo sapiens OX=9606 GN=MYO1C PE=1 SV=4	1	53	53	52	53	53	52	51.5	51.5	50.8	121.68	1063	1063	14.9	1				1	3	2	4	1	2	3	3	4	3	6	10	7	6	1	4	1	4	2	2	0	323.31	99746000	99805000
O00161	O00161	11	11	11	Synaptosomal-associated protein 23	SNAP23	sp|O00161|SNP23_HUMAN Synaptosomal-associated protein 23 OS=Homo sapiens OX=9606 GN=SNAP23 PE=1 SV=1	1	11	11	11	11	11	11	61.1	61.1	61.1	23.354	211	211	10.9	3	1			2		1				2	1					1				1	1	1	1	0	212.69	2724400	3126600
O00165	O00165	4	4	4	HCLS1-associated protein X-1	HAX1	sp|O00165|HAX1_HUMAN HCLS1-associated protein X-1 OS=Homo sapiens OX=9606 GN=HAX1 PE=1 SV=2	1	4	4	4	4	4	4	22.6	22.6	22.6	31.62	279	279	12.2								1		1		1							1						0	76.561	1111200	1255700
O00170	O00170	11	11	11	AH receptor-interacting protein	AIP	sp|O00170|AIP_HUMAN AH receptor-interacting protein OS=Homo sapiens OX=9606 GN=AIP PE=1 SV=2	1	11	11	11	11	11	11	41.2	41.2	41.2	37.636	330	330	15.3									1		2	3	2					3	2			1	1		0	292.39	9749300	10512000
O00178	O00178	1	1	1	GTP-binding protein 1	GTPBP1	sp|O00178|GTPB1_HUMAN GTP-binding protein 1 OS=Homo sapiens OX=9606 GN=GTPBP1 PE=1 SV=3	1	1	1	1	1	1	1	2.1	2.1	2.1	72.453	669	669	2		1																							0	17.981	116110	120010
O00186	O00186	15	15	14	Syntaxin-binding protein 3	STXBP3	sp|O00186|STXB3_HUMAN Syntaxin-binding protein 3 OS=Homo sapiens OX=9606 GN=STXBP3 PE=1 SV=2	1	15	15	14	15	15	14	27.2	27.2	26	67.764	592	592	14.5		1	1				1				1	1	1	1			3	2	1	1		2			0	55.382	10438000	10902000
O00193	O00193	8	8	7	Small acidic protein	SMAP	sp|O00193|SMAP_HUMAN Small acidic protein OS=Homo sapiens OX=9606 GN=SMAP PE=1 SV=1	1	8	8	7	7	7	7	37.2	37.2	30.6	20.332	183	183	11.9			1	2						1	1		1	2			1	1					1		0	289.85	18839000	19583000
O00194	O00194	6	6	6	Ras-related protein Rab-27B	RAB27B	sp|O00194|RB27B_HUMAN Ras-related protein Rab-27B OS=Homo sapiens OX=9606 GN=RAB27B PE=1 SV=4	1	6	6	6	6	6	6	18.8	18.8	18.8	24.608	218	218	9		1		1	1		1	1						1		2									0	17.561	4458200	5802000
O00203;Q13367	O00203	26;2	26;2	26;2	AP-3 complex subunit beta-1	AP3B1	sp|O00203|AP3B1_HUMAN AP-3 complex subunit beta-1 OS=Homo sapiens OX=9606 GN=AP3B1 PE=1 SV=3	2	26	26	26	26	26	26	27.6	27.6	27.6	121.32	1094	1094;1082	14.2							2	1	3	1	2	2	4	3	1	3	4	1	2			2		1	0	225.06	20901000	22448000
O00204	O00204	1	1	1	Sulfotransferase family cytosolic 2B member 1	SULT2B1	sp|O00204|ST2B1_HUMAN Sulfotransferase 2B1 OS=Homo sapiens OX=9606 GN=SULT2B1 PE=1 SV=2	1	1	1	1	1	1	1	6.6	6.6	6.6	41.307	365	365	24																								1	0	24.904	27236	36766
O00212	O00212	1	1	1	Rho-related GTP-binding protein RhoD	RHOD	sp|O00212|RHOD_HUMAN Rho-related GTP-binding protein RhoD OS=Homo sapiens OX=9606 GN=RHOD PE=1 SV=2	1	1	1	1	1	1	1	7.1	7.1	7.1	23.413	210	210	3			1																						0.0037464	1.7392	171970	169560
O00213	O00213	2	1	1	Amyloid beta A4 precursor protein-binding family B member 1	APBB1	sp|O00213|APBB1_HUMAN Amyloid-beta A4 precursor protein-binding family B member 1 OS=Homo sapiens OX=9606 GN=APBB1 PE=1 SV=2	1	2	1	1	2	1	1	3.7	2.3	2.3	77.243	710	710	21																					1				0	8.1773	61116	67893
O00214	O00214	4	4	4	Galectin-8	LGALS8	sp|O00214|LEG8_HUMAN Galectin-8 OS=Homo sapiens OX=9606 GN=LGALS8 PE=1 SV=4	1	4	4	4	4	4	4	13.2	13.2	13.2	35.808	317	317	12					1					1						1	1								0	11.576	4080300	3802500
O00217	O00217	5	5	5	NADH dehydrogenase [ubiquinone] iron-sulfur protein 8, mitochondrial	NDUFS8	sp|O00217|NDUS8_HUMAN NADH dehydrogenase [ubiquinone] iron-sulfur protein 8, mitochondrial OS=Homo sapiens OX=9606 GN=NDUFS8 PE=1 SV=1	1	5	5	5	5	5	5	33.8	33.8	33.8	23.705	210	210	14.7				1	1									1					1				2		0	73.905	9360600	10792000
O00220	O00220	4	4	4	Tumor necrosis factor receptor superfamily member 10A	TNFRSF10A	sp|O00220|TR10A_HUMAN Tumor necrosis factor receptor superfamily member 10A OS=Homo sapiens OX=9606 GN=TNFRSF10A PE=1 SV=3	1	4	4	4	4	4	4	9.2	9.2	9.2	50.089	468	468	13.8	1															1		1		1					0	34.216	1010300	974630
O00221	O00221	1	1	1	NF-kappa-B inhibitor epsilon	NFKBIE	sp|O00221|IKBE_HUMAN NF-kappa-B inhibitor epsilon OS=Homo sapiens OX=9606 GN=NFKBIE PE=1 SV=3	1	1	1	1	1	1	1	3.8	3.8	3.8	52.863	500	500	4				1																					0	5.3637	0	0
O00222	O00222	1	1	1	Metabotropic glutamate receptor 8	GRM8	sp|O00222|GRM8_HUMAN Metabotropic glutamate receptor 8 OS=Homo sapiens OX=9606 GN=GRM8 PE=1 SV=2	1	1	1	1	1	1	1	1.2	1.2	1.2	101.74	908	908	22																						1			1	-2	0	0
O00231	O00231	18	18	18	26S proteasome non-ATPase regulatory subunit 11	PSMD11	sp|O00231|PSD11_HUMAN 26S proteasome non-ATPase regulatory subunit 11 OS=Homo sapiens OX=9606 GN=PSMD11 PE=1 SV=3	1	18	18	18	18	18	18	48.1	48.1	48.1	47.463	422	422	15.4					1	1	1			1	1	2	1	2	2	5	4	3		1	1		1	2	0	249.45	46939000	48480000
O00232	O00232	24	24	24	26S proteasome non-ATPase regulatory subunit 12	PSMD12	sp|O00232|PSD12_HUMAN 26S proteasome non-ATPase regulatory subunit 12 OS=Homo sapiens OX=9606 GN=PSMD12 PE=1 SV=3	1	24	24	24	24	24	24	46.9	46.9	46.9	52.904	456	456	11.8	1	1	2			4	7		5	2		1	7	3	1	1	1	2	2	1	2	3			0	323.31	27424000	29893000
O00233	O00233	13	13	13	26S proteasome non-ATPase regulatory subunit 9	PSMD9	sp|O00233|PSMD9_HUMAN 26S proteasome non-ATPase regulatory subunit 9 OS=Homo sapiens OX=9606 GN=PSMD9 PE=1 SV=3	1	13	13	13	13	13	13	46.6	46.6	46.6	24.682	223	223	14.8	1	1	1					2	1				2			1	1	3	1	1		3	2		0	323.31	14436000	14603000
O00238	O00238	2	2	2	Bone morphogenetic protein receptor type-1B	BMPR1B	sp|O00238|BMR1B_HUMAN Bone morphogenetic protein receptor type-1B OS=Homo sapiens OX=9606 GN=BMPR1B PE=1 SV=1	1	2	2	2	2	2	2	5.2	5.2	5.2	56.93	502	502	20.3																				2	1				0	5.97	3297800	3713000
O00241	O00241	2	1	1	Signal-regulatory protein beta-1	SIRPB1	sp|O00241|SIRB1_HUMAN Signal-regulatory protein beta-1 OS=Homo sapiens OX=9606 GN=SIRPB1 PE=1 SV=5	1	2	1	1	2	1	1	5	2.8	2.8	43.211	398	398	8								1																	1	-2	0	0
O00244	O00244	4	4	4	Copper transport protein ATOX1	ATOX1	sp|O00244|ATOX1_HUMAN Copper transport protein ATOX1 OS=Homo sapiens OX=9606 GN=ATOX1 PE=1 SV=1	1	4	4	4	4	4	4	66.2	66.2	66.2	7.4016	68	68	15.2							1	1				1							1		1			1	0	150.34	2424300	2652100
O00255	O00255	2	2	2	Menin	MEN1	sp|O00255|MEN1_HUMAN Menin OS=Homo sapiens OX=9606 GN=MEN1 PE=1 SV=4	1	2	2	2	2	2	2	4.1	4.1	4.1	68.023	615	615	18.5																	1			1					0	10.999	0	0
O00257	O00257	8	8	8	E3 SUMO-protein ligase CBX4	CBX4	sp|O00257|CBX4_HUMAN E3 SUMO-protein ligase CBX4 OS=Homo sapiens OX=9606 GN=CBX4 PE=1 SV=3	1	8	8	8	8	8	8	19.1	19.1	19.1	61.367	560	560	16.8					1			1					1				1	1				2	2		0	56.295	1411000	1583400
O00264	O00264	11	10	10	Membrane-associated progesterone receptor component 1	PGRMC1	sp|O00264|PGRC1_HUMAN Membrane-associated progesterone receptor component 1 OS=Homo sapiens OX=9606 GN=PGRMC1 PE=1 SV=3	1	11	10	10	11	10	10	53.3	48.7	48.7	21.671	195	195	11.1				2	1	1		1	1		1	1	2	2	3				1						0	130.4	21142000	23416000
O00267	O00267	31	31	31	Transcription elongation factor SPT5	SUPT5H	sp|O00267|SPT5H_HUMAN Transcription elongation factor SPT5 OS=Homo sapiens OX=9606 GN=SUPT5H PE=1 SV=1	1	31	31	31	31	31	31	36.9	36.9	36.9	121	1087	1087	12.8	2	4	1	1	2	2			2	2		1	1		2	4		1	4	1	2	3	2	1	0	323.31	31889000	31462000
O00268	O00268	5	5	5	Transcription initiation factor TFIID subunit 4	TAF4	sp|O00268|TAF4_HUMAN Transcription initiation factor TFIID subunit 4 OS=Homo sapiens OX=9606 GN=TAF4 PE=1 SV=2	1	5	5	5	5	5	5	6.5	6.5	6.5	110.11	1085	1085	16.6			1									1								1				2	0	14.711	555340	571100
O00273	O00273	17	17	17	DNA fragmentation factor subunit alpha	DFFA	sp|O00273|DFFA_HUMAN DNA fragmentation factor subunit alpha OS=Homo sapiens OX=9606 GN=DFFA PE=1 SV=1	1	17	17	17	17	17	17	50.2	50.2	50.2	36.521	331	331	11.7			2	3	2	1	1	2			1	1			1	3		2			2		1	1	0	258.59	8836100	8744200
O00287	O00287	1	1	1	Regulatory factor X-associated protein	RFXAP	sp|O00287|RFXAP_HUMAN Regulatory factor X-associated protein OS=Homo sapiens OX=9606 GN=RFXAP PE=1 SV=1	1	1	1	1	1	1	1	5.9	5.9	5.9	28.232	272	272	19																			1						0	11.266	0	0
O00291	O00291	31	31	30	Huntingtin-interacting protein 1	HIP1	sp|O00291|HIP1_HUMAN Huntingtin-interacting protein 1 OS=Homo sapiens OX=9606 GN=HIP1 PE=1 SV=5	1	31	31	30	31	31	30	35.5	35.5	34.1	116.22	1037	1037	11.7		3	2	3	1	2	2		4	4		2		1				3		1	2	3	2	1	0	323.31	11838000	14423000
O00299	O00299	16	16	16	Chloride intracellular channel protein 1	CLIC1	sp|O00299|CLIC1_HUMAN Chloride intracellular channel protein 1 OS=Homo sapiens OX=9606 GN=CLIC1 PE=1 SV=4	1	16	16	16	16	16	16	72.2	72.2	72.2	26.922	241	241	13.9	1		1						3	4	1		3	2	4	4	2	2	3	3					0	295.58	67581000	74418000
O00303	O00303	16	16	16	Eukaryotic translation initiation factor 3 subunit F	EIF3F	sp|O00303|EIF3F_HUMAN Eukaryotic translation initiation factor 3 subunit F OS=Homo sapiens OX=9606 GN=EIF3F PE=1 SV=1	1	16	16	16	16	16	16	54.3	54.3	54.3	37.563	357	357	14.7									1		1	1	3	3	4	4	3	2							0	323.31	31468000	33172000
O00308	O00308	3	3	3	NEDD4-like E3 ubiquitin-protein ligase WWP2	WWP2	sp|O00308|WWP2_HUMAN NEDD4-like E3 ubiquitin-protein ligase WWP2 OS=Homo sapiens OX=9606 GN=WWP2 PE=1 SV=2	1	3	3	3	3	3	3	3.3	3.3	3.3	98.911	870	870	14.7		1																		1		1			0	10.192	475790	493080
O00327	O00327	3	3	3	Aryl hydrocarbon receptor nuclear translocator-like protein 1	ARNTL	sp|O00327|BMAL1_HUMAN Aryl hydrocarbon receptor nuclear translocator-like protein 1 OS=Homo sapiens OX=9606 GN=ARNTL PE=1 SV=2	1	3	3	3	3	3	3	3.2	3.2	3.2	68.761	626	626	7.67			1	1												1									0	9.6813	1554200	1769900
O00330	O00330	12	12	12	Pyruvate dehydrogenase protein X component, mitochondrial	PDHX	sp|O00330|ODPX_HUMAN Pyruvate dehydrogenase protein X component, mitochondrial OS=Homo sapiens OX=9606 GN=PDHX PE=1 SV=3	1	12	12	12	12	12	12	25.1	25.1	25.1	54.122	501	501	9.64			1	1	1	2	1	1			1	2	1	2						1					0	193.4	3567700	4292600
O00339	O00339	2	2	2	Matrilin-2	MATN2	sp|O00339|MATN2_HUMAN Matrilin-2 OS=Homo sapiens OX=9606 GN=MATN2 PE=1 SV=4	1	2	2	2	2	2	2	3	3	3	106.84	956	956	7					1				1																0.0007278	2.7871	190180	190790
O00391	O00391	3	3	3	Sulfhydryl oxidase 1	QSOX1	sp|O00391|QSOX1_HUMAN Sulfhydryl oxidase 1 OS=Homo sapiens OX=9606 GN=QSOX1 PE=1 SV=3	1	3	3	3	3	3	3	4.8	4.8	4.8	82.577	747	747	18.7									1														1	1	0	13.26	623960	669020
O00400	O00400	4	4	4	Acetyl-coenzyme A transporter 1	SLC33A1	sp|O00400|ACATN_HUMAN Acetyl-coenzyme A transporter 1 OS=Homo sapiens OX=9606 GN=SLC33A1 PE=1 SV=1	1	4	4	4	4	4	4	8.4	8.4	8.4	60.908	549	549	11			1		1		1													2					0	18.696	540100	689990
O00401	O00401	8	8	8	Neural Wiskott-Aldrich syndrome protein	WASL	sp|O00401|WASL_HUMAN Neural Wiskott-Aldrich syndrome protein OS=Homo sapiens OX=9606 GN=WASL PE=1 SV=2	1	8	8	8	8	8	8	23	23	23	54.826	505	505	12.1					1			1		1		1		1	1	1	1								0	95.728	6480500	6544100
O00408	O00408	2	1	1	cGMP-dependent 3,5-cyclic phosphodiesterase	PDE2A	sp|O00408|PDE2A_HUMAN cGMP-dependent 3,5-cyclic phosphodiesterase OS=Homo sapiens OX=9606 GN=PDE2A PE=1 SV=1	1	2	1	1	2	1	1	1.8	1.1	1.1	105.72	941	941	21.5																					1	1			0.0032033	1.833	1111600	1595800
O00410	O00410	37	37	35	Importin-5	IPO5	sp|O00410|IPO5_HUMAN Importin-5 OS=Homo sapiens OX=9606 GN=IPO5 PE=1 SV=4	1	37	37	35	37	37	35	45.5	45.5	43.8	123.63	1097	1097	14	1		2	5		2		2	4		4	1	6	5	6	9	4	1	4	4	3	1	3	1	0	323.31	75128000	80209000
O00411	O00411	13	13	13	DNA-directed RNA polymerase, mitochondrial	POLRMT	sp|O00411|RPOM_HUMAN DNA-directed RNA polymerase, mitochondrial OS=Homo sapiens OX=9606 GN=POLRMT PE=1 SV=2	1	13	13	13	13	13	13	19.3	19.3	19.3	138.62	1230	1230	14.8					2		1		3					1	1				1		1		2	2	0	323.31	3057100	3250100
O00418	O00418	13	13	13	Eukaryotic elongation factor 2 kinase	EEF2K	sp|O00418|EF2K_HUMAN Eukaryotic elongation factor 2 kinase OS=Homo sapiens OX=9606 GN=EEF2K PE=1 SV=2	1	13	13	13	13	13	13	22.5	22.5	22.5	82.143	725	725	13.1				2					2	2	1	1	1					1	2				2		0	75.684	2907900	3470100
O00422	O00422	9	9	9	Histone deacetylase complex subunit SAP18	SAP18	sp|O00422|SAP18_HUMAN Histone deacetylase complex subunit SAP18 OS=Homo sapiens OX=9606 GN=SAP18 PE=1 SV=1	1	9	9	9	9	9	9	60.1	60.1	60.1	17.561	153	153	14.1				2										2	2	1	1	1	2						0	53.047	19205000	20999000
O00423	O00423	13	12	12	Echinoderm microtubule-associated protein-like 1	EML1	sp|O00423|EMAL1_HUMAN Echinoderm microtubule-associated protein-like 1 OS=Homo sapiens OX=9606 GN=EML1 PE=1 SV=3	1	13	12	12	13	12	12	21.6	20.4	20.4	89.86	815	815	13.7			2		1	1			1				1					1	1	1		2		1	0	112.53	3477600	4039800
O00425	O00425	24	21	20	Insulin-like growth factor 2 mRNA-binding protein 3	IGF2BP3	sp|O00425|IF2B3_HUMAN Insulin-like growth factor 2 mRNA-binding protein 3 OS=Homo sapiens OX=9606 GN=IGF2BP3 PE=1 SV=2	1	24	21	20	24	21	20	40.8	35.4	33.7	63.704	579	579	11.8		1	1	2	1	1	1	1	2	5			1	3	2	4	4		1				1		0	220.97	22952000	26484000
O00429	O00429	44	44	44	Dynamin-1-like protein	DNM1L	sp|O00429|DNM1L_HUMAN Dynamin-1-like protein OS=Homo sapiens OX=9606 GN=DNM1L PE=1 SV=2	1	44	44	44	44	44	44	57.1	57.1	57.1	81.876	736	736	15.2	1	3		1	2		1	1	1	2	2	2	6	1	4	2	4	2	2	3	6	1	8	1	0	323.31	54828000	59548000
O00442	O00442	6	6	6	RNA 3-terminal phosphate cyclase	RTCA	sp|O00442|RTCA_HUMAN RNA 3-terminal phosphate cyclase OS=Homo sapiens OX=9606 GN=RTCA PE=1 SV=1	1	6	6	6	6	6	6	26.2	26.2	26.2	39.336	366	366	11.6			1		1					1		1	1	1										1	0	87.366	2381500	2938600
O00443	O00443	12	12	12	Phosphatidylinositol 4-phosphate 3-kinase C2 domain-containing subunit alpha	PIK3C2A	sp|O00443|P3C2A_HUMAN Phosphatidylinositol 4-phosphate 3-kinase C2 domain-containing subunit alpha OS=Homo sapiens OX=9606 GN=PIK3C2A PE=1 SV=2	1	12	12	12	12	12	12	7.6	7.6	7.6	190.68	1686	1686	11.2	1	1	1				2	1	1				1		2						1	1	1		0	48.263	4356400	4908600
O00458	O00458	2	2	2	Interferon-related developmental regulator 1	IFRD1	sp|O00458|IFRD1_HUMAN Interferon-related developmental regulator 1 OS=Homo sapiens OX=9606 GN=IFRD1 PE=1 SV=4	1	2	2	2	2	2	2	7.1	7.1	7.1	50.268	451	451	10.2					1	1	1																1		0	32.53	10458	5071.1
O00459	O00459	3	2	2	Phosphatidylinositol 3-kinase regulatory subunit beta	PIK3R2	sp|O00459|P85B_HUMAN Phosphatidylinositol 3-kinase regulatory subunit beta OS=Homo sapiens OX=9606 GN=PIK3R2 PE=1 SV=2	1	3	2	2	3	2	2	4.8	3.8	3.8	81.544	728	728	18												1												1	0	6.1703	652130	858650
O00461	O00461	7	7	7	Golgi integral membrane protein 4	GOLIM4	sp|O00461|GOLI4_HUMAN Golgi integral membrane protein 4 OS=Homo sapiens OX=9606 GN=GOLIM4 PE=1 SV=1	1	7	7	7	7	7	7	12.8	12.8	12.8	81.879	696	696	6.67	2	1	1	2									1		1		1								0	149.08	3185000	3689300
O00462	O00462	3	2	2	Beta-mannosidase	MANBA	sp|O00462|MANBA_HUMAN Beta-mannosidase OS=Homo sapiens OX=9606 GN=MANBA PE=1 SV=3	1	3	2	2	3	2	2	4.3	3.5	3.5	100.89	879	879	11		1																		1					0.00029538	3.1892	147630	185420
O00463	O00463	1	1	1	TNF receptor-associated factor 5	TRAF5	sp|O00463|TRAF5_HUMAN TNF receptor-associated factor 5 OS=Homo sapiens OX=9606 GN=TRAF5 PE=1 SV=2	1	1	1	1	1	1	1	5	5	5	64.405	557	557	8								1																	0	16.878	44513	49158
O00468	O00468	29	29	29	Agrin;Agrin N-terminal 110 kDa subunit;Agrin C-terminal 110 kDa subunit;Agrin C-terminal 90 kDa fragment;Agrin C-terminal 22 kDa fragment	AGRN	sp|O00468|AGRIN_HUMAN Agrin OS=Homo sapiens OX=9606 GN=AGRN PE=1 SV=6	1	29	29	29	29	29	29	20.9	20.9	20.9	217.32	2068	2068	10.2	1	3	4			1	2	4	4	2	5	1	1	2						1		2	2	1	0	323.31	5480800	6164800
O00469	O00469	30	30	30	Procollagen-lysine,2-oxoglutarate 5-dioxygenase 2	PLOD2	sp|O00469|PLOD2_HUMAN Procollagen-lysine,2-oxoglutarate 5-dioxygenase 2 OS=Homo sapiens OX=9606 GN=PLOD2 PE=1 SV=2	1	30	30	30	30	30	30	44.9	44.9	44.9	84.685	737	737	11.6	1	1	4	1			2	1	2	1		1	3	3	5	1	5	2				1			0	323.31	45198000	37361000
O00470;O14770	O00470;O14770	1;1	1;1	1;1	Homeobox protein Meis1;Homeobox protein Meis2	MEIS1;MEIS2	sp|O00470|MEIS1_HUMAN Homeobox protein Meis1 OS=Homo sapiens OX=9606 GN=MEIS1 PE=1 SV=1;sp|O14770|MEIS2_HUMAN Homeobox protein Meis2 OS=Homo sapiens OX=9606 GN=MEIS2 PE=1 SV=2	2	1	1	1	1	1	1	2.8	2.8	2.8	43.016	390	390;477	4				1																					0	7.6162	56599	70290
O00471	O00471	14	13	13	Exocyst complex component 5	EXOC5	sp|O00471|EXOC5_HUMAN Exocyst complex component 5 OS=Homo sapiens OX=9606 GN=EXOC5 PE=1 SV=1	1	14	13	13	14	13	13	23	22	22	81.852	708	708	10.7	1		1	2		1		1				2	1					2	1		1				0	323.31	6757600	7310100
O00479	O00479	8	6	6	High mobility group nucleosome-binding domain-containing protein 4	HMGN4	sp|O00479|HMGN4_HUMAN High mobility group nucleosome-binding domain-containing protein 4 OS=Homo sapiens OX=9606 GN=HMGN4 PE=1 SV=3	1	8	6	6	8	6	6	43.3	34.4	34.4	9.5388	90	90	14					1				1	1	1								1	1				1	0	42.793	2753300	3994600
O00483	O00483	5	5	5	Cytochrome c oxidase subunit NDUFA4	NDUFA4	sp|O00483|NDUA4_HUMAN Cytochrome c oxidase subunit NDUFA4 OS=Homo sapiens OX=9606 GN=NDUFA4 PE=1 SV=1	1	5	5	5	5	5	5	43.2	43.2	43.2	9.3697	81	81	19																2	2			1	1	1	1		0	22.881	16494000	18556000
O00487	O00487	6	6	6	26S proteasome non-ATPase regulatory subunit 14	PSMD14	sp|O00487|PSDE_HUMAN 26S proteasome non-ATPase regulatory subunit 14 OS=Homo sapiens OX=9606 GN=PSMD14 PE=1 SV=1	1	6	6	6	6	6	6	17.7	17.7	17.7	34.577	310	310	20.4														1	1		1	1				1	2	3	0	73.148	12593000	13410000
O00488	O00488	3	3	3	Zinc finger protein 593	ZNF593	sp|O00488|ZN593_HUMAN Zinc finger protein 593 OS=Homo sapiens OX=9606 GN=ZNF593 PE=1 SV=2	1	3	3	3	3	3	3	46.3	46.3	46.3	15.199	134	134	11.5	1	1																			1	1			0	34.865	507310	471400
O00499;Q9UBW5	O00499	12;1	12;1	11;0	Myc box-dependent-interacting protein 1	BIN1	sp|O00499|BIN1_HUMAN Myc box-dependent-interacting protein 1 OS=Homo sapiens OX=9606 GN=BIN1 PE=1 SV=1	2	12	12	11	12	12	11	26.6	26.6	25.3	64.699	593	593;565	11.7		1	2	1				1	1		1						1	2					1	1	0	110.36	5303400	5910700
O00505	O00505	6	2	2	Importin subunit alpha-4	KPNA3	sp|O00505|IMA4_HUMAN Importin subunit alpha-4 OS=Homo sapiens OX=9606 GN=KPNA3 PE=1 SV=2	1	6	2	2	6	2	2	14.4	7.3	7.3	57.81	521	521	17.5																	1	1							0.00014952	3.4766	1319900	933220
O00522	O00522	4	4	4	Krev interaction trapped protein 1	KRIT1	sp|O00522|KRIT1_HUMAN Krev interaction trapped protein 1 OS=Homo sapiens OX=9606 GN=KRIT1 PE=1 SV=2	1	4	4	4	4	4	4	7.9	7.9	7.9	84.347	736	736	13.5							1			1					1							1			0	44.324	553470	517260
O00534	O00534	1	1	1	von Willebrand factor A domain-containing protein 5A	VWA5A	sp|O00534|VMA5A_HUMAN von Willebrand factor A domain-containing protein 5A OS=Homo sapiens OX=9606 GN=VWA5A PE=1 SV=2	1	1	1	1	1	1	1	1.4	1.4	1.4	86.488	786	786	21																					1				1	-2	57866	53387
O00541	O00541	25	25	24	Pescadillo homolog	1.00 PES	sp|O00541|PESC_HUMAN Pescadillo homolog OS=Homo sapiens OX=9606 GN=PES1 PE=1 SV=1	1	25	25	24	24	24	24	40.5	40.5	39.3	68.002	588	588	13.8		2	2			1	1	4	1		1	1	3	2	3	4	1		1	1	2	3	2	1	0	323.31	30983000	32217000
O00559	O00559	1	1	1	Receptor-binding cancer antigen expressed on SiSo cells	EBAG9	sp|O00559|RCAS1_HUMAN Receptor-binding cancer antigen expressed on SiSo cells OS=Homo sapiens OX=9606 GN=EBAG9 PE=1 SV=1	1	1	1	1	1	1	1	8.9	8.9	8.9	24.377	213	213	5					1																				0	6.1188	159890	194190
O00560	O00560	10	10	10	Syntenin-1	SDCBP	sp|O00560|SDCB1_HUMAN Syntenin-1 OS=Homo sapiens OX=9606 GN=SDCBP PE=1 SV=1	1	10	10	10	10	10	10	48.7	48.7	48.7	32.444	298	298	13.5	1									1	3	2			1	1	1	2						1	0	137.17	9290200	10949000
O00562;Q9BZ72	O00562;Q9BZ72	2;1	2;1	2;1	Membrane-associated phosphatidylinositol transfer protein 1;Membrane-associated phosphatidylinositol transfer protein 2	PITPNM1;PITPNM2	sp|O00562|PITM1_HUMAN Membrane-associated phosphatidylinositol transfer protein 1 OS=Homo sapiens OX=9606 GN=PITPNM1 PE=1 SV=4;sp|Q9BZ72|PITM2_HUMAN Membrane-associated phosphatidylinositol transfer protein 2 OS=Homo sapiens OX=9606 GN=PITPNM2 PE=1 SV=1	2	2	2	2	2	2	2	2.3	2.3	2.3	134.85	1244	1244;1349	11.5		1																			1				0	4.3778	0	0
O00566	O00566	13	13	13	U3 small nucleolar ribonucleoprotein protein MPP10	MPHOSPH10	sp|O00566|MPP10_HUMAN U3 small nucleolar ribonucleoprotein protein MPP10 OS=Homo sapiens OX=9606 GN=MPHOSPH10 PE=1 SV=2	1	13	13	13	13	13	13	22.8	22.8	22.8	78.863	681	681	12.1	1		2	2					2			1	1		1			3	1					2	0	120.58	6496100	7343700
O00567	O00567	30	30	30	Nucleolar protein 56	NOP56	sp|O00567|NOP56_HUMAN Nucleolar protein 56 OS=Homo sapiens OX=9606 GN=NOP56 PE=1 SV=4	1	30	30	30	30	30	30	55.4	55.4	55.4	66.049	594	594	14.1		1	2	3	2		1		1	2	3	1	1	4	1	2	3	5	3	4	3	2	1		0	323.31	66846000	68363000
O00571	O00571	57	57	19	ATP-dependent RNA helicase DDX3X	DDX3X	sp|O00571|DDX3X_HUMAN ATP-dependent RNA helicase DDX3X OS=Homo sapiens OX=9606 GN=DDX3X PE=1 SV=3	1	57	57	19	57	57	19	73.9	73.9	26.6	73.243	662	662	14.5	3		4	6	6	2	2	7	1		3	5	5	3	8	5	3	8	8	5	10	5	5	7	0	323.31	137760000	138680000
O00592	O00592	5	5	5	Podocalyxin	PODXL	sp|O00592|PODXL_HUMAN Podocalyxin OS=Homo sapiens OX=9606 GN=PODXL PE=1 SV=2	1	5	5	5	5	5	5	12.7	12.7	12.7	58.635	558	558	15.2					1									1		1		1	2						0	90.38	5953700	4993500
O00622	O00622	11	11	11	Protein CYR61	CYR61	sp|O00622|CCN1_HUMAN CCN family member 1 OS=Homo sapiens OX=9606 GN=CCN1 PE=1 SV=1	1	11	11	11	11	11	11	31	31	31	42.026	381	381	13.5	1					1	1	1		1						1		2	2	2					0	60.223	8270300	5255500
O00625	O00625	8	8	8	Pirin	PIR	sp|O00625|PIR_HUMAN Pirin OS=Homo sapiens OX=9606 GN=PIR PE=1 SV=1	1	8	8	8	8	8	8	39.3	39.3	39.3	32.113	290	290	17.2							2									1	1	3		1	1		1	1	0	292.63	12907000	15294000
O00629	O00629	14	14	10	Importin subunit alpha-3	KPNA4	sp|O00629|IMA3_HUMAN Importin subunit alpha-3 OS=Homo sapiens OX=9606 GN=KPNA4 PE=1 SV=1	1	14	14	10	14	14	10	38.2	38.2	31.1	57.886	521	521	15.1		2		1	1	1							1		3	2	2	1	2			4	2		0	323.31	32917000	32025000
O00635	O00635	2	2	2	E3 ubiquitin-protein ligase TRIM38	TRIM38	sp|O00635|TRI38_HUMAN E3 ubiquitin-protein ligase TRIM38 OS=Homo sapiens OX=9606 GN=TRIM38 PE=1 SV=1	1	2	2	2	2	2	2	4.7	4.7	4.7	53.415	465	465	12.5						1													1						0	5.4539	512460	592630
O00712;Q14938	O00712;Q14938	2;1	1;0	1;0	Nuclear factor 1 B-type;Nuclear factor 1 X-type	NFIB;NFIX	sp|O00712|NFIB_HUMAN Nuclear factor 1 B-type OS=Homo sapiens OX=9606 GN=NFIB PE=1 SV=2;sp|Q14938|NFIX_HUMAN Nuclear factor 1 X-type OS=Homo sapiens OX=9606 GN=NFIX PE=1 SV=2	2	2	1	1	2	1	1	9.3	6.7	6.7	47.441	420	420;502	4				1																					0.0030658	1.8576	63377	49137
O00743	O00743	14	14	14	Serine/threonine-protein phosphatase 6 catalytic subunit;Serine/threonine-protein phosphatase 6 catalytic subunit, N-terminally processed	PPP6C	sp|O00743|PPP6_HUMAN Serine/threonine-protein phosphatase 6 catalytic subunit OS=Homo sapiens OX=9606 GN=PPP6C PE=1 SV=1	1	14	14	14	14	14	14	49.5	49.5	49.5	35.144	305	305	12.7			2	1	1		1		1	1			4	3			1	1	1	1		1	1		0	132.46	23525000	21425000
O00746	O00746	9	9	9	Nucleoside diphosphate kinase, mitochondrial	NME4	sp|O00746|NDKM_HUMAN Nucleoside diphosphate kinase, mitochondrial OS=Homo sapiens OX=9606 GN=NME4 PE=1 SV=1	1	9	9	9	9	9	9	57.8	57.8	57.8	20.658	187	187	14.1				2	1									2	1	2					1		2		0	239.23	8121000	8761300
O00750	O00750	3	3	3	Phosphatidylinositol 4-phosphate 3-kinase C2 domain-containing subunit beta	PIK3C2B	sp|O00750|P3C2B_HUMAN Phosphatidylinositol 4-phosphate 3-kinase C2 domain-containing subunit beta OS=Homo sapiens OX=9606 GN=PIK3C2B PE=1 SV=2	1	3	3	3	3	3	3	2.4	2.4	2.4	184.77	1634	1634	17.3							1														1			1	0	35.509	196400	215320
O00754	O00754	3	3	3	Lysosomal alpha-mannosidase;Lysosomal alpha-mannosidase A peptide;Lysosomal alpha-mannosidase B peptide;Lysosomal alpha-mannosidase C peptide;Lysosomal alpha-mannosidase D peptide;Lysosomal alpha-mannosidase E peptide	MAN2B1	sp|O00754|MA2B1_HUMAN Lysosomal alpha-mannosidase OS=Homo sapiens OX=9606 GN=MAN2B1 PE=1 SV=3	1	3	3	3	3	3	3	4.8	4.8	4.8	113.74	1011	1011	11			1												2										0	16.52	850190	928660
O00762	O00762	7	7	7	Ubiquitin-conjugating enzyme E2 C	UBE2C	sp|O00762|UBE2C_HUMAN Ubiquitin-conjugating enzyme E2 C OS=Homo sapiens OX=9606 GN=UBE2C PE=1 SV=1	1	7	7	7	7	7	7	43	43	43	19.652	179	179	12.9	1	1						1								1		1	2	1					0	107.12	3617500	3066400
O00764	O00764	15	15	15	Pyridoxal kinase	PDXK	sp|O00764|PDXK_HUMAN Pyridoxal kinase OS=Homo sapiens OX=9606 GN=PDXK PE=1 SV=1	1	15	15	15	15	15	15	55.4	55.4	55.4	35.102	312	312	16.1			1	1			1		1		1	2	1		1	1	1	1	3	3	1		1	3	0	323.31	23319000	20125000
O00767	O00767	4	4	4	Acyl-CoA desaturase	SCD	sp|O00767|ACOD_HUMAN Acyl-CoA desaturase OS=Homo sapiens OX=9606 GN=SCD PE=1 SV=2	1	4	4	4	4	4	4	14.5	14.5	14.5	41.522	359	359	21.8																				1	2	1	1	1	0	80.663	2261600	2983000
O14497	O14497	14	14	14	AT-rich interactive domain-containing protein 1A	ARID1A	sp|O14497|ARI1A_HUMAN AT-rich interactive domain-containing protein 1A OS=Homo sapiens OX=9606 GN=ARID1A PE=1 SV=3	1	14	14	14	14	14	14	9.3	9.3	9.3	242.04	2285	2285	9.47	1	2	1		1	1	1	1	1	1			1				1	1		1	1				0	173.99	4651100	4931200
O14519;O75956	O14519;O75956	3;3	3;3	3;3	Cyclin-dependent kinase 2-associated protein 1;Cyclin-dependent kinase 2-associated protein 2	CDK2AP1;CDK2AP2	sp|O14519|CDKA1_HUMAN Cyclin-dependent kinase 2-associated protein 1 OS=Homo sapiens OX=9606 GN=CDK2AP1 PE=1 SV=1;sp|O75956|CDKA2_HUMAN Cyclin-dependent kinase 2-associated protein 2 OS=Homo sapiens OX=9606 GN=CDK2AP2 PE=1 SV=1	2	3	3	3	3	3	3	18.3	18.3	18.3	12.365	115	115;126	13.7			1														1				1				0	7.1639	7813300	6960500
O14521	O14521	1	1	1	Succinate dehydrogenase [ubiquinone] cytochrome b small subunit, mitochondrial	SDHD	sp|O14521|DHSD_HUMAN Succinate dehydrogenase [ubiquinone] cytochrome b small subunit, mitochondrial OS=Homo sapiens OX=9606 GN=SDHD PE=1 SV=1	1	1	1	1	1	1	1	6.3	6.3	6.3	17.043	159	159	19																			1						0	6.0524	303530	288840
O14524	O14524	4	4	4	Transmembrane protein 194A	TMEM194A	sp|O14524|NEMP1_HUMAN Nuclear envelope integral membrane protein 1 OS=Homo sapiens OX=9606 GN=NEMP1 PE=1 SV=2	1	4	4	4	4	4	4	9.5	9.5	9.5	50.639	444	444	9	1								1	1						1									0	34.155	1429900	1461900
O14530	O14530	7	7	7	Thioredoxin domain-containing protein 9	TXNDC9	sp|O14530|TXND9_HUMAN Thioredoxin domain-containing protein 9 OS=Homo sapiens OX=9606 GN=TXNDC9 PE=1 SV=2	1	7	7	7	7	7	7	36.7	36.7	36.7	26.534	226	226	14.6											1		3	1			1				1				0	95.422	7134900	7429200
O14531	O14531	5	4	4	Dihydropyrimidinase-related protein 4	DPYSL4	sp|O14531|DPYL4_HUMAN Dihydropyrimidinase-related protein 4 OS=Homo sapiens OX=9606 GN=DPYSL4 PE=1 SV=2	1	5	4	4	5	4	4	12.9	11.7	11.7	61.877	572	572	15	1												1									1		1	0	16.474	748180	734630
O14544	O14544	4	4	4	Suppressor of cytokine signaling 6	SOCS6	sp|O14544|SOCS6_HUMAN Suppressor of cytokine signaling 6 OS=Homo sapiens OX=9606 GN=SOCS6 PE=1 SV=2	1	4	4	4	4	4	4	13.1	13.1	13.1	59.527	535	535	11.2					1			1				1								1					0	25.311	589260	592270
O14545	O14545	12	12	12	TRAF-type zinc finger domain-containing protein 1	TRAFD1	sp|O14545|TRAD1_HUMAN TRAF-type zinc finger domain-containing protein 1 OS=Homo sapiens OX=9606 GN=TRAFD1 PE=1 SV=1	1	12	12	12	12	12	12	30.9	30.9	30.9	64.84	582	582	10		1	1	1	2	1	2	1			1							1	1			1	1		0	288.58	4484600	4036200
O14548	O14548	5	5	5	Cytochrome c oxidase subunit 7A-related protein, mitochondrial	COX7A2L	sp|O14548|COX7R_HUMAN Cytochrome c oxidase subunit 7A-related protein, mitochondrial OS=Homo sapiens OX=9606 GN=COX7A2L PE=1 SV=2	1	5	5	5	5	5	5	34.2	34.2	34.2	12.615	114	114	15.5										1					2	1		1	1						0	11.954	14249000	13622000
O14562	O14562	8	8	8	Ubiquitin domain-containing protein UBFD1	UBFD1	sp|O14562|UBFD1_HUMAN Ubiquitin domain-containing protein UBFD1 OS=Homo sapiens OX=9606 GN=UBFD1 PE=1 SV=2	1	8	8	8	8	8	8	33.3	33.3	33.3	33.382	309	309	15.9									1	1					1	2		1	1	2					0	45.965	11392000	11493000
O14578	O14578	30	30	30	Citron Rho-interacting kinase	CIT	sp|O14578|CTRO_HUMAN Citron Rho-interacting kinase OS=Homo sapiens OX=9606 GN=CIT PE=1 SV=2	1	30	30	30	30	30	30	17.1	17.1	17.1	231.43	2027	2027	11.1	1	3	2	3			1	1	2	4	2	3		2		1		1	1	2		3	1		0	320.87	6020000	6301500
O14579	O14579	13	13	13	Coatomer subunit epsilon	COPE	sp|O14579|COPE_HUMAN Coatomer subunit epsilon OS=Homo sapiens OX=9606 GN=COPE PE=1 SV=3	1	13	13	13	13	13	13	60.7	60.7	60.7	34.482	308	308	14.4				1	2	1					3	1		1			4	1		2	4				0	215.45	9336200	10522000
O14593	O14593	1	1	1	DNA-binding protein RFXANK	RFXANK	sp|O14593|RFXK_HUMAN DNA-binding protein RFXANK OS=Homo sapiens OX=9606 GN=RFXANK PE=1 SV=2	1	1	1	1	1	1	1	4.6	4.6	4.6	28.102	260	260	8								1																	0.0010135	2.6415	37269	54669
O14602	O14602	6	1	1	Eukaryotic translation initiation factor 1A, Y-chromosomal	EIF1AY	sp|O14602|IF1AY_HUMAN Eukaryotic translation initiation factor 1A, Y-chromosomal OS=Homo sapiens OX=9606 GN=EIF1AY PE=1 SV=4	1	6	1	1	6	1	1	44.4	6.9	6.9	16.442	144	144	18																		1							0.0019929	2.2525	0	0
O14604	O14604	1	1	1	Thymosin beta-4, Y-chromosomal	TMSB4Y	sp|O14604|TYB4Y_HUMAN Thymosin beta-4, Y-chromosomal OS=Homo sapiens OX=9606 GN=TMSB4Y PE=1 SV=3	1	1	1	1	1	1	1	31.8	31.8	31.8	5.0125	44	44	17.5											1													1	1	-2	1214500	951500
O14607	O14607	2	1	1	Histone demethylase UTY	UTY	sp|O14607|UTY_HUMAN Histone demethylase UTY OS=Homo sapiens OX=9606 GN=UTY PE=1 SV=2	1	2	1	1	2	1	1	2.2	1	1	149.55	1347	1347	23																							1		0.00073185	2.8985	27695	40464
O14617	O14617	20	20	20	AP-3 complex subunit delta-1	AP3D1	sp|O14617|AP3D1_HUMAN AP-3 complex subunit delta-1 OS=Homo sapiens OX=9606 GN=AP3D1 PE=1 SV=1	1	20	20	20	20	20	20	22.1	22.1	22.1	130.16	1153	1153	12.9	1		3			1	3						2	4	3				1		2			3	0	310.36	10496000	11494000
O14618	O14618	8	8	8	Copper chaperone for superoxide dismutase	CCS	sp|O14618|CCS_HUMAN Copper chaperone for superoxide dismutase OS=Homo sapiens OX=9606 GN=CCS PE=1 SV=1	1	8	8	8	8	8	8	36.5	36.5	36.5	29.04	274	274	12.8							1			1	1		1	3		2									0	101.36	9217200	10885000
O14639	O14639	6	6	6	Actin-binding LIM protein 1	ABLIM1	sp|O14639|ABLM1_HUMAN Actin-binding LIM protein 1 OS=Homo sapiens OX=9606 GN=ABLIM1 PE=1 SV=3	1	6	6	6	6	6	6	8.5	8.5	8.5	87.687	778	778	10.5		2	1	1	1															1				2	0	39.225	2314800	2891300
O14640	O14640	1	1	1	Segment polarity protein dishevelled homolog DVL-1	DVL1	sp|O14640|DVL1_HUMAN Segment polarity protein dishevelled homolog DVL-1 OS=Homo sapiens OX=9606 GN=DVL1 PE=1 SV=2	1	1	1	1	1	1	1	3.5	3.5	3.5	75.186	695	695	23																							1		0	25.82	0	0
O14641	O14641	10	10	9	Segment polarity protein dishevelled homolog DVL-2	DVL2	sp|O14641|DVL2_HUMAN Segment polarity protein dishevelled homolog DVL-2 OS=Homo sapiens OX=9606 GN=DVL2 PE=1 SV=1	1	10	10	9	10	10	9	24.2	24.2	22.6	78.947	736	736	12.5	2	2			1													1	1		2		1	1	0	74.45	2443200	2158700
O14646	O14646	25	25	21	Chromodomain-helicase-DNA-binding protein 1	CHD1	sp|O14646|CHD1_HUMAN Chromodomain-helicase-DNA-binding protein 1 OS=Homo sapiens OX=9606 GN=CHD1 PE=1 SV=2	1	25	25	21	25	25	21	18.1	18.1	15.4	196.69	1710	1710	15.5	1		1				2			5	1	1	2				1		1		3	2	1	5	0	153.21	10156000	10876000
O14647	O14647	15	11	11	Chromodomain-helicase-DNA-binding protein 2	CHD2	sp|O14647|CHD2_HUMAN Chromodomain-helicase-DNA-binding protein 2 OS=Homo sapiens OX=9606 GN=CHD2 PE=1 SV=2	1	15	11	11	15	11	11	9.7	6.8	6.8	211.34	1828	1828	11.3			2	2	1				1	1		1	1							2	1		1		0	68.647	2420900	2674000
O14653	O14653	6	6	6	Golgi SNAP receptor complex member 2	GOSR2	sp|O14653|GOSR2_HUMAN Golgi SNAP receptor complex member 2 OS=Homo sapiens OX=9606 GN=GOSR2 PE=1 SV=2	1	6	6	6	6	6	6	37.7	37.7	37.7	24.775	212	212	7.64	1			1		2	3	2		1										1					0	106.68	1403500	1547200
O14656	O14656	6	6	6	Torsin-1A	TOR1A	sp|O14656|TOR1A_HUMAN Torsin-1A OS=Homo sapiens OX=9606 GN=TOR1A PE=1 SV=1	1	6	6	6	6	6	6	22.9	22.9	22.9	37.808	332	332	13.3								1	1					2			1	1							0	34.017	5082900	5014500
O14657	O14657	1	1	1	Torsin-1B	TOR1B	sp|O14657|TOR1B_HUMAN Torsin-1B OS=Homo sapiens OX=9606 GN=TOR1B PE=1 SV=2	1	1	1	1	1	1	1	3.9	3.9	3.9	37.978	336	336	7							1																		0	8.0171	578040	532760
O14662	O14662	2	2	2	Syntaxin-16	STX16	sp|O14662|STX16_HUMAN Syntaxin-16 OS=Homo sapiens OX=9606 GN=STX16 PE=1 SV=3	1	2	2	2	2	2	2	11.4	11.4	11.4	37.031	325	325	17												1										1			0	14.97	197740	176680
O14672	O14672	20	20	20	Disintegrin and metalloproteinase domain-containing protein 10	ADAM10	sp|O14672|ADA10_HUMAN Disintegrin and metalloproteinase domain-containing protein 10 OS=Homo sapiens OX=9606 GN=ADAM10 PE=1 SV=1	1	20	20	20	20	20	20	32.8	32.8	32.8	84.141	748	748	13.9	1		1	2		1	1				1	1	1		1	1	3	2	1	1	2	1		1	0	296.09	16135000	16033000
O14678	O14678	1	1	1	ATP-binding cassette sub-family D member 4	ABCD4	sp|O14678|ABCD4_HUMAN Lysosomal cobalamin transporter ABCD4 OS=Homo sapiens OX=9606 GN=ABCD4 PE=1 SV=1	1	1	1	1	1	1	1	2.1	2.1	2.1	68.597	606	606	5					1																				0	44.08	75982	111670
O14681	O14681	1	1	1	Etoposide-induced protein 2.4 homolog	EI24	sp|O14681|EI24_HUMAN Etoposide-induced protein 2.4 homolog OS=Homo sapiens OX=9606 GN=EI24 PE=1 SV=4	1	1	1	1	1	1	1	4.1	4.1	4.1	38.964	340	340	15															1										0.0019909	2.2481	0	0
O14683	O14683	2	2	2	Tumor protein p53-inducible protein 11	TP53I11	sp|O14683|P5I11_HUMAN Tumor protein p53-inducible protein 11 OS=Homo sapiens OX=9606 GN=TP53I11 PE=1 SV=2	1	2	2	2	2	2	2	8.5	8.5	8.5	21.054	189	189	5	2												1												0	154.71	989680	1062900
O14684	O14684	1	1	1	Prostaglandin E synthase	PTGES	sp|O14684|PTGES_HUMAN Prostaglandin E synthase OS=Homo sapiens OX=9606 GN=PTGES PE=1 SV=2	1	1	1	1	1	1	1	6.6	6.6	6.6	17.102	152	152	1	1																								0	5.7631	1428300	1870300
O14686	O14686	5	5	5	Histone-lysine N-methyltransferase 2D	KMT2D	sp|O14686|KMT2D_HUMAN Histone-lysine N-methyltransferase 2D OS=Homo sapiens OX=9606 GN=KMT2D PE=1 SV=2	1	5	5	5	5	5	5	1.7	1.7	1.7	593.38	5537	5537	14.8	1						1												1				1	1	0	323.31	559310	655370
O14715;Q99666	O14715;Q99666	29;28	1;1	1;1	RANBP2-like and GRIP domain-containing protein 8;RANBP2-like and GRIP domain-containing protein 5/6	RGPD8;RGPD5	sp|O14715|RGPD8_HUMAN RANBP2-like and GRIP domain-containing protein 8 OS=Homo sapiens OX=9606 GN=RGPD8 PE=1 SV=2;sp|Q99666|RGPD5_HUMAN RANBP2-like and GRIP domain-containing protein 5/6 OS=Homo sapiens OX=9606 GN=RGPD5 PE=1 SV=3	2	29	1	1	29	1	1	17.5	1.1	1.1	198.99	1765	1765;1765	3			1																						0	6.0763	0	0
O14727	O14727	4	4	4	Apoptotic protease-activating factor 1	APAF1	sp|O14727|APAF_HUMAN Apoptotic protease-activating factor 1 OS=Homo sapiens OX=9606 GN=APAF1 PE=1 SV=2	1	4	4	4	4	4	4	5.4	5.4	5.4	141.84	1248	1248	17.5						1													1		1			1	0	96.143	596700	719670
O14730	O14730	1	1	1	Serine/threonine-protein kinase RIO3	RIOK3	sp|O14730|RIOK3_HUMAN Serine/threonine-protein kinase RIO3 OS=Homo sapiens OX=9606 GN=RIOK3 PE=1 SV=2	1	1	1	1	1	1	1	2.5	2.5	2.5	59.092	519	519	14														1											0	8.9173	0	0
O14732	O14732	5	5	5	Inositol monophosphatase 2	IMPA2	sp|O14732|IMPA2_HUMAN Inositol monophosphatase 2 OS=Homo sapiens OX=9606 GN=IMPA2 PE=1 SV=1	1	5	5	5	5	5	5	28.1	28.1	28.1	31.321	288	288	14.7									1		1	1	1								1	1			0	23.321	1759500	1873000
O14733	O14733	3	3	3	Dual specificity mitogen-activated protein kinase kinase 7	MAP2K7	sp|O14733|MP2K7_HUMAN Dual specificity mitogen-activated protein kinase kinase 7 OS=Homo sapiens OX=9606 GN=MAP2K7 PE=1 SV=2	1	3	3	3	3	3	3	9.1	9.1	9.1	47.484	419	419	7.33					2							1													0	11.87	320490	329600
O14734	O14734	3	3	3	Acyl-coenzyme A thioesterase 8	ACOT8	sp|O14734|ACOT8_HUMAN Acyl-coenzyme A thioesterase 8 OS=Homo sapiens OX=9606 GN=ACOT8 PE=1 SV=1	1	3	3	3	3	3	3	15.4	15.4	15.4	35.914	319	319	11.3			1												1	1									0	5.7319	78601	86321
O14737	O14737	12	12	12	Programmed cell death protein 5	PDCD5	sp|O14737|PDCD5_HUMAN Programmed cell death protein 5 OS=Homo sapiens OX=9606 GN=PDCD5 PE=1 SV=3	1	12	12	12	12	12	12	68	68	68	14.285	125	125	13.5		2	2					2	1			2				3	3	4			1	1	1		0	99.096	20926000	20982000
O14744	O14744	21	21	21	Protein arginine N-methyltransferase 5;Protein arginine N-methyltransferase 5, N-terminally processed	PRMT5	sp|O14744|ANM5_HUMAN Protein arginine N-methyltransferase 5 OS=Homo sapiens OX=9606 GN=PRMT5 PE=1 SV=4	1	21	21	21	21	21	21	40	40	40	72.683	637	637	14		1			3	1	2	2	2		1	1	1	1	2	2	1		1	4	1	2	2	1	0	323.31	25488000	24868000
O14745	O14745	21	21	21	Na(+)/H(+) exchange regulatory cofactor NHE-RF1	SLC9A3R1	sp|O14745|NHRF1_HUMAN Na(+)/H(+) exchange regulatory cofactor NHE-RF1 OS=Homo sapiens OX=9606 GN=SLC9A3R1 PE=1 SV=4	1	21	21	21	21	21	21	64.2	64.2	64.2	38.868	358	358	12	2	1			1	3	3	1		2	1	1	2	1	1	1		2	1	1	1		1	2	0	282.52	25160000	23841000
O14757	O14757	2	2	2	Serine/threonine-protein kinase Chk1	CHEK1	sp|O14757|CHK1_HUMAN Serine/threonine-protein kinase Chk1 OS=Homo sapiens OX=9606 GN=CHEK1 PE=1 SV=2	1	2	2	2	2	2	2	4	4	4	54.433	476	476	23																						1		1	0.00014854	3.3001	189380	203280
O14763	O14763	5	5	5	Tumor necrosis factor receptor superfamily member 10B	TNFRSF10B	sp|O14763|TR10B_HUMAN Tumor necrosis factor receptor superfamily member 10B OS=Homo sapiens OX=9606 GN=TNFRSF10B PE=1 SV=2	1	5	5	5	5	5	5	18	18	18	47.878	440	440	7.83	2			1				1	1															1	0	173.76	592210	640980
O14771	O14771	1	1	1	Zinc finger protein 213	ZNF213	sp|O14771|ZN213_HUMAN Zinc finger protein 213 OS=Homo sapiens OX=9606 GN=ZNF213 PE=1 SV=2	1	1	1	1	1	1	1	3.3	3.3	3.3	51.263	459	459	6						1																			1	-2	0	0
O14772	O14772	1	1	1	Fucose-1-phosphate guanylyltransferase	FPGT	sp|O14772|FPGT_HUMAN Fucose-1-phosphate guanylyltransferase OS=Homo sapiens OX=9606 GN=FPGT PE=1 SV=3	1	1	1	1	1	1	1	2.1	2.1	2.1	68.009	607	607	5					1																				0	13.961	164970	164520
O14773	O14773	3	3	3	Tripeptidyl-peptidase 1	TPP1	sp|O14773|TPP1_HUMAN Tripeptidyl-peptidase 1 OS=Homo sapiens OX=9606 GN=TPP1 PE=1 SV=2	1	3	3	3	3	3	3	7.5	7.5	7.5	61.247	563	563	16.8													1			1	1				1				0	77.403	5771000	6308900
O14775	O14775	3	3	3	Guanine nucleotide-binding protein subunit beta-5	GNB5	sp|O14775|GNB5_HUMAN Guanine nucleotide-binding protein subunit beta-5 OS=Homo sapiens OX=9606 GN=GNB5 PE=1 SV=2	1	3	3	3	3	3	3	11.6	11.6	11.6	43.566	395	395	12							1			1									1						0	30.603	198840	207220
O14776	O14776	30	30	30	Transcription elongation regulator 1	TCERG1	sp|O14776|TCRG1_HUMAN Transcription elongation regulator 1 OS=Homo sapiens OX=9606 GN=TCERG1 PE=1 SV=2	1	30	30	30	30	30	30	27.8	27.8	27.8	123.9	1098	1098	14.4		1			1	2		3	4		2	3	1	1	1	3	4	5	2	2	1	1	1	2	0	279.27	34241000	36671000
O14777	O14777	5	5	5	Kinetochore protein NDC80 homolog	NDC80	sp|O14777|NDC80_HUMAN Kinetochore protein NDC80 homolog OS=Homo sapiens OX=9606 GN=NDC80 PE=1 SV=1	1	5	5	5	5	5	5	10.1	10.1	10.1	73.912	642	642	11.3	1				1			2															2		0	52.483	169830	172740
O14782;Q9P2E2	O14782	7;1	4;0	4;0	Kinesin-like protein KIF3C	KIF3C	sp|O14782|KIF3C_HUMAN Kinesin-like protein KIF3C OS=Homo sapiens OX=9606 GN=KIF3C PE=1 SV=3	2	7	4	4	7	4	4	10.6	6.7	6.7	89.425	793	793;1029	10		2									1					1			1						0	25.469	748840	789080
O14786	O14786	16	16	16	Neuropilin-1	NRP1	sp|O14786|NRP1_HUMAN Neuropilin-1 OS=Homo sapiens OX=9606 GN=NRP1 PE=1 SV=3	1	16	16	16	16	16	16	25	25	25	103.13	923	923	16.3							1	2			1	1		4	2					1	1	3	1	2	0	323.31	6208900	8418600
O14787	O14787	10	3	3	Transportin-2	TNPO2	sp|O14787|TNPO2_HUMAN Transportin-2 OS=Homo sapiens OX=9606 GN=TNPO2 PE=1 SV=3	1	10	3	3	10	3	3	11.7	5.2	5.2	101.39	897	897	12.5							1	1						1							1				0	31.641	326430	368350
O14802	O14802	8	7	7	DNA-directed RNA polymerase III subunit RPC1	POLR3A	sp|O14802|RPC1_HUMAN DNA-directed RNA polymerase III subunit RPC1 OS=Homo sapiens OX=9606 GN=POLR3A PE=1 SV=2	1	8	7	7	8	7	7	7.7	7.1	7.1	155.64	1390	1390	12.3			1		1		1			1								1		1			1		0	59.353	2601500	2885400
O14817	O14817	3	3	3	Tetraspanin-4	TSPAN4	sp|O14817|TSN4_HUMAN Tetraspanin-4 OS=Homo sapiens OX=9606 GN=TSPAN4 PE=1 SV=1	1	3	3	3	3	3	3	23.1	23.1	23.1	26.118	238	238	15.7												1			1					1					0	100.89	620090	600990
O14818;Q8TAA3	O14818	16;4	16;4	16;4	Proteasome subunit alpha type-7	PSMA7	sp|O14818|PSA7_HUMAN Proteasome subunit alpha type-7 OS=Homo sapiens OX=9606 GN=PSMA7 PE=1 SV=1	2	16	16	16	16	16	16	66.9	66.9	66.9	27.887	248	248;256	16.1			1	1		2								2	2	2	4	3	2	4	2	2			0	226.1	55301000	58088000
O14828	O14828	11	11	11	Secretory carrier-associated membrane protein 3	SCAMP3	sp|O14828|SCAM3_HUMAN Secretory carrier-associated membrane protein 3 OS=Homo sapiens OX=9606 GN=SCAMP3 PE=1 SV=3	1	11	11	11	11	11	11	37.5	37.5	37.5	38.287	347	347	12.4				1	2	1		1	2	1	1	1				1			2	1		1	1		0	112.58	12204000	12490000
O14832	O14832	5	5	5	Phytanoyl-CoA dioxygenase, peroxisomal	PHYH	sp|O14832|PAHX_HUMAN Phytanoyl-CoA dioxygenase, peroxisomal OS=Homo sapiens OX=9606 GN=PHYH PE=1 SV=1	1	5	5	5	5	5	5	13.6	13.6	13.6	38.538	338	338	17.6			1																1			3			0	10.929	1180600	1398700
O14841	O14841	8	8	8	5-oxoprolinase	OPLAH	sp|O14841|OPLA_HUMAN 5-oxoprolinase OS=Homo sapiens OX=9606 GN=OPLAH PE=1 SV=3	1	8	8	8	8	8	8	9.5	9.5	9.5	137.46	1288	1288	12.2					2	1					2							1	1				1		0	143.01	1490500	1638900
O14867	O14867	2	2	2	Transcription regulator protein BACH1	BACH1	sp|O14867|BACH1_HUMAN Transcription regulator protein BACH1 OS=Homo sapiens OX=9606 GN=BACH1 PE=1 SV=2	1	2	2	2	2	2	2	4.9	4.9	4.9	81.957	736	736	13							1												1						0	12.109	0	0
O14874	O14874	1	1	1	[3-methyl-2-oxobutanoate dehydrogenase [lipoamide]] kinase, mitochondrial	BCKDK	sp|O14874|BCKD_HUMAN [3-methyl-2-oxobutanoate dehydrogenase [lipoamide]] kinase, mitochondrial OS=Homo sapiens OX=9606 GN=BCKDK PE=1 SV=2	1	1	1	1	1	1	1	3.4	3.4	3.4	46.36	412	412	23																							1		0	86.282	83050	84117
O14880	O14880	4	4	4	Microsomal glutathione S-transferase 3	MGST3	sp|O14880|MGST3_HUMAN Microsomal glutathione S-transferase 3 OS=Homo sapiens OX=9606 GN=MGST3 PE=1 SV=1	1	4	4	4	4	4	4	42.1	42.1	42.1	16.516	152	152	13.6											2		1		1			1							0	109.77	5939800	7264000
O14893	O14893	7	7	7	Gem-associated protein 2	GEMIN2	sp|O14893|GEMI2_HUMAN Gem-associated protein 2 OS=Homo sapiens OX=9606 GN=GEMIN2 PE=1 SV=1	1	7	7	7	7	7	7	25.4	25.4	25.4	31.585	280	280	7.64	2		1	1	2	2				1										1			1		0	52.007	2366900	2634500
O14907	O14907	7	7	7	Tax1-binding protein 3	TAX1BP3	sp|O14907|TX1B3_HUMAN Tax1-binding protein 3 OS=Homo sapiens OX=9606 GN=TAX1BP3 PE=1 SV=2	1	7	7	7	7	7	7	75.8	75.8	75.8	13.735	124	124	10.1			1	1		1	1			4						1	1	1							0	120.61	8263100	8506500
O14908	O14908	5	5	5	PDZ domain-containing protein GIPC1	GIPC1	sp|O14908|GIPC1_HUMAN PDZ domain-containing protein GIPC1 OS=Homo sapiens OX=9606 GN=GIPC1 PE=1 SV=2	1	5	5	5	5	5	5	23.1	23.1	23.1	36.049	333	333	16.8					1												2		1		1	1			0	29.468	1784500	1791400
O14920	O14920	6	6	6	Inhibitor of nuclear factor kappa-B kinase subunit beta	IKBKB	sp|O14920|IKKB_HUMAN Inhibitor of nuclear factor kappa-B kinase subunit beta OS=Homo sapiens OX=9606 GN=IKBKB PE=1 SV=1	1	6	6	6	6	6	6	9.7	9.7	9.7	86.563	756	756	20												1		1							2			3	0	106.64	1052500	1098800
O14925;Q5SRD1	O14925	7;2	7;2	7;2	Mitochondrial import inner membrane translocase subunit Tim23	TIMM23	sp|O14925|TIM23_HUMAN Mitochondrial import inner membrane translocase subunit Tim23 OS=Homo sapiens OX=9606 GN=TIMM23 PE=1 SV=1	2	7	7	7	7	7	7	37.3	37.3	37.3	21.943	209	209;188	16.6												2	1	2			1	2						2	0	43.782	16572000	16411000
O14929	O14929	13	13	12	Histone acetyltransferase type B catalytic subunit	HAT1	sp|O14929|HAT1_HUMAN Histone acetyltransferase type B catalytic subunit OS=Homo sapiens OX=9606 GN=HAT1 PE=1 SV=1	1	13	13	12	12	12	12	35.6	35.6	33.9	49.512	419	419	14.4	1				1	2	1	2					1	3	1		1	1			1	3	3		0	313.86	20177000	20513000
O14936	O14936	13	13	13	Peripheral plasma membrane protein CASK	CASK	sp|O14936|CSKP_HUMAN Peripheral plasma membrane protein CASK OS=Homo sapiens OX=9606 GN=CASK PE=1 SV=3	1	13	13	13	13	13	13	16.1	16.1	16.1	105.12	926	926	12.3		1	1	1			2	1			2	2				1	1			2			1	1	0	120.83	3308500	3890600
O14939	O14939	2	1	1	Phospholipase D2	PLD2	sp|O14939|PLD2_HUMAN Phospholipase D2 OS=Homo sapiens OX=9606 GN=PLD2 PE=1 SV=2	1	2	1	1	2	1	1	2.3	1.5	1.5	105.99	933	933	20																				1					0.00014916	3.4228	0	0
O14944	O14944	1	1	1	Proepiregulin;Epiregulin	EREG	sp|O14944|EREG_HUMAN Proepiregulin OS=Homo sapiens OX=9606 GN=EREG PE=1 SV=1	1	1	1	1	1	1	1	6.5	6.5	6.5	19.044	169	169	9									1																0.00058737	2.99	324190	280710
O14949	O14949	8	8	8	Cytochrome b-c1 complex subunit 8	UQCRQ	sp|O14949|QCR8_HUMAN Cytochrome b-c1 complex subunit 8 OS=Homo sapiens OX=9606 GN=UQCRQ PE=1 SV=4	1	8	8	8	8	8	8	64.6	64.6	64.6	9.9062	82	82	17.1														2	2	2	2	3		1				1	0	29.617	24162000	26302000
P19105;O14950;P24844	P19105;O14950;P24844	14;14;8	14;14;8	14;14;8	Myosin regulatory light chain 12A;Myosin regulatory light chain 12B;Myosin regulatory light polypeptide 9	MYL12A;MYL12B;MYL9	sp|P19105|ML12A_HUMAN Myosin regulatory light chain 12A OS=Homo sapiens OX=9606 GN=MYL12A PE=1 SV=2;sp|O14950|ML12B_HUMAN Myosin regulatory light chain 12B OS=Homo sapiens OX=9606 GN=MYL12B PE=1 SV=2;sp|P24844|MYL9_HUMAN Myosin regulatory light polypeptide	3	14	14	14	14	14	14	71.3	71.3	71.3	19.794	171	171;172;172	11.1				3	1	3	2	15	4		1						3	1	3			1	3	1	0	323.31	34668000	32779000
O14964	O14964	17	17	17	Hepatocyte growth factor-regulated tyrosine kinase substrate	HGS	sp|O14964|HGS_HUMAN Hepatocyte growth factor-regulated tyrosine kinase substrate OS=Homo sapiens OX=9606 GN=HGS PE=1 SV=1	1	17	17	17	17	17	17	20.3	20.3	20.3	86.191	777	777	16.9	2											3	1	2	2	2		1	1	2		1	2	5	0	102.15	37836000	39378000
O14965	O14965	2	2	2	Aurora kinase A	AURKA	sp|O14965|AURKA_HUMAN Aurora kinase A OS=Homo sapiens OX=9606 GN=AURKA PE=1 SV=2	1	2	2	2	2	2	2	5.7	5.7	5.7	45.809	403	403	16											1										1				0	5.5259	506540	420840
O14966	O14966	2	2	2	Ras-related protein Rab-7L1	RAB29	sp|O14966|RAB7L_HUMAN Ras-related protein Rab-7L1 OS=Homo sapiens OX=9606 GN=RAB29 PE=1 SV=1	1	2	2	2	2	2	2	10.3	10.3	10.3	23.155	203	203	17												1										1			0	5.3817	243400	265920
O14967	O14967	7	7	7	Calmegin	CLGN	sp|O14967|CLGN_HUMAN Calmegin OS=Homo sapiens OX=9606 GN=CLGN PE=1 SV=1	1	7	7	7	7	7	7	18.7	18.7	18.7	70.038	610	610	12.8	1	1						1						2						1	1	1			0	128.5	1847100	2217000
O14972	O14972	3	3	3	Down syndrome critical region protein 3	DSCR3	sp|O14972|VP26C_HUMAN Vacuolar protein sorting-associated protein 26C OS=Homo sapiens OX=9606 GN=VPS26C PE=1 SV=1	1	3	3	3	3	3	3	19.2	19.2	19.2	33.01	297	297	5.67					1	2																			0	44.863	390540	413360
O14974;O60237	O14974	37;2	37;2	37;2	Protein phosphatase 1 regulatory subunit 12A	PPP1R12A	sp|O14974|MYPT1_HUMAN Protein phosphatase 1 regulatory subunit 12A OS=Homo sapiens OX=9606 GN=PPP1R12A PE=1 SV=1	2	37	37	37	37	37	37	38.6	38.6	38.6	115.28	1030	1030;982	11.9	1	2	2	3	2	3		3	5	2	2	2	2	2		2	3	4		2	2	1	2	1	0	323.31	24926000	25007000
O14975	O14975	7	7	7	Very long-chain acyl-CoA synthetase	SLC27A2	sp|O14975|S27A2_HUMAN Very long-chain acyl-CoA synthetase OS=Homo sapiens OX=9606 GN=SLC27A2 PE=1 SV=2	1	7	7	7	7	7	7	13.5	13.5	13.5	70.311	620	620	12.8						1	1	1						1	2			1	1						0	41.587	6108100	5569900
O14976	O14976	12	12	12	Cyclin-G-associated kinase	GAK	sp|O14976|GAK_HUMAN Cyclin-G-associated kinase OS=Homo sapiens OX=9606 GN=GAK PE=1 SV=2	1	12	12	12	12	12	12	10.8	10.8	10.8	143.19	1311	1311	9.64		1	1		1	1			1	2	2		2	3											0	46.35	3884200	4137800
O14979	O14979	17	16	16	Heterogeneous nuclear ribonucleoprotein D-like	HNRNPDL	sp|O14979|HNRDL_HUMAN Heterogeneous nuclear ribonucleoprotein D-like OS=Homo sapiens OX=9606 GN=HNRNPDL PE=1 SV=3	1	17	16	16	17	16	16	41.9	40	40	46.437	420	420	15.3					3	2			2	3		1	1	1	1	1	2	2	2	3	4	1	1	2	0	238.41	50316000	52163000
O14980	O14980	41	41	40	Exportin-1	XPO1	sp|O14980|XPO1_HUMAN Exportin-1 OS=Homo sapiens OX=9606 GN=XPO1 PE=1 SV=1	1	41	41	40	40	40	40	40.4	40.4	40.3	123.38	1071	1071	14	3	1	3		1	1	1		1			1	10	5	3	4	4	6	4		3	1		3	0	323.31	63953000	70232000
O14981	O14981	19	19	19	TATA-binding protein-associated factor 172	BTAF1	sp|O14981|BTAF1_HUMAN TATA-binding protein-associated factor 172 OS=Homo sapiens OX=9606 GN=BTAF1 PE=1 SV=2	1	19	19	19	19	19	19	13.4	13.4	13.4	206.89	1849	1849	11.5			2	2	2			1	2			1	4	1		1				2			2		0	207.35	3430000	3312500
O15013	O15013	10	10	10	Rho guanine nucleotide exchange factor 10	ARHGEF10	sp|O15013|ARHGA_HUMAN Rho guanine nucleotide exchange factor 10 OS=Homo sapiens OX=9606 GN=ARHGEF10 PE=1 SV=4	1	10	10	10	10	10	10	10	10	10	151.61	1369	1369	13.5						1	1	1	1	1	1	1			1								1	2	0	135.19	3295800	3476400
O15014	O15014	11	11	11	Zinc finger protein 609	ZNF609	sp|O15014|ZN609_HUMAN Zinc finger protein 609 OS=Homo sapiens OX=9606 GN=ZNF609 PE=1 SV=2	1	11	11	11	11	11	11	10.6	10.6	10.6	151.19	1411	1411	15.3							1	2		1	1	1			1		1	1	1		1	1	2		0	323.31	2836500	2876200
O15015	O15015	1	1	1	Zinc finger protein 646	ZNF646	sp|O15015|ZN646_HUMAN Zinc finger protein 646 OS=Homo sapiens OX=9606 GN=ZNF646 PE=1 SV=2	1	1	1	1	1	1	1	1	1	1	200.82	1832	1832	19																			1						0	18.235	147040	149390
O15020	O15020	15	5	5	Spectrin beta chain, non-erythrocytic 2	SPTBN2	sp|O15020|SPTN2_HUMAN Spectrin beta chain, non-erythrocytic 2 OS=Homo sapiens OX=9606 GN=SPTBN2 PE=1 SV=3	1	15	5	5	15	5	5	7.7	3.6	3.6	271.32	2390	2390	10.1	1	1			1				1	2										1				1	0	14.926	1396900	1500600
O15021;Q6P0Q8;O60307;Q9Y2H9	O15021	5;2;1;1	4;1;0;0	4;1;0;0	Microtubule-associated serine/threonine-protein kinase 4	MAST4	sp|O15021|MAST4_HUMAN Microtubule-associated serine/threonine-protein kinase 4 OS=Homo sapiens OX=9606 GN=MAST4 PE=1 SV=4	4	5	4	4	5	4	4	2.4	2.1	2.1	284.09	2623	2623;1798;1309;1570	4		2				2																			0	6.9815	87374	114500
O15027	O15027	19	19	19	Protein transport protein Sec16A	SEC16A	sp|O15027|SC16A_HUMAN Protein transport protein Sec16A OS=Homo sapiens OX=9606 GN=SEC16A PE=1 SV=4	1	19	19	19	19	19	19	13.2	13.2	13.2	251.89	2357	2357	9.86	1		4	2		2			2		1	1	1	2	1	1			2				1		0	323.31	4971000	5141900
O15031	O15031	19	19	19	Plexin-B2	PLXNB2	sp|O15031|PLXB2_HUMAN Plexin-B2 OS=Homo sapiens OX=9606 GN=PLXNB2 PE=1 SV=3	1	19	19	19	19	19	19	16	16	16	205.12	1838	1838	14.8			1	1			1	1		1		1	3	3			2			1		1	2	2	0	309.8	5994700	6380700
O15037	O15037	3	3	3	Protein KHNYN	KHNYN	sp|O15037|KHNYN_HUMAN Protein KHNYN OS=Homo sapiens OX=9606 GN=KHNYN PE=1 SV=3	1	3	3	3	3	3	3	5.8	5.8	5.8	74.533	678	678	19													1								1		1		0	18.037	1403000	1522100
O15042	O15042	28	28	28	U2 snRNP-associated SURP motif-containing protein	U2SURP	sp|O15042|SR140_HUMAN U2 snRNP-associated SURP motif-containing protein OS=Homo sapiens OX=9606 GN=U2SURP PE=1 SV=2	1	28	28	28	28	28	28	29.3	29.3	29.3	118.29	1029	1029	15.5	1	1		2	1			1			3	1		2	5	2		4	2	4	2	2	1	3	0	202.11	32387000	32170000
O15047	O15047	7	7	7	Histone-lysine N-methyltransferase SETD1A	SETD1A	sp|O15047|SET1A_HUMAN Histone-lysine N-methyltransferase SETD1A OS=Homo sapiens OX=9606 GN=SETD1A PE=1 SV=3	1	7	7	7	7	7	7	5.9	5.9	5.9	186.03	1707	1707	12.2				1			1			2	2											1	1		0	65.861	791680	838150
O15050	O15050	2	2	2	TPR and ankyrin repeat-containing protein 1	TRANK1	sp|O15050|TRNK1_HUMAN TPR and ankyrin repeat-containing protein 1 OS=Homo sapiens OX=9606 GN=TRANK1 PE=2 SV=4	1	2	2	2	2	2	2	0.5	0.5	0.5	336.22	2925	2925	16.5											1											1			1	-2	428930	679180
O15055	O15055	1	1	1	Period circadian protein homolog 2	PER2	sp|O15055|PER2_HUMAN Period circadian protein homolog 2 OS=Homo sapiens OX=9606 GN=PER2 PE=1 SV=2	1	1	1	1	1	1	1	1.8	1.8	1.8	136.58	1255	1255	14														1											0	16.533	27399	44664
O15056	O15056	9	9	9	Synaptojanin-2	SYNJ2	sp|O15056|SYNJ2_HUMAN Synaptojanin-2 OS=Homo sapiens OX=9606 GN=SYNJ2 PE=1 SV=3	1	9	9	9	9	9	9	7.4	7.4	7.4	165.54	1496	1496	9.44			2	1	1	1				1	1										1	1			0	64.302	2089700	2315900
O15061	O15061	52	52	52	Synemin	SYNM	sp|O15061|SYNEM_HUMAN Synemin OS=Homo sapiens OX=9606 GN=SYNM PE=1 SV=2	1	52	52	52	52	52	52	40.7	40.7	40.7	172.77	1565	1565	10.8	1	5	7	6	3	3	3		3	6	2	2	1	1	1	1		1		4	3	5		4	0	323.31	24242000	23348000
O15062	O15062	1	1	1	Zinc finger and BTB domain-containing protein 5	ZBTB5	sp|O15062|ZBTB5_HUMAN Zinc finger and BTB domain-containing protein 5 OS=Homo sapiens OX=9606 GN=ZBTB5 PE=1 SV=1	1	1	1	1	1	1	1	2.4	2.4	2.4	74.277	677	677	7							1																		0.0077625	1.3889	120060	107070
O15063	O15063	1	1	1	Uncharacterized protein KIAA0355	KIAA0355	sp|O15063|GRRE1_HUMAN Granule associated Rac and RHOG effector protein 1 OS=Homo sapiens OX=9606 GN=GARRE1 PE=1 SV=2	1	1	1	1	1	1	1	1.9	1.9	1.9	116.02	1070	1070	11											1														0	8.5606	0	0
O15066	O15066	14	13	11	Kinesin-like protein KIF3B;Kinesin-like protein KIF3B, N-terminally processed	KIF3B	sp|O15066|KIF3B_HUMAN Kinesin-like protein KIF3B OS=Homo sapiens OX=9606 GN=KIF3B PE=1 SV=1	1	14	13	11	14	13	11	20.6	19.1	16.5	85.124	747	747	13.5		1	1	1			2						1	2	1	1	1		1				1	2	0	168.07	9147500	10399000
O15067	O15067	47	47	47	Phosphoribosylformylglycinamidine synthase	PFAS	sp|O15067|PUR4_HUMAN Phosphoribosylformylglycinamidine synthase OS=Homo sapiens OX=9606 GN=PFAS PE=1 SV=4	1	47	47	47	47	47	47	50.7	50.7	50.7	144.73	1338	1338	15.2	1	4	3	1	1	2	1	2	2	1		1	7	6	5	5	2	3	8	4	1	4	4	9	0	323.31	65926000	68083000
O15078	O15078	4	4	4	Centrosomal protein of 290 kDa	CEP290	sp|O15078|CE290_HUMAN Centrosomal protein of 290 kDa OS=Homo sapiens OX=9606 GN=CEP290 PE=1 SV=2	1	4	4	4	4	4	4	2	2	2	290.38	2479	2479	12.2							1		1	1													1		0	53.022	427650	512880
O15083	O15083	7	2	2	ERC protein 2	ERC2	sp|O15083|ERC2_HUMAN ERC protein 2 OS=Homo sapiens OX=9606 GN=ERC2 PE=1 SV=3	1	7	2	2	7	2	2	7.1	2.2	2.2	110.56	957	957	11				1	1																			1	0.00015008	3.6126	987900	1037500
O15084	O15084	9	9	9	Serine/threonine-protein phosphatase 6 regulatory ankyrin repeat subunit A	ANKRD28	sp|O15084|ANR28_HUMAN Serine/threonine-protein phosphatase 6 regulatory ankyrin repeat subunit A OS=Homo sapiens OX=9606 GN=ANKRD28 PE=1 SV=5	1	9	9	9	9	9	9	13.9	13.9	13.9	112.96	1053	1053	13.6				1		2			1					3			1				1	1	1		0	284.11	3752900	3973800
O15085	O15085	13	13	13	Rho guanine nucleotide exchange factor 11	ARHGEF11	sp|O15085|ARHGB_HUMAN Rho guanine nucleotide exchange factor 11 OS=Homo sapiens OX=9606 GN=ARHGEF11 PE=1 SV=1	1	13	13	13	13	13	13	13.9	13.9	13.9	167.7	1522	1522	12.1				1			2	4	2	1										1			1	2	0	208.97	2383700	2928700
O15091	O15091	5	5	5	Mitochondrial ribonuclease P protein 3	KIAA0391	sp|O15091|MRPP3_HUMAN Mitochondrial ribonuclease P catalytic subunit OS=Homo sapiens OX=9606 GN=PRORP PE=1 SV=2	1	5	5	5	5	5	5	10.8	10.8	10.8	67.315	583	583	18.3													3										1	2	0	91.946	2440100	2318100
O15111	O15111	2	2	2	Inhibitor of nuclear factor kappa-B kinase subunit alpha	CHUK	sp|O15111|IKKA_HUMAN Inhibitor of nuclear factor kappa-B kinase subunit alpha OS=Homo sapiens OX=9606 GN=CHUK PE=1 SV=2	1	2	2	2	2	2	2	3.5	3.5	3.5	84.639	745	745	20																		1				1			0	14.191	208720	204950
O15116	O15116	4	4	4	U6 snRNA-associated Sm-like protein LSm1	1.00 LSM	sp|O15116|LSM1_HUMAN U6 snRNA-associated Sm-like protein LSm1 OS=Homo sapiens OX=9606 GN=LSM1 PE=1 SV=1	1	4	4	4	4	4	4	47.4	47.4	47.4	15.179	133	133	8.25		1							1	1		1													0	65.462	571070	679280
O15118	O15118	6	6	6	Niemann-Pick C1 protein	NPC1	sp|O15118|NPC1_HUMAN NPC intracellular cholesterol transporter 1 OS=Homo sapiens OX=9606 GN=NPC1 PE=1 SV=2	1	6	6	6	6	6	6	6.7	6.7	6.7	142.17	1278	1278	10.8		1		1				1						1		1					1				0	83.911	1274800	1396900
O15120	O15120	1	1	1	1-acyl-sn-glycerol-3-phosphate acyltransferase beta	AGPAT2	sp|O15120|PLCB_HUMAN 1-acyl-sn-glycerol-3-phosphate acyltransferase beta OS=Homo sapiens OX=9606 GN=AGPAT2 PE=1 SV=1	1	1	1	1	1	1	1	6.1	6.1	6.1	30.914	278	278	3.5			1	1																					0.0011483	2.4525	256700	296730
O15121	O15121	3	3	3	Sphingolipid delta(4)-desaturase DES1	DEGS1	sp|O15121|DEGS1_HUMAN Sphingolipid delta(4)-desaturase DES1 OS=Homo sapiens OX=9606 GN=DEGS1 PE=1 SV=1	1	3	3	3	3	3	3	13.3	13.3	13.3	37.866	323	323	15.8		1										1								1	1			1	0	42.193	1480100	1282700
O15126	O15126	8	8	8	Secretory carrier-associated membrane protein 1	SCAMP1	sp|O15126|SCAM1_HUMAN Secretory carrier-associated membrane protein 1 OS=Homo sapiens OX=9606 GN=SCAMP1 PE=1 SV=2	1	8	8	8	8	8	8	34.3	34.3	34.3	37.92	338	338	10.7	2		1	1						1							1		2			1			0	56.792	3980500	4584500
O15127	O15127	6	6	6	Secretory carrier-associated membrane protein 2	SCAMP2	sp|O15127|SCAM2_HUMAN Secretory carrier-associated membrane protein 2 OS=Homo sapiens OX=9606 GN=SCAMP2 PE=1 SV=2	1	6	6	6	6	6	6	18.8	18.8	18.8	36.648	329	329	13.9		1	1						1									1		1	1			1	0	104.16	4594300	5617200
O15143	O15143	17	17	16	Actin-related protein 2/3 complex subunit 1B	ARPC1B	sp|O15143|ARC1B_HUMAN Actin-related protein 2/3 complex subunit 1B OS=Homo sapiens OX=9606 GN=ARPC1B PE=1 SV=3	1	17	17	16	17	17	16	58.9	58.9	52.7	40.949	372	372	13.6				2	1		1			2	1	2		1	2	2	1	4				1		1	0	323.31	43774000	48064000
O15144	O15144	17	17	17	Actin-related protein 2/3 complex subunit 2	ARPC2	sp|O15144|ARPC2_HUMAN Actin-related protein 2/3 complex subunit 2 OS=Homo sapiens OX=9606 GN=ARPC2 PE=1 SV=1	1	17	17	17	17	17	17	47.7	47.7	47.7	34.333	300	300	13.6				3	1	1		1		1					2	5	3	3				2			0	77.198	31574000	34867000
O15145	O15145	12	12	12	Actin-related protein 2/3 complex subunit 3	ARPC3	sp|O15145|ARPC3_HUMAN Actin-related protein 2/3 complex subunit 3 OS=Homo sapiens OX=9606 GN=ARPC3 PE=1 SV=3	1	12	12	12	12	12	12	57.3	57.3	57.3	20.546	178	178	11.3	1		1	2	1				1			1	4	4	1		2			1					0	45.397	28349000	30657000
O15155	O15155	3	3	3	BET1 homolog	BET1	sp|O15155|BET1_HUMAN BET1 homolog OS=Homo sapiens OX=9606 GN=BET1 PE=1 SV=1	1	3	3	3	3	3	3	41.5	41.5	41.5	13.289	118	118	20											1											1	1	1	0	75.338	1357800	1579000
O15156	O15156	2	2	2	Zinc finger and BTB domain-containing protein 7B	ZBTB7B	sp|O15156|ZBT7B_HUMAN Zinc finger and BTB domain-containing protein 7B OS=Homo sapiens OX=9606 GN=ZBTB7B PE=1 SV=2	1	2	2	2	2	2	2	3.3	3.3	3.3	58.026	539	539	17																1		1							0	5.212	1208000	1195400
O15160	O15160	10	10	10	DNA-directed RNA polymerases I and III subunit RPAC1	POLR1C	sp|O15160|RPAC1_HUMAN DNA-directed RNA polymerases I and III subunit RPAC1 OS=Homo sapiens OX=9606 GN=POLR1C PE=1 SV=1	1	10	10	10	10	10	10	35	35	35	39.249	346	346	15.6	1						1	1							1	1	1		1	3	1		1		0	323.31	13292000	13965000
O15162	O15162	2	2	2	Phospholipid scramblase 1	PLSCR1	sp|O15162|PLS1_HUMAN Phospholipid scramblase 1 OS=Homo sapiens OX=9606 GN=PLSCR1 PE=1 SV=1	1	2	2	2	2	2	2	8.5	8.5	8.5	35.049	318	318	10.5		1																	1						0	20.445	450820	554900
O15164	O15164	6	6	5	Transcription intermediary factor 1-alpha	TRIM24	sp|O15164|TIF1A_HUMAN Transcription intermediary factor 1-alpha OS=Homo sapiens OX=9606 GN=TRIM24 PE=1 SV=3	1	6	6	5	6	6	5	8.9	8.9	7.8	116.83	1050	1050	11.8			1		1							1	1			1						1			0	65.3	302850	275080
O15169	O15169	1	1	1	Axin-1	AXIN1	sp|O15169|AXIN1_HUMAN Axin-1 OS=Homo sapiens OX=9606 GN=AXIN1 PE=1 SV=2	1	1	1	1	1	1	1	0.9	0.9	0.9	95.634	862	862	12												1													1	-2	644200	956230
O15173	O15173	11	11	10	Membrane-associated progesterone receptor component 2	PGRMC2	sp|O15173|PGRC2_HUMAN Membrane-associated progesterone receptor component 2 OS=Homo sapiens OX=9606 GN=PGRMC2 PE=1 SV=1	1	11	11	10	11	11	10	43.5	43.5	39.5	23.818	223	223	14.6						1	1					1	3	2		1	1	1	1		1	1			0	323.31	21800000	27429000
O15212	O15212	11	11	10	Prefoldin subunit 6	PFDN6	sp|O15212|PFD6_HUMAN Prefoldin subunit 6 OS=Homo sapiens OX=9606 GN=PFDN6 PE=1 SV=1	1	11	11	10	10	10	10	67.4	67.4	62	14.582	129	129	13.3		2	2								1	1		1		2							2	2	0	199.67	7683800	5898500
O15213	O15213	13	13	13	WD repeat-containing protein 46	WDR46	sp|O15213|WDR46_HUMAN WD repeat-containing protein 46 OS=Homo sapiens OX=9606 GN=WDR46 PE=1 SV=3	1	13	13	13	13	13	13	25.7	25.7	25.7	68.07	610	610	15.1	2						1				1			2	1		1	1	1				1	3	0	173.77	9883000	9140700
O15226	O15226	22	22	22	NF-kappa-B-repressing factor	NKRF	sp|O15226|NKRF_HUMAN NF-kappa-B-repressing factor OS=Homo sapiens OX=9606 GN=NKRF PE=1 SV=2	1	22	22	22	22	22	22	37.8	37.8	37.8	77.672	690	690	13.1	2	1	2	1		1			1		1	2	1	2			1	1	2	2	2	2	1		0	150.83	14226000	15469000
O15228	O15228	9	9	9	Dihydroxyacetone phosphate acyltransferase	GNPAT	sp|O15228|GNPAT_HUMAN Dihydroxyacetone phosphate acyltransferase OS=Homo sapiens OX=9606 GN=GNPAT PE=1 SV=1	1	9	9	9	9	9	9	17.5	17.5	17.5	77.187	680	680	13.8	1				1	1	1									1	1		1			2	1		0	160.36	2674500	2783300
O15230	O15230	42	42	42	Laminin subunit alpha-5	LAMA5	sp|O15230|LAMA5_HUMAN Laminin subunit alpha-5 OS=Homo sapiens OX=9606 GN=LAMA5 PE=1 SV=8	1	42	42	42	42	42	42	16.5	16.5	16.5	399.73	3695	3695	11.9	2	4	4	4	3		3		1	3	1	4	3				1	2	3	2	3	2	4	2	0	323.31	9239300	11541000
O15231	O15231	16	16	16	Zinc finger protein 185	ZNF185	sp|O15231|ZN185_HUMAN Zinc finger protein 185 OS=Homo sapiens OX=9606 GN=ZNF185 PE=1 SV=3	1	16	16	16	16	16	16	34	34	34	73.525	689	689	13.4		1	1	1				2	1	1	2				1		1		2	2	1	2			0	323.31	9303300	6918800
O15234	O15234	7	7	7	Protein CASC3	CASC3	sp|O15234|CASC3_HUMAN Protein CASC3 OS=Homo sapiens OX=9606 GN=CASC3 PE=1 SV=2	1	7	7	7	7	7	7	11.4	11.4	11.4	76.277	703	703	12				1	1			1		1		1		1					1					1	0	52.052	3144500	3564300
O15235	O15235	5	5	5	28S ribosomal protein S12, mitochondrial	MRPS12	sp|O15235|RT12_HUMAN 28S ribosomal protein S12, mitochondrial OS=Homo sapiens OX=9606 GN=MRPS12 PE=1 SV=1	1	5	5	5	5	5	5	53.6	53.6	53.6	15.173	138	138	13.9	1												3	1		1				1	1				0	39.989	7814600	8997500
O15243	O15243	2	2	2	Leptin receptor gene-related protein	LEPROT	sp|O15243|OBRG_HUMAN Leptin receptor gene-related protein OS=Homo sapiens OX=9606 GN=LEPROT PE=1 SV=1	1	2	2	2	2	2	2	10.7	10.7	10.7	14.254	131	131	14.5										1									1						0	31.089	193150	240150
O15254	O15254	3	3	3	Peroxisomal acyl-coenzyme A oxidase 3	ACOX3	sp|O15254|ACOX3_HUMAN Peroxisomal acyl-coenzyme A oxidase 3 OS=Homo sapiens OX=9606 GN=ACOX3 PE=1 SV=2	1	3	3	3	3	3	3	5.7	5.7	5.7	77.628	700	700	5			1			2																			0	10.66	134480	150240
O15258	O15258	5	5	5	Protein RER1	RER1	sp|O15258|RER1_HUMAN Protein RER1 OS=Homo sapiens OX=9606 GN=RER1 PE=1 SV=1	1	5	5	5	5	5	5	33.7	33.7	33.7	22.958	196	196	14.5	1					1				1						2					1	1		1	0	111.36	3793400	4645500
O15260	O15260	3	3	3	Surfeit locus protein 4	SURF4	sp|O15260|SURF4_HUMAN Surfeit locus protein 4 OS=Homo sapiens OX=9606 GN=SURF4 PE=1 SV=3	1	3	3	3	3	3	3	13.8	13.8	13.8	30.394	269	269	6.78			5	1									1	1	1										0	64.507	6136700	6718400
O15265	O15265	2	2	2	Ataxin-7	ATXN7	sp|O15265|ATX7_HUMAN Ataxin-7 OS=Homo sapiens OX=9606 GN=ATXN7 PE=1 SV=1	1	2	2	2	2	2	2	2.6	2.6	2.6	95.45	892	892	20.5																				1	1				0	44.072	45919	37571
O15269	O15269	14	14	14	Serine palmitoyltransferase 1	SPTLC1	sp|O15269|SPTC1_HUMAN Serine palmitoyltransferase 1 OS=Homo sapiens OX=9606 GN=SPTLC1 PE=1 SV=1	1	14	14	14	14	14	14	32.3	32.3	32.3	52.743	473	473	12	2		1	3						1	1	1		1	2	1	2	2	1	1	1				0	323.31	16575000	16789000
O15270	O15270	12	12	12	Serine palmitoyltransferase 2	SPTLC2	sp|O15270|SPTC2_HUMAN Serine palmitoyltransferase 2 OS=Homo sapiens OX=9606 GN=SPTLC2 PE=1 SV=1	1	12	12	12	12	12	12	26.3	26.3	26.3	62.924	562	562	13.7	1	2				1				2	1	2							1	2		1		3	0	173.06	5561300	5560200
O15287	O15287	3	3	3	Fanconi anemia group G protein	FANCG	sp|O15287|FANCG_HUMAN Fanconi anemia group G protein OS=Homo sapiens OX=9606 GN=FANCG PE=1 SV=1	1	3	3	3	3	3	3	7.2	7.2	7.2	68.553	622	622	3	1	1		1	1																				0	8.8449	89854	112880
O15294	O15294	18	18	18	UDP-N-acetylglucosamine--peptide N-acetylglucosaminyltransferase 110 kDa subunit	OGT	sp|O15294|OGT1_HUMAN UDP-N-acetylglucosamine--peptide N-acetylglucosaminyltransferase 110 kDa subunit OS=Homo sapiens OX=9606 GN=OGT PE=1 SV=3	1	18	18	18	18	18	18	23.1	23.1	23.1	116.92	1046	1046	16.1					1	1								2	2	2	4	1	2		2	1			0	227.59	21636000	23595000
O15305	O15305	15	15	14	Phosphomannomutase 2	PMM2	sp|O15305|PMM2_HUMAN Phosphomannomutase 2 OS=Homo sapiens OX=9606 GN=PMM2 PE=1 SV=1	1	15	15	14	15	15	14	59.8	59.8	56.9	28.082	246	246	14.3		4	1			2	3								1	1	3	2	1		1	1	5	2	0	120.39	32622000	33853000
O15318	O15318	3	3	3	DNA-directed RNA polymerase III subunit RPC7	POLR3G	sp|O15318|RPC7_HUMAN DNA-directed RNA polymerase III subunit RPC7 OS=Homo sapiens OX=9606 GN=POLR3G PE=1 SV=2	1	3	3	3	3	3	3	16.1	16.1	16.1	25.914	223	223	6.5			1			1	1			1															0	34.033	752830	727840
O15321	O15321	6	6	6	Transmembrane 9 superfamily member 1	TM9SF1	sp|O15321|TM9S1_HUMAN Transmembrane 9 superfamily member 1 OS=Homo sapiens OX=9606 GN=TM9SF1 PE=2 SV=2	1	6	6	6	6	6	6	11.6	11.6	11.6	68.86	606	606	13.1					1	3								1					1	1	2				0	159.94	3901900	4449100
O15327	O15327	1	1	1	Type II inositol 3,4-bisphosphate 4-phosphatase	INPP4B	sp|O15327|INP4B_HUMAN Inositol polyphosphate 4-phosphatase type II OS=Homo sapiens OX=9606 GN=INPP4B PE=1 SV=4	1	1	1	1	1	1	1	1.7	1.7	1.7	104.74	924	924	4				1																					0.0015735	2.372	73836	92981
O15344	O15344	19	19	19	E3 ubiquitin-protein ligase Midline-1	MID1	sp|O15344|TRI18_HUMAN E3 ubiquitin-protein ligase Midline-1 OS=Homo sapiens OX=9606 GN=MID1 PE=1 SV=1	1	19	19	19	19	19	19	34.9	34.9	34.9	75.25	667	667	13.3		1	1	3			1	2	1	1					1	1		4		1	1	3	1		0	323.31	6158600	8215900
O15347	O15347	13	13	13	High mobility group protein B3	HMGB3	sp|O15347|HMGB3_HUMAN High mobility group protein B3 OS=Homo sapiens OX=9606 GN=HMGB3 PE=1 SV=4	1	13	13	13	13	13	13	52	52	52	22.98	200	200	17.9													1			3	5	3	1	1	2			1	0	37.881	26236000	33726000
O15355	O15355	22	22	22	Protein phosphatase 1G	PPM1G	sp|O15355|PPM1G_HUMAN Protein phosphatase 1G OS=Homo sapiens OX=9606 GN=PPM1G PE=1 SV=1	1	22	22	22	22	22	22	46.9	46.9	46.9	59.271	546	546	12.9		1			2	1	4	5	2		3	3			1	1	2	4	3	1	1		1	2	0	323.31	36767000	36273000
O15357	O15357	10	10	10	Phosphatidylinositol 3,4,5-trisphosphate 5-phosphatase 2	INPPL1	sp|O15357|SHIP2_HUMAN Phosphatidylinositol 3,4,5-trisphosphate 5-phosphatase 2 OS=Homo sapiens OX=9606 GN=INPPL1 PE=1 SV=2	1	10	10	10	10	10	10	11.2	11.2	11.2	138.6	1258	1258	10	2	1	1				1			1				1		1		1	2						0	139.66	1749500	1733300
O15360	O15360	1	1	1	Fanconi anemia group A protein	FANCA	sp|O15360|FANCA_HUMAN Fanconi anemia group A protein OS=Homo sapiens OX=9606 GN=FANCA PE=1 SV=2	1	1	1	1	1	1	1	1.8	1.8	1.8	162.77	1455	1455	5					1																				0	17.835	62583	68300
O15370	O15370	1	1	1	Transcription factor SOX-12	SOX12	sp|O15370|SOX12_HUMAN Transcription factor SOX-12 OS=Homo sapiens OX=9606 GN=SOX12 PE=2 SV=2	1	1	1	1	1	1	1	8.9	8.9	8.9	34.121	315	315	3			1																						0	25.836	44809	50698
O15371	O15371	20	20	20	Eukaryotic translation initiation factor 3 subunit D	EIF3D	sp|O15371|EIF3D_HUMAN Eukaryotic translation initiation factor 3 subunit D OS=Homo sapiens OX=9606 GN=EIF3D PE=1 SV=1	1	20	20	20	20	20	20	56.9	56.9	56.9	63.972	548	548	13.9	1			1			3	5	1	2	2			3	1	1	5	1	3	1	1		2	2	0	323.31	27075000	28761000
O15372;REV__Q2WGJ6	O15372	18;1	18;1	17;1	Eukaryotic translation initiation factor 3 subunit H	EIF3H	sp|O15372|EIF3H_HUMAN Eukaryotic translation initiation factor 3 subunit H OS=Homo sapiens OX=9606 GN=EIF3H PE=1 SV=1	2	18	18	17	17	17	17	52.3	52.3	51.4	39.93	352	352;581	15.3					1				1	2		1	1	1	2	2	4	2	4		1				0	323.31	21100000	23930000
O15374	O15374	1	1	1	Monocarboxylate transporter 5	SLC16A4	sp|O15374|MOT5_HUMAN Monocarboxylate transporter 5 OS=Homo sapiens OX=9606 GN=SLC16A4 PE=1 SV=1	1	1	1	1	1	1	1	1.6	1.6	1.6	54.021	487	487	5					1																				0.0041431	1.6766	201880	350370
O15379	O15379	3	3	3	Histone deacetylase 3	HDAC3	sp|O15379|HDAC3_HUMAN Histone deacetylase 3 OS=Homo sapiens OX=9606 GN=HDAC3 PE=1 SV=2	1	3	3	3	3	3	3	6.5	6.5	6.5	48.847	428	428	10.3							1				1		1												0	57.866	1269600	1268300
O15381	O15381	11	11	11	Nuclear valosin-containing protein-like	NVL	sp|O15381|NVL_HUMAN Nuclear valosin-containing protein-like OS=Homo sapiens OX=9606 GN=NVL PE=1 SV=1	1	11	11	11	11	11	11	16.2	16.2	16.2	95.05	856	856	12.5	2								1	1	2	1		1			2						1	1	0	210.51	1364300	1459900
O15382	O15382	10	10	10	Branched-chain-amino-acid aminotransferase, mitochondrial	BCAT2	sp|O15382|BCAT2_HUMAN Branched-chain-amino-acid aminotransferase, mitochondrial OS=Homo sapiens OX=9606 GN=BCAT2 PE=1 SV=2	1	10	10	10	10	10	10	34.7	34.7	34.7	44.287	392	392	16.1							1	1			1			1	2	1		2	1		3	1			0	303.05	10377000	11428000
O15392	O15392	3	3	3	Baculoviral IAP repeat-containing protein 5	BIRC5	sp|O15392|BIRC5_HUMAN Baculoviral IAP repeat-containing protein 5 OS=Homo sapiens OX=9606 GN=BIRC5 PE=1 SV=3	1	3	3	3	3	3	3	31	31	31	16.389	142	142	16.3									1											2					0	15.608	429540	353130
O15397	O15397	4	3	3	Importin-8	IPO8	sp|O15397|IPO8_HUMAN Importin-8 OS=Homo sapiens OX=9606 GN=IPO8 PE=1 SV=2	1	4	3	3	4	3	3	4.2	3.3	3.3	119.94	1037	1037	11.7						1			1											1					0	20.655	848610	895070
O15400	O15400	11	11	11	Syntaxin-7	STX7	sp|O15400|STX7_HUMAN Syntaxin-7 OS=Homo sapiens OX=9606 GN=STX7 PE=1 SV=4	1	11	11	11	11	11	11	66.3	66.3	66.3	29.815	261	261	7.76	2	5	1	1			2			1						2	1			2					0	312.56	10873000	12181000
O15427	O15427	7	7	7	Monocarboxylate transporter 4	SLC16A3	sp|O15427|MOT4_HUMAN Monocarboxylate transporter 4 OS=Homo sapiens OX=9606 GN=SLC16A3 PE=1 SV=1	1	7	7	7	7	7	7	12.9	12.9	12.9	49.469	465	465	11.4				2							1			1	2		1								0	10.888	10789000	11098000
O15431	O15431	1	1	1	High affinity copper uptake protein 1	SLC31A1	sp|O15431|COPT1_HUMAN High affinity copper uptake protein 1 OS=Homo sapiens OX=9606 GN=SLC31A1 PE=1 SV=1	1	1	1	1	1	1	1	5.8	5.8	5.8	21.09	190	190	21																					1				0	30.406	150990	184030
O15438	O15438	16	15	15	Canalicular multispecific organic anion transporter 2	ABCC3	sp|O15438|MRP3_HUMAN Canalicular multispecific organic anion transporter 2 OS=Homo sapiens OX=9606 GN=ABCC3 PE=1 SV=3	1	16	15	15	16	15	15	12.6	12	12	169.34	1527	1527	12.3		2	1	2			1	1	1	1	2			1		1					2	3		1	0	194.07	6854800	8317300
O15439	O15439	12	12	12	Multidrug resistance-associated protein 4	ABCC4	sp|O15439|MRP4_HUMAN Multidrug resistance-associated protein 4 OS=Homo sapiens OX=9606 GN=ABCC4 PE=1 SV=3	1	12	12	12	12	12	12	11.5	11.5	11.5	149.52	1325	1325	8.67		3			3				1	1	3		2	1			1								0	168.73	4258400	5136900
O15440	O15440	2	2	2	Multidrug resistance-associated protein 5	ABCC5	sp|O15440|MRP5_HUMAN Multidrug resistance-associated protein 5 OS=Homo sapiens OX=9606 GN=ABCC5 PE=1 SV=2	1	2	2	2	2	2	2	1.8	1.8	1.8	160.66	1437	1437	18.5														1									1		0	19.085	389270	404520
O15446	O15446	12	12	12	DNA-directed RNA polymerase I subunit RPA34	CD3EAP	sp|O15446|RPA34_HUMAN DNA-directed RNA polymerase I subunit RPA34 OS=Homo sapiens OX=9606 GN=POLR1G PE=1 SV=1	1	12	12	12	12	12	12	42.7	42.7	42.7	54.985	510	510	11.4		2	2			1	2	1						2	4	1					3				0	114.99	2237000	2184000
O15457	O15457	1	1	1	MutS protein homolog 4	MSH4	sp|O15457|MSH4_HUMAN MutS protein homolog 4 OS=Homo sapiens OX=9606 GN=MSH4 PE=1 SV=2	1	1	1	1	1	1	1	1.4	1.4	1.4	104.75	936	936	23																							1		1	-2	278530	351170
O15460	O15460	16	16	16	Prolyl 4-hydroxylase subunit alpha-2	P4HA2	sp|O15460|P4HA2_HUMAN Prolyl 4-hydroxylase subunit alpha-2 OS=Homo sapiens OX=9606 GN=P4HA2 PE=1 SV=1	1	16	16	16	16	16	16	36.4	36.4	36.4	60.901	535	535	17.7						1			2	1						1	2	1	2	1	3	2	2	1	0	104.78	11131000	11357000
O15479	O15479	2	2	2	Melanoma-associated antigen B2	MAGEB2	sp|O15479|MAGB2_HUMAN Melanoma-associated antigen B2 OS=Homo sapiens OX=9606 GN=MAGEB2 PE=1 SV=3	1	2	2	2	2	2	2	6.3	6.3	6.3	35.277	319	319	17.3														2										1	1	-2	18656000	23657000
O15484	O15484	4	4	4	Calpain-5	CAPN5	sp|O15484|CAN5_HUMAN Calpain-5 OS=Homo sapiens OX=9606 GN=CAPN5 PE=1 SV=2	1	4	4	4	4	4	4	7	7	7	73.168	640	640	11.8	1								1				1											1	0	39.584	394270	548650
O15488	O15488	1	1	1	Glycogenin-2	GYG2	sp|O15488|GLYG2_HUMAN Glycogenin-2 OS=Homo sapiens OX=9606 GN=GYG2 PE=1 SV=2	1	1	1	1	1	1	1	1.6	1.6	1.6	55.183	501	501	7							1																		0.0096037	1.2688	0	0
O15498	O15498	10	10	10	Synaptobrevin homolog YKT6	YKT6	sp|O15498|YKT6_HUMAN Synaptobrevin homolog YKT6 OS=Homo sapiens OX=9606 GN=YKT6 PE=1 SV=1	1	10	10	10	10	10	10	55.6	55.6	55.6	22.417	198	198	18.5	1												1				1	1	3	1	1		2	2	0	94.103	8067200	8793800
O15504	O15504	1	1	1	Nucleoporin-like protein 2	NUPL2	sp|O15504|NUP42_HUMAN Nucleoporin NUP42 OS=Homo sapiens OX=9606 GN=NUP42 PE=1 SV=1	1	1	1	1	1	1	1	2.8	2.8	2.8	44.871	423	423	8								1																	0.0096024	1.2669	67171	105120
O15511	O15511	8	8	8	Actin-related protein 2/3 complex subunit 5	ARPC5	sp|O15511|ARPC5_HUMAN Actin-related protein 2/3 complex subunit 5 OS=Homo sapiens OX=9606 GN=ARPC5 PE=1 SV=3	1	8	8	8	8	8	8	62.9	62.9	62.9	16.32	151	151	14.9	1					1				1			1	2	1	1	1				1	2	1		0	180.76	16013000	17588000
O15514	O15514	2	2	2	DNA-directed RNA polymerase II subunit RPB4	POLR2D	sp|O15514|RPB4_HUMAN DNA-directed RNA polymerase II subunit RPB4 OS=Homo sapiens OX=9606 GN=POLR2D PE=1 SV=1	1	2	2	2	2	2	2	27.5	27.5	27.5	16.311	142	142	6	1										1														0	33.414	192780	216920
O15516	O15516	1	1	1	Circadian locomoter output cycles protein kaput	CLOCK	sp|O15516|CLOCK_HUMAN Circadian locomoter output cycles protein kaput OS=Homo sapiens OX=9606 GN=CLOCK PE=1 SV=1	1	1	1	1	1	1	1	1.8	1.8	1.8	95.303	846	846	12												1													0.0025302	2.0163	0	0
O15523	O15523	43	5	5	ATP-dependent RNA helicase DDX3Y	DDX3Y	sp|O15523|DDX3Y_HUMAN ATP-dependent RNA helicase DDX3Y OS=Homo sapiens OX=9606 GN=DDX3Y PE=1 SV=2	1	43	5	5	43	5	5	58.5	11.1	11.1	73.153	660	660	10.8				1				1		1						2									0	11.722	10508000	11812000
O15525;Q9ULX9	O15525	3;1	1;0	1;0	Transcription factor MafG	MAFG	sp|O15525|MAFG_HUMAN Transcription factor MafG OS=Homo sapiens OX=9606 GN=MAFG PE=1 SV=1	2	3	1	1	3	1	1	22.8	14.2	14.2	17.849	162	162;164	2		1																							0.00058711	2.9737	569200	357540
O15541;Q8IZP6	O15541	9;1	9;1	9;1	RING finger protein 113A	RNF113A	sp|O15541|R113A_HUMAN E3 ubiquitin-protein ligase RNF113A OS=Homo sapiens OX=9606 GN=RNF113A PE=1 SV=1	2	9	9	9	9	9	9	35	35	35	38.787	343	343;322	14.9			1								1	2		1		1			1				1	1	0	18.472	2683400	3300200
O15550	O15550	3	3	2	Lysine-specific demethylase 6A	KDM6A	sp|O15550|KDM6A_HUMAN Lysine-specific demethylase 6A OS=Homo sapiens OX=9606 GN=KDM6A PE=1 SV=2	1	3	3	2	3	3	2	3.9	3.9	2.6	154.17	1401	1401	18.3							1																	2	0	43.597	370380	423180
O43143	O43143	36	36	36	Pre-mRNA-splicing factor ATP-dependent RNA helicase DHX15	DHX15	sp|O43143|DHX15_HUMAN Pre-mRNA-splicing factor ATP-dependent RNA helicase DHX15 OS=Homo sapiens OX=9606 GN=DHX15 PE=1 SV=2	1	36	36	36	36	36	36	42	42	42	90.932	795	795	14	5		1	5	1				1	1	2	4	3	3	6	2	5		3	3	3	2	3	4	0	323.31	45526000	46614000
O43148	O43148	20	20	19	mRNA cap guanine-N7 methyltransferase	RNMT	sp|O43148|MCES_HUMAN mRNA cap guanine-N7 methyltransferase OS=Homo sapiens OX=9606 GN=RNMT PE=1 SV=1	1	20	20	19	19	19	19	42.6	42.6	40.3	54.843	476	476	11.1	1	3	1			1		1	1	1	3			1		2	2	1	1	1	1				0	158.69	5427100	6822300
O43149	O43149	20	20	20	Zinc finger ZZ-type and EF-hand domain-containing protein 1	ZZEF1	sp|O43149|ZZEF1_HUMAN Zinc finger ZZ-type and EF-hand domain-containing protein 1 OS=Homo sapiens OX=9606 GN=ZZEF1 PE=1 SV=6	1	20	20	20	20	20	20	9.1	9.1	9.1	331.07	2961	2961	10.4	2	2	1	2	2	1		1		1	1	3	1							2	1	2		1	0	186.06	4062900	4979300
O43150	O43150	10	10	9	Arf-GAP with SH3 domain, ANK repeat and PH domain-containing protein 2	ASAP2	sp|O43150|ASAP2_HUMAN Arf-GAP with SH3 domain, ANK repeat and PH domain-containing protein 2 OS=Homo sapiens OX=9606 GN=ASAP2 PE=1 SV=3	1	10	10	9	10	10	9	13.9	13.9	12.9	111.65	1006	1006	11.2			1	1		1			2		1	1				1			1				1		0	59.656	2858200	2885800
O43156	O43156	3	3	3	TELO2-interacting protein 1 homolog	TTI1	sp|O43156|TTI1_HUMAN TELO2-interacting protein 1 homolog OS=Homo sapiens OX=9606 GN=TTI1 PE=1 SV=3	1	3	3	3	3	3	3	5.1	5.1	5.1	122.07	1089	1089	18							1																1	1	0	36.052	463680	473460
O43159	O43159	16	16	16	Ribosomal RNA-processing protein 8	RRP8	sp|O43159|RRP8_HUMAN Ribosomal RNA-processing protein 8 OS=Homo sapiens OX=9606 GN=RRP8 PE=1 SV=2	1	16	16	16	16	16	16	50.7	50.7	50.7	50.714	456	456	11.2	4	2					2	1					2	1	1	3	1		1		1	1		1	0	224.21	13199000	13677000
O43164	O43164	4	4	4	E3 ubiquitin-protein ligase Praja-2	PJA2	sp|O43164|PJA2_HUMAN E3 ubiquitin-protein ligase Praja-2 OS=Homo sapiens OX=9606 GN=PJA2 PE=1 SV=4	1	4	4	4	4	4	4	9.5	9.5	9.5	78.213	708	708	7.25	1	2																						1	0	215.86	312900	406180
O43166	O43166	2	1	1	Signal-induced proliferation-associated 1-like protein 1	SIPA1L1	sp|O43166|SI1L1_HUMAN Signal-induced proliferation-associated 1-like protein 1 OS=Homo sapiens OX=9606 GN=SIPA1L1 PE=1 SV=4	1	2	1	1	2	1	1	1.1	0.5	0.5	200.03	1804	1804	7							1																		0.0011461	2.4017	71640	89001
O43169	O43169	10	10	10	Cytochrome b5 type B	CYB5B	sp|O43169|CYB5B_HUMAN Cytochrome b5 type B OS=Homo sapiens OX=9606 GN=CYB5B PE=1 SV=3	1	10	10	10	10	10	10	74.7	74.7	74.7	16.694	150	150	17.2							1		1		1	1	1		1	2	1	1	1	2	2	2		2	0	267.85	13639000	16575000
O43172	O43172	16	16	16	U4/U6 small nuclear ribonucleoprotein Prp4	PRPF4	sp|O43172|PRP4_HUMAN U4/U6 small nuclear ribonucleoprotein Prp4 OS=Homo sapiens OX=9606 GN=PRPF4 PE=1 SV=2	1	16	16	16	16	16	16	37.2	37.2	37.2	58.449	522	522	14.9				1		1			1	3	4			2	1	1		1	1	1			1	4	0	270.55	16616000	17344000
O43175	O43175	20	20	19	D-3-phosphoglycerate dehydrogenase	PHGDH	sp|O43175|SERA_HUMAN D-3-phosphoglycerate dehydrogenase OS=Homo sapiens OX=9606 GN=PHGDH PE=1 SV=4	1	20	20	19	19	19	19	40.5	40.5	39.2	56.65	533	533	13.3		1	1				2	2	3	4		1	1	1	4	3	1	1	1	1	2	1		1	0	323.31	48197000	49935000
O43181	O43181	3	3	3	NADH dehydrogenase [ubiquinone] iron-sulfur protein 4, mitochondrial	NDUFS4	sp|O43181|NDUS4_HUMAN NADH dehydrogenase [ubiquinone] iron-sulfur protein 4, mitochondrial OS=Homo sapiens OX=9606 GN=NDUFS4 PE=1 SV=1	1	3	3	3	3	3	3	20.6	20.6	20.6	20.108	175	175	17.8										1								2			1	1			0	36.165	809680	1060800
O43194	O43194	1	1	1	G-protein coupled receptor 39	GPR39	sp|O43194|GPR39_HUMAN G-protein coupled receptor 39 OS=Homo sapiens OX=9606 GN=GPR39 PE=1 SV=1	1	1	1	1	1	1	1	2.4	2.4	2.4	51.328	453	453	13													1												1	-2	0	0
O43237	O43237	15	15	15	Cytoplasmic dynein 1 light intermediate chain 2	DYNC1LI2	sp|O43237|DC1L2_HUMAN Cytoplasmic dynein 1 light intermediate chain 2 OS=Homo sapiens OX=9606 GN=DYNC1LI2 PE=1 SV=1	1	15	15	15	15	15	15	39.6	39.6	39.6	54.099	492	492	18.2							1			1	1				1	2	2	1	2	2	2	1	2	2	0	98.525	13019000	14363000
O43242	O43242	34	34	34	26S proteasome non-ATPase regulatory subunit 3	PSMD3	sp|O43242|PSMD3_HUMAN 26S proteasome non-ATPase regulatory subunit 3 OS=Homo sapiens OX=9606 GN=PSMD3 PE=1 SV=2	1	34	34	34	34	34	34	53	53	53	60.977	534	534	13.9	1	1	2	1	1	3	2		1	2	2	3	5	1	3	2	3	3		2	2	3	1	4	0	323.31	50563000	53941000
O43246	O43246	1	1	1	Cationic amino acid transporter 4	SLC7A4	sp|O43246|CTR4_HUMAN Cationic amino acid transporter 4 OS=Homo sapiens OX=9606 GN=SLC7A4 PE=2 SV=3	1	1	1	1	1	1	1	2.7	2.7	2.7	68.267	635	635	22																						1			1	-2	49080	27129
O43251;Q9NWB1;A6NFN3	O43251;Q9NWB1	5;4;2	5;4;2	5;4;2	RNA binding protein fox-1 homolog 2;RNA binding protein fox-1 homolog 1	RBFOX2;RBFOX1	sp|O43251|RFOX2_HUMAN RNA binding protein fox-1 homolog 2 OS=Homo sapiens OX=9606 GN=RBFOX2 PE=1 SV=3;sp|Q9NWB1|RFOX1_HUMAN RNA binding protein fox-1 homolog 1 OS=Homo sapiens OX=9606 GN=RBFOX1 PE=1 SV=2	3	5	5	5	5	5	5	13.6	13.6	13.6	41.373	390	390;397;312	12							1	1		1		1		1							1				0	39.852	1209100	1533900
O43252	O43252	18	18	17	Bifunctional 3-phosphoadenosine 5-phosphosulfate synthase 1;Sulfate adenylyltransferase;Adenylyl-sulfate kinase	PAPSS1	sp|O43252|PAPS1_HUMAN Bifunctional 3-phosphoadenosine 5-phosphosulfate synthase 1 OS=Homo sapiens OX=9606 GN=PAPSS1 PE=1 SV=2	1	18	18	17	18	18	17	46.2	46.2	43.9	70.832	624	624	13.3						1	4	5				1	1	1	3	1		1	2		1	2		1	0	281.13	9137900	10003000
O43264	O43264	13	13	13	Centromere/kinetochore protein zw10 homolog	ZW10	sp|O43264|ZW10_HUMAN Centromere/kinetochore protein zw10 homolog OS=Homo sapiens OX=9606 GN=ZW10 PE=1 SV=3	1	13	13	13	13	13	13	21.7	21.7	21.7	88.828	779	779	9.25	1	1	1	1	2	2	1			1			1		2		2					1			0	202.92	12418000	12993000
O43286	O43286	1	1	1	Beta-1,4-galactosyltransferase 5	B4GALT5	sp|O43286|B4GT5_HUMAN Beta-1,4-galactosyltransferase 5 OS=Homo sapiens OX=9606 GN=B4GALT5 PE=1 SV=1	1	1	1	1	1	1	1	4.4	4.4	4.4	45.118	388	388	9									1																0.0001489	3.3747	111990	193350
O43290	O43290	26	26	26	U4/U6.U5 tri-snRNP-associated protein 1	SART1	sp|O43290|SNUT1_HUMAN U4/U6.U5 tri-snRNP-associated protein 1 OS=Homo sapiens OX=9606 GN=SART1 PE=1 SV=1	1	26	26	26	26	26	26	40.1	40.1	40.1	90.254	800	800	11.5		4	5	2			1	1	1	1		1	2	1	3		1		1	1	1	1		4	0	323.31	16911000	16342000
O43291	O43291	10	10	10	Kunitz-type protease inhibitor 2	SPINT2	sp|O43291|SPIT2_HUMAN Kunitz-type protease inhibitor 2 OS=Homo sapiens OX=9606 GN=SPINT2 PE=1 SV=2	1	10	10	10	10	10	10	39.7	39.7	39.7	28.228	252	252	15.5				2				1	1			1					1	1		1	2	2	1		0	227.52	5741300	6210400
O43292	O43292	3	3	3	Glycosylphosphatidylinositol anchor attachment 1 protein	GPAA1	sp|O43292|GPAA1_HUMAN Glycosylphosphatidylinositol anchor attachment 1 protein OS=Homo sapiens OX=9606 GN=GPAA1 PE=1 SV=3	1	3	3	3	3	3	3	5.5	5.5	5.5	67.622	621	621	16.7														1	1						1				0	19.454	1595400	1654400
O43293	O43293	6	6	6	Death-associated protein kinase 3	DAPK3	sp|O43293|DAPK3_HUMAN Death-associated protein kinase 3 OS=Homo sapiens OX=9606 GN=DAPK3 PE=1 SV=1	1	6	6	6	6	6	6	16.1	16.1	16.1	52.535	454	454	11.5				2					1				1		1									1	0	44.272	1070300	851500
O43294	O43294	5	5	5	Transforming growth factor beta-1-induced transcript 1 protein	TGFB1I1	sp|O43294|TGFI1_HUMAN Transforming growth factor beta-1-induced transcript 1 protein OS=Homo sapiens OX=9606 GN=TGFB1I1 PE=1 SV=2	1	5	5	5	5	5	5	14.3	14.3	14.3	49.814	461	461	14.4									1		1		1		1									1	0	14.752	669360	558460
O43295	O43295	2	1	1	SLIT-ROBO Rho GTPase-activating protein 3	SRGAP3	sp|O43295|SRGP3_HUMAN SLIT-ROBO Rho GTPase-activating protein 3 OS=Homo sapiens OX=9606 GN=SRGAP3 PE=1 SV=3	1	2	1	1	2	1	1	1.9	1.2	1.2	124.5	1099	1099	12												1													0.00428	1.6596	65605	53325
O43300	O43300	1	1	1	Leucine-rich repeat transmembrane neuronal protein 2	LRRTM2	sp|O43300|LRRT2_HUMAN Leucine-rich repeat transmembrane neuronal protein 2 OS=Homo sapiens OX=9606 GN=LRRTM2 PE=1 SV=3	1	1	1	1	1	1	1	2.7	2.7	2.7	59.076	516	516	11											1														1	-2	0	0
O43301	O43301	8	8	8	Heat shock 70 kDa protein 12A	HSPA12A	sp|O43301|HS12A_HUMAN Heat shock 70 kDa protein 12A OS=Homo sapiens OX=9606 GN=HSPA12A PE=1 SV=2	1	8	8	8	8	8	8	17.9	17.9	17.9	74.977	675	675	16.9	1											2							3				2	1	0	123.38	1941300	1724400
O43307	O43307	1	1	1	Rho guanine nucleotide exchange factor 9	ARHGEF9	sp|O43307|ARHG9_HUMAN Rho guanine nucleotide exchange factor 9 OS=Homo sapiens OX=9606 GN=ARHGEF9 PE=1 SV=3	1	1	1	1	1	1	1	1.6	1.6	1.6	60.982	516	516	2		1																							1	-2	3293900	4116400
O43312	O43312	1	1	1	Metastasis suppressor protein 1	MTSS1	sp|O43312|MTSS1_HUMAN Protein MTSS 1 OS=Homo sapiens OX=9606 GN=MTSS1 PE=1 SV=2	1	1	1	1	1	1	1	3.2	3.2	3.2	82.25	755	755	11											1														1	-2	135460	180070
O43314	O43314	7	7	6	Inositol hexakisphosphate and diphosphoinositol-pentakisphosphate kinase 2	PPIP5K2	sp|O43314|VIP2_HUMAN Inositol hexakisphosphate and diphosphoinositol-pentakisphosphate kinase 2 OS=Homo sapiens OX=9606 GN=PPIP5K2 PE=1 SV=3	1	7	7	6	7	7	6	5.9	5.9	5.2	140.41	1243	1243	12.4			2						1		1				1							1		1	0	13.205	1700300	1929000
O43318	O43318	5	5	5	Mitogen-activated protein kinase kinase kinase 7	MAP3K7	sp|O43318|M3K7_HUMAN Mitogen-activated protein kinase kinase kinase 7 OS=Homo sapiens OX=9606 GN=MAP3K7 PE=1 SV=1	1	5	5	5	5	5	5	10.6	10.6	10.6	67.195	606	606	18.4				1																	1	2	1		0	20.376	1238500	1529800
O43324	O43324	7	7	7	Eukaryotic translation elongation factor 1 epsilon-1	EEF1E1	sp|O43324|MCA3_HUMAN Eukaryotic translation elongation factor 1 epsilon-1 OS=Homo sapiens OX=9606 GN=EEF1E1 PE=1 SV=1	1	7	7	7	7	7	7	39.1	39.1	39.1	19.81	174	174	13.3	1	1										1	1		1	1	2	1				1			0	44.246	5165200	5903800
O43325	O43325	2	2	2	LYR motif-containing protein 1	LYRM1	sp|O43325|LYRM1_HUMAN LYR motif-containing protein 1 OS=Homo sapiens OX=9606 GN=LYRM1 PE=2 SV=1	1	2	2	2	2	2	2	13.9	13.9	13.9	14.281	122	122	6	1										1														0.0011479	2.438	487280	552810
O43345	O43345	2	2	1	Zinc finger protein 208	ZNF208	sp|O43345|ZN208_HUMAN Zinc finger protein 208 OS=Homo sapiens OX=9606 GN=ZNF208 PE=2 SV=2	1	2	2	1	2	2	1	3.3	3.3	0.5	147.49	1280	1280	15.5												1							1						0.007363	1.411	776350	1209900
O43353	O43353	6	6	6	Receptor-interacting serine/threonine-protein kinase 2	RIPK2	sp|O43353|RIPK2_HUMAN Receptor-interacting serine/threonine-protein kinase 2 OS=Homo sapiens OX=9606 GN=RIPK2 PE=1 SV=2	1	6	6	6	6	6	6	20.7	20.7	20.7	61.194	540	540	9.29		2		1	1							1								2					0	28.825	1359300	1291000
O43364	O43364	1	1	1	Homeobox protein Hox-A2	HOXA2	sp|O43364|HXA2_HUMAN Homeobox protein Hox-A2 OS=Homo sapiens OX=9606 GN=HOXA2 PE=1 SV=1	1	1	1	1	1	1	1	1.9	1.9	1.9	41.001	376	376	20																				1					1	-2	102410	109570
O43379	O43379	12	12	12	WD repeat-containing protein 62	WDR62	sp|O43379|WDR62_HUMAN WD repeat-containing protein 62 OS=Homo sapiens OX=9606 GN=WDR62 PE=1 SV=4	1	12	12	12	12	12	12	8.8	8.8	8.8	165.95	1518	1518	13.2	1				2		1	1	1				1	1					1		1	1		2	0	317.74	3520900	3405000
O43390	O43390	32	21	21	Heterogeneous nuclear ribonucleoprotein R	HNRNPR	sp|O43390|HNRPR_HUMAN Heterogeneous nuclear ribonucleoprotein R OS=Homo sapiens OX=9606 GN=HNRNPR PE=1 SV=1	1	32	21	21	32	21	21	50.9	39.8	39.8	70.942	633	633	13.6			3	2	2				3		1		2	2	2	3	3	3	4	1	2		1		0	319.85	62958000	78724000
O43395	O43395	21	21	21	U4/U6 small nuclear ribonucleoprotein Prp3	PRPF3	sp|O43395|PRPF3_HUMAN U4/U6 small nuclear ribonucleoprotein Prp3 OS=Homo sapiens OX=9606 GN=PRPF3 PE=1 SV=2	1	21	21	21	21	21	21	38.5	38.5	38.5	77.528	683	683	13.5		1			1	1	4	1	3	2	1	1			1	1			2		3	3	1	1	0	151.36	16894000	17170000
O43396	O43396	16	16	16	Thioredoxin-like protein 1	TXNL1	sp|O43396|TXNL1_HUMAN Thioredoxin-like protein 1 OS=Homo sapiens OX=9606 GN=TXNL1 PE=1 SV=3	1	16	16	16	16	16	16	70.9	70.9	70.9	32.251	289	289	14.7	2	1		3		1				1		1		2	3	1	1			3	2	3	3	1	0	323.31	16962000	18432000
O43399	O43399	13	13	13	Tumor protein D54	TPD52L2	sp|O43399|TPD54_HUMAN Tumor protein D54 OS=Homo sapiens OX=9606 GN=TPD52L2 PE=1 SV=2	1	13	13	13	13	13	13	77.7	77.7	77.7	22.237	206	206	12.5	2			1	1				2	5		1	2	1	1	1	1		4	1				1	0	323.31	21995000	24530000
O43402	O43402	6	6	6	ER membrane protein complex subunit 8	EMC8	sp|O43402|EMC8_HUMAN ER membrane protein complex subunit 8 OS=Homo sapiens OX=9606 GN=EMC8 PE=1 SV=1	1	6	6	6	6	6	6	48.1	48.1	48.1	23.773	210	210	15.6			1						1					1			1				1	1	1		0	95.979	4825500	4955500
O43405	O43405	1	1	1	Cochlin	COCH	sp|O43405|COCH_HUMAN Cochlin OS=Homo sapiens OX=9606 GN=COCH PE=1 SV=1	1	1	1	1	1	1	1	2.5	2.5	2.5	59.482	550	550	8								1																	0.0010129	2.628	0	0
O43414	O43414	2	2	2	ERI1 exoribonuclease 3	ERI3	sp|O43414|ERI3_HUMAN ERI1 exoribonuclease 3 OS=Homo sapiens OX=9606 GN=ERI3 PE=1 SV=2	1	2	2	2	2	2	2	8	8	8	37.238	337	337	13									1								1								0.0022605	2.1201	2022800	2389900
O43422	O43422	4	4	4	52 kDa repressor of the inhibitor of the protein kinase	PRKRIR	sp|O43422|P52K_HUMAN 52 kDa repressor of the inhibitor of the protein kinase OS=Homo sapiens OX=9606 GN=THAP12 PE=1 SV=2	1	4	4	4	4	4	4	7.5	7.5	7.5	87.703	761	761	7.5		1					1	1					1												0	21.318	776020	896570
O43427	O43427	6	6	6	Acidic fibroblast growth factor intracellular-binding protein	FIBP	sp|O43427|FIBP_HUMAN Acidic fibroblast growth factor intracellular-binding protein OS=Homo sapiens OX=9606 GN=FIBP PE=1 SV=3	1	6	6	6	6	6	6	17.9	17.9	17.9	41.878	364	364	12.2					1		1				1			1		1				1					0	114.04	1465500	1553700
O43432	O43432	20	13	13	Eukaryotic translation initiation factor 4 gamma 3	EIF4G3	sp|O43432|IF4G3_HUMAN Eukaryotic translation initiation factor 4 gamma 3 OS=Homo sapiens OX=9606 GN=EIF4G3 PE=1 SV=2	1	20	13	13	20	13	13	12.9	9.2	9.2	176.65	1585	1585	12.6		1	1				3		2		1			1						1	2	1		1	0	79.607	4744600	5247600
O43447	O43447	9	9	9	Peptidyl-prolyl cis-trans isomerase H	PPIH	sp|O43447|PPIH_HUMAN Peptidyl-prolyl cis-trans isomerase H OS=Homo sapiens OX=9606 GN=PPIH PE=1 SV=1	1	9	9	9	9	9	9	55.9	55.9	55.9	19.208	177	177	15.2										1	2	1			1	1	1		1	1	1				0	59.375	18227000	18566000
O43463	O43463	1	1	1	Histone-lysine N-methyltransferase SUV39H1	SUV39H1	sp|O43463|SUV91_HUMAN Histone-lysine N-methyltransferase SUV39H1 OS=Homo sapiens OX=9606 GN=SUV39H1 PE=1 SV=1	1	1	1	1	1	1	1	2.7	2.7	2.7	47.907	412	412	20																				1					0.0019954	2.2685	253530	228170
O43464	O43464	4	4	4	Serine protease HTRA2, mitochondrial	HTRA2	sp|O43464|HTRA2_HUMAN Serine protease HTRA2, mitochondrial OS=Homo sapiens OX=9606 GN=HTRA2 PE=1 SV=2	1	4	4	4	4	4	4	20.3	20.3	20.3	48.84	458	458	18													1	1		1							1	1	0	136.24	1695800	1657400
O43474;Q99612;O75840;Q9Y5W3;Q13351;Q13887	O43474;Q99612;O75840;Q9Y5W3;Q13351;Q13887	2;1;1;1;1;1	2;1;1;1;1;1	2;1;1;1;1;1	Krueppel-like factor 4;Krueppel-like factor 6;Krueppel-like factor 7;Krueppel-like factor 2;Krueppel-like factor 1;Krueppel-like factor 5	KLF4;KLF6;KLF7;KLF2;KLF1;KLF5	sp|O43474|KLF4_HUMAN Krueppel-like factor 4 OS=Homo sapiens OX=9606 GN=KLF4 PE=1 SV=3;sp|Q99612|KLF6_HUMAN Krueppel-like factor 6 OS=Homo sapiens OX=9606 GN=KLF6 PE=1 SV=3;sp|O75840|KLF7_HUMAN Krueppel-like factor 7 OS=Homo sapiens OX=9606 GN=KLF7 PE=1 SV=	6	2	2	2	2	2	2	4.3	4.3	4.3	54.67	513	513;283;302;355;362;457	12						1												1							0.00015051	3.6915	554030	617930
O43482	O43482	1	1	1	Protein Mis18-beta	OIP5	sp|O43482|MS18B_HUMAN Protein Mis18-beta OS=Homo sapiens OX=9606 GN=OIP5 PE=1 SV=2	1	1	1	1	1	1	1	12.7	12.7	12.7	24.691	229	229	23																							1		0	34.328	39140	29088
O43488;Q8NHP1;O95154	O43488	13;3;1	13;3;1	13;3;1	Aflatoxin B1 aldehyde reductase member 2	AKR7A2	sp|O43488|ARK72_HUMAN Aflatoxin B1 aldehyde reductase member 2 OS=Homo sapiens OX=9606 GN=AKR7A2 PE=1 SV=3	3	13	13	13	13	13	13	47.1	47.1	47.1	39.589	359	359;331;331	14.1				1			2	3	1				2	1	1	1		1	1	2	1		1	1	0	323.31	9672400	10491000
O43490	O43490	1	1	1	Prominin-1	PROM1	sp|O43490|PROM1_HUMAN Prominin-1 OS=Homo sapiens OX=9606 GN=PROM1 PE=1 SV=1	1	1	1	1	1	1	1	1.4	1.4	1.4	97.201	865	865	5					1																				1	-2	7975.7	3725.5
O43491	O43491	41	41	39	Band 4.1-like protein 2	EPB41L2	sp|O43491|E41L2_HUMAN Band 4.1-like protein 2 OS=Homo sapiens OX=9606 GN=EPB41L2 PE=1 SV=1	1	41	41	39	41	41	39	46.6	46.6	44.9	112.59	1005	1005	11.6	1	2	3	4	5	5	2	3	1	1	1	5	2	2	2		1	4	2	2	2		3	3	0	323.31	26762000	28403000
O43493	O43493	14	14	14	Trans-Golgi network integral membrane protein 2	TGOLN2	sp|O43493|TGON2_HUMAN Trans-Golgi network integral membrane protein 2 OS=Homo sapiens OX=9606 GN=TGOLN2 PE=1 SV=4	1	14	14	14	14	14	14	32.3	32.3	32.3	45.879	437	437	9.33	1	2	2					1	1	2		3			1		1							1	0	80.397	3437400	4062500
O43497	O43497	1	1	1	Voltage-dependent T-type calcium channel subunit alpha-1G	CACNA1G	sp|O43497|CAC1G_HUMAN Voltage-dependent T-type calcium channel subunit alpha-1G OS=Homo sapiens OX=9606 GN=CACNA1G PE=1 SV=3	1	1	1	1	1	1	1	0.5	0.5	0.5	262.47	2377	2377	22																						1			1	-2	214370	292060
O43505	O43505	4	4	4	Beta-1,4-glucuronyltransferase 1	B4GAT1	sp|O43505|B4GA1_HUMAN Beta-1,4-glucuronyltransferase 1 OS=Homo sapiens OX=9606 GN=B4GAT1 PE=1 SV=1	1	4	4	4	4	4	4	14	14	14	47.119	415	415	11				1				1					1						1						0	51.644	1187000	1250400
O43513	O43513	4	4	4	Mediator of RNA polymerase II transcription subunit 7	MED7	sp|O43513|MED7_HUMAN Mediator of RNA polymerase II transcription subunit 7 OS=Homo sapiens OX=9606 GN=MED7 PE=1 SV=1	1	4	4	4	4	4	4	27.5	27.5	27.5	27.245	233	233	9.5		2								1	2										1				0	274.93	354220	359570
O43520	O43520	1	1	1	Phospholipid-transporting ATPase IC	ATP8B1	sp|O43520|AT8B1_HUMAN Phospholipid-transporting ATPase IC OS=Homo sapiens OX=9606 GN=ATP8B1 PE=1 SV=3	1	1	1	1	1	1	1	1.3	1.3	1.3	143.69	1251	1251	10										1															0	7.134	104420	143670
O43521	O43521	2	2	2	Bcl-2-like protein 11	BCL2L11	sp|O43521|B2L11_HUMAN Bcl-2-like protein 11 OS=Homo sapiens OX=9606 GN=BCL2L11 PE=1 SV=1	1	2	2	2	2	2	2	8.1	8.1	8.1	22.171	198	198	21																			1	1				1	0	19.377	187010	209700
O43524;A8MYZ6;Q12778	O43524;A8MYZ6;Q12778	2;1;1	2;1;1	2;1;1	Forkhead box protein O3;Forkhead box protein O6;Forkhead box protein O1	FOXO3;FOXO6;FOXO1	sp|O43524|FOXO3_HUMAN Forkhead box protein O3 OS=Homo sapiens OX=9606 GN=FOXO3 PE=1 SV=1;sp|A8MYZ6|FOXO6_HUMAN Forkhead box protein O6 OS=Homo sapiens OX=9606 GN=FOXO6 PE=1 SV=1;sp|Q12778|FOXO1_HUMAN Forkhead box protein O1 OS=Homo sapiens OX=9606 GN=FOXO1	3	2	2	2	2	2	2	2.7	2.7	2.7	71.276	673	673;492;655	7						1		1																	0.0026588	1.9457	0	0
O43542	O43542	1	1	1	DNA repair protein XRCC3	XRCC3	sp|O43542|XRCC3_HUMAN DNA repair protein XRCC3 OS=Homo sapiens OX=9606 GN=XRCC3 PE=1 SV=1	1	1	1	1	1	1	1	5.2	5.2	5.2	37.849	346	346	9									1																0	46.917	230770	229720
O43556	O43556	1	1	1	Epsilon-sarcoglycan	SGCE	sp|O43556|SGCE_HUMAN Epsilon-sarcoglycan OS=Homo sapiens OX=9606 GN=SGCE PE=1 SV=6	1	1	1	1	1	1	1	2.3	2.3	2.3	49.85	437	437	6						1																			0	4.3985	170210	157460
O43567	O43567	1	1	1	E3 ubiquitin-protein ligase RNF13	RNF13	sp|O43567|RNF13_HUMAN E3 ubiquitin-protein ligase RNF13 OS=Homo sapiens OX=9606 GN=RNF13 PE=1 SV=1	1	1	1	1	1	1	1	6.3	6.3	6.3	42.813	381	381	14														1											0	19.1	203620	283940
O43570	O43570	11	11	11	Carbonic anhydrase 12	CA12	sp|O43570|CAH12_HUMAN Carbonic anhydrase 12 OS=Homo sapiens OX=9606 GN=CA12 PE=1 SV=1	1	11	11	11	11	11	11	38.7	38.7	38.7	39.45	354	354	17.4								1		1			1	1	1	1	2	2	2	3		1	1	1	0	281.37	19445000	31727000
O43572	O43572	4	4	4	A-kinase anchor protein 10, mitochondrial	AKAP10	sp|O43572|AKA10_HUMAN A-kinase anchor protein 10, mitochondrial OS=Homo sapiens OX=9606 GN=AKAP10 PE=1 SV=2	1	4	4	4	4	4	4	10	10	10	73.817	662	662	11				1				1					1						1						0	83.505	387760	401940
O43583	O43583	12	12	12	Density-regulated protein	DENR	sp|O43583|DENR_HUMAN Density-regulated protein OS=Homo sapiens OX=9606 GN=DENR PE=1 SV=2	1	12	12	12	12	12	12	62.6	62.6	62.6	22.092	198	198	17.2										3	1		1		1			3	1	1	3	2		1	0	182.66	17426000	19728000
O43592	O43592	16	16	16	Exportin-T	XPOT	sp|O43592|XPOT_HUMAN Exportin-T OS=Homo sapiens OX=9606 GN=XPOT PE=1 SV=2	1	16	16	16	16	16	16	22.7	22.7	22.7	109.96	962	962	14.5	1					2			1				1	3	1			5	1				2		0	305.16	11198000	11262000
O43593	O43593	1	1	1	Lysine-specific demethylase hairless	HR	sp|O43593|HAIR_HUMAN Lysine-specific demethylase hairless OS=Homo sapiens OX=9606 GN=HR PE=1 SV=5	1	1	1	1	1	1	1	2.1	2.1	2.1	127.49	1189	1189	3			1																						0.00014857	3.3119	1979.1	5878.2
O43598	O43598	8	8	8	2-deoxynucleoside 5-phosphate N-hydrolase 1	DNPH1	sp|O43598|DNPH1_HUMAN 2-deoxynucleoside 5-phosphate N-hydrolase 1 OS=Homo sapiens OX=9606 GN=DNPH1 PE=1 SV=1	1	8	8	8	8	8	8	69.5	69.5	69.5	19.108	174	174	10.6					1	1		2	1	1			1			1				1					0	47.695	11882000	9125400
O43615	O43615	21	21	21	Mitochondrial import inner membrane translocase subunit TIM44	TIMM44	sp|O43615|TIM44_HUMAN Mitochondrial import inner membrane translocase subunit TIM44 OS=Homo sapiens OX=9606 GN=TIMM44 PE=1 SV=2	1	21	21	21	21	21	21	46	46	46	51.355	452	452	14.6			1	1	2			1	1	2	2	1	1	2	1	2				3	2	1	3	1	0	189.07	16349000	18541000
O43617	O43617	7	7	7	Trafficking protein particle complex subunit 3	TRAPPC3	sp|O43617|TPPC3_HUMAN Trafficking protein particle complex subunit 3 OS=Homo sapiens OX=9606 GN=TRAPPC3 PE=1 SV=1	1	7	7	7	7	7	7	30.6	30.6	30.6	20.274	180	180	14.7				1								1	1				1	2			1				0	12.056	5109900	5711700
O43633	O43633	7	7	7	Charged multivesicular body protein 2a	CHMP2A	sp|O43633|CHM2A_HUMAN Charged multivesicular body protein 2a OS=Homo sapiens OX=9606 GN=CHMP2A PE=1 SV=1	1	7	7	7	7	7	7	27.9	27.9	27.9	25.104	222	222	11.8								2	1	2	1			1	1	1	1								0	125.81	6693200	8454900
O43657	O43657	5	5	5	Tetraspanin-6	TSPAN6	sp|O43657|TSN6_HUMAN Tetraspanin-6 OS=Homo sapiens OX=9606 GN=TSPAN6 PE=1 SV=1	1	5	5	5	5	5	5	20.4	20.4	20.4	27.563	245	245	9.2								1	3		1														0	127.29	1231100	1762000
O43660	O43660	14	14	14	Pleiotropic regulator 1	PLRG1	sp|O43660|PLRG1_HUMAN Pleiotropic regulator 1 OS=Homo sapiens OX=9606 GN=PLRG1 PE=1 SV=1	1	14	14	14	14	14	14	39.3	39.3	39.3	57.193	514	514	15.8	2							1		1			1		1	2	1	1	1	2			2	2	0	245.4	9293800	10453000
O43663	O43663	15	15	15	Protein regulator of cytokinesis 1	PRC1	sp|O43663|PRC1_HUMAN Protein regulator of cytokinesis 1 OS=Homo sapiens OX=9606 GN=PRC1 PE=1 SV=2	1	15	15	15	15	15	15	33.5	33.5	33.5	71.606	620	620	13			1	3		1			1	1		1					1		1	2		2	1		0	148.83	4653400	3536200
O43665	O43665	3	3	3	Regulator of G-protein signaling 10	RGS10	sp|O43665|RGS10_HUMAN Regulator of G-protein signaling 10 OS=Homo sapiens OX=9606 GN=RGS10 PE=1 SV=3	1	3	3	3	3	3	3	22.7	22.7	22.7	21.21	181	181	20																		1		1		1			0	16.574	1748100	1779100
O43670	O43670	6	6	6	BUB3-interacting and GLEBS motif-containing protein ZNF207	ZNF207	sp|O43670|ZN207_HUMAN BUB3-interacting and GLEBS motif-containing protein ZNF207 OS=Homo sapiens OX=9606 GN=ZNF207 PE=1 SV=1	1	6	6	6	6	6	6	14	14	14	50.75	478	478	12.9							2						1	2	1	1	1								0	147.36	16354000	17145000
O43674	O43674	3	3	3	NADH dehydrogenase [ubiquinone] 1 beta subcomplex subunit 5, mitochondrial	NDUFB5	sp|O43674|NDUB5_HUMAN NADH dehydrogenase [ubiquinone] 1 beta subcomplex subunit 5, mitochondrial OS=Homo sapiens OX=9606 GN=NDUFB5 PE=1 SV=1	1	3	3	3	3	3	3	15.3	15.3	15.3	21.75	189	189	4			1	2	1																				0	10.209	3900700	5404000
O43676	O43676	5	5	5	NADH dehydrogenase [ubiquinone] 1 beta subcomplex subunit 3	NDUFB3	sp|O43676|NDUB3_HUMAN NADH dehydrogenase [ubiquinone] 1 beta subcomplex subunit 3 OS=Homo sapiens OX=9606 GN=NDUFB3 PE=1 SV=3	1	5	5	5	5	5	5	36.7	36.7	36.7	11.402	98	98	13.8	1														1	1	1			1					0	14.247	3362900	3686700
O43677	O43677	1	1	1	NADH dehydrogenase [ubiquinone] 1 subunit C1, mitochondrial	NDUFC1	sp|O43677|NDUC1_HUMAN NADH dehydrogenase [ubiquinone] 1 subunit C1, mitochondrial OS=Homo sapiens OX=9606 GN=NDUFC1 PE=1 SV=1	1	1	1	1	1	1	1	13.2	13.2	13.2	8.7341	76	76	23																							1		0.00029455	3.0867	343190	490140
O43678	O43678	6	6	6	NADH dehydrogenase [ubiquinone] 1 alpha subcomplex subunit 2	NDUFA2	sp|O43678|NDUA2_HUMAN NADH dehydrogenase [ubiquinone] 1 alpha subcomplex subunit 2 OS=Homo sapiens OX=9606 GN=NDUFA2 PE=1 SV=3	1	6	6	6	6	6	6	62.6	62.6	62.6	10.921	99	99	20.4																	2		2		1		2	1	0	11.576	10169000	10708000
O43681	O43681	10	10	10	ATPase ASNA1	ASNA1	sp|O43681|GET3_HUMAN ATPase GET3 OS=Homo sapiens OX=9606 GN=GET3 PE=1 SV=2	1	10	10	10	10	10	10	29.3	29.3	29.3	38.792	348	348	13.8	1										1		1	2	2	2	1			1					0	26.32	13019000	13890000
O43683	O43683	3	3	3	Mitotic checkpoint serine/threonine-protein kinase BUB1	BUB1	sp|O43683|BUB1_HUMAN Mitotic checkpoint serine/threonine-protein kinase BUB1 OS=Homo sapiens OX=9606 GN=BUB1 PE=1 SV=1	1	3	3	3	3	3	3	4.1	4.1	4.1	122.37	1085	1085	10.7				1	1																		1		0	14.282	754610	720730
O43684	O43684	19	19	19	Mitotic checkpoint protein BUB3	BUB3	sp|O43684|BUB3_HUMAN Mitotic checkpoint protein BUB3 OS=Homo sapiens OX=9606 GN=BUB3 PE=1 SV=1	1	19	19	19	19	19	19	61.9	61.9	61.9	37.154	328	328	13.9	2	1		1		3				7	1	2	2	1	2	1	1	1	1	3	1		5	2	0	323.31	33271000	32186000
O43699	O43699	1	1	1	Sialic acid-binding Ig-like lectin 6	SIGLEC6	sp|O43699|SIGL6_HUMAN Sialic acid-binding Ig-like lectin 6 OS=Homo sapiens OX=9606 GN=SIGLEC6 PE=1 SV=2	1	1	1	1	1	1	1	2.6	2.6	2.6	49.912	453	453	9.5									1	1															1	-2	92042	126030
O43707	O43707	86	86	53	Alpha-actinin-4	ACTN4	sp|O43707|ACTN4_HUMAN Alpha-actinin-4 OS=Homo sapiens OX=9606 GN=ACTN4 PE=1 SV=2	1	86	86	53	86	86	53	77.1	77.1	57.5	104.85	911	911	14	3	4	6	13	5	7	14	7	12	10	9	16	5	9	20	20	16	17	20	15	13	9	7	10	0	323.31	539950000	602690000
O43708	O43708	3	3	3	Maleylacetoacetate isomerase	GSTZ1	sp|O43708|MAAI_HUMAN Maleylacetoacetate isomerase OS=Homo sapiens OX=9606 GN=GSTZ1 PE=1 SV=3	1	3	3	3	3	3	3	17.1	17.1	17.1	24.212	216	216	12								1						2											0	29.024	1113200	1541600
O43709	O43709	4	4	4	Probable 18S rRNA (guanine-N(7))-methyltransferase	WBSCR22	sp|O43709|BUD23_HUMAN Probable 18S rRNA (guanine-N(7))-methyltransferase OS=Homo sapiens OX=9606 GN=BUD23 PE=1 SV=2	1	4	4	4	4	4	4	14.9	14.9	14.9	31.88	281	281	16.8			1															1	1	2	1				0	20.254	8224900	7634600
O43716	O43716	4	4	4	Glutamyl-tRNA(Gln) amidotransferase subunit C, mitochondrial	GATC	sp|O43716|GATC_HUMAN Glutamyl-tRNA(Gln) amidotransferase subunit C, mitochondrial OS=Homo sapiens OX=9606 GN=GATC PE=1 SV=1	1	4	4	4	4	4	4	54.4	54.4	54.4	15.086	136	136	14.2		1									1											2			0	64.599	191710	260420
O43719	O43719	28	28	28	HIV Tat-specific factor 1	HTATSF1	sp|O43719|HTSF1_HUMAN HIV Tat-specific factor 1 OS=Homo sapiens OX=9606 GN=HTATSF1 PE=1 SV=1	1	28	28	28	28	28	28	38.9	38.9	38.9	85.852	755	755	11.6	1	1	3	1		1	2	4	3	1	1	1	3	3		1	4	2	1			1	1	1	0	323.31	20180000	24433000
O43739	O43739	2	1	1	Cytohesin-3	CYTH3	sp|O43739|CYH3_HUMAN Cytohesin-3 OS=Homo sapiens OX=9606 GN=CYTH3 PE=1 SV=2	1	2	1	1	2	1	1	3.8	2	2	46.348	400	400	24																								1	1	-2	92627	101160
O43747	O43747	23	23	23	AP-1 complex subunit gamma-1	AP1G1	sp|O43747|AP1G1_HUMAN AP-1 complex subunit gamma-1 OS=Homo sapiens OX=9606 GN=AP1G1 PE=1 SV=5	1	23	23	23	23	23	23	31.6	31.6	31.6	91.35	822	822	15.8		1			1	1				1			4	3	2	2	3				2	2	2	2	0	275.14	15359000	16285000
O43752	O43752	3	3	3	Syntaxin-6	STX6	sp|O43752|STX6_HUMAN Syntaxin-6 OS=Homo sapiens OX=9606 GN=STX6 PE=1 SV=1	1	3	3	3	3	3	3	20	20	20	29.176	255	255	13.7				1											1							1			0	112.82	706960	864010
O43759	O43759	1	1	1	Synaptogyrin-1	SYNGR1	sp|O43759|SNG1_HUMAN Synaptogyrin-1 OS=Homo sapiens OX=9606 GN=SYNGR1 PE=1 SV=2	1	1	1	1	1	1	1	4.3	4.3	4.3	25.455	233	233	10										1															0.0001497	3.4929	150060	168810
O43760	O43760	7	7	7	Synaptogyrin-2	SYNGR2	sp|O43760|SNG2_HUMAN Synaptogyrin-2 OS=Homo sapiens OX=9606 GN=SYNGR2 PE=1 SV=1	1	7	7	7	7	7	7	23.7	23.7	23.7	24.81	224	224	12.7		1								3	1		1		1	1		1				1			0	26.298	6473800	6696900
O43761	O43761	1	1	1	Synaptogyrin-3	SYNGR3	sp|O43761|SNG3_HUMAN Synaptogyrin-3 OS=Homo sapiens OX=9606 GN=SYNGR3 PE=1 SV=2	1	1	1	1	1	1	1	6.6	6.6	6.6	24.555	229	229	20																				1					0	6.4618	0	0
O43765	O43765	13	13	13	Small glutamine-rich tetratricopeptide repeat-containing protein alpha	SGTA	sp|O43765|SGTA_HUMAN Small glutamine-rich tetratricopeptide repeat-containing protein alpha OS=Homo sapiens OX=9606 GN=SGTA PE=1 SV=1	1	13	13	13	13	13	13	33.5	33.5	33.5	34.063	313	313	11.7	1	1	1	1			1	1		1	1	2	1	2			1	1	1			1		1	0	59.58	8873900	9195300
O43768	O43768	7	7	6	Alpha-endosulfine	ENSA	sp|O43768|ENSA_HUMAN Alpha-endosulfine OS=Homo sapiens OX=9606 GN=ENSA PE=1 SV=1	1	7	7	6	7	7	6	66.1	66.1	57	13.389	121	121	15		1									3	1						1	1		1	1	1		0	87.482	4942400	5538800
O43772	O43772	4	4	4	Mitochondrial carnitine/acylcarnitine carrier protein	SLC25A20	sp|O43772|MCAT_HUMAN Mitochondrial carnitine/acylcarnitine carrier protein OS=Homo sapiens OX=9606 GN=SLC25A20 PE=1 SV=1	1	4	4	4	4	4	4	14	14	14	32.943	301	301	15								1					1					1			1				0	8.3553	1642100	1841400
O43776	O43776	31	31	31	Asparagine--tRNA ligase, cytoplasmic	NARS	sp|O43776|SYNC_HUMAN Asparagine--tRNA ligase, cytoplasmic OS=Homo sapiens OX=9606 GN=NARS1 PE=1 SV=1	1	31	31	31	31	31	31	52.4	52.4	52.4	62.942	548	548	14.9				2	2	2	2	1	6	1	1	2	2	2		3	2	8	2	3	3	3	3	2	0	323.31	64111000	65744000
O43791	O43791	1	1	1	Speckle-type POZ protein	SPOP	sp|O43791|SPOP_HUMAN Speckle-type POZ protein OS=Homo sapiens OX=9606 GN=SPOP PE=1 SV=1	1	1	1	1	1	1	1	4.5	4.5	4.5	42.132	374	374	20																				1					0	5.1044	0	0
O43795	O43795	49	49	45	Unconventional myosin-Ib	MYO1B	sp|O43795|MYO1B_HUMAN Unconventional myosin-Ib OS=Homo sapiens OX=9606 GN=MYO1B PE=1 SV=3	1	49	49	45	49	49	45	42.8	42.8	39.4	131.98	1136	1136	15.2		1	2		1	1	2	1	2	2	1	1	4	4	6	6	6	4	1	2	5	5	2	1	0	323.31	59286000	62358000
O43805	O43805	3	3	3	Sjoegren syndrome nuclear autoantigen 1	SSNA1	sp|O43805|SSNA1_HUMAN Sjoegren syndrome nuclear autoantigen 1 OS=Homo sapiens OX=9606 GN=SSNA1 PE=1 SV=2	1	3	3	3	3	3	3	24.4	24.4	24.4	13.596	119	119	8.25					1	2										1									0	7.0564	1764900	1450300
O43808	O43808	1	1	1	Peroxisomal membrane protein PMP34	SLC25A17	sp|O43808|PM34_HUMAN Peroxisomal membrane protein PMP34 OS=Homo sapiens OX=9606 GN=SLC25A17 PE=1 SV=1	1	1	1	1	1	1	1	2.9	2.9	2.9	34.566	307	307	8								1																	1	-2	111300	134770
O43809	O43809	12	12	12	Cleavage and polyadenylation specificity factor subunit 5	NUDT21	sp|O43809|CPSF5_HUMAN Cleavage and polyadenylation specificity factor subunit 5 OS=Homo sapiens OX=9606 GN=NUDT21 PE=1 SV=1	1	12	12	12	12	12	12	46.7	46.7	46.7	26.227	227	227	14.2	1						1						2	2	2	4		1	1	1					0	44.153	32340000	36195000
O43813	O43813	6	6	6	LanC-like protein 1	LANCL1	sp|O43813|LANC1_HUMAN Glutathione S-transferase LANCL1 OS=Homo sapiens OX=9606 GN=LANCL1 PE=1 SV=1	1	6	6	6	6	6	6	19.3	19.3	19.3	45.283	399	399	9.62				2	2	1										1	1			1					0	34.969	2598400	2872900
O43815	O43815	15	15	15	Striatin	STRN	sp|O43815|STRN_HUMAN Striatin OS=Homo sapiens OX=9606 GN=STRN PE=1 SV=4	1	15	15	15	15	15	15	30.3	30.3	30.3	86.131	780	780	12.9	2							2	2	2	1	1	1	2		1	1	1	1			1	2		0	323.31	9444600	9467000
O43818	O43818	7	7	7	U3 small nucleolar RNA-interacting protein 2	RRP9	sp|O43818|U3IP2_HUMAN U3 small nucleolar RNA-interacting protein 2 OS=Homo sapiens OX=9606 GN=RRP9 PE=1 SV=1	1	7	7	7	7	7	7	21.3	21.3	21.3	51.84	475	475	16.2								1	1					1	1			1		1		1		1	0	53.37	8508700	7568700
O43819	O43819	6	6	6	Protein SCO2 homolog, mitochondrial	SCO2	sp|O43819|SCO2_HUMAN Protein SCO2 homolog, mitochondrial OS=Homo sapiens OX=9606 GN=SCO2 PE=1 SV=3	1	6	6	6	6	6	6	34.6	34.6	34.6	29.81	266	266	12.9				1	1				1	1				1						2	1				0	84.165	3854100	3797800
O43823	O43823	9	9	9	A-kinase anchor protein 8	AKAP8	sp|O43823|AKAP8_HUMAN A-kinase anchor protein 8 OS=Homo sapiens OX=9606 GN=AKAP8 PE=1 SV=1	1	9	9	9	9	9	9	23	23	23	76.107	692	692	11	1		1		1						3		2	1				1			1				0	92.598	1653100	1948300
O43824	O43824	8	8	8	Putative GTP-binding protein 6	GTPBP6	sp|O43824|GTPB6_HUMAN Putative GTP-binding protein 6 OS=Homo sapiens OX=9606 GN=GTPBP6 PE=2 SV=4	1	8	8	8	8	8	8	22.1	22.1	22.1	56.897	516	516	11.4		1						1	1		1	2			1							1			0	36.559	1764800	2102000
O43829	O43829	2	2	2	Zinc finger and BTB domain-containing protein 14	ZBTB14	sp|O43829|ZBT14_HUMAN Zinc finger and BTB domain-containing protein 14 OS=Homo sapiens OX=9606 GN=ZBTB14 PE=1 SV=2	1	2	2	2	2	2	2	5.3	5.3	5.3	50.956	449	449	20.5																	1							1	0	5.0315	676130	683160
O43837	O43837	13	13	11	Isocitrate dehydrogenase [NAD] subunit beta, mitochondrial	IDH3B	sp|O43837|IDH3B_HUMAN Isocitrate dehydrogenase [NAD] subunit beta, mitochondrial OS=Homo sapiens OX=9606 GN=IDH3B PE=1 SV=2	1	13	13	11	12	12	11	48.3	48.3	42.6	42.183	385	385	12.1	2				1				1	3	4		1		3	2	1	1	1		1				0	232.06	19328000	22010000
O43847	O43847	16	16	16	Nardilysin	NRD1	sp|O43847|NRDC_HUMAN Nardilysin OS=Homo sapiens OX=9606 GN=NRDC PE=1 SV=3	1	16	16	16	16	16	16	16.8	16.8	16.8	131.7	1151	1151	12.8		1			1		2	1		1	1		2	3	3	1	2	1						1	0	323.31	17498000	19269000
O43852	O43852	20	20	20	Calumenin	CALU	sp|O43852|CALU_HUMAN Calumenin OS=Homo sapiens OX=9606 GN=CALU PE=1 SV=2	1	20	20	20	20	20	20	58.1	58.1	58.1	37.106	315	315	8.86	2	2		1	6		4	2			1	1	3	2		1			2	1					0	323.31	16592000	18897000
O43861	O43861	1	1	1	Probable phospholipid-transporting ATPase IIB	ATP9B	sp|O43861|ATP9B_HUMAN Probable phospholipid-transporting ATPase IIB OS=Homo sapiens OX=9606 GN=ATP9B PE=2 SV=4	1	1	1	1	1	1	1	1.8	1.8	1.8	129.3	1147	1147	1	1																								0	27.934	21915	27287
O43865	O43865	19	19	11	Putative adenosylhomocysteinase 2	AHCYL1	sp|O43865|SAHH2_HUMAN S-adenosylhomocysteine hydrolase-like protein 1 OS=Homo sapiens OX=9606 GN=AHCYL1 PE=1 SV=2	1	19	19	11	19	19	11	40.9	40.9	24.3	58.951	530	530	12.8	3			2	3	1		1					1	2		4	3	2			5	1			0	323.31	34291000	37129000
O43895	O43895	1	1	1	Xaa-Pro aminopeptidase 2	XPNPEP2	sp|O43895|XPP2_HUMAN Xaa-Pro aminopeptidase 2 OS=Homo sapiens OX=9606 GN=XPNPEP2 PE=1 SV=3	1	1	1	1	1	1	1	4	4	4	75.624	674	674	19																			1						1	-2	321170	373570
O43896	O43896	12	10	10	Kinesin-like protein KIF1C	KIF1C	sp|O43896|KIF1C_HUMAN Kinesin-like protein KIF1C OS=Homo sapiens OX=9606 GN=KIF1C PE=1 SV=3	1	12	10	10	12	10	10	16.7	14.4	14.4	122.95	1103	1103	9.23	2	1	1				2		2	1		1							1	2					0	36.432	2608600	2741100
O43900	O43900	2	2	2	Prickle-like protein 3	PRICKLE3	sp|O43900|PRIC3_HUMAN Prickle planar cell polarity protein 3 OS=Homo sapiens OX=9606 GN=PRICKLE3 PE=1 SV=2	1	2	2	2	2	2	2	5.5	5.5	5.5	68.608	615	615	21																				1		1			0	70.54	223660	208930
O43903	O43903	1	1	1	Growth arrest-specific protein 2	GAS2	sp|O43903|GAS2_HUMAN Growth arrest-specific protein 2 OS=Homo sapiens OX=9606 GN=GAS2 PE=1 SV=1	1	1	1	1	1	1	1	5.8	5.8	5.8	34.945	313	313	5					1																				1	-2	19038	21933
O43913	O43913	4	4	4	Origin recognition complex subunit 5	ORC5	sp|O43913|ORC5_HUMAN Origin recognition complex subunit 5 OS=Homo sapiens OX=9606 GN=ORC5 PE=1 SV=1	1	4	4	4	4	4	4	10.1	10.1	10.1	50.282	435	435	15						1								1			1						1		0	9.292	1532600	1556300
O43920	O43920	8	8	8	NADH dehydrogenase [ubiquinone] iron-sulfur protein 5	NDUFS5	sp|O43920|NDUS5_HUMAN NADH dehydrogenase [ubiquinone] iron-sulfur protein 5 OS=Homo sapiens OX=9606 GN=NDUFS5 PE=1 SV=3	1	8	8	8	8	8	8	68.9	68.9	68.9	12.517	106	106	12.9				1		1	1				1				1	1	1			2					0	104.92	5353000	6136000
O43924	O43924	3	3	3	Retinal rod rhodopsin-sensitive cGMP 3,5-cyclic phosphodiesterase subunit delta	PDE6D	sp|O43924|PDE6D_HUMAN Retinal rod rhodopsin-sensitive cGMP 3,5-cyclic phosphodiesterase subunit delta OS=Homo sapiens OX=9606 GN=PDE6D PE=1 SV=1	1	3	3	3	3	3	3	28.7	28.7	28.7	17.42	150	150	6.25		1	1				1						1												0	119.35	971270	1178400
O43929;CON__Q2YDI2	O43929	9;4	9;4	9;4	Origin recognition complex subunit 4	ORC4	sp|O43929|ORC4_HUMAN Origin recognition complex subunit 4 OS=Homo sapiens OX=9606 GN=ORC4 PE=1 SV=2	2	9	9	9	9	9	9	27.1	27.1	27.1	50.377	436	436;436	14.5						3					1			1		2					3	1			0	75.238	6172700	6644700
O43933	O43933	6	6	5	Peroxisome biogenesis factor 1	PEX1	sp|O43933|PEX1_HUMAN Peroxisome biogenesis factor 1 OS=Homo sapiens OX=9606 GN=PEX1 PE=1 SV=1	1	6	6	5	5	5	5	5.2	5.2	4.3	142.87	1283	1283	7.8		1		1	1									2											0	8.4022	967950	975340
O43934	O43934	1	1	1	UNC93-like protein MFSD11	MFSD11	sp|O43934|MFS11_HUMAN UNC93-like protein MFSD11 OS=Homo sapiens OX=9606 GN=MFSD11 PE=1 SV=2	1	1	1	1	1	1	1	2	2	2	49.201	449	449	11											1														0.00073153	2.8956	320740	339500
O60216;Q9H4I0	O60216	15;1	15;1	15;1	Double-strand-break repair protein rad21 homolog	RAD21	sp|O60216|RAD21_HUMAN Double-strand-break repair protein rad21 homolog OS=Homo sapiens OX=9606 GN=RAD21 PE=1 SV=2	2	15	15	15	15	15	15	31.7	31.7	31.7	71.689	631	631;556	14.9				2	1			1	1		1	1	2				2			1	2		3	1	0	307.26	7528600	9454000
O60218	O60218	31	31	22	Aldo-keto reductase family 1 member B10	AKR1B10	sp|O60218|AK1BA_HUMAN Aldo-keto reductase family 1 member B10 OS=Homo sapiens OX=9606 GN=AKR1B10 PE=1 SV=2	1	31	31	22	31	31	22	74.7	74.7	56	36.019	316	316	15.8		1	1	3		3	4	4	7	4	2	2	16	14	11	16	11	15	11	9	6	7	3	13	0	323.31	436410000	654480000
O60231	O60231	26	26	26	Putative pre-mRNA-splicing factor ATP-dependent RNA helicase DHX16	DHX16	sp|O60231|DHX16_HUMAN Pre-mRNA-splicing factor ATP-dependent RNA helicase DHX16 OS=Homo sapiens OX=9606 GN=DHX16 PE=1 SV=2	1	26	26	26	26	26	26	28.2	28.2	28.2	119.26	1041	1041	12.4		5	2			1		2	2		2	4	1	1	1			1		6	2			2	0	323.31	7156400	6689200
O60232	O60232	3	3	3	Sjoegren syndrome/scleroderma autoantigen 1	SSSCA1	sp|O60232|ZNRD2_HUMAN Protein ZNRD2 OS=Homo sapiens OX=9606 GN=ZNRD2 PE=1 SV=1	1	3	3	3	3	3	3	27.1	27.1	27.1	21.474	199	199	8.83					1				3	1	1														0	93.786	1626900	1838800
O60239	O60239	2	2	2	SH3 domain-binding protein 5	SH3BP5	sp|O60239|3BP5_HUMAN SH3 domain-binding protein 5 OS=Homo sapiens OX=9606 GN=SH3BP5 PE=1 SV=2	1	2	2	2	2	2	2	5.7	5.7	5.7	50.424	455	455	8		1												1											0	39.535	301720	349130
O60241	O60241	1	1	1	Brain-specific angiogenesis inhibitor 2	BAI2	sp|O60241|AGRB2_HUMAN Adhesion G protein-coupled receptor B2 OS=Homo sapiens OX=9606 GN=ADGRB2 PE=1 SV=2	1	1	1	1	1	1	1	2	2	2	172.65	1585	1585	1.33	2	1																							1	-2	87666	110200
O60244	O60244	8	8	8	Mediator of RNA polymerase II transcription subunit 14	MED14	sp|O60244|MED14_HUMAN Mediator of RNA polymerase II transcription subunit 14 OS=Homo sapiens OX=9606 GN=MED14 PE=1 SV=2	1	8	8	8	8	8	8	8.1	8.1	8.1	160.6	1454	1454	13.9						1	1					1		2	1				3						0	181.29	7283000	7634700
O60256	O60256	12	12	12	Phosphoribosyl pyrophosphate synthase-associated protein 2	PRPSAP2	sp|O60256|KPRB_HUMAN Phosphoribosyl pyrophosphate synthase-associated protein 2 OS=Homo sapiens OX=9606 GN=PRPSAP2 PE=1 SV=1	1	12	12	12	12	12	12	40.9	40.9	40.9	40.925	369	369	12.3			1		1	1	1						2	1	2	2	1			1					0	198.21	17405000	19206000
O60259	O60259	1	1	1	Kallikrein-8	KLK8	sp|O60259|KLK8_HUMAN Kallikrein-8 OS=Homo sapiens OX=9606 GN=KLK8 PE=1 SV=1	1	1	1	1	1	1	1	3.5	3.5	3.5	28.048	260	260	12												1													0.0076273	1.3913	2579500	2689900
O60264	O60264	41	41	29	SWI/SNF-related matrix-associated actin-dependent regulator of chromatin subfamily A member 5	SMARCA5	sp|O60264|SMCA5_HUMAN SWI/SNF-related matrix-associated actin-dependent regulator of chromatin subfamily A member 5 OS=Homo sapiens OX=9606 GN=SMARCA5 PE=1 SV=1	1	41	41	29	41	41	29	41	41	31.8	121.9	1052	1052	13.6	2	3	2	3		1	2	3	1	1		1	4	2	2	7	3	2	2	1	1	2	3	5	0	323.31	71810000	67610000
O60269	O60269	1	1	1	G protein-regulated inducer of neurite outgrowth 2	GPRIN2	sp|O60269|GRIN2_HUMAN G protein-regulated inducer of neurite outgrowth 2 OS=Homo sapiens OX=9606 GN=GPRIN2 PE=1 SV=2	1	1	1	1	1	1	1	4.6	4.6	4.6	47.45	458	458	5					1																				0	9.7577	124120	141120
O60271;Q9UPT6	O60271	44;2	44;2	44;2	C-Jun-amino-terminal kinase-interacting protein 4	SPAG9	sp|O60271|JIP4_HUMAN C-Jun-amino-terminal kinase-interacting protein 4 OS=Homo sapiens OX=9606 GN=SPAG9 PE=1 SV=4	2	44	44	44	44	44	44	37.4	37.4	37.4	146.2	1321	1321;1336	12.3		2	3	3	9	3	3		3	2	1	2	1	2	2	2	3	3	3	3	1	1	4	3	0	323.31	36262000	39079000
O60281	O60281	1	1	1	Zinc finger protein 292	ZNF292	sp|O60281|ZN292_HUMAN Zinc finger protein 292 OS=Homo sapiens OX=9606 GN=ZNF292 PE=1 SV=3	1	1	1	1	1	1	1	0.8	0.8	0.8	304.81	2723	2723	7							1																		0	11.646	0	0
O60287	O60287	9	9	9	Nucleolar pre-ribosomal-associated protein 1	URB1	sp|O60287|NPA1P_HUMAN Nucleolar pre-ribosomal-associated protein 1 OS=Homo sapiens OX=9606 GN=URB1 PE=1 SV=4	1	9	9	9	9	9	9	5.3	5.3	5.3	254.39	2271	2271	15.4	1			1				1						1			1		1		1		2	1	0	92.295	2538600	2398900
O60291	O60291	1	1	1	E3 ubiquitin-protein ligase MGRN1	MGRN1	sp|O60291|MGRN1_HUMAN E3 ubiquitin-protein ligase MGRN1 OS=Homo sapiens OX=9606 GN=MGRN1 PE=1 SV=2	1	1	1	1	1	1	1	4.3	4.3	4.3	60.752	552	552	11											1														0	123.22	84530	83008
O60292	O60292	32	32	31	Signal-induced proliferation-associated 1-like protein 3	SIPA1L3	sp|O60292|SI1L3_HUMAN Signal-induced proliferation-associated 1-like protein 3 OS=Homo sapiens OX=9606 GN=SIPA1L3 PE=1 SV=3	1	32	32	31	32	32	31	24.1	24.1	23.5	194.61	1781	1781	11.2	4	4			1	2	2		1	2	3		3	1	2	1	1	1	4		2			2	0	323.31	11527000	12217000
O60293	O60293	10	10	10	Zinc finger C3H1 domain-containing protein	ZFC3H1	sp|O60293|ZC3H1_HUMAN Zinc finger C3H1 domain-containing protein OS=Homo sapiens OX=9606 GN=ZFC3H1 PE=1 SV=3	1	10	10	10	10	10	10	6.7	6.7	6.7	226.35	1989	1989	12.2			1		1		1		1		1	1	1						1	1			1		0	60.669	1884100	1998500
O60303	O60303	5	5	5	Uncharacterized protein KIAA0556	KIAA0556	sp|O60303|KATIP_HUMAN Katanin-interacting protein OS=Homo sapiens OX=9606 GN=KATNIP PE=1 SV=4	1	5	5	5	5	5	5	4.8	4.8	4.8	180.92	1618	1618	8.4			1	1	1				1												1				0	24.896	236750	242820
O60306	O60306	16	15	15	Intron-binding protein aquarius	AQR	sp|O60306|AQR_HUMAN RNA helicase aquarius OS=Homo sapiens OX=9606 GN=AQR PE=1 SV=4	1	16	15	15	16	15	15	11.5	11	11	171.29	1485	1485	14.7					1	1		1			1			5	1				1		3		1		0	123.51	7617000	7680500
O60309	O60309	1	1	1	Leucine-rich repeat-containing protein 37A3	LRRC37A3	sp|O60309|L37A3_HUMAN Leucine-rich repeat-containing protein 37A3 OS=Homo sapiens OX=9606 GN=LRRC37A3 PE=2 SV=2	1	1	1	1	1	1	1	1.2	1.2	1.2	180.62	1634	1634	11											1														1	-2	0	0
O60313	O60313	24	24	24	Dynamin-like 120 kDa protein, mitochondrial;Dynamin-like 120 kDa protein, form S1	OPA1	sp|O60313|OPA1_HUMAN Dynamin-like 120 kDa protein, mitochondrial OS=Homo sapiens OX=9606 GN=OPA1 PE=1 SV=3	1	24	24	24	24	24	24	28.6	28.6	28.6	111.63	960	960	14.8		1					1	1	2	1	2	2		4			1	1	1	2	1	1		3	0	323.31	9354000	11051000
O60318	O60318	9	9	9	Germinal-center associated nuclear protein	MCM3AP	sp|O60318|GANP_HUMAN Germinal-center associated nuclear protein OS=Homo sapiens OX=9606 GN=MCM3AP PE=1 SV=2	1	9	9	9	9	9	9	6.9	6.9	6.9	218.4	1980	1980	8.25	2	1	1					3	1		2		1											1	0	91.789	1126300	1195600
O60331	O60331	2	1	1	Phosphatidylinositol 4-phosphate 5-kinase type-1 gamma	PIP5K1C	sp|O60331|PI51C_HUMAN Phosphatidylinositol 4-phosphate 5-kinase type-1 gamma OS=Homo sapiens OX=9606 GN=PIP5K1C PE=1 SV=2	1	2	1	1	2	1	1	3.7	2.7	2.7	73.259	668	668	18																		1							0.00029577	3.2185	163290	102240
O60333	O60333	12	12	8	Kinesin-like protein KIF1B	KIF1B	sp|O60333|KIF1B_HUMAN Kinesin-like protein KIF1B OS=Homo sapiens OX=9606 GN=KIF1B PE=1 SV=5	1	12	12	8	12	12	8	10.9	10.9	7.9	204.47	1816	1816	13			1	1		1			1		1	2	1	2	1							1	1	1	0	211.34	3254400	2629900
O60336	O60336	1	1	1	Mitogen-activated protein kinase-binding protein 1	MAPKBP1	sp|O60336|MABP1_HUMAN Mitogen-activated protein kinase-binding protein 1 OS=Homo sapiens OX=9606 GN=MAPKBP1 PE=1 SV=4	1	1	1	1	1	1	1	1.3	1.3	1.3	163.82	1514	1514	2		1																							0.00029464	3.0917	74052	54965
O60341	O60341	11	11	11	Lysine-specific histone demethylase 1A	KDM1A	sp|O60341|KDM1A_HUMAN Lysine-specific histone demethylase 1A OS=Homo sapiens OX=9606 GN=KDM1A PE=1 SV=2	1	11	11	11	11	11	11	18.7	18.7	18.7	92.902	852	852	15.2									2	1		2	1		2			2			1	1		1	0	157.62	5452100	5579400
O60343	O60343	8	8	8	TBC1 domain family member 4	TBC1D4	sp|O60343|TBCD4_HUMAN TBC1 domain family member 4 OS=Homo sapiens OX=9606 GN=TBC1D4 PE=1 SV=2	1	8	8	8	8	8	8	7.6	7.6	7.6	146.56	1298	1298	16.1									1	1		2							1		1		2		0	69.624	1326900	1555100
O60346	O60346	1	1	1	PH domain leucine-rich repeat-containing protein phosphatase 1	PHLPP1	sp|O60346|PHLP1_HUMAN PH domain leucine-rich repeat-containing protein phosphatase 1 OS=Homo sapiens OX=9606 GN=PHLPP1 PE=1 SV=3	1	1	1	1	1	1	1	1	1	1	184.67	1717	1717	12												1													1	-2	336750	120950
O60353	O60353	1	1	1	Frizzled-6	FZD6	sp|O60353|FZD6_HUMAN Frizzled-6 OS=Homo sapiens OX=9606 GN=FZD6 PE=1 SV=2	1	1	1	1	1	1	1	2.5	2.5	2.5	79.291	706	706	21.5																					1	1			0	54.775	657090	725770
O60427	O60427	6	5	5	Fatty acid desaturase 1	FADS1	sp|O60427|FADS1_HUMAN Acyl-CoA (8-3)-desaturase OS=Homo sapiens OX=9606 GN=FADS1 PE=1 SV=3	1	6	5	5	6	5	5	11.5	9.9	9.9	51.964	444	444	12.5		1				1	1			1				1	1								2		0	11.602	1703100	1830800
O60437	O60437	16	16	16	Periplakin	PPL	sp|O60437|PEPL_HUMAN Periplakin OS=Homo sapiens OX=9606 GN=PPL PE=1 SV=4	1	16	16	16	16	16	16	10.6	10.6	10.6	204.74	1756	1756	9		3	2	1			1	2			1	2		1			1		1	1					0	44.999	7316800	6059000
O60443	O60443	7	7	7	Non-syndromic hearing impairment protein 5	DFNA5	sp|O60443|GSDME_HUMAN Gasdermin-E OS=Homo sapiens OX=9606 GN=GSDME PE=1 SV=2	1	7	7	7	7	7	7	18.3	18.3	18.3	54.554	496	496	12.3								1		2			3						1						0	86.2	4158700	4431300
O60447	O60447	8	8	7	Ecotropic viral integration site 5 protein homolog	EVI5	sp|O60447|EVI5_HUMAN Ecotropic viral integration site 5 protein homolog OS=Homo sapiens OX=9606 GN=EVI5 PE=1 SV=3	1	8	8	7	7	7	7	8.9	8.9	7.7	92.948	810	810	14.6						3												1			1	1	1		0	15.002	1927200	2020200
O60462	O60462	15	15	15	Neuropilin-2	NRP2	sp|O60462|NRP2_HUMAN Neuropilin-2 OS=Homo sapiens OX=9606 GN=NRP2 PE=1 SV=3	1	15	15	15	15	15	15	19	19	19	104.83	931	931	11.9		1			2	1		1	2			2	2							2	1			1	0	69.916	2012900	2232700
O60476	O60476	2	2	2	Mannosyl-oligosaccharide 1,2-alpha-mannosidase IB	MAN1A2	sp|O60476|MA1A2_HUMAN Mannosyl-oligosaccharide 1,2-alpha-mannosidase IB OS=Homo sapiens OX=9606 GN=MAN1A2 PE=1 SV=1	1	2	2	2	2	2	2	3.1	3.1	3.1	73.003	641	641	7						1	1	1																	0	6.9407	317840	362080
O60488	O60488	10	8	8	Long-chain-fatty-acid--CoA ligase 4	ACSL4	sp|O60488|ACSL4_HUMAN Long-chain-fatty-acid--CoA ligase 4 OS=Homo sapiens OX=9606 GN=ACSL4 PE=1 SV=2	1	10	8	8	10	8	8	19.4	15.3	15.3	79.187	711	711	9.1				3		1		1	1		1		1		1		1								0	256.56	3441000	3879200
O60493	O60493	11	10	10	Sorting nexin-3	SNX3	sp|O60493|SNX3_HUMAN Sorting nexin-3 OS=Homo sapiens OX=9606 GN=SNX3 PE=1 SV=3	1	11	10	10	11	10	10	44.4	40.1	40.1	18.762	162	162	17.8		1							1			1				1		1			1	3	2	1	0	99	14491000	13751000
O60499	O60499	5	5	5	Syntaxin-10	STX10	sp|O60499|STX10_HUMAN Syntaxin-10 OS=Homo sapiens OX=9606 GN=STX10 PE=1 SV=1	1	5	5	5	5	5	5	32.1	32.1	32.1	28.114	249	249	10.6			1				1		1				1								1				0	76.595	534700	576870
O60502	O60502	21	21	21	Protein O-GlcNAcase	MGEA5	sp|O60502|OGA_HUMAN Protein O-GlcNAcase OS=Homo sapiens OX=9606 GN=OGA PE=1 SV=2	1	21	21	21	21	21	21	28.4	28.4	28.4	102.91	916	916	13.6			1	2	1			1	4		1	2	2	1	1	3	2		1		1		1	3	0	159.59	16401000	18455000
O60504	O60504	3	3	3	Vinexin	SORBS3	sp|O60504|VINEX_HUMAN Vinexin OS=Homo sapiens OX=9606 GN=SORBS3 PE=1 SV=2	1	3	3	3	3	3	3	7.3	7.3	7.3	75.34	671	671	13.3											1			1	1										0	32.366	1725600	1420000
O60506	O60506	38	38	27	Heterogeneous nuclear ribonucleoprotein Q	SYNCRIP	sp|O60506|HNRPQ_HUMAN Heterogeneous nuclear ribonucleoprotein Q OS=Homo sapiens OX=9606 GN=SYNCRIP PE=1 SV=2	1	38	38	27	38	38	27	64	64	54.1	69.602	623	623	13.7	3	4	2	3	2	4	1	1		1	5	2	1	5	5	4	5		5	3	4	6	4	2	0	323.31	128470000	143610000
O60508	O60508	5	5	5	Pre-mRNA-processing factor 17	CDC40	sp|O60508|PRP17_HUMAN Pre-mRNA-processing factor 17 OS=Homo sapiens OX=9606 GN=CDC40 PE=1 SV=1	1	5	5	5	5	5	5	10.7	10.7	10.7	65.521	579	579	9.4			1					1		1	1				1										0	54.219	716150	742270
O60512	O60512	1	1	1	Beta-1,4-galactosyltransferase 3;N-acetyllactosamine synthase;Beta-N-acetylglucosaminylglycopeptide beta-1,4-galactosyltransferase;Beta-N-acetylglucosaminyl-glycolipid beta-1,4-galactosyltransferase	B4GALT3	sp|O60512|B4GT3_HUMAN Beta-1,4-galactosyltransferase 3 OS=Homo sapiens OX=9606 GN=B4GALT3 PE=1 SV=2	1	1	1	1	1	1	1	8.1	8.1	8.1	43.927	393	393	9									1																0	5.3891	43289	43607
O60513	O60513	4	4	4	Beta-1,4-galactosyltransferase 4;N-acetyllactosamine synthase;Lactotriaosylceramide beta-1,4-galactosyltransferase	B4GALT4	sp|O60513|B4GT4_HUMAN Beta-1,4-galactosyltransferase 4 OS=Homo sapiens OX=9606 GN=B4GALT4 PE=1 SV=1	1	4	4	4	4	4	4	12.8	12.8	12.8	40.041	344	344	13.2			1										3											1	0	79.621	2190400	2214200
O60518	O60518	4	2	2	Ran-binding protein 6	RANBP6	sp|O60518|RNBP6_HUMAN Ran-binding protein 6 OS=Homo sapiens OX=9606 GN=RANBP6 PE=1 SV=2	1	4	2	2	4	2	2	5	3.3	3.3	124.71	1105	1105	12.5	1																							1	0.00015069	3.7333	157620	172430
O60524	O60524	13	13	13	Nuclear export mediator factor NEMF	NEMF	sp|O60524|NEMF_HUMAN Nuclear export mediator factor NEMF OS=Homo sapiens OX=9606 GN=NEMF PE=1 SV=4	1	13	13	13	13	13	13	13	13	13	122.95	1076	1076	12.1				3	1		1			2				1		2	1	1			1		1		0	57.826	12221000	13098000
O60547	O60547	6	6	6	GDP-mannose 4,6 dehydratase	GMDS	sp|O60547|GMDS_HUMAN GDP-mannose 4,6 dehydratase OS=Homo sapiens OX=9606 GN=GMDS PE=1 SV=1	1	6	6	6	6	6	6	19.6	19.6	19.6	41.949	372	372	16.2				1	1															1		2		1	0	42.01	2173200	2492100
O60551	O60551	4	2	2	Glycylpeptide N-tetradecanoyltransferase 2	NMT2	sp|O60551|NMT2_HUMAN Glycylpeptide N-tetradecanoyltransferase 2 OS=Homo sapiens OX=9606 GN=NMT2 PE=1 SV=1	1	4	2	2	4	2	2	12.4	7.2	7.2	56.98	498	498	11							1								1										0	5.2096	379520	431920
O60563	O60563	9	9	9	Cyclin-T1	CCNT1	sp|O60563|CCNT1_HUMAN Cyclin-T1 OS=Homo sapiens OX=9606 GN=CCNT1 PE=1 SV=1	1	9	9	9	9	9	9	14.9	14.9	14.9	80.684	726	726	14.2	1							1	1			2		1					1	1			1	1	0	89.477	3919500	4043200
O60566	O60566	6	6	6	Mitotic checkpoint serine/threonine-protein kinase BUB1 beta	BUB1B	sp|O60566|BUB1B_HUMAN Mitotic checkpoint serine/threonine-protein kinase BUB1 beta OS=Homo sapiens OX=9606 GN=BUB1B PE=1 SV=3	1	6	6	6	6	6	6	6.6	6.6	6.6	119.54	1050	1050	14	1				1					2	1				1			1		2	1		1		0	33.104	819990	970120
O60568	O60568	12	12	12	Procollagen-lysine,2-oxoglutarate 5-dioxygenase 3	PLOD3	sp|O60568|PLOD3_HUMAN Multifunctional procollagen lysine hydroxylase and glycosyltransferase LH3 OS=Homo sapiens OX=9606 GN=PLOD3 PE=1 SV=1	1	12	12	12	12	12	12	19.5	19.5	19.5	84.784	738	738	14			1				2	1	1				1			2	2	1			1	2			0	95.327	9390900	10259000
O60573	O60573	6	6	6	Eukaryotic translation initiation factor 4E type 2	EIF4E2	sp|O60573|IF4E2_HUMAN Eukaryotic translation initiation factor 4E type 2 OS=Homo sapiens OX=9606 GN=EIF4E2 PE=1 SV=1	1	6	6	6	6	6	6	30.6	30.6	30.6	28.362	245	245	17															1	3	1		1	1					0	39.938	4987800	4785200
O60610	O60610	34	34	34	Protein diaphanous homolog 1	DIAPH1	sp|O60610|DIAP1_HUMAN Protein diaphanous homolog 1 OS=Homo sapiens OX=9606 GN=DIAPH1 PE=1 SV=2	1	34	34	34	34	34	34	31.1	31.1	31.1	141.35	1272	1272	13.1		2		2	1	3	3	1	3	1		6	3	2	1	1	3	1	2	1	3	2	1	2	0	323.31	27561000	31480000
O60613	O60613	5	5	5	15 kDa selenoprotein	SEP15	sp|O60613|SEP15_HUMAN Selenoprotein F OS=Homo sapiens OX=9606 GN=SELENOF PE=1 SV=4	1	5	5	5	5	5	5	29.7	29.7	29.7	18.092	165	165	6.6		1	1					1	1		1														0	88.866	1472300	1552500
O60637	O60637	4	4	4	Tetraspanin-3	TSPAN3	sp|O60637|TSN3_HUMAN Tetraspanin-3 OS=Homo sapiens OX=9606 GN=TSPAN3 PE=2 SV=1	1	4	4	4	4	4	4	11.9	11.9	11.9	28.017	253	253	10.4	1						1	1				1												1	0	7.2737	6249800	7527600
O60645	O60645	8	8	7	Exocyst complex component 3	EXOC3	sp|O60645|EXOC3_HUMAN Exocyst complex component 3 OS=Homo sapiens OX=9606 GN=EXOC3 PE=1 SV=3	1	8	8	7	7	7	7	13.2	13.2	11.1	85.566	745	745	11.7	1		1	1			1													1			1	1	0	25.287	1916400	2184400
O60658	O60658	4	4	4	High affinity cAMP-specific and IBMX-insensitive 3,5-cyclic phosphodiesterase 8A	PDE8A	sp|O60658|PDE8A_HUMAN High affinity cAMP-specific and IBMX-insensitive 3,5-cyclic phosphodiesterase 8A OS=Homo sapiens OX=9606 GN=PDE8A PE=1 SV=2	1	4	4	4	4	4	4	7.2	7.2	7.2	93.303	829	829	15.8	1													1										2	0	82.15	437560	588270
O60664	O60664	23	23	23	Perilipin-3	PLIN3	sp|O60664|PLIN3_HUMAN Perilipin-3 OS=Homo sapiens OX=9606 GN=PLIN3 PE=1 SV=3	1	23	23	23	23	23	23	64.3	64.3	64.3	47.074	434	434	15.1	1	1	2	1	1				1		1	1	2		2	3	4	1	2	4	3	2		2	0	323.31	40257000	43708000
O60671	O60671	3	3	3	Cell cycle checkpoint protein RAD1	RAD1	sp|O60671|RAD1_HUMAN Cell cycle checkpoint protein RAD1 OS=Homo sapiens OX=9606 GN=RAD1 PE=1 SV=1	1	3	3	3	3	3	3	14.2	14.2	14.2	31.827	282	282	16.7													1	1									1		0	43.174	776590	732740
O60675	O60675	5	5	3	Transcription factor MafK	MAFK	sp|O60675|MAFK_HUMAN Transcription factor MafK OS=Homo sapiens OX=9606 GN=MAFK PE=1 SV=1	1	5	5	3	5	5	3	30.1	30.1	21.2	17.523	156	156	9.6					2				1		1							1							0	9.2445	1603300	1381400
O60678	O60678	10	10	10	Protein arginine N-methyltransferase 3	PRMT3	sp|O60678|ANM3_HUMAN Protein arginine N-methyltransferase 3 OS=Homo sapiens OX=9606 GN=PRMT3 PE=1 SV=4	1	10	10	10	10	10	10	21.8	21.8	21.8	59.902	531	531	13.9	1				1	1						2			1	1	1	2					1	1	0	180.47	12291000	11720000
O60683	O60683	2	2	2	Peroxisome biogenesis factor 10	PEX10	sp|O60683|PEX10_HUMAN Peroxisome biogenesis factor 10 OS=Homo sapiens OX=9606 GN=PEX10 PE=1 SV=1	1	2	2	2	2	2	2	11.3	11.3	11.3	37.069	326	326	8.5								1	1																0	72.925	345850	325250
O60684	O60684	14	10	9	Importin subunit alpha-7	KPNA6	sp|O60684|IMA7_HUMAN Importin subunit alpha-7 OS=Homo sapiens OX=9606 GN=KPNA6 PE=1 SV=1	1	14	10	9	14	10	9	28	18.5	14.9	60.029	536	536	13.5			1							1	2	1	2	2		1	1	1						1	0	134.93	13502000	13021000
O60701	O60701	45	45	45	UDP-glucose 6-dehydrogenase	UGDH	sp|O60701|UGDH_HUMAN UDP-glucose 6-dehydrogenase OS=Homo sapiens OX=9606 GN=UGDH PE=1 SV=1	1	45	45	45	45	45	45	84.2	84.2	84.2	55.023	494	494	14	4	3	1	3	9	5			5	6	1	1	7	4	8	14	9	12	5	4	10	5	3	1	0	323.31	174850000	222720000
O60716	O60716	48	48	48	Catenin delta-1	CTNND1	sp|O60716|CTND1_HUMAN Catenin delta-1 OS=Homo sapiens OX=9606 GN=CTNND1 PE=1 SV=1	1	48	48	48	48	48	48	54.4	54.4	54.4	108.17	968	968	14.3				3	3	3	4	1	5	5	4	4	1	1	4	4	5	7	5	6	3	3	1	3	0	323.31	65584000	76690000
O60729	O60729	2	2	2	Dual specificity protein phosphatase CDC14B	CDC14B	sp|O60729|CC14B_HUMAN Dual specificity protein phosphatase CDC14B OS=Homo sapiens OX=9606 GN=CDC14B PE=1 SV=1	1	2	2	2	2	2	2	4.6	4.6	4.6	56.801	498	498	15.5														1			1								1	-2	1376200	1496800
O60749	O60749	17	16	16	Sorting nexin-2	SNX2	sp|O60749|SNX2_HUMAN Sorting nexin-2 OS=Homo sapiens OX=9606 GN=SNX2 PE=1 SV=2	1	17	16	16	17	16	16	35.6	33.5	33.5	58.47	519	519	12.9	4			1				1					2	2	2	1		1	1	2	1	2			0	323.31	16617000	19051000
O60762	O60762	5	5	5	Dolichol-phosphate mannosyltransferase subunit 1	DPM1	sp|O60762|DPM1_HUMAN Dolichol-phosphate mannosyltransferase subunit 1 OS=Homo sapiens OX=9606 GN=DPM1 PE=1 SV=1	1	5	5	5	5	5	5	15.4	15.4	15.4	29.634	260	260	17.7													1	2		1			1					2	0	18.347	10429000	10834000
O60763	O60763	26	26	26	General vesicular transport factor p115	USO1	sp|O60763|USO1_HUMAN General vesicular transport factor p115 OS=Homo sapiens OX=9606 GN=USO1 PE=1 SV=2	1	26	26	26	26	26	26	34	34	34	107.89	962	962	14.1		2			2	1	1		3	1	1		1	2	1	3	3	3	2	1	2	1	2		0	323.31	20964000	24680000
O60783	O60783	3	3	3	28S ribosomal protein S14, mitochondrial	MRPS14	sp|O60783|RT14_HUMAN 28S ribosomal protein S14, mitochondrial OS=Homo sapiens OX=9606 GN=MRPS14 PE=1 SV=1	1	3	3	3	3	3	3	28.9	28.9	28.9	15.139	128	128	12.4		1	1									1										1	1		0	83.668	1586500	1836900
O60784	O60784	10	10	10	Target of Myb protein 1	TOM1	sp|O60784|TOM1_HUMAN Target of Myb protein 1 OS=Homo sapiens OX=9606 GN=TOM1 PE=1 SV=2	1	10	10	10	10	10	10	37.8	37.8	37.8	53.818	492	492	13.3	1			1	1		2			1				1						2				3	0	196	2216600	2862000
O60814;P57053	O60814;P57053	14;13	1;1	0;0	Histone H2B type 1-K;Histone H2B type F-S	HIST1H2BK;H2BFS	sp|O60814|H2B1K_HUMAN Histone H2B type 1-K OS=Homo sapiens OX=9606 GN=H2BC12 PE=1 SV=3;sp|P57053|H2BFS_HUMAN Histone H2B type F-S OS=Homo sapiens OX=9606 GN=H2BS1 PE=1 SV=2	2	14	1	0	14	1	0	76.2	7.1	0	13.89	126	126;126	14.5														1	1										0.001855	2.2822	7110500	2784400
O60825	O60825	7	6	6	6-phosphofructo-2-kinase/fructose-2,6-bisphosphatase 2;6-phosphofructo-2-kinase;Fructose-2,6-bisphosphatase	PFKFB2	sp|O60825|F262_HUMAN 6-phosphofructo-2-kinase/fructose-2,6-bisphosphatase 2 OS=Homo sapiens OX=9606 GN=PFKFB2 PE=1 SV=2	1	7	6	6	7	6	6	14.1	12.1	12.1	58.476	505	505	11.8						1	1				1	1	1									1			0	16.536	997650	1075000
O60826	O60826	18	18	18	Coiled-coil domain-containing protein 22	CCDC22	sp|O60826|CCD22_HUMAN Coiled-coil domain-containing protein 22 OS=Homo sapiens OX=9606 GN=CCDC22 PE=1 SV=1	1	18	18	18	18	18	18	39.2	39.2	39.2	70.755	627	627	13.8				1	1	1		2	1	1		1	1	1		1	1	3		1	2			1	0	323.31	8357500	8535600
O60828	O60828	7	7	7	Polyglutamine-binding protein 1	PQBP1	sp|O60828|PQBP1_HUMAN Polyglutamine-binding protein 1 OS=Homo sapiens OX=9606 GN=PQBP1 PE=1 SV=1	1	7	7	7	7	7	7	21.9	21.9	21.9	30.472	265	265	8.67	1		1		3				1		1					1							1		0	42.648	9294100	8670800
O60830	O60830	4	4	3	Mitochondrial import inner membrane translocase subunit Tim17-B	TIMM17B	sp|O60830|TI17B_HUMAN Mitochondrial import inner membrane translocase subunit Tim17-B OS=Homo sapiens OX=9606 GN=TIMM17B PE=1 SV=1	1	4	4	3	4	4	3	50.6	50.6	43.6	18.273	172	172	13.4									1				2			2									0	43.343	3705100	4304200
O60831	O60831	4	4	4	PRA1 family protein 2	PRAF2	sp|O60831|PRAF2_HUMAN PRA1 family protein 2 OS=Homo sapiens OX=9606 GN=PRAF2 PE=1 SV=1	1	4	4	4	4	4	4	17.4	17.4	17.4	19.258	178	178	13.4				1	1	1											1		1		1	1			0	36.978	828840	821740
O60832	O60832	20	20	20	H/ACA ribonucleoprotein complex subunit 4	DKC1	sp|O60832|DKC1_HUMAN H/ACA ribonucleoprotein complex subunit DKC1 OS=Homo sapiens OX=9606 GN=DKC1 PE=1 SV=3	1	20	20	20	20	20	20	31.9	31.9	31.9	57.673	514	514	14.4			1	1					2	3	2	1	1	5	1	1	3		2		1	1	3		0	58.942	34160000	32785000
O60841	O60841	41	41	41	Eukaryotic translation initiation factor 5B	EIF5B	sp|O60841|IF2P_HUMAN Eukaryotic translation initiation factor 5B OS=Homo sapiens OX=9606 GN=EIF5B PE=1 SV=4	1	41	41	41	41	41	41	33.9	33.9	33.9	138.83	1220	1220	14.6	1	2	2	2	2	1			4	1			1	4	3	5	5	3	3	2	3	6	3		0	323.31	65061000	69213000
O60869	O60869	15	15	15	Endothelial differentiation-related factor 1	EDF1	sp|O60869|EDF1_HUMAN Endothelial differentiation-related factor 1 OS=Homo sapiens OX=9606 GN=EDF1 PE=1 SV=1	1	15	15	15	15	15	15	68.2	68.2	68.2	16.368	148	148	15.9			1							1	1	1	1	2	2	2		2	2	1	1			2	0	74.454	24021000	23073000
O60870	O60870	5	5	5	DNA/RNA-binding protein KIN17	KIN	sp|O60870|KIN17_HUMAN DNA/RNA-binding protein KIN17 OS=Homo sapiens OX=9606 GN=KIN PE=1 SV=2	1	5	5	5	5	5	5	13.7	13.7	13.7	45.373	393	393	10.4		1			2											1								1	0	11.863	1403300	1488700
O60879	O60879	16	15	15	Protein diaphanous homolog 2	DIAPH2	sp|O60879|DIAP2_HUMAN Protein diaphanous homolog 2 OS=Homo sapiens OX=9606 GN=DIAPH2 PE=1 SV=1	1	16	15	15	16	15	15	15.9	15.3	15.3	125.57	1101	1101	8.61	2		1	1	1	1	1	2	3		2	1	1	1										1	0	146.52	3160200	4026400
O60884	O60884	17	17	17	DnaJ homolog subfamily A member 2	DNAJA2	sp|O60884|DNJA2_HUMAN DnaJ homolog subfamily A member 2 OS=Homo sapiens OX=9606 GN=DNAJA2 PE=1 SV=1	1	17	17	17	17	17	17	45.1	45.1	45.1	45.745	412	412	12.8		2	4	1				1	1	2				1	1	1	1	2	3	2	1		1	1	0	110.71	32461000	36408000
O60885	O60885	12	12	8	Bromodomain-containing protein 4	BRD4	sp|O60885|BRD4_HUMAN Bromodomain-containing protein 4 OS=Homo sapiens OX=9606 GN=BRD4 PE=1 SV=2	1	12	12	8	12	12	8	9.4	9.4	7	152.22	1362	1362	9.6	2	1		1	3		1	1					1	2							2		1		0	82.822	7164700	7501300
O60888	O60888	4	4	4	Protein CutA	CUTA	sp|O60888|CUTA_HUMAN Protein CutA OS=Homo sapiens OX=9606 GN=CUTA PE=1 SV=2	1	4	4	4	4	4	4	38.5	38.5	38.5	19.116	179	179	16.2											1					1	1	1	1						0	39.887	3133400	3818600
O60890	O60890	1	1	1	Oligophrenin-1	OPHN1	sp|O60890|OPHN1_HUMAN Oligophrenin-1 OS=Homo sapiens OX=9606 GN=OPHN1 PE=1 SV=1	1	1	1	1	1	1	1	1.6	1.6	1.6	91.64	802	802	4				1																					0.00029512	3.1509	31355	22269
O60906	O60906	2	2	2	Sphingomyelin phosphodiesterase 2	SMPD2	sp|O60906|NSMA_HUMAN Sphingomyelin phosphodiesterase 2 OS=Homo sapiens OX=9606 GN=SMPD2 PE=1 SV=2	1	2	2	2	2	2	2	5.7	5.7	5.7	47.645	423	423	17														1						1					0	15.905	469730	526300
O60907	O60907	10	5	3	F-box-like/WD repeat-containing protein TBL1X	TBL1X	sp|O60907|TBL1X_HUMAN F-box-like/WD repeat-containing protein TBL1X OS=Homo sapiens OX=9606 GN=TBL1X PE=1 SV=3	1	10	5	3	10	5	3	19.6	11.6	7.3	62.495	577	577	12.4						2			1									1					1		0	23.431	762070	896050
O60921	O60921	1	1	1	Checkpoint protein HUS1	HUS1	sp|O60921|HUS1_HUMAN Checkpoint protein HUS1 OS=Homo sapiens OX=9606 GN=HUS1 PE=1 SV=1	1	1	1	1	1	1	1	5	5	5	31.691	280	280	13													1												0.00029612	3.2373	340140	335730
O60925	O60925	10	10	10	Prefoldin subunit 1	PFDN1	sp|O60925|PFD1_HUMAN Prefoldin subunit 1 OS=Homo sapiens OX=9606 GN=PFDN1 PE=1 SV=2	1	10	10	10	10	10	10	73.8	73.8	73.8	14.21	122	122	16.6									1	1		2		2		2	1		1			1	1	2	0	98.199	7572900	9156400
O60927	O60927	3	3	3	Protein phosphatase 1 regulatory subunit 11	PPP1R11	sp|O60927|PP1RB_HUMAN E3 ubiquitin-protein ligase PPP1R11 OS=Homo sapiens OX=9606 GN=PPP1R11 PE=1 SV=1	1	3	3	3	3	3	3	39.7	39.7	39.7	13.952	126	126	10.5	1											2					1								0	182.35	2774700	2695600
O60930	O60930	4	4	4	Ribonuclease H1	RNASEH1	sp|O60930|RNH1_HUMAN Ribonuclease H1 OS=Homo sapiens OX=9606 GN=RNASEH1 PE=1 SV=2	1	4	4	4	4	4	4	20.6	20.6	20.6	32.064	286	286	13					1							1	1									1			0	180.08	1420000	1495200
O60934	O60934	14	14	14	Nibrin	NBN	sp|O60934|NBN_HUMAN Nibrin OS=Homo sapiens OX=9606 GN=NBN PE=1 SV=1	1	14	14	14	14	14	14	21.8	21.8	21.8	84.958	754	754	9.56	3	1		2	1		1	1						2	1				3	1					0	69.679	6744800	6959600
O60936	O60936	6	6	6	Nucleolar protein 3	NOL3	sp|O60936|NOL3_HUMAN Nucleolar protein 3 OS=Homo sapiens OX=9606 GN=NOL3 PE=1 SV=2	1	6	6	6	6	6	6	37	37	37	22.629	208	208	10.2				1	1		1		1			1												1	0	196.57	1144700	1281700
O60941	O60941	6	6	3	Dystrobrevin beta	DTNB	sp|O60941|DTNB_HUMAN Dystrobrevin beta OS=Homo sapiens OX=9606 GN=DTNB PE=1 SV=1	1	6	6	3	6	6	3	14.4	14.4	8.6	71.355	627	627	12.7			1			1				1		1										1	1		0	68.224	943090	1015700
O60942	O60942	8	8	8	mRNA-capping enzyme;Polynucleotide 5-triphosphatase;mRNA guanylyltransferase	RNGTT	sp|O60942|MCE1_HUMAN mRNA-capping enzyme OS=Homo sapiens OX=9606 GN=RNGTT PE=1 SV=1	1	8	8	8	8	8	8	17.9	17.9	17.9	68.556	597	597	9.73			2	1		1	1	1	1						3							1			0	92.375	2063900	2251800
O75027	O75027	7	7	7	ATP-binding cassette sub-family B member 7, mitochondrial	ABCB7	sp|O75027|ABCB7_HUMAN ATP-binding cassette sub-family B member 7, mitochondrial OS=Homo sapiens OX=9606 GN=ABCB7 PE=1 SV=2	1	7	7	7	7	7	7	11.4	11.4	11.4	82.64	752	752	10.6	1		1						1		1			1		1				1					0	56.403	3997300	4232400
O75044;P0DJJ0	O75044;P0DJJ0	9;6	9;6	3;1	SLIT-ROBO Rho GTPase-activating protein 2;SLIT-ROBO Rho GTPase-activating protein 2C	SRGAP2;SRGAP2C	sp|O75044|SRGP2_HUMAN SLIT-ROBO Rho GTPase-activating protein 2 OS=Homo sapiens OX=9606 GN=SRGAP2 PE=1 SV=3;sp|P0DJJ0|SRG2C_HUMAN SLIT-ROBO Rho GTPase-activating protein 2C OS=Homo sapiens OX=9606 GN=SRGAP2C PE=1 SV=1	2	9	9	3	9	9	3	11.4	11.4	5.6	120.87	1071	1071;459	7.56	1	2		1			1	1	1		1													1	0	153.01	2126400	2683300
O75051	O75051	1	1	1	Plexin-A2	PLXNA2	sp|O75051|PLXA2_HUMAN Plexin-A2 OS=Homo sapiens OX=9606 GN=PLXNA2 PE=1 SV=4	1	1	1	1	1	1	1	0.5	0.5	0.5	211.1	1894	1894	11											1														1	-2	0	0
O75054	O75054	6	6	6	Immunoglobulin superfamily member 3	IGSF3	sp|O75054|IGSF3_HUMAN Immunoglobulin superfamily member 3 OS=Homo sapiens OX=9606 GN=IGSF3 PE=2 SV=3	1	6	6	6	6	6	6	6.8	6.8	6.8	135.19	1194	1194	8.67	1	1			1			1				1												1	0	11.621	1257200	1322700
O75063	O75063	4	4	4	Glycosaminoglycan xylosylkinase	FAM20B	sp|O75063|XYLK_HUMAN Glycosaminoglycan xylosylkinase OS=Homo sapiens OX=9606 GN=FAM20B PE=1 SV=1	1	4	4	4	4	4	4	19.1	19.1	19.1	46.432	409	409	11.8						1	1						1								1				0	28.317	124510	135810
O75064	O75064	2	2	2	DENN domain-containing protein 4B	DENND4B	sp|O75064|DEN4B_HUMAN DENN domain-containing protein 4B OS=Homo sapiens OX=9606 GN=DENND4B PE=1 SV=4	1	2	2	2	2	2	2	1.9	1.9	1.9	163.84	1496	1496	10							1						1												0.0022577	2.1029	461710	498840
O75071	O75071	1	1	1	EF-hand calcium-binding domain-containing protein 14	EFCAB14	sp|O75071|EFC14_HUMAN EF-hand calcium-binding domain-containing protein 14 OS=Homo sapiens OX=9606 GN=EFCAB14 PE=1 SV=1	1	1	1	1	1	1	1	2	2	2	55.031	495	495	11											1														0.0019855	2.1984	0	0
O75083	O75083	33	33	33	WD repeat-containing protein 1	WDR1	sp|O75083|WDR1_HUMAN WD repeat-containing protein 1 OS=Homo sapiens OX=9606 GN=WDR1 PE=1 SV=4	1	33	33	33	33	33	33	68	68	68	66.193	606	606	16.2				1			2	2		1	2	3	1	2	2	5	10	6	6	4	1	3	1	1	0	323.31	110130000	113800000
O75094	O75094	2	2	2	Slit homolog 3 protein	SLIT3	sp|O75094|SLIT3_HUMAN Slit homolog 3 protein OS=Homo sapiens OX=9606 GN=SLIT3 PE=2 SV=3	1	2	2	2	2	2	2	1.7	1.7	1.7	167.71	1523	1523	13								1										1							0	34.643	0	0
O75096	O75096	2	2	2	Low-density lipoprotein receptor-related protein 4	LRP4	sp|O75096|LRP4_HUMAN Low-density lipoprotein receptor-related protein 4 OS=Homo sapiens OX=9606 GN=LRP4 PE=1 SV=4	1	2	2	2	2	2	2	2.2	2.2	2.2	212.04	1905	1905	7			1								1														0	30.542	30588	59069
O75110	O75110	1	1	1	Probable phospholipid-transporting ATPase IIA	ATP9A	sp|O75110|ATP9A_HUMAN Probable phospholipid-transporting ATPase IIA OS=Homo sapiens OX=9606 GN=ATP9A PE=1 SV=3	1	1	1	1	1	1	1	1	1	1	118.58	1047	1047	8								1																	0.0011473	2.4211	0	0
O75113	O75113	8	8	8	NEDD4-binding protein 1	N4BP1	sp|O75113|N4BP1_HUMAN NEDD4-binding protein 1 OS=Homo sapiens OX=9606 GN=N4BP1 PE=1 SV=4	1	8	8	8	8	8	8	12.5	12.5	12.5	100.38	896	896	10.3				1	2	1	1		2								2							1	0	108.97	686140	828690
O75116	O75116	48	48	44	Rho-associated protein kinase 2	ROCK2	sp|O75116|ROCK2_HUMAN Rho-associated protein kinase 2 OS=Homo sapiens OX=9606 GN=ROCK2 PE=1 SV=4	1	48	48	44	48	48	44	34.6	34.6	31.8	160.9	1388	1388	11.9	2	3	3	5	1	1	4	3	2		5	4	2	1	3		2	2	1	4	6	2	2		0	323.31	32709000	32268000
O75122	O75122	19	16	16	CLIP-associating protein 2	CLASP2	sp|O75122|CLAP2_HUMAN CLIP-associating protein 2 OS=Homo sapiens OX=9606 GN=CLASP2 PE=1 SV=3	1	19	16	16	19	16	16	21.2	18.7	18.7	141.06	1294	1294	11.8	2				1	1	1	1	2		2		1		1	1	1		1	1	1		1		0	244.82	3376800	3390200
O75127	O75127	7	7	7	Pentatricopeptide repeat-containing protein 1, mitochondrial	PTCD1	sp|O75127|PTCD1_HUMAN Pentatricopeptide repeat-containing protein 1, mitochondrial OS=Homo sapiens OX=9606 GN=PTCD1 PE=1 SV=2	1	7	7	7	7	7	7	10.3	10.3	10.3	78.855	700	700	16.8		1							1	1											1	1	2	1	0	36.654	1309600	1537900
O75128	O75128	2	2	2	Protein cordon-bleu	COBL	sp|O75128|COBL_HUMAN Protein cordon-bleu OS=Homo sapiens OX=9606 GN=COBL PE=1 SV=2	1	2	2	2	2	2	2	2.7	2.7	2.7	135.62	1261	1261	3.5		1			1																				0.0011484	2.4529	39005	41948
O75131	O75131	25	25	24	Copine-3	CPNE3	sp|O75131|CPNE3_HUMAN Copine-3 OS=Homo sapiens OX=9606 GN=CPNE3 PE=1 SV=1	1	25	25	24	25	25	24	42.8	42.8	42.8	60.13	537	537	15.3			2					3	3				1	2	2	4	2	7		5	4				0	323.31	43940000	45510000
O75143	O75143	4	4	4	Autophagy-related protein 13	ATG13	sp|O75143|ATG13_HUMAN Autophagy-related protein 13 OS=Homo sapiens OX=9606 GN=ATG13 PE=1 SV=1	1	4	4	4	4	4	4	13.2	13.2	13.2	56.571	517	517	11.8			1					1				1												1	0	140.12	160840	176870
O75146	O75146	14	13	12	Huntingtin-interacting protein 1-related protein	HIP1R	sp|O75146|HIP1R_HUMAN Huntingtin-interacting protein 1-related protein OS=Homo sapiens OX=9606 GN=HIP1R PE=1 SV=2	1	14	13	12	13	12	12	15.4	14	13.2	119.39	1068	1068	14.5				1	1		1			1		2				1	1		1					3	0	124.38	2654700	2810800
O75147	O75147	2	2	2	Obscurin-like protein 1	OBSL1	sp|O75147|OBSL1_HUMAN Obscurin-like protein 1 OS=Homo sapiens OX=9606 GN=OBSL1 PE=1 SV=4	1	2	2	2	2	2	2	1	1	1	206.94	1896	1896	7				1						1															0.000152	4.0301	398560	407440
O75150	O75150	30	30	28	E3 ubiquitin-protein ligase BRE1B	RNF40	sp|O75150|BRE1B_HUMAN E3 ubiquitin-protein ligase BRE1B OS=Homo sapiens OX=9606 GN=RNF40 PE=1 SV=5	1	30	30	28	30	30	28	29.2	29.2	27.6	113.68	1001	1001	13.5	4	1	2		1			1	1	3	2	1	1	2	1		1	1	3	3	1	3	3	1	0	309.31	18161000	17654000
O75151	O75151	3	3	3	Lysine-specific demethylase PHF2	PHF2	sp|O75151|PHF2_HUMAN Lysine-specific demethylase PHF2 OS=Homo sapiens OX=9606 GN=PHF2 PE=1 SV=4	1	3	3	3	3	3	3	4.2	4.2	4.2	120.77	1096	1096	5			2						1																0	9.2687	419290	486610
O75152;A0A1B0GTU1	O75152;A0A1B0GTU1	15;9	15;9	15;9	Zinc finger CCCH domain-containing protein 11A	ZC3H11A	sp|O75152|ZC11A_HUMAN Zinc finger CCCH domain-containing protein 11A OS=Homo sapiens OX=9606 GN=ZC3H11A PE=1 SV=3;sp|A0A1B0GTU1|ZC11B_HUMAN Zinc finger CCCH domain-containing protein 11B OS=Homo sapiens OX=9606 GN=ZC3H11B PE=4 SV=1	2	15	15	15	15	15	15	24.1	24.1	24.1	89.13	810	810;805	13.2				2	1	2			1	1	1		2				1	2			1	1		2	0	264	7053300	7326500
O75153;Q9Y5I4	O75153	40;1	40;1	40;1	Clustered mitochondria protein homolog	CLUH	sp|O75153|CLU_HUMAN Clustered mitochondria protein homolog OS=Homo sapiens OX=9606 GN=CLUH PE=1 SV=2	2	40	40	40	40	40	40	37.5	37.5	37.5	146.67	1309	1309;1007	12.4	3	2	2	4	5	2	3	2	1	1	2	2	3	2	3	3	2	2		1	3	4	4	3	0	323.31	29277000	29694000
O75155	O75155	6	1	1	Cullin-associated NEDD8-dissociated protein 2	CAND2	sp|O75155|CAND2_HUMAN Cullin-associated NEDD8-dissociated protein 2 OS=Homo sapiens OX=9606 GN=CAND2 PE=1 SV=3	1	6	1	1	6	1	1	4.7	1.5	1.5	135.25	1236	1236	24																								1	0.0029285	1.8652	0	0
O75157	O75157	2	2	1	TSC22 domain family protein 2	TSC22D2	sp|O75157|T22D2_HUMAN TSC22 domain family protein 2 OS=Homo sapiens OX=9606 GN=TSC22D2 PE=1 SV=3	1	2	2	1	1	1	1	2.6	2.6	1.5	79.227	780	780	12												1													0	9.9614	588880	403600
O75164	O75164	3	3	3	Lysine-specific demethylase 4A	KDM4A	sp|O75164|KDM4A_HUMAN Lysine-specific demethylase 4A OS=Homo sapiens OX=9606 GN=KDM4A PE=1 SV=2	1	3	3	3	3	3	3	4.1	4.1	4.1	120.66	1064	1064	7.33	1	1																	1						0	9.4435	291810	338080
O75165	O75165	22	22	21	DnaJ homolog subfamily C member 13	DNAJC13	sp|O75165|DJC13_HUMAN DnaJ homolog subfamily C member 13 OS=Homo sapiens OX=9606 GN=DNAJC13 PE=1 SV=5	1	22	22	21	21	21	21	14.4	14.4	13.7	254.41	2243	2243	13.7	1						1	3	3	2	1	1	1	1		2		1	1	3			1	2	0	323.31	6880000	7363400
O75170	O75170	5	5	5	Serine/threonine-protein phosphatase 6 regulatory subunit 2	PPP6R2	sp|O75170|PP6R2_HUMAN Serine/threonine-protein phosphatase 6 regulatory subunit 2 OS=Homo sapiens OX=9606 GN=PPP6R2 PE=1 SV=2	1	5	5	5	5	5	5	10.2	10.2	10.2	104.94	966	966	10	1					1			1						1				1						0	34.743	195210	298100
O75175	O75175	7	7	7	CCR4-NOT transcription complex subunit 3	CNOT3	sp|O75175|CNOT3_HUMAN CCR4-NOT transcription complex subunit 3 OS=Homo sapiens OX=9606 GN=CNOT3 PE=1 SV=1	1	7	7	7	7	7	7	10	10	10	81.871	753	753	5.22	3	2	1		1				1														1		0	85.282	3448600	4477100
O75179	O75179	23	14	14	Ankyrin repeat domain-containing protein 17	ANKRD17	sp|O75179|ANR17_HUMAN Ankyrin repeat domain-containing protein 17 OS=Homo sapiens OX=9606 GN=ANKRD17 PE=1 SV=3	1	23	14	14	23	14	14	12.4	9.1	9.1	274.25	2603	2603	9.78	1	2	1	1			1	1	2	2	1		2	1					1	1	1				0	230.33	3346900	3651900
O75182	O75182	1	1	1	Paired amphipathic helix protein Sin3b	SIN3B	sp|O75182|SIN3B_HUMAN Paired amphipathic helix protein Sin3b OS=Homo sapiens OX=9606 GN=SIN3B PE=1 SV=2	1	1	1	1	1	1	1	1.4	1.4	1.4	133.06	1162	1162	4				1																					1	-2	0	0
O75190;Q8NHS0	O75190	9;2	9;2	8;1	DnaJ homolog subfamily B member 6	DNAJB6	sp|O75190|DNJB6_HUMAN DnaJ homolog subfamily B member 6 OS=Homo sapiens OX=9606 GN=DNAJB6 PE=1 SV=2	2	9	9	8	9	9	8	34.4	34.4	34.4	36.087	326	326;232	15.6	1				1			1		1										1	1	1	3		0	297.13	1122400	1301400
O75191	O75191	4	4	4	Xylulose kinase	XYLB	sp|O75191|XYLB_HUMAN Xylulose kinase OS=Homo sapiens OX=9606 GN=XYLB PE=1 SV=3	1	4	4	4	4	4	4	11.2	11.2	11.2	58.382	536	536	15				1														1	2						0	14.722	2765400	2805600
O75197	O75197	3	3	3	Low-density lipoprotein receptor-related protein 5	LRP5	sp|O75197|LRP5_HUMAN Low-density lipoprotein receptor-related protein 5 OS=Homo sapiens OX=9606 GN=LRP5 PE=1 SV=2	1	3	3	3	3	3	3	1.7	1.7	1.7	179.14	1615	1615	9						1			1			1													0.0017138	2.3142	657750	904930
O75208	O75208	4	4	4	Ubiquinone biosynthesis protein COQ9, mitochondrial	COQ9	sp|O75208|COQ9_HUMAN Ubiquinone biosynthesis protein COQ9, mitochondrial OS=Homo sapiens OX=9606 GN=COQ9 PE=1 SV=1	1	4	4	4	4	4	4	17.6	17.6	17.6	35.509	318	318	14				1								1		1					1		1				0	165.25	1956100	2454600
O75223	O75223	15	15	15	Gamma-glutamylcyclotransferase	GGCT	sp|O75223|GGCT_HUMAN Gamma-glutamylcyclotransferase OS=Homo sapiens OX=9606 GN=GGCT PE=1 SV=1	1	15	15	15	15	15	15	80.3	80.3	80.3	21.007	188	188	12.9	1	1		1			1			1	1	2	2	3		1	2					1	1	1	0	323.31	14867000	12918000
O75251	O75251	7	7	7	NADH dehydrogenase [ubiquinone] iron-sulfur protein 7, mitochondrial	NDUFS7	sp|O75251|NDUS7_HUMAN NADH dehydrogenase [ubiquinone] iron-sulfur protein 7, mitochondrial OS=Homo sapiens OX=9606 GN=NDUFS7 PE=1 SV=3	1	7	7	7	7	7	7	21.6	21.6	21.6	23.563	213	213	18.6													1			1	2			1		3			0	13.23	17859000	19157000
O75290	O75290	1	1	1	Zinc finger protein 780A	ZNF780A	sp|O75290|Z780A_HUMAN Zinc finger protein 780A OS=Homo sapiens OX=9606 GN=ZNF780A PE=1 SV=3	1	1	1	1	1	1	1	1.6	1.6	1.6	74.53	641	641	10										1															0.0010154	2.68	42772	54455
O75306	O75306	12	12	12	NADH dehydrogenase [ubiquinone] iron-sulfur protein 2, mitochondrial	NDUFS2	sp|O75306|NDUS2_HUMAN NADH dehydrogenase [ubiquinone] iron-sulfur protein 2, mitochondrial OS=Homo sapiens OX=9606 GN=NDUFS2 PE=1 SV=2	1	12	12	12	12	12	12	37.1	37.1	37.1	52.545	463	463	16.8		1	1												1	2	4	3	1		1			3	0	169.81	20973000	24023000
P36537;Q9BY64;O75310	P36537;Q9BY64;O75310	1;1;1	1;1;1	1;1;1	UDP-glucuronosyltransferase 2B10;UDP-glucuronosyltransferase 2B28;UDP-glucuronosyltransferase 2B11	UGT2B10;UGT2B28;UGT2B11	sp|P36537|UDB10_HUMAN UDP-glucuronosyltransferase 2B10 OS=Homo sapiens OX=9606 GN=UGT2B10 PE=1 SV=1;sp|Q9BY64|UDB28_HUMAN UDP-glucuronosyltransferase 2B28 OS=Homo sapiens OX=9606 GN=UGT2B28 PE=1 SV=1;sp|O75310|UDB11_HUMAN UDP-glucuronosyltransferase 2B11 O	3	1	1	1	1	1	1	1.9	1.9	1.9	60.773	528	528;529;529	23																							1		1	-2	119690	112770
O75312	O75312	12	12	12	Zinc finger protein ZPR1	ZPR1	sp|O75312|ZPR1_HUMAN Zinc finger protein ZPR1 OS=Homo sapiens OX=9606 GN=ZPR1 PE=1 SV=1	1	12	12	12	12	12	12	31.6	31.6	31.6	50.925	459	459	13.5					2	1	2		1	2				1		1			1	1	2	1		1	0	287.05	8012800	8148800
O75317	O75317	2	2	2	Ubiquitin carboxyl-terminal hydrolase 12	USP12	sp|O75317|UBP12_HUMAN Ubiquitin carboxyl-terminal hydrolase 12 OS=Homo sapiens OX=9606 GN=USP12 PE=1 SV=2	1	2	2	2	2	2	2	4.3	4.3	4.3	42.857	370	370	6					1		1																		0.0037453	1.7372	293850	322400
O75319	O75319	4	4	4	RNA/RNP complex-1-interacting phosphatase	DUSP11	sp|O75319|DUS11_HUMAN RNA/RNP complex-1-interacting phosphatase OS=Homo sapiens OX=9606 GN=DUSP11 PE=1 SV=2	1	4	4	4	4	4	4	16.4	16.4	16.4	43.71	377	377	11.5									2	1								1							0	29.541	546260	523750
O75323	O75323	9	8	8	Protein NipSnap homolog 2	GBAS	sp|O75323|NIPS2_HUMAN Protein NipSnap homolog 2 OS=Homo sapiens OX=9606 GN=NIPSNAP2 PE=1 SV=1	1	9	8	8	9	8	8	39.5	37.1	37.1	33.742	286	286	15.4										1			1	1	1	1	2	1	1						0	93.843	12797000	15359000
O75330	O75330	11	11	11	Hyaluronan mediated motility receptor	HMMR	sp|O75330|HMMR_HUMAN Hyaluronan mediated motility receptor OS=Homo sapiens OX=9606 GN=HMMR PE=1 SV=2	1	11	11	11	11	11	11	17.5	17.5	17.5	84.099	724	724	12.7		1		1	1		2					1						1		1	1	2			0	192.18	2977200	2608000
O75340	O75340	6	6	6	Programmed cell death protein 6	PDCD6	sp|O75340|PDCD6_HUMAN Programmed cell death protein 6 OS=Homo sapiens OX=9606 GN=PDCD6 PE=1 SV=1	1	6	6	6	6	6	6	40.3	40.3	40.3	21.868	191	191	16.3													1		1	2	1	1	1						0	45.583	10082000	11047000
O75347	O75347	13	13	13	Tubulin-specific chaperone A	TBCA	sp|O75347|TBCA_HUMAN Tubulin-specific chaperone A OS=Homo sapiens OX=9606 GN=TBCA PE=1 SV=3	1	13	13	13	13	13	13	75.9	75.9	75.9	12.855	108	108	16.3	1									2	1	1		1		1	2	4	7	2	1				0	37.203	27541000	28942000
O75348;O95670	O75348	8;2	8;2	8;2	V-type proton ATPase subunit G 1	ATP6V1G1	sp|O75348|VATG1_HUMAN V-type proton ATPase subunit G 1 OS=Homo sapiens OX=9606 GN=ATP6V1G1 PE=1 SV=3	2	8	8	8	8	8	8	61.9	61.9	61.9	13.757	118	118;118	18.6							1	2										1	1	1	3	3	2	1	0	170.54	8449900	8674900
O75351	O75351	15	15	11	Vacuolar protein sorting-associated protein 4B	VPS4B	sp|O75351|VPS4B_HUMAN Vacuolar protein sorting-associated protein 4B OS=Homo sapiens OX=9606 GN=VPS4B PE=1 SV=2	1	15	15	11	15	15	11	42.3	42.3	34.5	49.301	444	444	16		1					1					1	4	2	1	2			1			2	3	1	0	240.28	14082000	16382000
O75352	O75352	2	2	2	Mannose-P-dolichol utilization defect 1 protein	MPDU1	sp|O75352|MPU1_HUMAN Mannose-P-dolichol utilization defect 1 protein OS=Homo sapiens OX=9606 GN=MPDU1 PE=1 SV=2	1	2	2	2	2	2	2	8.1	8.1	8.1	26.638	247	247	11									1				1												0	27.529	1815000	1016300
O75356	O75356	1	1	1	Ectonucleoside triphosphate diphosphohydrolase 5	ENTPD5	sp|O75356|ENTP5_HUMAN Ectonucleoside triphosphate diphosphohydrolase 5 OS=Homo sapiens OX=9606 GN=ENTPD5 PE=1 SV=1	1	1	1	1	1	1	1	5.1	5.1	5.1	47.517	428	428	23																							1		0	8.247	40574	41486
O75362	O75362	4	4	4	Zinc finger protein 217	ZNF217	sp|O75362|ZN217_HUMAN Zinc finger protein 217 OS=Homo sapiens OX=9606 GN=ZNF217 PE=1 SV=1	1	4	4	4	4	4	4	3.9	3.9	3.9	115.27	1048	1048	13.2	1									1										1		1			0	5.2788	730910	583470
O75367	O75367	15	15	13	Core histone macro-H2A.1	H2AFY	sp|O75367|H2AY_HUMAN Core histone macro-H2A.1 OS=Homo sapiens OX=9606 GN=MACROH2A1 PE=1 SV=4	1	15	15	13	15	15	13	40.9	40.9	33.9	39.617	372	372	13.7			1	1		1	1		1	1	1		2	3	1	2	2	3	1		1	1			0	151.96	30414000	37998000
O75368	O75368	9	9	9	SH3 domain-binding glutamic acid-rich-like protein	SH3BGRL	sp|O75368|SH3L1_HUMAN SH3 domain-binding glutamic acid-rich-like protein OS=Homo sapiens OX=9606 GN=SH3BGRL PE=1 SV=1	1	9	9	9	9	9	9	85.1	85.1	85.1	12.774	114	114	14.3			1	1	1	1		1								3	1	1	1	1		2	1		0	283.75	19691000	28787000
O75369	O75369	179	179	161	Filamin-B	FLNB	sp|O75369|FLNB_HUMAN Filamin-B OS=Homo sapiens OX=9606 GN=FLNB PE=1 SV=2	1	179	179	161	179	179	161	78.1	78.1	73.7	278.16	2602	2602	15.6	3	5	8	7	4	18	5	10	6	6	24	21	13	12	29	28	39	40	35	27	17	24	24	15	0	323.31	671880000	718040000
O75376	O75376	15	13	13	Nuclear receptor corepressor 1	NCOR1	sp|O75376|NCOR1_HUMAN Nuclear receptor corepressor 1 OS=Homo sapiens OX=9606 GN=NCOR1 PE=1 SV=2	1	15	13	13	15	13	13	8.1	7.4	7.4	270.21	2440	2440	16	1	1									2			1	2				3	1			2	2	0	89.143	3396600	3576200
O75379	O75379	1	1	1	Vesicle-associated membrane protein 4	VAMP4	sp|O75379|VAMP4_HUMAN Vesicle-associated membrane protein 4 OS=Homo sapiens OX=9606 GN=VAMP4 PE=1 SV=2	1	1	1	1	1	1	1	13.5	13.5	13.5	16.397	141	141	1	1																								0	4.4449	44152	58742
O75380	O75380	7	7	6	NADH dehydrogenase [ubiquinone] iron-sulfur protein 6, mitochondrial	NDUFS6	sp|O75380|NDUS6_HUMAN NADH dehydrogenase [ubiquinone] iron-sulfur protein 6, mitochondrial OS=Homo sapiens OX=9606 GN=NDUFS6 PE=1 SV=1	1	7	7	6	6	6	6	62.9	62.9	52.4	13.711	124	124	9.5	2						5										1	1					1		0	101.23	9762000	9655200
O75381	O75381	5	5	5	Peroxisomal membrane protein PEX14	PEX14	sp|O75381|PEX14_HUMAN Peroxisomal membrane protein PEX14 OS=Homo sapiens OX=9606 GN=PEX14 PE=1 SV=1	1	5	5	5	5	5	5	17.2	17.2	17.2	41.236	377	377	17.2						1												2			1		1		0	44.426	4707700	4204900
O75382	O75382	2	2	2	Tripartite motif-containing protein 3	TRIM3	sp|O75382|TRIM3_HUMAN Tripartite motif-containing protein 3 OS=Homo sapiens OX=9606 GN=TRIM3 PE=1 SV=2	1	2	2	2	2	2	2	3.9	3.9	3.9	80.829	744	744	16.7							1														1	1			0	28.608	280690	322490
O75385	O75385	1	1	1	Serine/threonine-protein kinase ULK1	ULK1	sp|O75385|ULK1_HUMAN Serine/threonine-protein kinase ULK1 OS=Homo sapiens OX=9606 GN=ULK1 PE=1 SV=2	1	1	1	1	1	1	1	1.1	1.1	1.1	112.63	1050	1050	21																					1				0.00073003	2.8543	159720	149590
O75390	O75390	17	17	17	Citrate synthase, mitochondrial	CS	sp|O75390|CISY_HUMAN Citrate synthase, mitochondrial OS=Homo sapiens OX=9606 GN=CS PE=1 SV=2	1	17	17	17	17	17	17	45.1	45.1	45.1	51.712	466	466	16.4					1	1	1				1	1	2	4	6	4	2	5	2	2		1	5	1	0	323.31	86160000	90690000
O75391	O75391	10	10	10	Sperm-associated antigen 7	SPAG7	sp|O75391|SPAG7_HUMAN Sperm-associated antigen 7 OS=Homo sapiens OX=9606 GN=SPAG7 PE=1 SV=2	1	10	10	10	10	10	10	55.1	55.1	55.1	26.034	227	227	15.7	1	2						1						1				2	1		2	3	2		0	110.45	11586000	13626000
O75394	O75394	1	1	1	39S ribosomal protein L33, mitochondrial	MRPL33	sp|O75394|RM33_HUMAN 39S ribosomal protein L33, mitochondrial OS=Homo sapiens OX=9606 GN=MRPL33 PE=1 SV=1	1	1	1	1	1	1	1	16.9	16.9	16.9	7.6191	65	65	16																1									0	4.083	2796400	3451200
O75396	O75396	9	9	8	Vesicle-trafficking protein SEC22b	SEC22B	sp|O75396|SC22B_HUMAN Vesicle-trafficking protein SEC22b OS=Homo sapiens OX=9606 GN=SEC22B PE=1 SV=4	1	9	9	8	8	8	8	39.1	39.1	34.9	24.593	215	215	12.8		1	1					1		1	1			1		1	1						1	1	0	274.41	7732300	8374900
O75400	O75400	22	22	20	Pre-mRNA-processing factor 40 homolog A	PRPF40A	sp|O75400|PR40A_HUMAN Pre-mRNA-processing factor 40 homolog A OS=Homo sapiens OX=9606 GN=PRPF40A PE=1 SV=2	1	22	22	20	22	22	20	25.2	25.2	24.3	108.8	957	957	16.2				2					2	1				1	3	5	4		2	1	1	2	1	2	0	241.47	38920000	43060000
O75410	O75410	21	21	18	Transforming acidic coiled-coil-containing protein 1	TACC1	sp|O75410|TACC1_HUMAN Transforming acidic coiled-coil-containing protein 1 OS=Homo sapiens OX=9606 GN=TACC1 PE=1 SV=2	1	21	21	18	21	21	18	30.6	30.6	27.3	87.793	805	805	11.1	1	1	1	2	1	2		1	2	2	5	3	1			1	1		1		1	1	2		0	275.41	16621000	20836000
O75414	O75414	1	1	1	Nucleoside diphosphate kinase 6	NME6	sp|O75414|NDK6_HUMAN Nucleoside diphosphate kinase 6 OS=Homo sapiens OX=9606 GN=NME6 PE=1 SV=3	1	1	1	1	1	1	1	7	7	7	21.142	186	186	20.5																				1	1				0.0017126	2.2877	51201	83674
O75417	O75417	2	2	2	DNA polymerase theta	POLQ	sp|O75417|DPOLQ_HUMAN DNA polymerase theta OS=Homo sapiens OX=9606 GN=POLQ PE=1 SV=2	1	2	2	2	2	2	2	1.4	1.4	1.4	289.62	2590	2590	15.5								1															1		0.00014888	3.3735	103460	99509
O75419	O75419	2	2	2	Cell division control protein 45 homolog	CDC45	sp|O75419|CDC45_HUMAN Cell division control protein 45 homolog OS=Homo sapiens OX=9606 GN=CDC45 PE=1 SV=1	1	2	2	2	2	2	2	5.3	5.3	5.3	65.568	566	566	14.3									1	1														1	0	12.578	353350	388670
O75420	O75420	8	8	8	PERQ amino acid-rich with GYF domain-containing protein 1	GIGYF1	sp|O75420|GGYF1_HUMAN GRB10-interacting GYF protein 1 OS=Homo sapiens OX=9606 GN=GIGYF1 PE=1 SV=2	1	8	8	8	8	8	8	9.7	9.7	9.7	114.6	1035	1035	8.25	1		1	1			2		1							1			1						0	38.408	1492400	1773700
O75427	O75427	5	5	5	Leucine-rich repeat and calponin homology domain-containing protein 4	LRCH4	sp|O75427|LRCH4_HUMAN Leucine-rich repeat and calponin homology domain-containing protein 4 OS=Homo sapiens OX=9606 GN=LRCH4 PE=1 SV=2	1	5	5	5	5	5	5	13	13	13	73.449	683	683	11						2			1	1	1	1											1		0	31.597	904040	1096500
O75431	O75431	10	10	10	Metaxin-2	MTX2	sp|O75431|MTX2_HUMAN Metaxin-2 OS=Homo sapiens OX=9606 GN=MTX2 PE=1 SV=1	1	10	10	10	10	10	10	36.9	36.9	36.9	29.763	263	263	15.9			1							1		1	1	2	1	1			1	1			1	2	0	220.04	6331400	7806200
O75436	O75436	15	15	14	Vacuolar protein sorting-associated protein 26A	VPS26A	sp|O75436|VP26A_HUMAN Vacuolar protein sorting-associated protein 26A OS=Homo sapiens OX=9606 GN=VPS26A PE=1 SV=2	1	15	15	14	15	15	14	54.4	54.4	54.4	38.169	327	327	15.4		1	1	1					2	1			1	2	1		1	2		3	1	4	1		0	213.85	16909000	19894000
O75438	O75438	4	4	3	NADH dehydrogenase [ubiquinone] 1 beta subcomplex subunit 1	NDUFB1	sp|O75438|NDUB1_HUMAN NADH dehydrogenase [ubiquinone] 1 beta subcomplex subunit 1 OS=Homo sapiens OX=9606 GN=NDUFB1 PE=1 SV=1	1	4	4	3	3	3	3	50	50	36.2	6.9611	58	58	9.33						1	1								1										0	13.699	1177400	1519700
O75439	O75439	14	13	13	Mitochondrial-processing peptidase subunit beta	PMPCB	sp|O75439|MPPB_HUMAN Mitochondrial-processing peptidase subunit beta OS=Homo sapiens OX=9606 GN=PMPCB PE=1 SV=2	1	14	13	13	14	13	13	36.6	35.2	35.2	54.366	489	489	13.4						3	1	1	2	1		1			1	1	3	1				1	1	1	0	316.58	11939000	13414000
O75446	O75446	2	2	2	Histone deacetylase complex subunit SAP30	SAP30	sp|O75446|SAP30_HUMAN Histone deacetylase complex subunit SAP30 OS=Homo sapiens OX=9606 GN=SAP30 PE=1 SV=1	1	2	2	2	2	2	2	8.6	8.6	8.6	23.306	220	220	19																1				1	1				0	8.5969	1971100	2288900
O75448	O75448	7	7	7	Mediator of RNA polymerase II transcription subunit 24	MED24	sp|O75448|MED24_HUMAN Mediator of RNA polymerase II transcription subunit 24 OS=Homo sapiens OX=9606 GN=MED24 PE=1 SV=1	1	7	7	7	7	7	7	8.3	8.3	8.3	110.3	989	989	16.3									1					2	1			1		1				1	0	52.769	987130	1048400
O75449	O75449	8	8	8	Katanin p60 ATPase-containing subunit A1	KATNA1	sp|O75449|KTNA1_HUMAN Katanin p60 ATPase-containing subunit A1 OS=Homo sapiens OX=9606 GN=KATNA1 PE=1 SV=1	1	8	8	8	8	8	8	19.1	19.1	19.1	55.964	491	491	10.1	2	1	1					1	1												1	1		1	0	86.309	1135000	1202700
O75460	O75460	1	1	1	Serine/threonine-protein kinase/endoribonuclease IRE1;Serine/threonine-protein kinase;Endoribonuclease	1.00 ERN	sp|O75460|ERN1_HUMAN Serine/threonine-protein kinase/endoribonuclease IRE1 OS=Homo sapiens OX=9606 GN=ERN1 PE=1 SV=2	1	1	1	1	1	1	1	2.3	2.3	2.3	109.73	977	977	4				1																					0	11.581	54027	56446
Q6AW86;O75467	Q6AW86;O75467	1;1	1;1	1;1	Zinc finger protein 324B;Zinc finger protein 324A	ZNF324B;ZNF324	sp|Q6AW86|Z324B_HUMAN Zinc finger protein 324B OS=Homo sapiens OX=9606 GN=ZNF324B PE=1 SV=1;sp|O75467|Z324A_HUMAN Zinc finger protein 324A OS=Homo sapiens OX=9606 GN=ZNF324 PE=2 SV=1	2	1	1	1	1	1	1	2	2	2	60.601	544	544;553	17																	1								0.0019912	2.2496	491670	508990
O75475	O75475	14	14	14	PC4 and SFRS1-interacting protein	PSIP1	sp|O75475|PSIP1_HUMAN PC4 and SFRS1-interacting protein OS=Homo sapiens OX=9606 GN=PSIP1 PE=1 SV=1	1	14	14	14	14	14	14	30.4	30.4	30.4	60.103	530	530	11.6		2	2	1	1		1	1	1		1		1		3	1	1	1				1	1	1	0	158.54	8875200	12133000
O75477	O75477	13	10	10	Erlin-1	ERLIN1	sp|O75477|ERLN1_HUMAN Erlin-1 OS=Homo sapiens OX=9606 GN=ERLIN1 PE=1 SV=2	1	13	10	10	13	10	10	31	25.6	25.6	39.171	348	348	13.6			1		3		1	1							1	1	1		4	2	1				0	65.84	11696000	13271000
O75489	O75489	11	11	11	NADH dehydrogenase [ubiquinone] iron-sulfur protein 3, mitochondrial	NDUFS3	sp|O75489|NDUS3_HUMAN NADH dehydrogenase [ubiquinone] iron-sulfur protein 3, mitochondrial OS=Homo sapiens OX=9606 GN=NDUFS3 PE=1 SV=1	1	11	11	11	11	11	11	39	39	39	30.241	264	264	11.9	1			1	1	1		1	1		1		1				1	1		1	1	1			0	102.62	8504000	7645500
O75494;Q8WXF0	O75494	9;3	9;3	9;3	Serine/arginine-rich splicing factor 10	SRSF10	sp|O75494|SRS10_HUMAN Serine/arginine-rich splicing factor 10 OS=Homo sapiens OX=9606 GN=SRSF10 PE=1 SV=1	2	9	9	9	9	9	9	27.9	27.9	27.9	31.3	262	262;261	13.2	1	1			1	1	2					1					2	1	1		2	1	1		0	168.46	15070000	17503000
O75496	O75496	1	1	1	Geminin	GMNN	sp|O75496|GEMI_HUMAN Geminin OS=Homo sapiens OX=9606 GN=GMNN PE=1 SV=1	1	1	1	1	1	1	1	8.6	8.6	8.6	23.565	209	209	2		1																							0	101.13	301160	241100
O75521	O75521	9	9	9	Enoyl-CoA delta isomerase 2, mitochondrial	ECI2	sp|O75521|ECI2_HUMAN Enoyl-CoA delta isomerase 2 OS=Homo sapiens OX=9606 GN=ECI2 PE=1 SV=4	1	9	9	9	9	9	9	31	31	31	43.585	394	394	13.9				1			1	1	1	1			1			1				1	1	1	1		0	232.38	3012900	3085700
O75525	O75525	3	1	1	KH domain-containing, RNA-binding, signal transduction-associated protein 3	KHDRBS3	sp|O75525|KHDR3_HUMAN KH domain-containing, RNA-binding, signal transduction-associated protein 3 OS=Homo sapiens OX=9606 GN=KHDRBS3 PE=1 SV=1	1	3	1	1	3	1	1	8.1	3.2	3.2	38.799	346	346	6						1																			1	-2	0	0
O75526;Q8N7X1	O75526	6;2	1;1	1;1	RNA-binding motif protein, X-linked-like-2	RBMXL2	sp|O75526|RMXL2_HUMAN RNA-binding motif protein, X-linked-like-2 OS=Homo sapiens OX=9606 GN=RBMXL2 PE=1 SV=3	2	6	1	1	6	1	1	9.4	4.6	4.6	42.814	392	392;1067	14														1											1	-2	3583600	3863700
O75528	O75528	3	2	2	Transcriptional adapter 3	TADA3	sp|O75528|TADA3_HUMAN Transcriptional adapter 3 OS=Homo sapiens OX=9606 GN=TADA3 PE=1 SV=1	1	3	2	2	3	2	2	7.4	5.8	5.8	48.902	432	432	9.33			2																			1			0	4.6041	526230	639320
O75529	O75529	2	2	2	TAF5-like RNA polymerase II p300/CBP-associated factor-associated factor 65 kDa subunit 5L	TAF5L	sp|O75529|TAF5L_HUMAN TAF5-like RNA polymerase II p300/CBP-associated factor-associated factor 65 kDa subunit 5L OS=Homo sapiens OX=9606 GN=TAF5L PE=1 SV=1	1	2	2	2	2	2	2	4.9	4.9	4.9	66.155	589	589	9.5								1			1														0	30.412	207890	202270
O75530	O75530	9	9	9	Polycomb protein EED	EED	sp|O75530|EED_HUMAN Polycomb protein EED OS=Homo sapiens OX=9606 GN=EED PE=1 SV=2	1	9	9	9	9	9	9	27.4	27.4	27.4	50.197	441	441	9.91	1					2	3	1						2		1							1		0	208.09	3501600	3694800
O75531	O75531	5	5	5	Barrier-to-autointegration factor;Barrier-to-autointegration factor, N-terminally processed	BANF1	sp|O75531|BAF_HUMAN Barrier-to-autointegration factor OS=Homo sapiens OX=9606 GN=BANF1 PE=1 SV=1	1	5	5	5	5	5	5	37.1	37.1	37.1	10.058	89	89	12	1	1								1		1						1	1			1			0	12.445	6066600	8630500
O75533	O75533	60	60	60	Splicing factor 3B subunit 1	SF3B1	sp|O75533|SF3B1_HUMAN Splicing factor 3B subunit 1 OS=Homo sapiens OX=9606 GN=SF3B1 PE=1 SV=3	1	60	60	60	60	60	60	45.6	45.6	45.6	145.83	1304	1304	15			5	2	3	4	2	1		1	4		4	4	5	5	10	5	3	2	1	2	5	9	0	323.31	68849000	76639000
O75534	O75534	37	37	37	Cold shock domain-containing protein E1	CSDE1	sp|O75534|CSDE1_HUMAN Cold shock domain-containing protein E1 OS=Homo sapiens OX=9606 GN=CSDE1 PE=1 SV=2	1	37	37	37	37	37	37	47.7	47.7	47.7	88.884	798	798	12.9	3	2	3	1		1	1	3	1	1	1	2	2	3	3	3	3	3	1	2	3		3	1	0	323.31	47660000	47169000
O75554	O75554	4	4	4	WW domain-binding protein 4	WBP4	sp|O75554|WBP4_HUMAN WW domain-binding protein 4 OS=Homo sapiens OX=9606 GN=WBP4 PE=1 SV=1	1	4	4	4	4	4	4	12.8	12.8	12.8	42.506	376	376	15.8									1				1					1					1		0	18.829	544670	590690
O75564	O75564	1	1	1	Jerky protein homolog	JRK	sp|O75564|JERKY_HUMAN Jerky protein homolog OS=Homo sapiens OX=9606 GN=JRK PE=1 SV=3	1	1	1	1	1	1	1	2.9	2.9	2.9	61.815	556	556	24																								1	1	-2	68137	78361
O75569	O75569	8	8	8	Interferon-inducible double-stranded RNA-dependent protein kinase activator A	PRKRA	sp|O75569|PRKRA_HUMAN Interferon-inducible double-stranded RNA-dependent protein kinase activator A OS=Homo sapiens OX=9606 GN=PRKRA PE=1 SV=1	1	8	8	8	8	8	8	24.6	24.6	24.6	34.404	313	313	12.4							1	1	1	1		1	1				1	2							0	52.512	9082500	9653900
O75575	O75575	1	1	1	DNA-directed RNA polymerase III subunit RPC9	CRCP	sp|O75575|RPC9_HUMAN DNA-directed RNA polymerase III subunit RPC9 OS=Homo sapiens OX=9606 GN=CRCP PE=1 SV=1	1	1	1	1	1	1	1	9.5	9.5	9.5	16.871	148	148	4				1																					0.0046787	1.5945	0	0
O75581	O75581	5	5	5	Low-density lipoprotein receptor-related protein 6	LRP6	sp|O75581|LRP6_HUMAN Low-density lipoprotein receptor-related protein 6 OS=Homo sapiens OX=9606 GN=LRP6 PE=1 SV=2	1	5	5	5	5	5	5	4.4	4.4	4.4	180.43	1613	1613	14.8			1								2										2	1			0	51.234	667980	799890
O75582	O75582	1	1	1	Ribosomal protein S6 kinase alpha-5	RPS6KA5	sp|O75582|KS6A5_HUMAN Ribosomal protein S6 kinase alpha-5 OS=Homo sapiens OX=9606 GN=RPS6KA5 PE=1 SV=1	1	1	1	1	1	1	1	1	1	1	89.864	802	802	2		1																							1	-2	93945	123510
O75586	O75586	2	2	2	Mediator of RNA polymerase II transcription subunit 6	MED6	sp|O75586|MED6_HUMAN Mediator of RNA polymerase II transcription subunit 6 OS=Homo sapiens OX=9606 GN=MED6 PE=1 SV=2	1	2	2	2	2	2	2	11	11	11	28.424	246	246	13.5											1					1									0	49.277	1563400	1505100
O75592	O75592	11	11	11	E3 ubiquitin-protein ligase MYCBP2	MYCBP2	sp|O75592|MYCB2_HUMAN E3 ubiquitin-protein ligase MYCBP2 OS=Homo sapiens OX=9606 GN=MYCBP2 PE=1 SV=4	1	11	11	11	11	11	11	3.2	3.2	3.2	513.63	4678	4678	9.58	1	2	2		1				1	1				1					1				1	1	0	59.025	1417500	1804300
O75607	O75607	4	4	4	Nucleoplasmin-3	NPM3	sp|O75607|NPM3_HUMAN Nucleoplasmin-3 OS=Homo sapiens OX=9606 GN=NPM3 PE=1 SV=3	1	4	4	4	4	4	4	45.5	45.5	45.5	19.343	178	178	17											1				1	1	1		1	1	1				0	199.05	6547200	6771300
O75608	O75608	7	7	7	Acyl-protein thioesterase 1	LYPLA1	sp|O75608|LYPA1_HUMAN Acyl-protein thioesterase 1 OS=Homo sapiens OX=9606 GN=LYPLA1 PE=1 SV=1	1	7	7	7	7	7	7	47.4	47.4	47.4	24.669	230	230	12.5						1	2			1					3	2		1							0	133.05	12794000	13896000
O75616	O75616	8	8	8	GTPase Era, mitochondrial	ERAL1	sp|O75616|ERAL1_HUMAN GTPase Era, mitochondrial OS=Homo sapiens OX=9606 GN=ERAL1 PE=1 SV=2	1	8	8	8	8	8	8	28.1	28.1	28.1	48.349	437	437	17.6												1	1	2			3	2	1			1		2	0	59.434	4759000	5105700
O75629	O75629	2	2	2	Protein CREG1	CREG1	sp|O75629|CREG1_HUMAN Protein CREG1 OS=Homo sapiens OX=9606 GN=CREG1 PE=1 SV=1	1	2	2	2	2	2	2	14.5	14.5	14.5	24.074	220	220	15.5															1	1									0	30.131	1502600	1797000
O75643	O75643	81	81	81	U5 small nuclear ribonucleoprotein 200 kDa helicase	SNRNP200	sp|O75643|U520_HUMAN U5 small nuclear ribonucleoprotein 200 kDa helicase OS=Homo sapiens OX=9606 GN=SNRNP200 PE=1 SV=2	1	81	81	81	81	81	81	40.9	40.9	40.9	244.5	2136	2136	15.2		3	1	2	1	3	4	3	7	3	5	2	6	6	3	13	7	7	9	9	2	8	5	6	0	323.31	108150000	117370000
O75663	O75663	11	11	11	TIP41-like protein	TIPRL	sp|O75663|TIPRL_HUMAN TIP41-like protein OS=Homo sapiens OX=9606 GN=TIPRL PE=1 SV=2	1	11	11	11	11	11	11	50.7	50.7	50.7	31.444	272	272	14.7			1	1	1	1										3	1	2	3	1				1	0	75.195	18525000	19425000
O75665	O75665	7	7	7	Oral-facial-digital syndrome 1 protein	OFD1	sp|O75665|OFD1_HUMAN Oral-facial-digital syndrome 1 protein OS=Homo sapiens OX=9606 GN=OFD1 PE=1 SV=1	1	7	7	7	7	7	7	8.4	8.4	8.4	116.67	1012	1012	8.14		1	1	1	1				1			1										1			0	80.604	3086900	3550300
O75674	O75674	4	4	4	TOM1-like protein 1	TOM1L1	sp|O75674|TM1L1_HUMAN TOM1-like protein 1 OS=Homo sapiens OX=9606 GN=TOM1L1 PE=1 SV=2	1	4	4	4	4	4	4	12	12	12	52.988	476	476	14.7								1	1		1								1	1	1				0	60.795	1109500	1320600
O75676	O75676	6	6	6	Ribosomal protein S6 kinase alpha-4	RPS6KA4	sp|O75676|KS6A4_HUMAN Ribosomal protein S6 kinase alpha-4 OS=Homo sapiens OX=9606 GN=RPS6KA4 PE=1 SV=1	1	6	6	6	6	6	6	11.4	11.4	11.4	85.605	772	772	10	1		1	1			1															1	1		0	14.184	452620	450000
O75683	O75683	12	12	12	Surfeit locus protein 6	SURF6	sp|O75683|SURF6_HUMAN Surfeit locus protein 6 OS=Homo sapiens OX=9606 GN=SURF6 PE=1 SV=3	1	12	12	12	12	12	12	37.7	37.7	37.7	41.45	361	361	11.4			1	2	1	1			2				1	1	1			3						1	0	128.43	10068000	9499300
O75688	O75688	15	15	14	Protein phosphatase 1B	PPM1B	sp|O75688|PPM1B_HUMAN Protein phosphatase 1B OS=Homo sapiens OX=9606 GN=PPM1B PE=1 SV=1	1	15	15	14	15	15	14	44.5	44.5	42.4	52.642	479	479	11.6	1			1		2	1	2	1	1	1		1	1			4				1	1			0	323.31	12504000	14132000
O75691	O75691	32	32	32	Small subunit processome component 20 homolog	UTP20	sp|O75691|UTP20_HUMAN Small subunit processome component 20 homolog OS=Homo sapiens OX=9606 GN=UTP20 PE=1 SV=3	1	32	32	32	32	32	32	13	13	13	318.38	2785	2785	14.4	3				1		1	1		3	3	1	1	4	3	1	2		2	3	1	2	2	2	0	255.75	18243000	18884000
O75694	O75694	27	27	27	Nuclear pore complex protein Nup155	NUP155	sp|O75694|NU155_HUMAN Nuclear pore complex protein Nup155 OS=Homo sapiens OX=9606 GN=NUP155 PE=1 SV=1	1	27	27	27	27	27	27	28.5	28.5	28.5	155.2	1391	1391	12.4	3			1			2	1		6	1	2	3	4	3		2		1	3	1			1	0	323.31	15548000	17024000
O75695	O75695	6	6	6	Protein XRP2	RP2	sp|O75695|XRP2_HUMAN Protein XRP2 OS=Homo sapiens OX=9606 GN=RP2 PE=1 SV=4	1	6	6	6	6	6	6	14	14	14	39.641	350	350	15.4					1	1								1		1			1	1	1	1			0	8.7484	1952800	2391500
O75716	O75716	1	1	1	Serine/threonine-protein kinase 16	STK16	sp|O75716|STK16_HUMAN Serine/threonine-protein kinase 16 OS=Homo sapiens OX=9606 GN=STK16 PE=1 SV=4	1	1	1	1	1	1	1	4.6	4.6	4.6	34.656	305	305	12												1													0	11.971	62444	58474
O75717	O75717	29	29	29	WD repeat and HMG-box DNA-binding protein 1	WDHD1	sp|O75717|WDHD1_HUMAN WD repeat and HMG-box DNA-binding protein 1 OS=Homo sapiens OX=9606 GN=WDHD1 PE=1 SV=1	1	29	29	29	29	29	29	31.2	31.2	31.2	125.97	1129	1129	12.2	2	1	3	4			1				2	2	2	2		1	5		1	3	1	2	1		0	323.31	17968000	17077000
O75718	O75718	8	8	8	Cartilage-associated protein	CRTAP	sp|O75718|CRTAP_HUMAN Cartilage-associated protein OS=Homo sapiens OX=9606 GN=CRTAP PE=1 SV=1	1	8	8	8	8	8	8	21.4	21.4	21.4	46.561	401	401	6.2	1	2		1	1			2	1	1			1												0	40.343	2847800	2804400
O75746	O75746	13	10	10	Calcium-binding mitochondrial carrier protein Aralar1	SLC25A12	sp|O75746|CMC1_HUMAN Calcium-binding mitochondrial carrier protein Aralar1 OS=Homo sapiens OX=9606 GN=SLC25A12 PE=1 SV=2	1	13	10	10	13	10	10	25.2	21.2	21.2	74.761	678	678	10.8	1					1	1	3	1				1	1	1	1	1	1							0	118.94	5501600	5685000
O75751	O75751	2	2	2	Solute carrier family 22 member 3	SLC22A3	sp|O75751|S22A3_HUMAN Solute carrier family 22 member 3 OS=Homo sapiens OX=9606 GN=SLC22A3 PE=1 SV=1	1	2	2	2	2	2	2	4.1	4.1	4.1	61.279	556	556	10	1																		1						0	6.0836	766850	893770
O75752	O75752	1	1	1	UDP-GalNAc:beta-1,3-N-acetylgalactosaminyltransferase 1	B3GALNT1	sp|O75752|B3GL1_HUMAN UDP-GalNAc:beta-1,3-N-acetylgalactosaminyltransferase 1 OS=Homo sapiens OX=9606 GN=B3GALNT1 PE=1 SV=1	1	1	1	1	1	1	1	2.7	2.7	2.7	39.511	331	331	9									1																1	-2	50926	58265
O75781	O75781	5	5	5	Paralemmin-1	PALM	sp|O75781|PALM_HUMAN Paralemmin-1 OS=Homo sapiens OX=9606 GN=PALM PE=1 SV=2	1	5	5	5	5	5	5	14.7	14.7	14.7	42.075	387	387	11.8		1			1							1							1		1				0	32.032	778600	728390
O75787	O75787	3	3	3	Renin receptor	ATP6AP2	sp|O75787|RENR_HUMAN Renin receptor OS=Homo sapiens OX=9606 GN=ATP6AP2 PE=1 SV=2	1	3	3	3	3	3	3	13.1	13.1	13.1	39.008	350	350	10				1	1						1									1					0	16.334	656830	580850
O75792	O75792	10	10	10	Ribonuclease H2 subunit A	RNASEH2A	sp|O75792|RNH2A_HUMAN Ribonuclease H2 subunit A OS=Homo sapiens OX=9606 GN=RNASEH2A PE=1 SV=2	1	10	10	10	10	10	10	36.1	36.1	36.1	33.395	299	299	16.2										2			1	1	1		1	1	3	1	1				0	101.92	8977500	9145000
O75794	O75794	11	11	11	Cell division cycle protein 123 homolog	CDC123	sp|O75794|CD123_HUMAN Cell division cycle protein 123 homolog OS=Homo sapiens OX=9606 GN=CDC123 PE=1 SV=1	1	11	11	11	11	11	11	33.6	33.6	33.6	39.134	336	336	12						1	4	1					1	1	1			1		1		1			0	120.32	18633000	16540000
O75808	O75808	1	1	1	Calpain-15	CAPN15	sp|O75808|CAN15_HUMAN Calpain-15 OS=Homo sapiens OX=9606 GN=CAPN15 PE=1 SV=1	1	1	1	1	1	1	1	0.8	0.8	0.8	117.31	1086	1086	22																						1			0.00014948	3.4729	241330	216230
O75815	O75815	2	2	2	Breast cancer anti-estrogen resistance protein 3	BCAR3	sp|O75815|BCAR3_HUMAN Breast cancer anti-estrogen resistance protein 3 OS=Homo sapiens OX=9606 GN=BCAR3 PE=1 SV=1	1	2	2	2	2	2	2	3.2	3.2	3.2	92.565	825	825	10			2																					1	0	27.559	549910	419280
O75817	O75817	3	3	3	Ribonuclease P protein subunit p20	POP7	sp|O75817|POP7_HUMAN Ribonuclease P protein subunit p20 OS=Homo sapiens OX=9606 GN=POP7 PE=1 SV=2	1	3	3	3	3	3	3	16.4	16.4	16.4	15.651	140	140	10			1				1													1					0	85.437	2817600	2761900
O75818	O75818	4	4	4	Ribonuclease P protein subunit p40	RPP40	sp|O75818|RPP40_HUMAN Ribonuclease P protein subunit p40 OS=Homo sapiens OX=9606 GN=RPP40 PE=1 SV=3	1	4	4	4	4	4	4	16.5	16.5	16.5	41.833	363	363	13.8										1	1			1			2								0	66.234	247930	244700
O75821	O75821	16	16	16	Eukaryotic translation initiation factor 3 subunit G	EIF3G	sp|O75821|EIF3G_HUMAN Eukaryotic translation initiation factor 3 subunit G OS=Homo sapiens OX=9606 GN=EIF3G PE=1 SV=2	1	16	16	16	16	16	16	68.8	68.8	68.8	35.611	320	320	13.3			1	1	1	1			1	2		1	2		1	1	2	1	2				1	1	0	145.81	16119000	17390000
O75822	O75822	16	16	16	Eukaryotic translation initiation factor 3 subunit J	EIF3J	sp|O75822|EIF3J_HUMAN Eukaryotic translation initiation factor 3 subunit J OS=Homo sapiens OX=9606 GN=EIF3J PE=1 SV=2	1	16	16	16	16	16	16	60.5	60.5	60.5	29.062	258	258	12.4	1		1			1	3	2	2	3		1	1	1	1	3		1	1		1	2		1	0	188.1	14472000	13348000
O75828	O75828	14	12	12	Carbonyl reductase [NADPH] 3	CBR3	sp|O75828|CBR3_HUMAN Carbonyl reductase [NADPH] 3 OS=Homo sapiens OX=9606 GN=CBR3 PE=1 SV=3	1	14	12	12	14	12	12	58.8	48.4	48.4	30.85	277	277	15			1										3	4	1	1			1	2		1			0	105.81	18534000	21516000
O75832	O75832	9	9	9	26S proteasome non-ATPase regulatory subunit 10	PSMD10	sp|O75832|PSD10_HUMAN 26S proteasome non-ATPase regulatory subunit 10 OS=Homo sapiens OX=9606 GN=PSMD10 PE=1 SV=1	1	9	9	9	9	9	9	61.1	61.1	61.1	24.428	226	226	14.8		1				1							1	1	1	1	2	1	1	2					0	229.23	17835000	19997000
O75843	O75843	7	7	7	AP-1 complex subunit gamma-like 2	AP1G2	sp|O75843|AP1G2_HUMAN AP-1 complex subunit gamma-like 2 OS=Homo sapiens OX=9606 GN=AP1G2 PE=1 SV=1	1	7	7	7	7	7	7	8.8	8.8	8.8	87.116	785	785	10.3			1	1	1					1			1		1							1			0	14.095	2717900	3066900
O75844	O75844	12	12	12	CAAX prenyl protease 1 homolog	ZMPSTE24	sp|O75844|FACE1_HUMAN CAAX prenyl protease 1 homolog OS=Homo sapiens OX=9606 GN=ZMPSTE24 PE=1 SV=2	1	12	12	12	12	12	12	20.8	20.8	20.8	54.812	475	475	11.6	1	1	1			1		1	1	2						2	1	2	1		1				0	110.24	16083000	15347000
O75864	O75864	1	1	1	Protein phosphatase 1 regulatory subunit 37	PPP1R37	sp|O75864|PPR37_HUMAN Protein phosphatase 1 regulatory subunit 37 OS=Homo sapiens OX=9606 GN=PPP1R37 PE=1 SV=4	1	1	1	1	1	1	1	2.6	2.6	2.6	74.766	691	691	9									1																0.0007295	2.8395	83252	96957
O75874	O75874	30	30	29	Isocitrate dehydrogenase [NADP] cytoplasmic	IDH1	sp|O75874|IDHC_HUMAN Isocitrate dehydrogenase [NADP] cytoplasmic OS=Homo sapiens OX=9606 GN=IDH1 PE=1 SV=2	1	30	30	29	30	30	29	71.3	71.3	69.1	46.659	414	414	15.6						1	2	3	2	2	7	11	3	4	4	2	4	5	5	3	5	2	9	1	0	323.31	77397000	92567000
O75879	O75879	5	5	5	Glutamyl-tRNA(Gln) amidotransferase subunit B, mitochondrial	GATB	sp|O75879|GATB_HUMAN Glutamyl-tRNA(Gln) amidotransferase subunit B, mitochondrial OS=Homo sapiens OX=9606 GN=GATB PE=1 SV=1	1	5	5	5	5	5	5	9.5	9.5	9.5	61.863	557	557	9.2			2			1							1								1				0	86.222	1860000	3108600
O75880	O75880	4	4	4	Protein SCO1 homolog, mitochondrial	SCO1	sp|O75880|SCO1_HUMAN Protein SCO1 homolog, mitochondrial OS=Homo sapiens OX=9606 GN=SCO1 PE=1 SV=1	1	4	4	4	4	4	4	18.9	18.9	18.9	33.814	301	301	17.8													1			1		1						1	0	49.786	4656700	5162300
O75882;Q5VV63	O75882	7;1	7;1	7;1	Attractin	ATRN	sp|O75882|ATRN_HUMAN Attractin OS=Homo sapiens OX=9606 GN=ATRN PE=1 SV=2	2	7	7	7	7	7	7	7.7	7.7	7.7	158.54	1429	1429;1379	12.1							2	2	1													1		1	0	134.42	929160	1052700
O75884	O75884	8	8	8	Putative hydrolase RBBP9	RBBP9	sp|O75884|RBBP9_HUMAN Serine hydrolase RBBP9 OS=Homo sapiens OX=9606 GN=RBBP9 PE=1 SV=2	1	8	8	8	8	8	8	65.6	65.6	65.6	21	186	186	11.7						2	1	1	2					1	1	1			1	1					0	86.273	7988200	9197600
O75886	O75886	6	4	4	Signal transducing adapter molecule 2	STAM2	sp|O75886|STAM2_HUMAN Signal transducing adapter molecule 2 OS=Homo sapiens OX=9606 GN=STAM2 PE=1 SV=1	1	6	4	4	6	4	4	11.8	8.2	8.2	58.164	525	525	20.8												1							1				2	2	0	15.953	1911000	2133500
O75891	O75891	1	1	1	Cytosolic 10-formyltetrahydrofolate dehydrogenase	ALDH1L1	sp|O75891|AL1L1_HUMAN Cytosolic 10-formyltetrahydrofolate dehydrogenase OS=Homo sapiens OX=9606 GN=ALDH1L1 PE=1 SV=2	1	1	1	1	1	1	1	1.8	1.8	1.8	98.828	902	902	23																							1		0	4.5656	228640	268900
O75896	O75896	1	1	1	Tumor suppressor candidate 2	TUSC2	sp|O75896|TUSC2_HUMAN Tumor suppressor candidate 2 OS=Homo sapiens OX=9606 GN=TUSC2 PE=1 SV=3	1	1	1	1	1	1	1	24.5	24.5	24.5	12.074	110	110	15															1										0	134.85	469140	393780
O75907	O75907	1	1	1	Diacylglycerol O-acyltransferase 1	DGAT1	sp|O75907|DGAT1_HUMAN Diacylglycerol O-acyltransferase 1 OS=Homo sapiens OX=9606 GN=DGAT1 PE=1 SV=2	1	1	1	1	1	1	1	3.9	3.9	3.9	55.278	488	488	6						1																			0	19.503	66481	87028
O75909	O75909	4	4	4	Cyclin-K	CCNK	sp|O75909|CCNK_HUMAN Cyclin-K OS=Homo sapiens OX=9606 GN=CCNK PE=1 SV=2	1	4	4	4	4	4	4	11.6	11.6	11.6	64.239	580	580	7.2				2	1			1							1										0	74.228	993650	1165600
O75911	O75911	4	4	4	Short-chain dehydrogenase/reductase 3	DHRS3	sp|O75911|DHRS3_HUMAN Short-chain dehydrogenase/reductase 3 OS=Homo sapiens OX=9606 GN=DHRS3 PE=1 SV=2	1	4	4	4	4	4	4	16.9	16.9	16.9	33.548	302	302	16.8			1																1		1			1	0	14.384	2365400	3338800
O75915	O75915	8	8	8	PRA1 family protein 3	ARL6IP5	sp|O75915|PRAF3_HUMAN PRA1 family protein 3 OS=Homo sapiens OX=9606 GN=ARL6IP5 PE=1 SV=1	1	8	8	8	8	8	8	32.4	32.4	32.4	21.614	188	188	12			3		1		1	1			1			1			2		1	2	1				0	208.46	24857000	25339000
O75925;O75928	O75925;O75928	2;1	2;1	2;1	E3 SUMO-protein ligase PIAS1;E3 SUMO-protein ligase PIAS2	PIAS1;PIAS2	sp|O75925|PIAS1_HUMAN E3 SUMO-protein ligase PIAS1 OS=Homo sapiens OX=9606 GN=PIAS1 PE=1 SV=2;sp|O75928|PIAS2_HUMAN E3 SUMO-protein ligase PIAS2 OS=Homo sapiens OX=9606 GN=PIAS2 PE=1 SV=3	2	2	2	2	2	2	2	3.5	3.5	3.5	71.835	651	651;621	22.5																						1	1		0	13.302	1951900	2158500
O75934	O75934	10	10	10	Pre-mRNA-splicing factor SPF27	BCAS2	sp|O75934|SPF27_HUMAN Pre-mRNA-splicing factor SPF27 OS=Homo sapiens OX=9606 GN=BCAS2 PE=1 SV=1	1	10	10	10	10	10	10	56	56	56	26.131	225	225	17.6				1					1							1	2	1	4	1			2	1	0	141.46	6992800	7145400
O75935	O75935	5	5	5	Dynactin subunit 3	DCTN3	sp|O75935|DCTN3_HUMAN Dynactin subunit 3 OS=Homo sapiens OX=9606 GN=DCTN3 PE=1 SV=1	1	5	5	5	5	5	5	27.4	27.4	27.4	21.119	186	186	16.8												1	1				1	1						1	0	12.603	5050100	5501600
O75937	O75937	10	10	10	DnaJ homolog subfamily C member 8	DNAJC8	sp|O75937|DNJC8_HUMAN DnaJ homolog subfamily C member 8 OS=Homo sapiens OX=9606 GN=DNAJC8 PE=1 SV=2	1	10	10	10	10	10	10	45.8	45.8	45.8	29.841	253	253	16.6	1						1		1					1	1				1	3	2	3			0	57.55	16338000	14597000
O75940	O75940	5	5	5	Survival of motor neuron-related-splicing factor 30	SMNDC1	sp|O75940|SPF30_HUMAN Survival of motor neuron-related-splicing factor 30 OS=Homo sapiens OX=9606 GN=SMNDC1 PE=1 SV=1	1	5	5	5	5	5	5	31.5	31.5	31.5	26.711	238	238	13.1	1			2			1										1							3	0	90.997	3558300	3543600
O75947	O75947	13	13	13	ATP synthase subunit d, mitochondrial	ATP5H	sp|O75947|ATP5H_HUMAN ATP synthase subunit d, mitochondrial OS=Homo sapiens OX=9606 GN=ATP5PD PE=1 SV=3	1	13	13	13	13	13	13	77	77	77	18.491	161	161	16.3					1			1	2			1	1	1	1	2	4	3				3	2	1	0	79.915	41826000	52168000
O75954	O75954	1	1	1	Tetraspanin-9	TSPAN9	sp|O75954|TSN9_HUMAN Tetraspanin-9 OS=Homo sapiens OX=9606 GN=TSPAN9 PE=1 SV=1	1	1	1	1	1	1	1	6.3	6.3	6.3	26.779	239	239	19																			1						0	4.2105	402900	349860
O75955	O75955	21	21	21	Flotillin-1	FLOT1	sp|O75955|FLOT1_HUMAN Flotillin-1 OS=Homo sapiens OX=9606 GN=FLOT1 PE=1 SV=3	1	21	21	21	21	21	21	40.7	40.7	40.7	47.355	427	427	13.5		1	3		1	1	1		2	1		1	1	1		1	1	4		2	1	2	2		0	200.56	19783000	22872000
O75962	O75962	9	9	7	Triple functional domain protein	TRIO	sp|O75962|TRIO_HUMAN Triple functional domain protein OS=Homo sapiens OX=9606 GN=TRIO PE=1 SV=2	1	9	9	7	9	9	7	3.9	3.9	3.4	346.9	3097	3097	8.89	1	2	1		1			1						1								1	1		0	47.411	816080	888410
O75964;Q7Z4Y8	O75964	7;1	7;1	7;1	ATP synthase subunit g, mitochondrial	ATP5L	sp|O75964|ATP5L_HUMAN ATP synthase subunit g, mitochondrial OS=Homo sapiens OX=9606 GN=ATP5MG PE=1 SV=3	2	7	7	7	7	7	7	60.2	60.2	60.2	11.428	103	103;100	12.6			1							1	1		2	1	2	2									0	38.075	8433100	8783900
O75970	O75970	17	17	17	Multiple PDZ domain protein	MPDZ	sp|O75970|MPDZ_HUMAN Multiple PDZ domain protein OS=Homo sapiens OX=9606 GN=MPDZ PE=1 SV=2	1	17	17	17	17	17	17	14	14	14	221.62	2070	2070	12.9	2		2	1			2	1			1			2				1		1	2	2		2	0	180.01	4250000	5101400
O75971	O75971	1	1	1	snRNA-activating protein complex subunit 5	SNAPC5	sp|O75971|SNPC5_HUMAN snRNA-activating protein complex subunit 5 OS=Homo sapiens OX=9606 GN=SNAPC5 PE=1 SV=1	1	1	1	1	1	1	1	9.2	9.2	9.2	11.328	98	98	10										1															0.00015133	3.8606	316460	333240
O75976	O75976	30	30	30	Carboxypeptidase D	CPD	sp|O75976|CBPD_HUMAN Carboxypeptidase D OS=Homo sapiens OX=9606 GN=CPD PE=1 SV=2	1	30	30	30	30	30	30	25.7	25.7	25.7	152.93	1380	1380	15.2		4				2	1		1	1	1	1		3	2	3	4	3		2	1	2	5	2	0	323.31	22275000	25998000
O76003	O76003	21	21	21	Glutaredoxin-3	GLRX3	sp|O76003|GLRX3_HUMAN Glutaredoxin-3 OS=Homo sapiens OX=9606 GN=GLRX3 PE=1 SV=2	1	21	21	21	21	21	21	76.7	76.7	76.7	37.432	335	335	13.8			3	2	3	1			2	1	1	1	1	3	4		2	1	3	2	2	1	3	1	0	323.31	38381000	37972000
O76021	O76021	24	24	24	Ribosomal L1 domain-containing protein 1	RSL1D1	sp|O76021|RL1D1_HUMAN Ribosomal L1 domain-containing protein 1 OS=Homo sapiens OX=9606 GN=RSL1D1 PE=1 SV=3	1	24	24	24	24	24	24	43.7	43.7	43.7	54.972	490	490	12.7	3	1	10					1	1		2	1	2	3	6	4	2	1	2	2	1	1	4	2	0	258.39	42641000	44197000
O76024	O76024	6	6	6	Wolframin	WFS1	sp|O76024|WFS1_HUMAN Wolframin OS=Homo sapiens OX=9606 GN=WFS1 PE=1 SV=2	1	6	6	6	6	6	6	8.8	8.8	8.8	100.29	890	890	13.2				1		1				1				1							1			1	0	17.534	1873900	2085800
O76031	O76031	15	15	15	ATP-dependent Clp protease ATP-binding subunit clpX-like, mitochondrial	CLPX	sp|O76031|CLPX_HUMAN ATP-dependent Clp protease ATP-binding subunit clpX-like, mitochondrial OS=Homo sapiens OX=9606 GN=CLPX PE=1 SV=2	1	15	15	15	15	15	15	27.3	27.3	27.3	69.223	633	633	12.3	1	1			2		1	1	1	1			1	2	4			1				1	2		0	103.35	11195000	12202000
O76039	O76039	1	1	1	Cyclin-dependent kinase-like 5	CDKL5	sp|O76039|CDKL5_HUMAN Cyclin-dependent kinase-like 5 OS=Homo sapiens OX=9606 GN=CDKL5 PE=1 SV=2	1	1	1	1	1	1	1	0.9	0.9	0.9	107.52	960	960	1	1																								0.0010116	2.6087	211390	296450
O76041	O76041	3	3	3	Nebulette	NEBL	sp|O76041|NEBL_HUMAN Nebulette OS=Homo sapiens OX=9606 GN=NEBL PE=1 SV=1	1	3	3	3	3	3	3	3.5	3.5	3.5	116.45	1014	1014	13.3								1		1												1			0	5.4983	905130	975950
O76054	O76054	2	2	2	SEC14-like protein 2	SEC14L2	sp|O76054|S14L2_HUMAN SEC14-like protein 2 OS=Homo sapiens OX=9606 GN=SEC14L2 PE=1 SV=1	1	2	2	2	2	2	2	7.4	7.4	7.4	46.145	403	403	7				1						1															0	26.47	407940	421730
O76070	O76070	4	4	3	Gamma-synuclein	SNCG	sp|O76070|SYUG_HUMAN Gamma-synuclein OS=Homo sapiens OX=9606 GN=SNCG PE=1 SV=2	1	4	4	3	4	4	3	42.5	42.5	35.4	13.331	127	127	19											1								1			1		1	0	13.717	618860	1044900
O76071	O76071	7	7	7	Probable cytosolic iron-sulfur protein assembly protein CIAO1	CIAO1	sp|O76071|CIAO1_HUMAN Probable cytosolic iron-sulfur protein assembly protein CIAO1 OS=Homo sapiens OX=9606 GN=CIAO1 PE=1 SV=1	1	7	7	7	7	7	7	31.6	31.6	31.6	37.84	339	339	9.44		2	1	1					1	1				1			1							1	0	25.899	1923800	2121800
O76080	O76080	3	3	3	AN1-type zinc finger protein 5	ZFAND5	sp|O76080|ZFAN5_HUMAN AN1-type zinc finger protein 5 OS=Homo sapiens OX=9606 GN=ZFAND5 PE=1 SV=1	1	3	3	3	3	3	3	23	23	23	23.132	213	213	6.67	1								1	1															0	134.09	653560	696130
O76081;P49795	O76081;P49795	2;1	2;1	1;0	Regulator of G-protein signaling 20;Regulator of G-protein signaling 19	RGS20;RGS19	sp|O76081|RGS20_HUMAN Regulator of G-protein signaling 20 OS=Homo sapiens OX=9606 GN=RGS20 PE=1 SV=4;sp|P49795|RGS19_HUMAN Regulator of G-protein signaling 19 OS=Homo sapiens OX=9606 GN=RGS19 PE=1 SV=1	2	2	2	1	2	2	1	8.5	8.5	6.7	43.691	388	388;217	8.25					1	1					2														0	17.719	91493	98699
O76094	O76094	34	34	34	Signal recognition particle subunit SRP72	SRP72	sp|O76094|SRP72_HUMAN Signal recognition particle subunit SRP72 OS=Homo sapiens OX=9606 GN=SRP72 PE=1 SV=3	1	34	34	34	34	34	34	54.8	54.8	54.8	74.605	671	671	14.1		1	1	2	3	2				1	3	1	1	4	5	2	1	4	2	2	2	3	2		0	323.31	27947000	30027000
O77932	O77932	1	1	1	Decapping and exoribonuclease protein	DXO	sp|O77932|DXO_HUMAN Decapping and exoribonuclease protein OS=Homo sapiens OX=9606 GN=DXO PE=1 SV=2	1	1	1	1	1	1	1	3.5	3.5	3.5	44.928	396	396	19																			1						0.00073206	2.9084	620670	650310
O94760	O94760	5	5	5	N(G),N(G)-dimethylarginine dimethylaminohydrolase 1	DDAH1	sp|O94760|DDAH1_HUMAN N(G),N(G)-dimethylarginine dimethylaminohydrolase 1 OS=Homo sapiens OX=9606 GN=DDAH1 PE=1 SV=3	1	5	5	5	5	5	5	14.7	14.7	14.7	31.121	285	285	13.5		1						2									1					1		1	0	30.661	1818400	1857900
O94761	O94761	2	2	2	ATP-dependent DNA helicase Q4	RECQL4	sp|O94761|RECQ4_HUMAN ATP-dependent DNA helicase Q4 OS=Homo sapiens OX=9606 GN=RECQL4 PE=1 SV=2	1	2	2	2	2	2	2	1.4	1.4	1.4	133.07	1208	1208	15.5								1															1		0	10.188	133560	142210
O94762	O94762	6	6	6	ATP-dependent DNA helicase Q5	RECQL5	sp|O94762|RECQ5_HUMAN ATP-dependent DNA helicase Q5 OS=Homo sapiens OX=9606 GN=RECQL5 PE=1 SV=2	1	6	6	6	6	6	6	6.1	6.1	6.1	108.86	991	991	15.9											1	1	2					1		1				1	0	25.097	3909200	3697700
O94763	O94763	13	13	13	Unconventional prefoldin RPB5 interactor 1	URI1	sp|O94763|RMP_HUMAN Unconventional prefoldin RPB5 interactor 1 OS=Homo sapiens OX=9606 GN=URI1 PE=1 SV=3	1	13	13	13	13	13	13	40	40	40	59.832	535	535	16.5						1			1	1	2						3			2	2	1	2		0	323.31	2547100	2939100
O94766;Q9NPZ5	O94766	7;1	7;1	7;1	Galactosylgalactosylxylosylprotein 3-beta-glucuronosyltransferase 3	B3GAT3	sp|O94766|B3GA3_HUMAN Galactosylgalactosylxylosylprotein 3-beta-glucuronosyltransferase 3 OS=Homo sapiens OX=9606 GN=B3GAT3 PE=1 SV=2	2	7	7	7	7	7	7	30.1	30.1	30.1	37.121	335	335;323	16.1												1	2		1			1		1		1			0	29.619	4999400	5360500
O94776	O94776	22	22	20	Metastasis-associated protein MTA2	MTA2	sp|O94776|MTA2_HUMAN Metastasis-associated protein MTA2 OS=Homo sapiens OX=9606 GN=MTA2 PE=1 SV=1	1	22	22	20	22	22	20	35.6	35.6	33.2	75.022	668	668	14.7	1	1		3									3	5		2	2	2	2	2	1			3	0	188.14	25237000	24164000
O94779	O94779	1	1	1	Contactin-5	CNTN5	sp|O94779|CNTN5_HUMAN Contactin-5 OS=Homo sapiens OX=9606 GN=CNTN5 PE=1 SV=2	1	1	1	1	1	1	1	2.5	2.5	2.5	120.68	1100	1100	1	2																								1	-2	272750	398050
O94788	O94788	3	1	1	Retinal dehydrogenase 2	ALDH1A2	sp|O94788|AL1A2_HUMAN Retinal dehydrogenase 2 OS=Homo sapiens OX=9606 GN=ALDH1A2 PE=1 SV=3	1	3	1	1	3	1	1	5	3.3	3.3	56.723	518	518	14														1											1	-2	0	0
O94804	O94804	16	15	15	Serine/threonine-protein kinase 10	STK10	sp|O94804|STK10_HUMAN Serine/threonine-protein kinase 10 OS=Homo sapiens OX=9606 GN=STK10 PE=1 SV=1	1	16	15	15	16	15	15	17.8	16.6	16.6	112.13	968	968	13.9	2							2		2	3	1	1									1	2	3	0	96.549	4904700	5125700
O94808	O94808	9	5	5	Glutamine--fructose-6-phosphate aminotransferase [isomerizing] 2	GFPT2	sp|O94808|GFPT2_HUMAN Glutamine--fructose-6-phosphate aminotransferase [isomerizing] 2 OS=Homo sapiens OX=9606 GN=GFPT2 PE=1 SV=3	1	9	5	5	9	5	5	16.9	9.1	9.1	76.93	682	682	13.3			1				1	1									1					1	1		0	57.501	1564500	1404500
O94811	O94811	3	3	3	Tubulin polymerization-promoting protein	TPPP	sp|O94811|TPPP_HUMAN Tubulin polymerization-promoting protein OS=Homo sapiens OX=9606 GN=TPPP PE=1 SV=1	1	3	3	3	3	3	3	24.2	24.2	24.2	23.693	219	219	4		1	1				1																		0	37.524	482980	933160
O94817	O94817	2	2	2	Ubiquitin-like protein ATG12	ATG12	sp|O94817|ATG12_HUMAN Ubiquitin-like protein ATG12 OS=Homo sapiens OX=9606 GN=ATG12 PE=1 SV=1	1	2	2	2	2	2	2	11.4	11.4	11.4	15.113	140	140	17															1				1						0.00072876	2.8288	275540	297660
O94822	O94822	9	9	9	E3 ubiquitin-protein ligase listerin	LTN1	sp|O94822|LTN1_HUMAN E3 ubiquitin-protein ligase listerin OS=Homo sapiens OX=9606 GN=LTN1 PE=1 SV=6	1	9	9	9	9	9	9	5.7	5.7	5.7	200.55	1766	1766	10.5		1			1	1	1			1	2		2		1								1		0	46.315	2036300	2550300
O94826	O94826	33	33	33	Mitochondrial import receptor subunit TOM70	TOMM70A	sp|O94826|TOM70_HUMAN Mitochondrial import receptor subunit TOM70 OS=Homo sapiens OX=9606 GN=TOMM70 PE=1 SV=1	1	33	33	33	33	33	33	61.7	61.7	61.7	67.454	608	608	12.1	1	6	1	2		2	2	2	1	1	2	4	1	1		4	2	5	1		3	2		2	0	323.31	49796000	56123000
O94827	O94827	1	1	1	Pleckstrin homology domain-containing family G member 5	PLEKHG5	sp|O94827|PKHG5_HUMAN Pleckstrin homology domain-containing family G member 5 OS=Homo sapiens OX=9606 GN=PLEKHG5 PE=1 SV=3	1	1	1	1	1	1	1	1.8	1.8	1.8	117.45	1062	1062	24																								1	1	-2	1264500	1298200
O94829	O94829	1	1	1	Importin-13	IPO13	sp|O94829|IPO13_HUMAN Importin-13 OS=Homo sapiens OX=9606 GN=IPO13 PE=1 SV=3	1	1	1	1	1	1	1	1.1	1.1	1.1	108.19	963	963	5					1																				0	6.4364	106240	104790
O94830	O94830	6	6	6	Phospholipase DDHD2	DDHD2	sp|O94830|DDHD2_HUMAN Phospholipase DDHD2 OS=Homo sapiens OX=9606 GN=DDHD2 PE=1 SV=2	1	6	6	6	6	6	6	13.1	13.1	13.1	81.031	711	711	9.86		1	1		1			1				1			1									1	0	52.159	1650300	2052300
O94832	O94832	5	5	5	Unconventional myosin-Id	MYO1D	sp|O94832|MYO1D_HUMAN Unconventional myosin-Id OS=Homo sapiens OX=9606 GN=MYO1D PE=1 SV=2	1	5	5	5	5	5	5	6.5	6.5	6.5	116.2	1006	1006	19.6												1							1		1	1		1	0	10.973	812970	1069200
O94842	O94842	3	3	3	TOX high mobility group box family member 4	TOX4	sp|O94842|TOX4_HUMAN TOX high mobility group box family member 4 OS=Homo sapiens OX=9606 GN=TOX4 PE=1 SV=1	1	3	3	3	3	3	3	7.6	7.6	7.6	66.194	621	621	14												1			2										0	81.964	355880	390630
O94851	O94851	6	6	6	Protein-methionine sulfoxide oxidase MICAL2	MICAL2	sp|O94851|MICA2_HUMAN [F-actin]-monooxygenase MICAL2 OS=Homo sapiens OX=9606 GN=MICAL2 PE=1 SV=1	1	6	6	6	6	6	6	8.1	8.1	8.1	126.69	1124	1124	14.2			1				1		1												1	1	1		0	86.279	558200	596560
O94855	O94855	15	14	14	Protein transport protein Sec24D	SEC24D	sp|O94855|SC24D_HUMAN Protein transport protein Sec24D OS=Homo sapiens OX=9606 GN=SEC24D PE=1 SV=2	1	15	14	14	15	14	14	17.4	16	16	113.01	1032	1032	12.5	1		1	1		1	1		1			1	1	1	1	1		1				1	1	1	0	143.48	5126800	5809900
O94864	O94864	2	2	2	STAGA complex 65 subunit gamma	SUPT7L	sp|O94864|ST65G_HUMAN STAGA complex 65 subunit gamma OS=Homo sapiens OX=9606 GN=SUPT7L PE=1 SV=1	1	2	2	2	2	2	2	5.6	5.6	5.6	46.192	414	414	19.5																		1			1				0.0010102	2.5805	1113200	1216100
O94868	O94868	3	3	3	F-BAR and double SH3 domains protein 2	FCHSD2	sp|O94868|FCSD2_HUMAN F-BAR and double SH3 domains protein 2 OS=Homo sapiens OX=9606 GN=FCHSD2 PE=1 SV=3	1	3	3	3	3	3	3	6.1	6.1	6.1	84.275	740	740	6				1	1		1	1																	0	106.4	503910	484260
O94874	O94874	18	18	18	E3 UFM1-protein ligase 1	UFL1	sp|O94874|UFL1_HUMAN E3 UFM1-protein ligase 1 OS=Homo sapiens OX=9606 GN=UFL1 PE=1 SV=2	1	18	18	18	18	18	18	23.8	23.8	23.8	89.594	794	794	12.6		1		1	2		1		1	2	2	2		1	1	1	1	1		1		2	1		0	77.829	9461600	10868000
O94880	O94880	8	8	8	PHD finger protein 14	PHF14	sp|O94880|PHF14_HUMAN PHD finger protein 14 OS=Homo sapiens OX=9606 GN=PHF14 PE=1 SV=2	1	8	8	8	8	8	8	11.6	11.6	11.6	100.05	888	888	13.3			2								1	1	2					1					1	1	0	87.942	2854600	3265600
O94885	O94885	2	2	2	SAM and SH3 domain-containing protein 1	SASH1	sp|O94885|SASH1_HUMAN SAM and SH3 domain-containing protein 1 OS=Homo sapiens OX=9606 GN=SASH1 PE=1 SV=3	1	2	2	2	2	2	2	2.8	2.8	2.8	136.65	1247	1247	7						1		1																	0.00073089	2.8795	208740	242820
O94886	O94886	1	1	1	CSC1-like protein 1	TMEM63A	sp|O94886|CSCL1_HUMAN CSC1-like protein 1 OS=Homo sapiens OX=9606 GN=TMEM63A PE=1 SV=3	1	1	1	1	1	1	1	1	1	1	92.125	807	807	22																						1			0.0062867	1.4702	107440	136040
O94887	O94887	4	4	4	FERM, RhoGEF and pleckstrin domain-containing protein 2	FARP2	sp|O94887|FARP2_HUMAN FERM, ARHGEF and pleckstrin domain-containing protein 2 OS=Homo sapiens OX=9606 GN=FARP2 PE=1 SV=3	1	4	4	4	4	4	4	4.2	4.2	4.2	119.89	1054	1054	14.6								1			1	1				1	1	1		1					0	14.991	12851000	10129000
O94888	O94888	5	5	5	UBX domain-containing protein 7	UBXN7	sp|O94888|UBXN7_HUMAN UBX domain-containing protein 7 OS=Homo sapiens OX=9606 GN=UBXN7 PE=1 SV=2	1	5	5	5	5	5	5	12.7	12.7	12.7	54.862	489	489	11.3			1				2	1					1							1	1				0	132.69	1076300	1436600
O94901	O94901	9	8	8	SUN domain-containing protein 1	SUN1	sp|O94901|SUN1_HUMAN SUN domain-containing protein 1 OS=Homo sapiens OX=9606 GN=SUN1 PE=1 SV=3	1	9	8	8	9	8	8	18.1	17.1	17.1	90.063	812	812	12.7						1	2	2			1	1										2		1	0	129.07	2805000	3394700
O94903	O94903	8	8	8	Proline synthase co-transcribed bacterial homolog protein	PROSC	sp|O94903|PLPHP_HUMAN Pyridoxal phosphate homeostasis protein OS=Homo sapiens OX=9606 GN=PLPBP PE=1 SV=1	1	8	8	8	8	8	8	32.4	32.4	32.4	30.344	275	275	17							1							2		1	1	1		1			1	1	0	138.13	15784000	16467000
O94905	O94905	15	15	12	Erlin-2	ERLIN2	sp|O94905|ERLN2_HUMAN Erlin-2 OS=Homo sapiens OX=9606 GN=ERLIN2 PE=1 SV=1	1	15	15	12	15	15	12	42.8	42.8	37.2	37.839	339	339	12.6	1	2			1			2		1			4	2				3		2	1	1			0	201.49	13260000	15107000
O94906	O94906	38	38	38	Pre-mRNA-processing factor 6	PRPF6	sp|O94906|PRP6_HUMAN Pre-mRNA-processing factor 6 OS=Homo sapiens OX=9606 GN=PRPF6 PE=1 SV=1	1	38	38	38	38	38	38	40.7	40.7	40.7	106.92	941	941	13.4		4	4		1			2	4	4	4	2		2	1	1	1	2			2	2	5	5	0	323.31	22522000	24295000
O94907	O94907	4	4	4	Dickkopf-related protein 1	1.00 DKK	sp|O94907|DKK1_HUMAN Dickkopf-related protein 1 OS=Homo sapiens OX=9606 GN=DKK1 PE=1 SV=1	1	4	4	4	4	4	4	19.9	19.9	19.9	28.671	266	266	11.7		1	1	1													2		1	1					0	39.357	1316600	1753000
O94913	O94913	12	12	12	Pre-mRNA cleavage complex 2 protein Pcf11	PCF11	sp|O94913|PCF11_HUMAN Pre-mRNA cleavage complex 2 protein Pcf11 OS=Homo sapiens OX=9606 GN=PCF11 PE=1 SV=3	1	12	12	12	12	12	12	12	12	12	173.05	1555	1555	9.17	1		2		1	1	2		1		1						1		1			1			0	161.47	4262400	4423300
O94915	O94915	10	10	10	Protein furry homolog-like	FRYL	sp|O94915|FRYL_HUMAN Protein furry homolog-like OS=Homo sapiens OX=9606 GN=FRYL PE=1 SV=2	1	10	10	10	10	10	10	4.5	4.5	4.5	339.59	3013	3013	13.3			1							3	2		2								2		1		0	150.8	816760	887820
O94916	O94916	4	4	4	Nuclear factor of activated T-cells 5	NFAT5	sp|O94916|NFAT5_HUMAN Nuclear factor of activated T-cells 5 OS=Homo sapiens OX=9606 GN=NFAT5 PE=1 SV=1	1	4	4	4	4	4	4	2.7	2.7	2.7	165.76	1531	1531	11.2					1				1				1					1							0	22.447	1990800	1811400
O94919	O94919	6	6	6	Endonuclease domain-containing 1 protein	ENDOD1	sp|O94919|ENDD1_HUMAN Endonuclease domain-containing 1 protein OS=Homo sapiens OX=9606 GN=ENDOD1 PE=1 SV=2	1	6	6	6	6	6	6	14	14	14	55.016	500	500	13.6								1	1		2				2			1				1			0	245.19	1550100	1607700
O94923	O94923	6	6	6	D-glucuronyl C5-epimerase	GLCE	sp|O94923|GLCE_HUMAN D-glucuronyl C5-epimerase OS=Homo sapiens OX=9606 GN=GLCE PE=1 SV=3	1	6	6	6	6	6	6	14.1	14.1	14.1	70.1	617	617	17.3							1										1	2		1				1	0	31.889	4018800	3909800
O94925	O94925	25	25	25	Glutaminase kidney isoform, mitochondrial	GLS	sp|O94925|GLSK_HUMAN Glutaminase kidney isoform, mitochondrial OS=Homo sapiens OX=9606 GN=GLS PE=1 SV=1	1	25	25	25	25	25	25	41.9	41.9	41.9	73.46	669	669	13.2	1	2	1	2	1	1	1	1		4		1	1	1	1	3	4	5	1	3	1	1	1		0	323.31	74518000	59394000
O94927	O94927	5	5	5	HAUS augmin-like complex subunit 5	HAUS5	sp|O94927|HAUS5_HUMAN HAUS augmin-like complex subunit 5 OS=Homo sapiens OX=9606 GN=HAUS5 PE=1 SV=2	1	5	5	5	5	5	5	11.8	11.8	11.8	71.682	633	633	9.6				1			2			1										1					0	81.014	1166200	1172900
O94952	O94952	3	3	3	F-box only protein 21	FBXO21	sp|O94952|FBX21_HUMAN F-box only protein 21 OS=Homo sapiens OX=9606 GN=FBXO21 PE=2 SV=2	1	3	3	3	3	3	3	6.4	6.4	6.4	72.269	628	628	3.75	1	1	1						1																0	41.643	761110	723130
O94953	O94953	1	1	1	Lysine-specific demethylase 4B	KDM4B	sp|O94953|KDM4B_HUMAN Lysine-specific demethylase 4B OS=Homo sapiens OX=9606 GN=KDM4B PE=1 SV=4	1	1	1	1	1	1	1	1.1	1.1	1.1	121.9	1096	1096	23																							1		0.0041436	1.679	86784	92238
O94964	O94964	10	8	8	Protein SOGA1;N-terminal form;C-terminal 80 kDa form	SOGA1	sp|O94964|SOGA1_HUMAN Protein SOGA1 OS=Homo sapiens OX=9606 GN=SOGA1 PE=1 SV=2	1	10	8	8	10	8	8	9.5	7.9	7.9	159.76	1423	1423	10.2		1		1	1		1	1	1		1												2		0	54.639	1273100	1468200
O94966	O94966	9	9	9	Ubiquitin carboxyl-terminal hydrolase 19	USP19	sp|O94966|UBP19_HUMAN Ubiquitin carboxyl-terminal hydrolase 19 OS=Homo sapiens OX=9606 GN=USP19 PE=1 SV=2	1	9	9	9	9	9	9	14.3	14.3	14.3	145.65	1318	1318	11.1			2		2						1			2							1			1	0	276.61	1607900	1698800
O94967	O94967	2	2	2	WD repeat-containing protein 47	WDR47	sp|O94967|WDR47_HUMAN WD repeat-containing protein 47 OS=Homo sapiens OX=9606 GN=WDR47 PE=1 SV=1	1	2	2	2	2	2	2	3.4	3.4	3.4	101.95	919	919	8						1				1															0	44.213	194360	162060
O94972	O94972	1	1	1	E3 ubiquitin-protein ligase TRIM37	TRIM37	sp|O94972|TRI37_HUMAN E3 ubiquitin-protein ligase TRIM37 OS=Homo sapiens OX=9606 GN=TRIM37 PE=1 SV=2	1	1	1	1	1	1	1	2.2	2.2	2.2	107.9	964	964	8								1																	0	77.236	0	0
O94973	O94973	26	17	17	AP-2 complex subunit alpha-2	AP2A2	sp|O94973|AP2A2_HUMAN AP-2 complex subunit alpha-2 OS=Homo sapiens OX=9606 GN=AP2A2 PE=1 SV=2	1	26	17	17	26	17	17	29.5	21.1	21.1	103.96	939	939	14.7		1	2								1		2	2	1	1	3	2	3				2		0	230.94	10226000	11244000
O94979	O94979	34	34	34	Protein transport protein Sec31A	SEC31A	sp|O94979|SC31A_HUMAN Protein transport protein Sec31A OS=Homo sapiens OX=9606 GN=SEC31A PE=1 SV=3	1	34	34	34	34	34	34	28	28	28	133.01	1220	1220	14.1	1		2	2	1			1			2	2	3	6	6	1	4	2			2	2		3	0	323.31	71506000	78607000
O94986	O94986	2	2	2	Centrosomal protein of 152 kDa	CEP152	sp|O94986|CE152_HUMAN Centrosomal protein of 152 kDa OS=Homo sapiens OX=9606 GN=CEP152 PE=1 SV=4	1	2	2	2	2	2	2	1.3	1.3	1.3	195.62	1710	1710	13						1														1					1	-2	115260	171360
O94988	O94988	1	1	1	Protein FAM13A	FAM13A	sp|O94988|FA13A_HUMAN Protein FAM13A OS=Homo sapiens OX=9606 GN=FAM13A PE=1 SV=2	1	1	1	1	1	1	1	1	1	1	116.93	1023	1023	6						1																			1	-2	163730	217120
O94992	O94992	10	10	9	Protein HEXIM1	HEXIM1	sp|O94992|HEXI1_HUMAN Protein HEXIM1 OS=Homo sapiens OX=9606 GN=HEXIM1 PE=1 SV=1	1	10	10	9	10	10	9	28.7	28.7	26.5	40.623	359	359	11.6			1	2						1	3	2		2		1				1	1				0	284.14	7805600	9072600
O95067	O95067	3	3	3	G2/mitotic-specific cyclin-B2	CCNB2	sp|O95067|CCNB2_HUMAN G2/mitotic-specific cyclin-B2 OS=Homo sapiens OX=9606 GN=CCNB2 PE=1 SV=1	1	3	3	3	3	3	3	10.1	10.1	10.1	45.281	398	398	12.2			1										2							1					0	15.482	718650	500090
O95070	O95070	2	2	2	Protein YIF1A	YIF1A	sp|O95070|YIF1A_HUMAN Protein YIF1A OS=Homo sapiens OX=9606 GN=YIF1A PE=1 SV=2	1	2	2	2	2	2	2	6.8	6.8	6.8	32.011	293	293	13.5													1	1											0	67.869	1701900	1597300
O95071	O95071	24	24	24	E3 ubiquitin-protein ligase UBR5	UBR5	sp|O95071|UBR5_HUMAN E3 ubiquitin-protein ligase UBR5 OS=Homo sapiens OX=9606 GN=UBR5 PE=1 SV=2	1	24	24	24	24	24	24	13	13	13	309.35	2799	2799	11.4		1	4		1		1	3	2		2	1	4	2	1					2			2	1	0	323.31	7160000	7457700
O95081	O95081	1	1	1	Arf-GAP domain and FG repeat-containing protein 2	AGFG2	sp|O95081|AGFG2_HUMAN Arf-GAP domain and FG repeat-containing protein 2 OS=Homo sapiens OX=9606 GN=AGFG2 PE=1 SV=2	1	1	1	1	1	1	1	4	4	4	48.962	481	481	1	1																								0	37.889	174270	191440
O95084	O95084	6	6	6	Serine protease 23	PRSS23	sp|O95084|PRS23_HUMAN Serine protease 23 OS=Homo sapiens OX=9606 GN=PRSS23 PE=1 SV=1	1	6	6	6	6	6	6	23.2	23.2	23.2	43.001	383	383	8.5	1	1		1	1													1			1				0	51.812	1297300	1090700
O95104	O95104	5	3	3	Splicing factor, arginine/serine-rich 15	SCAF4	sp|O95104|SCAF4_HUMAN SR-related and CTD-associated factor 4 OS=Homo sapiens OX=9606 GN=SCAF4 PE=1 SV=3	1	5	3	3	5	3	3	4	2.4	2.4	125.87	1147	1147	14.8				2																	1	1	1		0	11.872	1137400	1337100
O95139	O95139	5	5	5	NADH dehydrogenase [ubiquinone] 1 beta subcomplex subunit 6	NDUFB6	sp|O95139|NDUB6_HUMAN NADH dehydrogenase [ubiquinone] 1 beta subcomplex subunit 6 OS=Homo sapiens OX=9606 GN=NDUFB6 PE=1 SV=3	1	5	5	5	5	5	5	43.8	43.8	43.8	15.489	128	128	10.8		1	2						2					1					3						0	15.53	5698300	5544500
O95140	O95140	10	10	10	Mitofusin-2	MFN2	sp|O95140|MFN2_HUMAN Mitofusin-2 OS=Homo sapiens OX=9606 GN=MFN2 PE=1 SV=3	1	10	10	10	10	10	10	15.3	15.3	15.3	86.401	757	757	9.55		1	2	1	2					1	1							1		1				1	0	114.24	2955200	3073400
O95149	O95149	5	5	5	Snurportin-1	SNUPN	sp|O95149|SPN1_HUMAN Snurportin-1 OS=Homo sapiens OX=9606 GN=SNUPN PE=1 SV=1	1	5	5	5	5	5	5	12.8	12.8	12.8	41.142	360	360	10.7	1		1						1	1								1					1		0	25.05	1451100	1373100
O95155	O95155	14	14	14	Ubiquitin conjugation factor E4 B	UBE4B	sp|O95155|UBE4B_HUMAN Ubiquitin conjugation factor E4 B OS=Homo sapiens OX=9606 GN=UBE4B PE=1 SV=1	1	14	14	14	14	14	14	15.2	15.2	15.2	146.18	1302	1302	13.8		1				2	2		1	1			2			1				1	2	1	1	1	0	323.31	4267100	4969000
O95159	O95159	4	4	4	Zinc finger protein-like 1	ZFPL1	sp|O95159|ZFPL1_HUMAN Zinc finger protein-like 1 OS=Homo sapiens OX=9606 GN=ZFPL1 PE=1 SV=2	1	4	4	4	4	4	4	17.7	17.7	17.7	34.114	310	310	15.6													1	1		1	1	1							0	16.644	7664100	7328100
O95163	O95163	21	21	21	Elongator complex protein 1	IKBKAP	sp|O95163|ELP1_HUMAN Elongator complex protein 1 OS=Homo sapiens OX=9606 GN=ELP1 PE=1 SV=3	1	21	21	21	21	21	21	27.6	27.6	27.6	150.25	1332	1332	14	1	1	3				1	1	1		1	1	3	1	1	2			1	1	6	1	1	1	0	323.31	8240300	8771800
O95164	O95164	2	2	2	Ubiquitin-like protein 3	UBL3	sp|O95164|UBL3_HUMAN Ubiquitin-like protein 3 OS=Homo sapiens OX=9606 GN=UBL3 PE=1 SV=1	1	2	2	2	2	2	2	20.5	20.5	20.5	13.157	117	117	14					1																		1		0	13.492	189800	216990
O95166	O95166	1	1	1	Gamma-aminobutyric acid receptor-associated protein	GABARAP	sp|O95166|GBRAP_HUMAN Gamma-aminobutyric acid receptor-associated protein OS=Homo sapiens OX=9606 GN=GABARAP PE=1 SV=1	1	1	1	1	1	1	1	9.4	9.4	9.4	13.918	117	117	18																		1							0.0026655	1.9792	6636100	8389400
O95167	O95167	1	1	1	NADH dehydrogenase [ubiquinone] 1 alpha subcomplex subunit 3	NDUFA3	sp|O95167|NDUA3_HUMAN NADH dehydrogenase [ubiquinone] 1 alpha subcomplex subunit 3 OS=Homo sapiens OX=9606 GN=NDUFA3 PE=1 SV=1	1	1	1	1	1	1	1	41.7	41.7	41.7	9.2787	84	84	9									3																0	58.875	415790	495950
O95168	O95168	5	5	5	NADH dehydrogenase [ubiquinone] 1 beta subcomplex subunit 4	NDUFB4	sp|O95168|NDUB4_HUMAN NADH dehydrogenase [ubiquinone] 1 beta subcomplex subunit 4 OS=Homo sapiens OX=9606 GN=NDUFB4 PE=1 SV=3	1	5	5	5	5	5	5	48.1	48.1	48.1	15.208	129	129	17.6													1				2		1			1			0	24.903	15048000	16187000
O95169	O95169	5	5	5	NADH dehydrogenase [ubiquinone] 1 beta subcomplex subunit 8, mitochondrial	NDUFB8	sp|O95169|NDUB8_HUMAN NADH dehydrogenase [ubiquinone] 1 beta subcomplex subunit 8, mitochondrial OS=Homo sapiens OX=9606 GN=NDUFB8 PE=1 SV=1	1	5	5	5	5	5	5	36	36	36	21.766	186	186	8.6		1			1		1					1					1								0	15.571	1393800	1785300
O95182	O95182	6	6	6	NADH dehydrogenase [ubiquinone] 1 alpha subcomplex subunit 7	NDUFA7	sp|O95182|NDUA7_HUMAN NADH dehydrogenase [ubiquinone] 1 alpha subcomplex subunit 7 OS=Homo sapiens OX=9606 GN=NDUFA7 PE=1 SV=3	1	6	6	6	6	6	6	52.2	52.2	52.2	12.551	113	113	13.9							1	2						1	1	1	1	3							0	38.296	7592600	8108800
O95197	O95197	3	3	3	Reticulon-3	RTN3	sp|O95197|RTN3_HUMAN Reticulon-3 OS=Homo sapiens OX=9606 GN=RTN3 PE=1 SV=2	1	3	3	3	3	3	3	5.6	5.6	5.6	112.61	1032	1032	14	1										1								2	1					0	45.89	2264900	2783400
O95202	O95202	18	18	18	LETM1 and EF-hand domain-containing protein 1, mitochondrial	LETM1	sp|O95202|LETM1_HUMAN Mitochondrial proton/calcium exchanger protein OS=Homo sapiens OX=9606 GN=LETM1 PE=1 SV=1	1	18	18	18	18	18	18	24.6	24.6	24.6	83.353	739	739	14.1	1				2	2				1	3	2		1	3	2	3	1	1	3	2		1		0	182.06	17371000	29112000
O95208	O95208	5	5	4	Epsin-2	EPN2	sp|O95208|EPN2_HUMAN Epsin-2 OS=Homo sapiens OX=9606 GN=EPN2 PE=1 SV=3	1	5	5	4	5	5	4	10.1	10.1	8.6	68.481	641	641	15.5					1						1	1					1	2			1	1			0	89.112	2717100	2930100
O95210	O95210	3	3	3	Starch-binding domain-containing protein 1	STBD1	sp|O95210|STBD1_HUMAN Starch-binding domain-containing protein 1 OS=Homo sapiens OX=9606 GN=STBD1 PE=1 SV=1	1	3	3	3	3	3	3	10.6	10.6	10.6	39.007	358	358	8.33	1			1																1					0	53.053	755750	878130
O95218	O95218	7	7	7	Zinc finger Ran-binding domain-containing protein 2	ZRANB2	sp|O95218|ZRAB2_HUMAN Zinc finger Ran-binding domain-containing protein 2 OS=Homo sapiens OX=9606 GN=ZRANB2 PE=1 SV=2	1	7	7	7	7	7	7	23.6	23.6	23.6	37.404	330	330	14.6				1	1	1				1				1	1					1	2	1	1		0	15.368	9328000	10483000
O95219	O95219	7	7	7	Sorting nexin-4	SNX4	sp|O95219|SNX4_HUMAN Sorting nexin-4 OS=Homo sapiens OX=9606 GN=SNX4 PE=1 SV=1	1	7	7	7	7	7	7	18.4	18.4	18.4	51.908	450	450	10.2			2				2	1			1		1						1		1				0	58.961	2348000	2749800
O95229	O95229	2	2	2	ZW10 interactor	ZWINT	sp|O95229|ZWINT_HUMAN ZW10 interactor OS=Homo sapiens OX=9606 GN=ZWINT PE=1 SV=2	1	2	2	2	2	2	2	8.3	8.3	8.3	31.293	277	277	13						1														1					0	4.632	223760	208960
O95232	O95232	14	14	14	Luc7-like protein 3	LUC7L3	sp|O95232|LC7L3_HUMAN Luc7-like protein 3 OS=Homo sapiens OX=9606 GN=LUC7L3 PE=1 SV=2	1	14	14	14	14	14	14	27.1	27.1	27.1	51.466	432	432	10.4	1	1	1		1	3	4	2	3				1		1	2				1		1	1	1	0	154.18	23941000	24913000
O95235	O95235	6	6	6	Kinesin-like protein KIF20A	KIF20A	sp|O95235|KI20A_HUMAN Kinesin-like protein KIF20A OS=Homo sapiens OX=9606 GN=KIF20A PE=1 SV=1	1	6	6	6	6	6	6	7.9	7.9	7.9	100.28	890	890	12				2	1								1									1		1	0	44.86	1017100	830960
O95239	O95239	23	23	14	Chromosome-associated kinesin KIF4A	KIF4A	sp|O95239|KIF4A_HUMAN Chromosome-associated kinesin KIF4A OS=Homo sapiens OX=9606 GN=KIF4A PE=1 SV=3	1	23	23	14	23	23	14	25	25	17.9	139.88	1232	1232	12	1		1	1	1	2	2	4		1	2	1	1	2	1				3		2	3			0	323.31	7433600	6568300
O95248	O95248	6	6	6	Myotubularin-related protein 5	SBF1	sp|O95248|MTMR5_HUMAN Myotubularin-related protein 5 OS=Homo sapiens OX=9606 GN=SBF1 PE=1 SV=4	1	6	6	6	6	6	6	4.1	4.1	4.1	208.44	1868	1868	11.2			1				1	1					2										1		0	56.239	896060	944380
O95249	O95249	9	9	9	Golgi SNAP receptor complex member 1	GOSR1	sp|O95249|GOSR1_HUMAN Golgi SNAP receptor complex member 1 OS=Homo sapiens OX=9606 GN=GOSR1 PE=1 SV=1	1	9	9	9	9	9	9	34	34	34	28.612	250	250	11.7	2					1						2	2			2		1			1				0	91.631	4578000	4746000
O95251	O95251	7	6	6	Histone acetyltransferase KAT7	KAT7	sp|O95251|KAT7_HUMAN Histone acetyltransferase KAT7 OS=Homo sapiens OX=9606 GN=KAT7 PE=1 SV=1	1	7	6	6	7	6	6	16.5	14.7	14.7	70.642	611	611	10				1	1			1	1		1												1		0	171.16	903150	888060
O95260	O95260	7	7	7	Arginyl-tRNA--protein transferase 1	ATE1	sp|O95260|ATE1_HUMAN Arginyl-tRNA--protein transferase 1 OS=Homo sapiens OX=9606 GN=ATE1 PE=1 SV=2	1	7	7	7	7	7	7	17	17	17	59.09	518	518	11.8		1				1			1	1			1	1					1		1				0	100.76	7279300	9241200
O95263	O95263	1	1	1	High affinity cAMP-specific and IBMX-insensitive 3,5-cyclic phosphodiesterase 8B	PDE8B	sp|O95263|PDE8B_HUMAN High affinity cAMP-specific and IBMX-insensitive 3,5-cyclic phosphodiesterase 8B OS=Homo sapiens OX=9606 GN=PDE8B PE=1 SV=2	1	1	1	1	1	1	1	2.8	2.8	2.8	98.978	885	885	11											1														0	6.9409	25030	24655
O95271	O95271	2	2	2	Tankyrase-1	TNKS	sp|O95271|TNKS1_HUMAN Poly [ADP-ribose] polymerase tankyrase-1 OS=Homo sapiens OX=9606 GN=TNKS PE=1 SV=2	1	2	2	2	2	2	2	1.7	1.7	1.7	142.04	1327	1327	3.5	1					1																			0.0061585	1.4863	59838	69813
O95273	O95273	4	4	4	Cyclin-D1-binding protein 1	CCNDBP1	sp|O95273|CCDB1_HUMAN Cyclin-D1-binding protein 1 OS=Homo sapiens OX=9606 GN=CCNDBP1 PE=1 SV=2	1	4	4	4	4	4	4	16.7	16.7	16.7	40.262	360	360	13									1	1	1											1			0	23.891	459980	382730
O95292	O95292	11	10	10	Vesicle-associated membrane protein-associated protein B/C	VAPB	sp|O95292|VAPB_HUMAN Vesicle-associated membrane protein-associated protein B/C OS=Homo sapiens OX=9606 GN=VAPB PE=1 SV=3	1	11	10	10	11	10	10	42.8	37.9	37.9	27.228	243	243	10.2	1			2	1			1		3					1	1			1		1				0	98.066	15425000	17066000
O95295	O95295	4	4	4	SNARE-associated protein Snapin	SNAPIN	sp|O95295|SNAPN_HUMAN SNARE-associated protein Snapin OS=Homo sapiens OX=9606 GN=SNAPIN PE=1 SV=1	1	4	4	4	4	4	4	40.4	40.4	40.4	14.874	136	136	11.4					1				1	1			1							1					0	127.26	1643200	1758200
O95297	O95297	7	7	7	Myelin protein zero-like protein 1	MPZL1	sp|O95297|MPZL1_HUMAN Myelin protein zero-like protein 1 OS=Homo sapiens OX=9606 GN=MPZL1 PE=1 SV=1	1	7	7	7	7	7	7	19.3	19.3	19.3	29.082	269	269	15.1		1	1								1			1					1		2	1	1		0	96.474	3653800	3658600
O95298;E9PQ53	O95298;E9PQ53	3;2	3;2	3;2	NADH dehydrogenase [ubiquinone] 1 subunit C2;NADH dehydrogenase [ubiquinone] 1 subunit C2, isoform 2	NDUFC2;NDUFC2-KCTD14	sp|O95298|NDUC2_HUMAN NADH dehydrogenase [ubiquinone] 1 subunit C2 OS=Homo sapiens OX=9606 GN=NDUFC2 PE=1 SV=1;sp|E9PQ53|NDUCR_HUMAN NADH dehydrogenase [ubiquinone] 1 subunit C2, isoform 2 OS=Homo sapiens OX=9606 GN=NDUFC2-KCTD14 PE=1 SV=1	2	3	3	3	3	3	3	20.2	20.2	20.2	14.187	119	119;114	6.33		1			1							1													0	5.939	791160	875360
O95299	O95299	14	14	14	NADH dehydrogenase [ubiquinone] 1 alpha subcomplex subunit 10, mitochondrial	NDUFA10	sp|O95299|NDUAA_HUMAN NADH dehydrogenase [ubiquinone] 1 alpha subcomplex subunit 10, mitochondrial OS=Homo sapiens OX=9606 GN=NDUFA10 PE=1 SV=1	1	14	14	14	14	14	14	28.7	28.7	28.7	40.75	355	355	16.7	1								1	1			2		1		2	1	3	6	1		1		0	36.387	18328000	22536000
O95302;Q75LS8	O95302	15;4	15;4	15;4	Peptidyl-prolyl cis-trans isomerase FKBP9	FKBP9	sp|O95302|FKBP9_HUMAN Peptidyl-prolyl cis-trans isomerase FKBP9 OS=Homo sapiens OX=9606 GN=FKBP9 PE=1 SV=2	2	15	15	15	15	15	15	21.8	21.8	21.8	63.083	570	570;142	12.6	1	1		1	1			1		1		1	1			1	2	2	1	1	1				0	46.744	21127000	20988000
O95336	O95336	6	6	6	6-phosphogluconolactonase	PGLS	sp|O95336|6PGL_HUMAN 6-phosphogluconolactonase OS=Homo sapiens OX=9606 GN=PGLS PE=1 SV=2	1	6	6	6	6	6	6	31	31	31	27.547	258	258	14.9						2									1	2	1	3	1						0	64.665	17390000	19932000
O95340	O95340	18	17	17	Bifunctional 3-phosphoadenosine 5-phosphosulfate synthase 2;Sulfate adenylyltransferase;Adenylyl-sulfate kinase	PAPSS2	sp|O95340|PAPS2_HUMAN Bifunctional 3-phosphoadenosine 5-phosphosulfate synthase 2 OS=Homo sapiens OX=9606 GN=PAPSS2 PE=1 SV=2	1	18	17	17	18	17	17	34.4	32.1	32.1	69.5	614	614	15.8	1	1				1			1	1	1			3	1	1				1	1	1	2	4	0	189.21	8207000	9196000
O95347	O95347	52	52	52	Structural maintenance of chromosomes protein 2	SMC2	sp|O95347|SMC2_HUMAN Structural maintenance of chromosomes protein 2 OS=Homo sapiens OX=9606 GN=SMC2 PE=1 SV=2	1	52	52	52	52	52	52	43.2	43.2	43.2	135.65	1197	1197	12.2	5	5	2	3	6	2	1	2	1	1	3	3	2	6	1	2	2	2	5	3	1	3	4	4	0	323.31	32541000	35312000
O95352	O95352	7	7	7	Ubiquitin-like modifier-activating enzyme ATG7	ATG7	sp|O95352|ATG7_HUMAN Ubiquitin-like modifier-activating enzyme ATG7 OS=Homo sapiens OX=9606 GN=ATG7 PE=1 SV=1	1	7	7	7	7	7	7	15.5	15.5	15.5	77.959	703	703	14				1					1				2				1				2				0	72.459	1802000	1725200
O95359	O95359	21	18	18	Transforming acidic coiled-coil-containing protein 2	TACC2	sp|O95359|TACC2_HUMAN Transforming acidic coiled-coil-containing protein 2 OS=Homo sapiens OX=9606 GN=TACC2 PE=1 SV=3	1	21	18	18	21	18	18	9.2	8.6	8.6	309.42	2948	2948	13.6			1			1	2	2	1			2	2	3	1	1	1	3		2	1			1	0	142.41	14968000	16247000
O95361	O95361	28	28	20	Tripartite motif-containing protein 16	TRIM16	sp|O95361|TRI16_HUMAN Tripartite motif-containing protein 16 OS=Homo sapiens OX=9606 GN=TRIM16 PE=1 SV=3	1	28	28	20	28	28	20	57.3	57.3	40.6	63.954	564	564	15.2	1	1	1		1	2			2	1	2	3			4	1	4	3	2	1		1	1	7	0	323.31	34296000	39244000
O95363	O95363	3	3	3	Phenylalanine--tRNA ligase, mitochondrial	FARS2	sp|O95363|SYFM_HUMAN Phenylalanine--tRNA ligase, mitochondrial OS=Homo sapiens OX=9606 GN=FARS2 PE=1 SV=1	1	3	3	3	3	3	3	6	6	6	52.356	451	451	12.7							1		1													1			0	12.458	751280	861480
O95365	O95365	5	5	5	Zinc finger and BTB domain-containing protein 7A	ZBTB7A	sp|O95365|ZBT7A_HUMAN Zinc finger and BTB domain-containing protein 7A OS=Homo sapiens OX=9606 GN=ZBTB7A PE=1 SV=1	1	5	5	5	5	5	5	18.8	18.8	18.8	61.438	584	584	10.4	2									1									1		1				0	167.15	492650	484390
O95372	O95372	4	4	4	Acyl-protein thioesterase 2	LYPLA2	sp|O95372|LYPA2_HUMAN Acyl-protein thioesterase 2 OS=Homo sapiens OX=9606 GN=LYPLA2 PE=1 SV=1	1	4	4	4	4	4	4	17.7	17.7	17.7	24.737	231	231	11.1					1				1	2		1			1		1								0	51.998	4054900	4798300
O95373	O95373	29	29	28	Importin-7	IPO7	sp|O95373|IPO7_HUMAN Importin-7 OS=Homo sapiens OX=9606 GN=IPO7 PE=1 SV=1	1	29	29	28	29	29	28	30.1	30.1	29.1	119.52	1038	1038	11.8	6	3	3	2				1	1	1	1	3	3	1	6	5	2	1	2	2	1	2	1	1	0	323.31	60264000	54401000
O95376	O95376	9	9	9	E3 ubiquitin-protein ligase ARIH2	ARIH2	sp|O95376|ARI2_HUMAN E3 ubiquitin-protein ligase ARIH2 OS=Homo sapiens OX=9606 GN=ARIH2 PE=1 SV=1	1	9	9	9	9	9	9	25.2	25.2	25.2	57.818	493	493	13.4	1							1	1		2						1			1	1		1		0	223.84	4055100	4235500
O95379	O95379	2	2	2	Tumor necrosis factor alpha-induced protein 8	TNFAIP8	sp|O95379|TFIP8_HUMAN Tumor necrosis factor alpha-induced protein 8 OS=Homo sapiens OX=9606 GN=TNFAIP8 PE=1 SV=1	1	2	2	2	2	2	2	8.1	8.1	8.1	23.003	198	198	16.5															1			1							0.0011507	2.4887	0	0
O95391	O95391	13	13	13	Pre-mRNA-splicing factor SLU7	SLU7	sp|O95391|SLU7_HUMAN Pre-mRNA-splicing factor SLU7 OS=Homo sapiens OX=9606 GN=SLU7 PE=1 SV=2	1	13	13	13	13	13	13	29.9	29.9	29.9	68.386	586	586	11.1				2	1	1	3			1	2			1				1		1	1	1			0	81.753	5692700	5854500
O95394	O95394	18	18	18	Phosphoacetylglucosamine mutase	PGM3	sp|O95394|AGM1_HUMAN Phosphoacetylglucosamine mutase OS=Homo sapiens OX=9606 GN=PGM3 PE=1 SV=1	1	18	18	18	18	18	18	48.9	48.9	48.9	59.851	542	542	14.7					1		1	2	1	1	1	3	1			1	3	2		2	2		1	1	0	323.31	19874000	20192000
O95395	O95395	3	3	3	Beta-1,3-galactosyl-O-glycosyl-glycoprotein beta-1,6-N-acetylglucosaminyltransferase 3	GCNT3	sp|O95395|GCNT3_HUMAN Beta-1,3-galactosyl-O-glycosyl-glycoprotein beta-1,6-N-acetylglucosaminyltransferase 3 OS=Homo sapiens OX=9606 GN=GCNT3 PE=2 SV=1	1	3	3	3	3	3	3	7.8	7.8	7.8	50.863	438	438	10.7	1											1							1						0	21.019	384790	476930
O95396	O95396	9	9	9	Adenylyltransferase and sulfurtransferase MOCS3;Molybdopterin-synthase adenylyltransferase;Molybdopterin-synthase sulfurtransferase	MOCS3	sp|O95396|MOCS3_HUMAN Adenylyltransferase and sulfurtransferase MOCS3 OS=Homo sapiens OX=9606 GN=MOCS3 PE=1 SV=1	1	9	9	9	9	9	9	32	32	32	49.669	460	460	10.4				1	1	1			1	1	1	1		1									1		0	178.75	2891200	3062400
O95399	O95399	1	1	1	Urotensin-2	UTS2	sp|O95399|UTS2_HUMAN Urotensin-2 OS=Homo sapiens OX=9606 GN=UTS2 PE=1 SV=1	1	1	1	1	1	1	1	6.5	6.5	6.5	14.295	124	124	3.5			1	1																					0.0019957	2.2699	1869100	1757600
O95400	O95400	9	9	9	CD2 antigen cytoplasmic tail-binding protein 2	CD2BP2	sp|O95400|CD2B2_HUMAN CD2 antigen cytoplasmic tail-binding protein 2 OS=Homo sapiens OX=9606 GN=CD2BP2 PE=1 SV=1	1	9	9	9	9	9	9	39.6	39.6	39.6	37.646	341	341	16.8							1	1			1					1	1			3	1	1	1		0	274.2	8804600	8441800
O95402	O95402	1	1	1	Mediator of RNA polymerase II transcription subunit 26	MED26	sp|O95402|MED26_HUMAN Mediator of RNA polymerase II transcription subunit 26 OS=Homo sapiens OX=9606 GN=MED26 PE=1 SV=2	1	1	1	1	1	1	1	3.8	3.8	3.8	65.446	600	600	21																					1				0	12.274	89447	80017
O95425	O95425	20	20	20	Supervillin	SVIL	sp|O95425|SVIL_HUMAN Supervillin OS=Homo sapiens OX=9606 GN=SVIL PE=1 SV=2	1	20	20	20	20	20	20	13.6	13.6	13.6	247.74	2214	2214	10.6		2		2	2	2	2		1	1		2	2						2		1	1		1	0	323.31	3962400	4407500
O95428	O95428	1	1	1	Papilin	PAPLN	sp|O95428|PPN_HUMAN Papilin OS=Homo sapiens OX=9606 GN=PAPLN PE=2 SV=4	1	1	1	1	1	1	1	1.8	1.8	1.8	137.7	1278	1278	21																					1				0.0010152	2.6787	13312	10393
O95429	O95429	5	5	5	BAG family molecular chaperone regulator 4	BAG4	sp|O95429|BAG4_HUMAN BAG family molecular chaperone regulator 4 OS=Homo sapiens OX=9606 GN=BAG4 PE=1 SV=1	1	5	5	5	5	5	5	21.9	21.9	21.9	49.593	457	457	12.8					2								1							1	1				0	107.82	1113600	1137000
O95433	O95433	20	20	19	Activator of 90 kDa heat shock protein ATPase homolog 1	AHSA1	sp|O95433|AHSA1_HUMAN Activator of 90 kDa heat shock protein ATPase homolog 1 OS=Homo sapiens OX=9606 GN=AHSA1 PE=1 SV=1	1	20	20	19	19	19	19	63.3	63.3	60.7	38.274	338	338	12.5		1	2	1			5	1		1	1		1	2	2	3	6		1				1	1	0	279.5	63798000	64135000
O95447	O95447	3	3	2	Lebercilin-like protein	LCA5L	sp|O95447|LCA5L_HUMAN Lebercilin-like protein OS=Homo sapiens OX=9606 GN=LCA5L PE=1 SV=1	1	3	3	2	2	2	2	3.3	3.3	3.1	76.504	670	670	9		1														1									0.0090872	1.3309	400750	423720
O95453	O95453	13	13	13	Poly(A)-specific ribonuclease PARN	PARN	sp|O95453|PARN_HUMAN Poly(A)-specific ribonuclease PARN OS=Homo sapiens OX=9606 GN=PARN PE=1 SV=1	1	13	13	13	13	13	13	19.7	19.7	19.7	73.45	639	639	14.6			1			1						2	1	2		1		1	4		1				0	68.013	7817400	7956700
O95456	O95456	7	7	7	Proteasome assembly chaperone 1	PSMG1	sp|O95456|PSMG1_HUMAN Proteasome assembly chaperone 1 OS=Homo sapiens OX=9606 GN=PSMG1 PE=1 SV=1	1	7	7	7	7	7	7	33.3	33.3	33.3	32.854	288	288	14.7			1	1							2			1		1		1					2	1	0	86.453	4623600	4671600
O95466	O95466	11	11	10	Formin-like protein 1	FMNL1	sp|O95466|FMNL1_HUMAN Formin-like protein 1 OS=Homo sapiens OX=9606 GN=FMNL1 PE=1 SV=3	1	11	11	10	11	11	10	11.7	11.7	10.9	121.85	1100	1100	14.4		1			2				1		1	2											3	2	0	65.976	5019600	5489300
O95470	O95470	10	10	10	Sphingosine-1-phosphate lyase 1	SGPL1	sp|O95470|SGPL1_HUMAN Sphingosine-1-phosphate lyase 1 OS=Homo sapiens OX=9606 GN=SGPL1 PE=1 SV=3	1	10	10	10	10	10	10	16.7	16.7	16.7	63.523	568	568	17.2		1													1	2		2	1	1	1	2			0	72.376	17973000	18006000
O95476	O95476	1	1	1	CTD nuclear envelope phosphatase 1	CTDNEP1	sp|O95476|CNEP1_HUMAN CTD nuclear envelope phosphatase 1 OS=Homo sapiens OX=9606 GN=CTDNEP1 PE=1 SV=2	1	1	1	1	1	1	1	9.4	9.4	9.4	28.377	244	244	20																				1					0	30.501	168460	172650
O95478	O95478	9	9	9	Ribosome biogenesis protein NSA2 homolog	NSA2	sp|O95478|NSA2_HUMAN Ribosome biogenesis protein NSA2 homolog OS=Homo sapiens OX=9606 GN=NSA2 PE=1 SV=1	1	9	9	9	9	9	9	41.9	41.9	41.9	30.065	260	260	15.7	1												1	4				2	1	1	1	1			0	117.68	6479400	6450600
O95479	O95479	3	3	3	GDH/6PGL endoplasmic bifunctional protein;Glucose 1-dehydrogenase;6-phosphogluconolactonase	H6PD	sp|O95479|G6PE_HUMAN GDH/6PGL endoplasmic bifunctional protein OS=Homo sapiens OX=9606 GN=H6PD PE=1 SV=2	1	3	3	3	3	3	3	4	4	4	88.892	791	791	7.75	1								1	1	1														0	30.508	761930	924130
O95486	O95486	7	6	6	Protein transport protein Sec24A	SEC24A	sp|O95486|SC24A_HUMAN Protein transport protein Sec24A OS=Homo sapiens OX=9606 GN=SEC24A PE=1 SV=2	1	7	6	6	7	6	6	6.9	6.1	6.1	119.75	1093	1093	14.3								2					1	1					1					1	0	30.263	1759000	1890100
O95487	O95487	11	11	10	Protein transport protein Sec24B	SEC24B	sp|O95487|SC24B_HUMAN Protein transport protein Sec24B OS=Homo sapiens OX=9606 GN=SEC24B PE=1 SV=2	1	11	11	10	11	11	10	9.2	9.2	8.6	137.42	1268	1268	10.8	1	1		1	1		1					1	1	1	1							1		1	0	53.822	7612800	8217100
O95490	O95490	2	2	2	Latrophilin-2	LPHN2	sp|O95490|AGRL2_HUMAN Adhesion G protein-coupled receptor L2 OS=Homo sapiens OX=9606 GN=ADGRL2 PE=1 SV=2	1	2	2	2	2	2	2	2.1	2.1	2.1	163.35	1459	1459	12				1																1					0	5.38	317250	351580
O95497	O95497	1	1	1	Pantetheinase	1.00 VNN	sp|O95497|VNN1_HUMAN Pantetheinase OS=Homo sapiens OX=9606 GN=VNN1 PE=1 SV=2	1	1	1	1	1	1	1	1.8	1.8	1.8	57.011	513	513	18																		1							0.0027949	1.9207	2361600	2935700
O95503	O95503	2	1	1	Chromobox protein homolog 6	CBX6	sp|O95503|CBX6_HUMAN Chromobox protein homolog 6 OS=Homo sapiens OX=9606 GN=CBX6 PE=1 SV=1	1	2	1	1	2	1	1	6.6	4.4	4.4	43.898	412	412	15															1										0	46.828	163700	175210
O95551	O95551	5	5	5	Tyrosyl-DNA phosphodiesterase 2	TDP2	sp|O95551|TYDP2_HUMAN Tyrosyl-DNA phosphodiesterase 2 OS=Homo sapiens OX=9606 GN=TDP2 PE=1 SV=1	1	5	5	5	5	5	5	21.3	21.3	21.3	40.929	362	362	15.2							2				1										1	1	1		0	18.721	2441800	2959100
O95562	O95562	3	3	3	Vesicle transport protein SFT2B	SFT2D2	sp|O95562|SFT2B_HUMAN Vesicle transport protein SFT2B OS=Homo sapiens OX=9606 GN=SFT2D2 PE=1 SV=1	1	3	3	3	3	3	3	17.5	17.5	17.5	17.779	160	160	5.75			1		1	1			1																0	34.198	1568900	1449900
O95568	O95568	1	1	1	Histidine protein methyltransferase 1 homolog	METTL18	sp|O95568|MET18_HUMAN Histidine protein methyltransferase 1 homolog OS=Homo sapiens OX=9606 GN=METTL18 PE=1 SV=1	1	1	1	1	1	1	1	5.9	5.9	5.9	42.148	372	372	8								1																	0	7.9217	46779	46817
O95571	O95571	9	9	9	Persulfide dioxygenase ETHE1, mitochondrial	ETHE1	sp|O95571|ETHE1_HUMAN Persulfide dioxygenase ETHE1, mitochondrial OS=Homo sapiens OX=9606 GN=ETHE1 PE=1 SV=2	1	9	9	9	9	9	9	56.7	56.7	56.7	27.873	254	254	15.9					1						1	1		1		2	1	1	2	1				1	0	323.31	10743000	11641000
O95573	O95573	25	25	22	Long-chain-fatty-acid--CoA ligase 3	ACSL3	sp|O95573|ACSL3_HUMAN Long-chain-fatty-acid--CoA ligase 3 OS=Homo sapiens OX=9606 GN=ACSL3 PE=1 SV=3	1	25	25	22	24	24	22	45.8	45.8	40	80.419	720	720	14.9					1		2				1	6	2	4	5	1	6	4	2	3	1				0	323.31	39756000	44882000
O95602	O95602	28	28	27	DNA-directed RNA polymerase I subunit RPA1	POLR1A	sp|O95602|RPA1_HUMAN DNA-directed RNA polymerase I subunit RPA1 OS=Homo sapiens OX=9606 GN=POLR1A PE=1 SV=2	1	28	28	27	28	28	27	21.3	21.3	20.8	194.81	1720	1720	14.4	1	1			3	1	1	1				3	6	1	1			4	1	2		2	1	4	0	323.31	10748000	10130000
O95613	O95613	7	7	7	Pericentrin	PCNT	sp|O95613|PCNT_HUMAN Pericentrin OS=Homo sapiens OX=9606 GN=PCNT PE=1 SV=4	1	7	7	7	7	7	7	2.7	2.7	2.7	378.03	3336	3336	9.67			1	2	2				1			1										1	1		0	40.755	931660	931410
O95619	O95619	2	2	2	YEATS domain-containing protein 4	YEATS4	sp|O95619|YETS4_HUMAN YEATS domain-containing protein 4 OS=Homo sapiens OX=9606 GN=YEATS4 PE=1 SV=1	1	2	2	2	2	2	2	7	7	7	26.499	227	227	21																				1		1			0.0022561	2.0872	819750	812730
O95625	O95625	5	5	5	Zinc finger and BTB domain-containing protein 11	ZBTB11	sp|O95625|ZBT11_HUMAN Zinc finger and BTB domain-containing protein 11 OS=Homo sapiens OX=9606 GN=ZBTB11 PE=1 SV=2	1	5	5	5	5	5	5	7.2	7.2	7.2	119.38	1053	1053	9	1			1		1	1						1										1		0	90.888	1206000	1140100
O95628	O95628	4	4	4	CCR4-NOT transcription complex subunit 4	CNOT4	sp|O95628|CNOT4_HUMAN CCR4-NOT transcription complex subunit 4 OS=Homo sapiens OX=9606 GN=CNOT4 PE=1 SV=3	1	4	4	4	4	4	4	10.4	10.4	10.4	63.509	575	575	14.2								1		1						1							1		0	76.193	2195500	2035100
O95630	O95630	13	13	13	STAM-binding protein	STAMBP	sp|O95630|STABP_HUMAN STAM-binding protein OS=Homo sapiens OX=9606 GN=STAMBP PE=1 SV=1	1	13	13	13	13	13	13	38.2	38.2	38.2	48.076	424	424	14.9			1				1		2				1		2			1	2		1	1		1	0	161.14	8136000	8627400
O95633	O95633	1	1	1	Follistatin-related protein 3	FSTL3	sp|O95633|FSTL3_HUMAN Follistatin-related protein 3 OS=Homo sapiens OX=9606 GN=FSTL3 PE=1 SV=1	1	1	1	1	1	1	1	6.8	6.8	6.8	27.663	263	263	11											1														0	12.02	184990	94492
O95639	O95639	4	4	4	Cleavage and polyadenylation specificity factor subunit 4	CPSF4	sp|O95639|CPSF4_HUMAN Cleavage and polyadenylation specificity factor subunit 4 OS=Homo sapiens OX=9606 GN=CPSF4 PE=1 SV=1	1	4	4	4	4	4	4	16.7	16.7	16.7	30.255	269	269	11.5					2												1		1						0	10.746	1377200	1728400
O95671	O95671	9	9	9	N-acetylserotonin O-methyltransferase-like protein	ASMTL	sp|O95671|ASML_HUMAN Probable bifunctional dTTP/UTP pyrophosphatase/methyltransferase protein OS=Homo sapiens OX=9606 GN=ASMTL PE=1 SV=3	1	9	9	9	9	9	9	15.9	15.9	15.9	68.856	621	621	11.1			1	1			2	1	1			1	1	1							1			1	0	170.05	3943300	4575900
O95674;Q92903	O95674	5;1	5;1	5;1	Phosphatidate cytidylyltransferase 2	CDS2	sp|O95674|CDS2_HUMAN Phosphatidate cytidylyltransferase 2 OS=Homo sapiens OX=9606 GN=CDS2 PE=1 SV=1	2	5	5	5	5	5	5	13.9	13.9	13.9	51.417	445	445;461	9				1	1				1	1			2												0	108.97	595360	603940
O95677	O95677	2	2	2	Eyes absent homolog 4	EYA4	sp|O95677|EYA4_HUMAN Eyes absent homolog 4 OS=Homo sapiens OX=9606 GN=EYA4 PE=1 SV=2	1	2	2	2	2	2	2	5.3	5.3	5.3	69.504	639	639	10.5									1			1													0	6.0644	189300	187490
O95684	O95684	4	4	4	FGFR1 oncogene partner	FGFR1OP	sp|O95684|CEP43_HUMAN Centrosomal protein 43 OS=Homo sapiens OX=9606 GN=CEP43 PE=1 SV=1	1	4	4	4	4	4	4	15.5	15.5	15.5	43.064	399	399	10			1	1		1							1											1	0	169.85	1984400	2049900
O95685	O95685	1	1	1	Protein phosphatase 1 regulatory subunit 3D	PPP1R3D	sp|O95685|PPR3D_HUMAN Protein phosphatase 1 regulatory subunit 3D OS=Homo sapiens OX=9606 GN=PPP1R3D PE=1 SV=1	1	1	1	1	1	1	1	5.7	5.7	5.7	32.559	299	299	2		1																							0	35.39	38936	39651
O95696	O95696	3	3	3	Bromodomain-containing protein 1	BRD1	sp|O95696|BRD1_HUMAN Bromodomain-containing protein 1 OS=Homo sapiens OX=9606 GN=BRD1 PE=1 SV=1	1	3	3	3	3	3	3	3.5	3.5	3.5	119.52	1058	1058	12.7							1							1			1								0	4.8007	135930	162320
O95707	O95707	3	3	3	Ribonuclease P protein subunit p29	POP4	sp|O95707|RPP29_HUMAN Ribonuclease P protein subunit p29 OS=Homo sapiens OX=9606 GN=POP4 PE=1 SV=2	1	3	3	3	3	3	3	14.5	14.5	14.5	25.424	220	220	9		1								1					1										0	19.173	796190	923540
O95714;Q9BVR0	O95714	27;4	27;4	27;4	E3 ubiquitin-protein ligase HERC2	HERC2	sp|O95714|HERC2_HUMAN E3 ubiquitin-protein ligase HERC2 OS=Homo sapiens OX=9606 GN=HERC2 PE=1 SV=2	2	27	27	27	27	27	27	7.5	7.5	7.5	527.22	4834	4834;1158	13.9			2	1		2	2	1	1	2		1	4		1	1				1	3	2	2	2	0	276.79	4002000	4373000
O95716	O95716	7	5	3	Ras-related protein Rab-3D	RAB3D	sp|O95716|RAB3D_HUMAN Ras-related protein Rab-3D OS=Homo sapiens OX=9606 GN=RAB3D PE=1 SV=1	1	7	5	3	6	4	3	33.3	26.5	12.3	24.267	219	219	16.8									1				1							1	2				0	20.438	2158600	2613000
O95721	O95721	13	13	13	Synaptosomal-associated protein 29	SNAP29	sp|O95721|SNP29_HUMAN Synaptosomal-associated protein 29 OS=Homo sapiens OX=9606 GN=SNAP29 PE=1 SV=1	1	13	13	13	13	13	13	59.7	59.7	59.7	28.97	258	258	12.9		1		1		1			1	1	4	1	1	1						2	1	2			0	158.17	9733300	9341200
O95747	O95747	11	11	9	Serine/threonine-protein kinase OSR1	OXSR1	sp|O95747|OXSR1_HUMAN Serine/threonine-protein kinase OSR1 OS=Homo sapiens OX=9606 GN=OXSR1 PE=1 SV=1	1	11	11	9	11	11	9	30.4	30.4	25	58.022	527	527	12.2				1			2		1	2	1	1		1	1			2					1		0	143.68	4623200	5700300
O95749	O95749	2	2	2	Geranylgeranyl pyrophosphate synthase	GGPS1	sp|O95749|GGPPS_HUMAN Geranylgeranyl pyrophosphate synthase OS=Homo sapiens OX=9606 GN=GGPS1 PE=1 SV=1	1	2	2	2	2	2	2	9	9	9	34.87	300	300	9.5	1																	1							0	48.679	931910	882140
O95755	O95755	1	1	1	Ras-related protein Rab-36	RAB36	sp|O95755|RAB36_HUMAN Ras-related protein Rab-36 OS=Homo sapiens OX=9606 GN=RAB36 PE=1 SV=2	1	1	1	1	1	1	1	4.8	4.8	4.8	36.322	333	333	11											1														0	17.798	33633	36427
O95757	O95757	34	28	28	Heat shock 70 kDa protein 4L	HSPA4L	sp|O95757|HS74L_HUMAN Heat shock 70 kDa protein 4L OS=Homo sapiens OX=9606 GN=HSPA4L PE=1 SV=3	1	34	28	28	34	28	28	46.4	39.2	39.2	94.511	839	839	13.4	1	1	2			4	1	2	1	1	1	2	1	3	2	4	3	1	1	1	2	2	1	2	0	323.31	23917000	23804000
O95758	O95758	9	5	5	Polypyrimidine tract-binding protein 3	PTBP3	sp|O95758|PTBP3_HUMAN Polypyrimidine tract-binding protein 3 OS=Homo sapiens OX=9606 GN=PTBP3 PE=1 SV=2	1	9	5	5	9	5	5	20.7	17	17	59.689	552	552	18.4			1														1		1			2	2		0	171.66	3717900	3836500
O95759	O95759	5	5	5	TBC1 domain family member 8	TBC1D8	sp|O95759|TBCD8_HUMAN TBC1 domain family member 8 OS=Homo sapiens OX=9606 GN=TBC1D8 PE=1 SV=3	1	5	5	5	5	5	5	5.7	5.7	5.7	130.83	1140	1140	13.8					1					1		1									2				0	39.356	547360	851600
O95772	O95772	3	3	3	MLN64 N-terminal domain homolog	STARD3NL	sp|O95772|STR3N_HUMAN STARD3 N-terminal-like protein OS=Homo sapiens OX=9606 GN=STARD3NL PE=1 SV=1	1	3	3	3	3	3	3	12	12	12	26.654	234	234	12.7								1	1												1				0	7.1596	1509100	1621900
O95777	O95777	6	6	6	U6 snRNA-associated Sm-like protein LSm8	8.00 LSM	sp|O95777|LSM8_HUMAN U6 snRNA-associated Sm-like protein LSm8 OS=Homo sapiens OX=9606 GN=LSM8 PE=1 SV=3	1	6	6	6	6	6	6	91.7	91.7	91.7	10.403	96	96	12.8	1				2	1					1	1	1		1				1	1			1	1	0	185.44	4773600	4555600
O95782	O95782	27	27	18	AP-2 complex subunit alpha-1	AP2A1	sp|O95782|AP2A1_HUMAN AP-2 complex subunit alpha-1 OS=Homo sapiens OX=9606 GN=AP2A1 PE=1 SV=3	1	27	27	18	27	27	18	32.8	32.8	23.7	107.54	977	977	15.9	1				1	1	1	2			1		2	2	8	2	3	3	2	3	4	3	2		0	156.62	42676000	45321000
O95785	O95785	5	5	5	Protein Wiz	WIZ	sp|O95785|WIZ_HUMAN Protein Wiz OS=Homo sapiens OX=9606 GN=WIZ PE=1 SV=2	1	5	5	5	5	5	5	6.2	6.2	6.2	178.67	1651	1651	7.2	1				1		1				1	1													0	20.06	866440	987660
O95786	O95786	2	2	2	Probable ATP-dependent RNA helicase DDX58	DDX58	sp|O95786|DDX58_HUMAN Antiviral innate immune response receptor RIG-I OS=Homo sapiens OX=9606 GN=DDX58 PE=1 SV=2	1	2	2	2	2	2	2	1.9	1.9	1.9	106.6	925	925	17.5												1											1		0.004415	1.6332	42648	50462
O95793	O95793	15	15	13	Double-stranded RNA-binding protein Staufen homolog 1	STAU1	sp|O95793|STAU1_HUMAN Double-stranded RNA-binding protein Staufen homolog 1 OS=Homo sapiens OX=9606 GN=STAU1 PE=1 SV=2	1	15	15	13	15	15	13	31.2	31.2	28.2	63.182	577	577	12.2	1	2						3	3		1			3	2	1	1	1	2	1	1				0	283.82	8330000	8544100
O95801	O95801	11	11	11	Tetratricopeptide repeat protein 4	TTC4	sp|O95801|TTC4_HUMAN Tetratricopeptide repeat protein 4 OS=Homo sapiens OX=9606 GN=TTC4 PE=1 SV=3	1	11	11	11	11	11	11	43.4	43.4	43.4	44.678	387	387	10.2	1	1	4				1						2	2				1	1	2					0	185.79	5372800	5829700
O95810	O95810	12	12	12	Serum deprivation-response protein	SDPR	sp|O95810|CAVN2_HUMAN Caveolae-associated protein 2 OS=Homo sapiens OX=9606 GN=CAVIN2 PE=1 SV=3	1	12	12	12	12	12	12	36.7	36.7	36.7	47.173	425	425	12.5	2			2	1						2		1				1	3			1	1		1	0	211.6	4284200	5417900
O95816	O95816	13	13	13	BAG family molecular chaperone regulator 2	BAG2	sp|O95816|BAG2_HUMAN BAG family molecular chaperone regulator 2 OS=Homo sapiens OX=9606 GN=BAG2 PE=1 SV=1	1	13	13	13	13	13	13	54.5	54.5	54.5	23.772	211	211	13			1	1	2	1	2	1				2		1		1	1	3		1		1	1	1	0	323.31	11977000	12704000
O95817	O95817	19	19	19	BAG family molecular chaperone regulator 3	BAG3	sp|O95817|BAG3_HUMAN BAG family molecular chaperone regulator 3 OS=Homo sapiens OX=9606 GN=BAG3 PE=1 SV=3	1	19	19	19	19	19	19	48	48	48	61.594	575	575	13	1	2	2		1				1	2	2	2			3		1	1			2	4		1	0	283.9	8210700	7914500
O95819;Q9UKE5;Q9NRD5	O95819	11;3;1	11;3;1	9;1;1	Mitogen-activated protein kinase kinase kinase kinase 4	MAP4K4	sp|O95819|M4K4_HUMAN Mitogen-activated protein kinase kinase kinase kinase 4 OS=Homo sapiens OX=9606 GN=MAP4K4 PE=1 SV=2	3	11	11	9	11	11	9	10.9	10.9	8.6	142.1	1239	1239;1360;415	11						2	1		2	3	1	1								1		1			0	105.4	2469000	2643100
O95822;Q5T655	O95822	6;1	6;1	6;1	Malonyl-CoA decarboxylase, mitochondrial	MLYCD	sp|O95822|DCMC_HUMAN Malonyl-CoA decarboxylase, mitochondrial OS=Homo sapiens OX=9606 GN=MLYCD PE=1 SV=3	2	6	6	6	6	6	6	16.4	16.4	16.4	55.003	493	493;872	7			1	2	1	1														1					0	74.106	1354300	1645500
O95825	O95825	1	1	1	Quinone oxidoreductase-like protein 1	CRYZL1	sp|O95825|QORL1_HUMAN Quinone oxidoreductase-like protein 1 OS=Homo sapiens OX=9606 GN=CRYZL1 PE=1 SV=2	1	1	1	1	1	1	1	3.4	3.4	3.4	38.696	349	349	12												1													0	5.4899	0	0
O95831	O95831	25	25	25	Apoptosis-inducing factor 1, mitochondrial	AIFM1	sp|O95831|AIFM1_HUMAN Apoptosis-inducing factor 1, mitochondrial OS=Homo sapiens OX=9606 GN=AIFM1 PE=1 SV=1	1	25	25	25	25	25	25	42.9	42.9	42.9	66.9	613	613	12.1		1	2	2	1	4	2	3					1	1	3	3	2	2	1	1	2	1		1	0	156.33	47475000	59058000
O95833	O95833	1	1	1	Chloride intracellular channel protein 3	CLIC3	sp|O95833|CLIC3_HUMAN Chloride intracellular channel protein 3 OS=Homo sapiens OX=9606 GN=CLIC3 PE=1 SV=2	1	1	1	1	1	1	1	6.8	6.8	6.8	26.648	236	236	24																								1	0.00044085	3.0027	14584	12264
O95834	O95834	13	13	11	Echinoderm microtubule-associated protein-like 2	EML2	sp|O95834|EMAL2_HUMAN Echinoderm microtubule-associated protein-like 2 OS=Homo sapiens OX=9606 GN=EML2 PE=1 SV=1	1	13	13	11	12	12	11	26.8	26.8	24.2	70.678	649	649	15.9	1		1										1	1	1		1		3	1	1		2		0	171.02	7054200	7417200
O95847	O95847	1	1	1	Mitochondrial uncoupling protein 4	SLC25A27	sp|O95847|UCP4_HUMAN Mitochondrial uncoupling protein 4 OS=Homo sapiens OX=9606 GN=SLC25A27 PE=2 SV=1	1	1	1	1	1	1	1	2.5	2.5	2.5	36.064	323	323	7							1																		1	-2	92596	106690
O95848	O95848	3	3	3	Uridine diphosphate glucose pyrophosphatase	NUDT14	sp|O95848|NUD14_HUMAN Uridine diphosphate glucose pyrophosphatase NUDT14 OS=Homo sapiens OX=9606 GN=NUDT14 PE=1 SV=2	1	3	3	3	3	3	3	15.3	15.3	15.3	24.118	222	222	10.3				2																			1		0	6.9492	981580	1080400
O95858	O95858	3	3	3	Tetraspanin-15	TSPAN15	sp|O95858|TSN15_HUMAN Tetraspanin-15 OS=Homo sapiens OX=9606 GN=TSPAN15 PE=1 SV=1	1	3	3	3	3	3	3	16	16	16	33.165	294	294	15.7									1					1										1	0	11.278	538580	622840
O95861	O95861	11	11	11	3(2),5-bisphosphate nucleotidase 1	BPNT1	sp|O95861|BPNT1_HUMAN 3(2),5-bisphosphate nucleotidase 1 OS=Homo sapiens OX=9606 GN=BPNT1 PE=1 SV=1	1	11	11	11	11	11	11	37.7	37.7	37.7	33.392	308	308	13.5				1	1				1		2	1	1	1		3	1		2	1					0	135.37	6706000	7483700
O95864	O95864	12	12	11	Fatty acid desaturase 2	FADS2	sp|O95864|FADS2_HUMAN Acyl-CoA 6-desaturase OS=Homo sapiens OX=9606 GN=FADS2 PE=1 SV=1	1	12	12	11	12	12	11	26.4	26.4	25	52.259	444	444	14.6	1	1									1			2	2			4	1		2				0	83.542	18010000	17785000
O95865	O95865	8	8	8	N(G),N(G)-dimethylarginine dimethylaminohydrolase 2	DDAH2	sp|O95865|DDAH2_HUMAN N(G),N(G)-dimethylarginine dimethylaminohydrolase 2 OS=Homo sapiens OX=9606 GN=DDAH2 PE=1 SV=1	1	8	8	8	8	8	8	42.8	42.8	42.8	29.644	285	285	13.9			1								1	2	3						1	1			1		0	127.82	3268200	3582000
O95870	O95870	7	7	7	Abhydrolase domain-containing protein 16A	ABHD16A	sp|O95870|ABHGA_HUMAN Phosphatidylserine lipase ABHD16A OS=Homo sapiens OX=9606 GN=ABHD16A PE=1 SV=3	1	7	7	7	7	7	7	16.3	16.3	16.3	63.243	558	558	7	1	1	1			1			2			1		1											0	126.27	2223800	2412200
O95881	O95881	8	8	8	Thioredoxin domain-containing protein 12	TXNDC12	sp|O95881|TXD12_HUMAN Thioredoxin domain-containing protein 12 OS=Homo sapiens OX=9606 GN=TXNDC12 PE=1 SV=1	1	8	8	8	8	8	8	43.6	43.6	43.6	19.206	172	172	15.6							1	1							1	3	1		1	1		1			0	37.826	19402000	21955000
O95900	O95900	4	4	4	Probable tRNA pseudouridine synthase 2	TRUB2	sp|O95900|TRUB2_HUMAN Mitochondrial mRNA pseudouridine synthase TRUB2 OS=Homo sapiens OX=9606 GN=TRUB2 PE=1 SV=1	1	4	4	4	4	4	4	13	13	13	36.694	331	331	15			1													1			1			1			0	7.3364	1169900	1321400
O95905	O95905	12	12	12	Protein SGT1	ECD	sp|O95905|ECD_HUMAN Protein ecdysoneless homolog OS=Homo sapiens OX=9606 GN=ECD PE=1 SV=1	1	12	12	12	12	12	12	23.3	23.3	23.3	72.757	644	644	13.3				1	1	1				1	1	1	1	1	1	1			1					2	0	109.3	13926000	12751000
O95926	O95926	3	3	3	Pre-mRNA-splicing factor SYF2	SYF2	sp|O95926|SYF2_HUMAN Pre-mRNA-splicing factor SYF2 OS=Homo sapiens OX=9606 GN=SYF2 PE=1 SV=1	1	3	3	3	3	3	3	16.9	16.9	16.9	28.722	243	243	11.8	1					1	1															1	1		0	20.9	1400200	1316500
O95944	O95944	1	1	1	Natural cytotoxicity triggering receptor 2	NCR2	sp|O95944|NCTR2_HUMAN Natural cytotoxicity triggering receptor 2 OS=Homo sapiens OX=9606 GN=NCR2 PE=1 SV=2	1	1	1	1	1	1	1	4.3	4.3	4.3	30.677	276	276	13													1												1	-2	0	0
O95983	O95983	4	3	3	Methyl-CpG-binding domain protein 3	MBD3	sp|O95983|MBD3_HUMAN Methyl-CpG-binding domain protein 3 OS=Homo sapiens OX=9606 GN=MBD3 PE=1 SV=1	1	4	3	3	4	3	3	11.7	7.6	7.6	32.844	291	291	13.7								1								1	1								0.001996	2.27	3508600	3181300
O95985	O95985	5	4	4	DNA topoisomerase 3-beta-1	TOP3B	sp|O95985|TOP3B_HUMAN DNA topoisomerase 3-beta-1 OS=Homo sapiens OX=9606 GN=TOP3B PE=1 SV=1	1	5	4	4	5	4	4	7.4	6.1	6.1	96.661	862	862	17					1												1					1		1	0	9.7514	984490	1015700
O95994;Q8TD06	O95994	8;1	8;1	8;1	Anterior gradient protein 2 homolog	AGR2	sp|O95994|AGR2_HUMAN Anterior gradient protein 2 homolog OS=Homo sapiens OX=9606 GN=AGR2 PE=1 SV=1	2	8	8	8	8	8	8	49.7	49.7	49.7	19.979	175	175;166	15.4						1	1	1	1	1				2	5	1	3		1	1	4	1			0	82.587	24874000	33226000
O95996	O95996	1	1	1	Adenomatous polyposis coli protein 2	APC2	sp|O95996|APCL_HUMAN Adenomatous polyposis coli protein 2 OS=Homo sapiens OX=9606 GN=APC2 PE=1 SV=1	1	1	1	1	1	1	1	0.4	0.4	0.4	243.95	2303	2303	19																			1						1	-2	33178	32632
Q9NZH5;O95997;Q9NZH4	Q9NZH5;O95997;Q9NZH4	2;2;1	2;2;1	2;2;1	Securin-2;Securin;Putative pituitary tumor-transforming gene 3 protein	PTTG2;PTTG1;PTTG3P	sp|Q9NZH5|PTTG2_HUMAN Securin-2 OS=Homo sapiens OX=9606 GN=PTTG2 PE=1 SV=2;sp|O95997|PTTG1_HUMAN Securin OS=Homo sapiens OX=9606 GN=PTTG1 PE=1 SV=1;sp|Q9NZH4|PTTG3_HUMAN Putative pituitary tumor-transforming gene 3 protein OS=Homo sapiens OX=9606 GN=PTTG3P	3	2	2	2	2	2	2	11.4	11.4	11.4	22.301	202	202;202;202	8								2																	0.00015078	3.7751	451840	432440
O95999	O95999	5	5	5	B-cell lymphoma/leukemia 10	BCL10	sp|O95999|BCL10_HUMAN B-cell lymphoma/leukemia 10 OS=Homo sapiens OX=9606 GN=BCL10 PE=1 SV=1	1	5	5	5	5	5	5	22.3	22.3	22.3	26.251	233	233	11.8			1			1						1				1						1			0	46.526	1933000	2026000
O96000	O96000	9	9	9	NADH dehydrogenase [ubiquinone] 1 beta subcomplex subunit 10	NDUFB10	sp|O96000|NDUBA_HUMAN NADH dehydrogenase [ubiquinone] 1 beta subcomplex subunit 10 OS=Homo sapiens OX=9606 GN=NDUFB10 PE=1 SV=3	1	9	9	9	9	9	9	47.1	47.1	47.1	20.776	172	172	9.43	1		1	1		1	2	2			1	1	2			1							1		0	188.32	9950800	11558000
O96004	O96004	1	1	1	Heart- and neural crest derivatives-expressed protein 1	HAND1	sp|O96004|HAND1_HUMAN Heart- and neural crest derivatives-expressed protein 1 OS=Homo sapiens OX=9606 GN=HAND1 PE=1 SV=1	1	1	1	1	1	1	1	7	7	7	23.627	215	215	11											1														1	-2	1639800	1568700
O96005	O96005	11	11	11	Cleft lip and palate transmembrane protein 1	CLPTM1	sp|O96005|CLPT1_HUMAN Cleft lip and palate transmembrane protein 1 OS=Homo sapiens OX=9606 GN=CLPTM1 PE=1 SV=1	1	11	11	11	11	11	11	23.8	23.8	23.8	76.096	669	669	14.6				1	1						1	1	2	1	1		1						1	2	0	235.31	9880900	9779500
O96006	O96006	3	3	3	Zinc finger BED domain-containing protein 1	ZBED1	sp|O96006|ZBED1_HUMAN E3 SUMO-protein ligase ZBED1 OS=Homo sapiens OX=9606 GN=ZBED1 PE=1 SV=1	1	3	3	3	3	3	3	5	5	5	78.155	694	694	8	1		1																	1					0	6.5941	217560	285200
O96007	O96007	6	6	6	Molybdopterin synthase catalytic subunit	MOCS2	sp|O96007|MOC2B_HUMAN Molybdopterin synthase catalytic subunit OS=Homo sapiens OX=9606 GN=MOCS2 PE=1 SV=1	1	6	6	6	6	6	6	41.5	41.5	41.5	20.944	188	188	12.7					2							1	1					1					1		0	53.662	463370	560580
O96008	O96008	13	13	13	Mitochondrial import receptor subunit TOM40 homolog	TOMM40	sp|O96008|TOM40_HUMAN Mitochondrial import receptor subunit TOM40 homolog OS=Homo sapiens OX=9606 GN=TOMM40 PE=1 SV=1	1	13	13	13	13	13	13	54	54	54	37.893	361	361	17							2	1					1	1	1	3		6	5	2	1	3			0	323.31	28992000	30361000
O96011	O96011	5	5	5	Peroxisomal membrane protein 11B	PEX11B	sp|O96011|PX11B_HUMAN Peroxisomal membrane protein 11B OS=Homo sapiens OX=9606 GN=PEX11B PE=1 SV=1	1	5	5	5	5	5	5	18.9	18.9	18.9	28.431	259	259	10.4				1		1			1					1					1						0	31.418	1645800	1806500
O96013	O96013	16	16	16	Serine/threonine-protein kinase PAK 4	PAK4	sp|O96013|PAK4_HUMAN Serine/threonine-protein kinase PAK 4 OS=Homo sapiens OX=9606 GN=PAK4 PE=1 SV=1	1	16	16	16	16	16	16	30.8	30.8	30.8	64.071	591	591	11.8	1	1	1	3	1						1	3	3	2			1	1			2	1	1		0	298.36	13026000	13439000
O96017	O96017	1	1	1	Serine/threonine-protein kinase Chk2	CHEK2	sp|O96017|CHK2_HUMAN Serine/threonine-protein kinase Chk2 OS=Homo sapiens OX=9606 GN=CHEK2 PE=1 SV=1	1	1	1	1	1	1	1	4.6	4.6	4.6	60.914	543	543	7							1																		0.00072908	2.8321	21356	24591
O96018	O96018	2	2	2	Amyloid beta A4 precursor protein-binding family A member 3	APBA3	sp|O96018|APBA3_HUMAN Amyloid-beta A4 precursor protein-binding family A member 3 OS=Homo sapiens OX=9606 GN=APBA3 PE=1 SV=1	1	2	2	2	2	2	2	5.7	5.7	5.7	61.453	575	575	18													1										1		0	5.9964	279890	301420
O96019;O94805	O96019	13;5	13;5	13;5	Actin-like protein 6A	ACTL6A	sp|O96019|ACL6A_HUMAN Actin-like protein 6A OS=Homo sapiens OX=9606 GN=ACTL6A PE=1 SV=1	2	13	13	13	13	13	13	33.1	33.1	33.1	47.46	429	429;426	15.5		1		1						1		1	1				1	1	3			1	1	1	0	98.834	8406900	8993600
O96028	O96028	6	6	6	Histone-lysine N-methyltransferase NSD2	WHSC1	sp|O96028|NSD2_HUMAN Histone-lysine N-methyltransferase NSD2 OS=Homo sapiens OX=9606 GN=NSD2 PE=1 SV=1	1	6	6	6	6	6	6	7.3	7.3	7.3	152.26	1365	1365	11.3						1	1		1		2													1	0	86.333	1036700	989260
P00156	P00156	1	1	1	Cytochrome b	MT-CYB	sp|P00156|CYB_HUMAN Cytochrome b OS=Homo sapiens OX=9606 GN=MT-CYB PE=1 SV=2	1	1	1	1	1	1	1	1.8	1.8	1.8	42.717	380	380	14														2											1	-2	813700	669170
P00167	P00167	3	3	3	Cytochrome b5	CYB5A	sp|P00167|CYB5_HUMAN Cytochrome b5 OS=Homo sapiens OX=9606 GN=CYB5A PE=1 SV=2	1	3	3	3	3	3	3	35.8	35.8	35.8	15.33	134	134	8.5				1	1		1											1							0	125.58	1294200	2222300
P00338;Q6ZMR3;P07864	P00338	26;2;1	26;2;1	23;1;0	L-lactate dehydrogenase A chain	LDHA	sp|P00338|LDHA_HUMAN L-lactate dehydrogenase A chain OS=Homo sapiens OX=9606 GN=LDHA PE=1 SV=2	3	26	26	23	25	25	23	66.3	66.3	61.1	36.688	332	332;332;332	14		3	1			1	3	4	9	7	2	3	6	2	8	13	5	7	6	3	3	1	2	2	0	323.31	151580000	171760000
P00352	P00352	47	47	43	Retinal dehydrogenase 1	ALDH1A1	sp|P00352|AL1A1_HUMAN Retinal dehydrogenase 1 OS=Homo sapiens OX=9606 GN=ALDH1A1 PE=1 SV=2	1	47	47	43	47	47	43	88.8	88.8	87	54.861	501	501	16.2		2	6			1	1	5	10	21	18	4	9	11	28	21	29	36	29	26	16	10	12	10	0	323.31	582110000	694880000
P00367	P00367	31	31	15	Glutamate dehydrogenase 1, mitochondrial	GLUD1	sp|P00367|DHE3_HUMAN Glutamate dehydrogenase 1, mitochondrial OS=Homo sapiens OX=9606 GN=GLUD1 PE=1 SV=2	1	31	31	15	31	31	15	48.9	48.9	24.7	61.397	558	558	12.3	3	2	2	2	3		4	3		4	6	1	3	3	2		3	1	3	1	1	3	6		0	323.31	46504000	53340000
P00374;Q86XF0	P00374	7;2	7;2	7;2	Dihydrofolate reductase	DHFR	sp|P00374|DYR_HUMAN Dihydrofolate reductase OS=Homo sapiens OX=9606 GN=DHFR PE=1 SV=2	2	7	7	7	7	7	7	40.1	40.1	40.1	21.452	187	187;187	9.5		1		1	1	2						1						1					1		0	59.957	6400100	6223200
P00387	P00387	11	11	11	NADH-cytochrome b5 reductase 3;NADH-cytochrome b5 reductase 3 membrane-bound form;NADH-cytochrome b5 reductase 3 soluble form	CYB5R3	sp|P00387|NB5R3_HUMAN NADH-cytochrome b5 reductase 3 OS=Homo sapiens OX=9606 GN=CYB5R3 PE=1 SV=3	1	11	11	11	11	11	11	47.5	47.5	47.5	34.234	301	301	11.8	1	2				1	1				1		3	1	1		3	1					1		0	258.41	9896800	11041000
P00390	P00390	23	23	23	Glutathione reductase, mitochondrial	GSR	sp|P00390|GSHR_HUMAN Glutathione reductase, mitochondrial OS=Homo sapiens OX=9606 GN=GSR PE=1 SV=2	1	23	23	23	23	23	23	60	60	60	56.256	522	522	15						1				7	5	5			3	6	3	4	4	1		2		2	0	323.31	36297000	44898000
P00395	P00395	1	1	1	Cytochrome c oxidase subunit 1	MT-CO1	sp|P00395|COX1_HUMAN Cytochrome c oxidase subunit 1 OS=Homo sapiens OX=9606 GN=MT-CO1 PE=1 SV=1	1	1	1	1	1	1	1	6.2	6.2	6.2	57.041	513	513	19																			1						0	17.141	290080	256500
P00403	P00403	6	6	6	Cytochrome c oxidase subunit 2	MT-CO2	sp|P00403|COX2_HUMAN Cytochrome c oxidase subunit 2 OS=Homo sapiens OX=9606 GN=MT-CO2 PE=1 SV=1	1	6	6	6	6	6	6	27.8	27.8	27.8	25.565	227	227	15.6		1	1												2	2	1		1				3		0	34.288	21860000	22972000
P00414	P00414	1	1	1	Cytochrome c oxidase subunit 3	MT-CO3	sp|P00414|COX3_HUMAN Cytochrome c oxidase subunit 3 OS=Homo sapiens OX=9606 GN=MT-CO3 PE=1 SV=2	1	1	1	1	1	1	1	5.4	5.4	5.4	29.95	261	261	6						1																			0	7.7297	548570	572220
P00439	P00439	1	1	1	Phenylalanine-4-hydroxylase	PAH	sp|P00439|PH4H_HUMAN Phenylalanine-4-hydroxylase OS=Homo sapiens OX=9606 GN=PAH PE=1 SV=1	1	1	1	1	1	1	1	1.8	1.8	1.8	51.861	452	452	4				1																					1	-2	118800	116100
P00441	P00441	13	13	13	Superoxide dismutase [Cu-Zn]	SOD1	sp|P00441|SODC_HUMAN Superoxide dismutase [Cu-Zn] OS=Homo sapiens OX=9606 GN=SOD1 PE=1 SV=2	1	13	13	13	13	13	13	89.6	89.6	89.6	15.936	154	154	13.8	2	2	1	1	1	1	1	2			1		1			1	2	2	3	6	3	1	1		0	323.31	35090000	39112000
P00488	P00488	1	1	1	Coagulation factor XIII A chain	F13A1	sp|P00488|F13A_HUMAN Coagulation factor XIII A chain OS=Homo sapiens OX=9606 GN=F13A1 PE=1 SV=4	1	1	1	1	1	1	1	2.2	2.2	2.2	83.266	732	732	16																1									0.00199	2.2437	0	0
P00491	P00491	14	14	14	Purine nucleoside phosphorylase	PNP	sp|P00491|PNPH_HUMAN Purine nucleoside phosphorylase OS=Homo sapiens OX=9606 GN=PNP PE=1 SV=2	1	14	14	14	14	14	14	56.4	56.4	56.4	32.118	289	289	15.9		1			2		1				1		1	1		2	3	2	2	6				2	0	206.11	19816000	20591000
P00492	P00492	10	10	9	Hypoxanthine-guanine phosphoribosyltransferase	HPRT1	sp|P00492|HPRT_HUMAN Hypoxanthine-guanine phosphoribosyltransferase OS=Homo sapiens OX=9606 GN=HPRT1 PE=1 SV=2	1	10	10	9	10	10	9	57.3	57.3	54.1	24.579	218	218	13.9										3	5	2		2	2	1		2	2		1				0	152.05	28942000	28276000
P00505	P00505	23	23	23	Aspartate aminotransferase, mitochondrial	GOT2	sp|P00505|AATM_HUMAN Aspartate aminotransferase, mitochondrial OS=Homo sapiens OX=9606 GN=GOT2 PE=1 SV=3	1	23	23	23	23	23	23	61.9	61.9	61.9	47.517	430	430	12.7	1			3	3		1	1	1	2	1		2	5	4	3	5	3	2	1					0	205.87	41593000	47885000
P00519	P00519	3	3	3	Tyrosine-protein kinase ABL1	ABL1	sp|P00519|ABL1_HUMAN Tyrosine-protein kinase ABL1 OS=Homo sapiens OX=9606 GN=ABL1 PE=1 SV=4	1	3	3	3	3	3	3	4.5	4.5	4.5	122.87	1130	1130	14					1									1									1		0	13.182	952110	737100
P00533	P00533	32	32	31	Epidermal growth factor receptor	EGFR	sp|P00533|EGFR_HUMAN Epidermal growth factor receptor OS=Homo sapiens OX=9606 GN=EGFR PE=1 SV=2	1	32	32	31	32	32	31	32.6	32.6	31.7	134.28	1210	1210	11.1		3	5	3	2	5	3	2	3			1	2	3	2	1	1	3	2	1			2	4	0	323.31	30829000	24765000
P00558;P07205	P00558	40;6	40;6	39;6	Phosphoglycerate kinase 1	1.00 PGK	sp|P00558|PGK1_HUMAN Phosphoglycerate kinase 1 OS=Homo sapiens OX=9606 GN=PGK1 PE=1 SV=3	2	40	40	39	39	39	39	86.6	86.6	84.2	44.614	417	417;417	15.4	2				1		10	6	1	12	2	1	5	6	6	17	14	10	8	10	9	3	3	5	0	323.31	237240000	266330000
P00568	P00568	9	9	9	Adenylate kinase isoenzyme 1	AK1	sp|P00568|KAD1_HUMAN Adenylate kinase isoenzyme 1 OS=Homo sapiens OX=9606 GN=AK1 PE=1 SV=3	1	9	9	9	9	9	9	58.2	58.2	58.2	21.635	194	194	14.2				2	1		1	1					1	1			2	3	1		1	2			0	99.127	14520000	15657000
P00736	P00736	1	1	1	Complement C1r subcomponent;Complement C1r subcomponent heavy chain;Complement C1r subcomponent light chain	C1R	sp|P00736|C1R_HUMAN Complement C1r subcomponent OS=Homo sapiens OX=9606 GN=C1R PE=1 SV=2	1	1	1	1	1	1	1	2	2	2	80.118	705	705	23																							1		1	-2	362960	288740
P00742	P00742	2	2	2	Coagulation factor X;Factor X light chain;Factor X heavy chain;Activated factor Xa heavy chain	F10	sp|P00742|FA10_HUMAN Coagulation factor X OS=Homo sapiens OX=9606 GN=F10 PE=1 SV=2	1	2	2	2	2	2	2	4.1	4.1	4.1	54.731	488	488	5.5	1									1															0	9.2656	404190	533870
P00747;Q02325	P00747	3;1	1;1	1;1	Plasminogen;Plasmin heavy chain A;Activation peptide;Angiostatin;Plasmin heavy chain A, short form;Plasmin light chain B	PLG	sp|P00747|PLMN_HUMAN Plasminogen OS=Homo sapiens OX=9606 GN=PLG PE=1 SV=2	2	3	1	1	3	1	1	5.3	2.3	2.3	90.568	810	810;96	20																				1					1	-2	155650	259580
P00749	P00749	1	1	1	Urokinase-type plasminogen activator;Urokinase-type plasminogen activator long chain A;Urokinase-type plasminogen activator short chain A;Urokinase-type plasminogen activator chain B	PLAU	sp|P00749|UROK_HUMAN Urokinase-type plasminogen activator OS=Homo sapiens OX=9606 GN=PLAU PE=1 SV=2	1	1	1	1	1	1	1	2.6	2.6	2.6	48.507	431	431	13													1												0	23.434	340280	260230
P00813	P00813	8	8	8	Adenosine deaminase	ADA	sp|P00813|ADA_HUMAN Adenosine deaminase OS=Homo sapiens OX=9606 GN=ADA PE=1 SV=3	1	8	8	8	8	8	8	23.1	23.1	23.1	40.764	363	363	9.2	1			2			2			1	1		1	1							1				0	82.09	6487600	7318800
P00846	P00846	1	1	1	ATP synthase subunit a	MT-ATP6	sp|P00846|ATP6_HUMAN ATP synthase subunit a OS=Homo sapiens OX=9606 GN=MT-ATP6 PE=1 SV=1	1	1	1	1	1	1	1	4.4	4.4	4.4	24.817	226	226	14														1											0.00015033	3.6645	0	0
P00918	P00918	3	3	2	Carbonic anhydrase 2	CA2	sp|P00918|CAH2_HUMAN Carbonic anhydrase 2 OS=Homo sapiens OX=9606 GN=CA2 PE=1 SV=2	1	3	3	2	2	2	2	14.6	14.6	11.5	29.246	260	260	2.5		1	1																						0.0007326	2.916	246460	307830
P00966	P00966	3	3	3	Argininosuccinate synthase	ASS1	sp|P00966|ASSY_HUMAN Argininosuccinate synthase OS=Homo sapiens OX=9606 GN=ASS1 PE=1 SV=2	1	3	3	3	3	3	3	14.1	14.1	14.1	46.53	412	412	18.3												1								1			1		0	20.777	733730	943370
P01031	P01031	3	1	1	Complement C5;Complement C5 beta chain;Complement C5 alpha chain;C5a anaphylatoxin;Complement C5 alpha chain	C5	sp|P01031|CO5_HUMAN Complement C5 OS=Homo sapiens OX=9606 GN=C5 PE=1 SV=4	1	3	1	1	3	1	1	2.9	1.9	1.9	188.3	1676	1676	1	1																								0	5.2759	39775	46362
P01033	P01033	2	2	2	Metalloproteinase inhibitor 1	TIMP1	sp|P01033|TIMP1_HUMAN Metalloproteinase inhibitor 1 OS=Homo sapiens OX=9606 GN=TIMP1 PE=1 SV=1	1	2	2	2	2	2	2	8.7	8.7	8.7	23.171	207	207	18						1																		2	0.00072993	2.8531	250230	220550
P01034	P01034	3	3	3	Cystatin-C	CST3	sp|P01034|CYTC_HUMAN Cystatin-C OS=Homo sapiens OX=9606 GN=CST3 PE=1 SV=1	1	3	3	3	3	3	3	30.8	30.8	30.8	15.799	146	146	16.8							1												1	1	1				0	97.616	1953400	2181700
P01040	P01040	1	1	1	Cystatin-A;Cystatin-A, N-terminally processed	CSTA	sp|P01040|CYTA_HUMAN Cystatin-A OS=Homo sapiens OX=9606 GN=CSTA PE=1 SV=1	1	1	1	1	1	1	1	18.4	18.4	18.4	11.006	98	98	7							1																		0	4.9926	136560	233790
P01111	P01111	6	6	2	GTPase NRas	NRAS	sp|P01111|RASN_HUMAN GTPase NRas OS=Homo sapiens OX=9606 GN=NRAS PE=1 SV=1	1	6	6	2	6	6	2	38.6	38.6	11.6	21.229	189	189	13.4		1		1					1	1						1			1				1	1	0	134.22	4300000	4590200
P01112	P01112	5	1	1	GTPase HRas;GTPase HRas, N-terminally processed	HRAS	sp|P01112|RASH_HUMAN GTPase HRas OS=Homo sapiens OX=9606 GN=HRAS PE=1 SV=1	1	5	1	1	5	1	1	33.9	6.9	6.9	21.298	189	189	12												1													0	14.138	252760	331800
P01116	P01116	4	2	2	GTPase KRas;GTPase KRas, N-terminally processed	KRAS	sp|P01116|RASK_HUMAN GTPase KRas OS=Homo sapiens OX=9606 GN=KRAS PE=1 SV=1	1	4	2	2	4	2	2	27.5	13.8	13.8	21.656	189	189	7		1										1													0	14.155	1007100	1510600
P01130	P01130	10	10	10	Low-density lipoprotein receptor	LDLR	sp|P01130|LDLR_HUMAN Low-density lipoprotein receptor OS=Homo sapiens OX=9606 GN=LDLR PE=1 SV=1	1	10	10	10	10	10	10	14	14	14	95.375	860	860	10.3		1	1	1		1	1		1		1	1	1									1		1	0	91.497	2384600	2381300
P01137	P01137	2	2	2	Transforming growth factor beta-1;Latency-associated peptide	TGFB1	sp|P01137|TGFB1_HUMAN Transforming growth factor beta-1 proprotein OS=Homo sapiens OX=9606 GN=TGFB1 PE=1 SV=2	1	2	2	2	2	2	2	9.5	9.5	9.5	44.341	390	390	12											1		1												0	4.9349	248560	279140
P01344	P01344	2	2	2	Insulin-like growth factor II;Insulin-like growth factor II;Insulin-like growth factor II Ala-25 Del;Preptin	IGF2	sp|P01344|IGF2_HUMAN Insulin-like growth factor II OS=Homo sapiens OX=9606 GN=IGF2 PE=1 SV=1	1	2	2	2	2	2	2	13.9	13.9	13.9	20.14	180	180	19.7																		1	1			1			0	22.155	2273900	2980500
P01889	P01889	5	2	1	HLA class I histocompatibility antigen, B-7 alpha chain	HLA-B	sp|P01889|HLAB_HUMAN HLA class I histocompatibility antigen, B alpha chain OS=Homo sapiens OX=9606 GN=HLA-B PE=1 SV=3	1	5	2	1	5	2	1	14.6	6.4	3.9	40.46	362	362	23.5																							1	1	0	9.5433	518820	556240
P01893	P01893	4	2	2	Putative HLA class I histocompatibility antigen, alpha chain H	HLA-H	sp|P01893|HLAH_HUMAN Putative HLA class I histocompatibility antigen, alpha chain H OS=Homo sapiens OX=9606 GN=HLA-H PE=5 SV=3	1	4	2	2	4	2	2	16.9	10.2	10.2	40.891	362	362	14.5									1											1					0	19.737	1120800	840200
P02144	P02144	2	2	2	Myoglobin	MB	sp|P02144|MYG_HUMAN Myoglobin OS=Homo sapiens OX=9606 GN=MB PE=1 SV=2	1	2	2	2	2	2	2	19.5	19.5	19.5	17.184	154	154	13					1																1				0	11.205	339160	350940
P02452;CON__Q862S4	P02452	6;2	6;2	6;2	Collagen alpha-1(I) chain	COL1A1	sp|P02452|CO1A1_HUMAN Collagen alpha-1(I) chain OS=Homo sapiens OX=9606 GN=COL1A1 PE=1 SV=5	2	6	6	6	6	6	6	4.9	4.9	4.9	138.94	1464	1464;114	19												1						1	2	1	2	1			0	35.3	1716500	1903400
P02458	P02458	7	7	7	Collagen alpha-1(II) chain;Collagen alpha-1(II) chain;Chondrocalcin	COL2A1	sp|P02458|CO2A1_HUMAN Collagen alpha-1(II) chain OS=Homo sapiens OX=9606 GN=COL2A1 PE=1 SV=3	1	7	7	7	7	7	7	5	5	5	141.78	1487	1487	16.6					1						1	1					2						1	2	0	18.688	784930	875920
P02462	P02462	2	2	2	Collagen alpha-1(IV) chain;Arresten	COL4A1	sp|P02462|CO4A1_HUMAN Collagen alpha-1(IV) chain OS=Homo sapiens OX=9606 GN=COL4A1 PE=1 SV=4	1	2	2	2	2	2	2	1.8	1.8	1.8	160.61	1669	1669	19																	1				1				0	24.587	1122300	1006200
P02545;REV__Q5VX52	P02545	75;1	75;1	74;1	Prelamin-A/C;Lamin-A/C	LMNA	sp|P02545|LMNA_HUMAN Prelamin-A/C OS=Homo sapiens OX=9606 GN=LMNA PE=1 SV=1	2	75	75	74	75	75	74	78.2	78.2	78.2	74.139	664	664;459	14	17	9	4	2	3	2	2	4	8	4	2	12	1	6	9	10	9	9	14	12	9	5	9	14	0	323.31	238700000	280390000
P02655	P02655	1	1	1	Apolipoprotein C-II;Proapolipoprotein C-II	APOC2	sp|P02655|APOC2_HUMAN Apolipoprotein C-II OS=Homo sapiens OX=9606 GN=APOC2 PE=1 SV=1	1	1	1	1	1	1	1	8.9	8.9	8.9	11.284	101	101	10										1															0.0037401	1.7251	321460	347770
P02671	P02671	4	3	3	Fibrinogen alpha chain;Fibrinopeptide A;Fibrinogen alpha chain	FGA	sp|P02671|FIBA_HUMAN Fibrinogen alpha chain OS=Homo sapiens OX=9606 GN=FGA PE=1 SV=2	1	4	3	3	4	3	3	8.1	7	7	94.972	866	866	17.5												1							2	1					0	86.503	264530	448970
P02686	P02686	5	5	5	Myelin basic protein	MBP	sp|P02686|MBP_HUMAN Myelin basic protein OS=Homo sapiens OX=9606 GN=MBP PE=1 SV=3	1	5	5	5	5	5	5	27.3	27.3	27.3	33.117	304	304	15.2								1	1					1							1			1	0	18.238	1206100	1408300
P02708	P02708	1	1	1	Acetylcholine receptor subunit alpha	CHRNA1	sp|P02708|ACHA_HUMAN Acetylcholine receptor subunit alpha OS=Homo sapiens OX=9606 GN=CHRNA1 PE=1 SV=2	1	1	1	1	1	1	1	2.9	2.9	2.9	54.545	482	482	24																								1	1	-2	0	0
P02751	P02751	16	16	16	Fibronectin;Anastellin;Ugl-Y1;Ugl-Y2;Ugl-Y3	FN1	sp|P02751|FINC_HUMAN Fibronectin OS=Homo sapiens OX=9606 GN=FN1 PE=1 SV=5	1	16	16	16	16	16	16	9.6	9.6	9.6	272.32	2477	2477	11.7			1	1	1	1	1		2	2	1		2	2				1	1			1	1		0	228.61	6176800	8404500
P02753	P02753	3	3	3	Retinol-binding protein 4;Plasma retinol-binding protein(1-182);Plasma retinol-binding protein(1-181);Plasma retinol-binding protein(1-179);Plasma retinol-binding protein(1-176)	RBP4	sp|P02753|RET4_HUMAN Retinol-binding protein 4 OS=Homo sapiens OX=9606 GN=RBP4 PE=1 SV=3	1	3	3	3	3	3	3	20.4	20.4	20.4	23.01	201	201	14.3					1									1										1	0	16.873	1144300	1683000
P02786	P02786	32	32	32	Transferrin receptor protein 1;Transferrin receptor protein 1, serum form	TFRC	sp|P02786|TFR1_HUMAN Transferrin receptor protein 1 OS=Homo sapiens OX=9606 GN=TFRC PE=1 SV=2	1	32	32	32	32	32	32	48.2	48.2	48.2	84.87	760	760	15.4		1	1	1	2			1		6	2	1		1	8	5	5	3	2	5	3	1	1	4	0	323.31	60125000	66770000
P02792	P02792	5	5	5	Ferritin light chain	FTL	sp|P02792|FRIL_HUMAN Ferritin light chain OS=Homo sapiens OX=9606 GN=FTL PE=1 SV=2	1	5	5	5	5	5	5	36	36	36	20.019	175	175	15.8						1										1		1	1	1					0	41.45	7745000	10300000
P02794	P02794	2	2	2	Ferritin heavy chain;Ferritin heavy chain, N-terminally processed	FTH1	sp|P02794|FRIH_HUMAN Ferritin heavy chain OS=Homo sapiens OX=9606 GN=FTH1 PE=1 SV=2	1	2	2	2	2	2	2	15.3	15.3	15.3	21.225	183	183	9.67		1	1																					1	0	126.29	310320	434060
P02795;P13640;P80294	P02795;P13640	5;3;1	5;3;1	1;0;0	Metallothionein-2;Metallothionein-1G	MT2A;MT1G	sp|P02795|MT2_HUMAN Metallothionein-2 OS=Homo sapiens OX=9606 GN=MT2A PE=1 SV=1;sp|P13640|MT1G_HUMAN Metallothionein-1G OS=Homo sapiens OX=9606 GN=MT1G PE=1 SV=2	3	5	5	1	5	5	1	83.6	83.6	32.8	6.0422	61	61;62;61	17.2					1										1	2	2	2	2	1	1	1			0	31.056	16303000	11708000
P03905	P03905	3	3	3	NADH-ubiquinone oxidoreductase chain 4	MT-ND4	sp|P03905|NU4M_HUMAN NADH-ubiquinone oxidoreductase chain 4 OS=Homo sapiens OX=9606 GN=MT-ND4 PE=1 SV=1	1	3	3	3	3	3	3	6.1	6.1	6.1	51.58	459	459	9.33						1			1				1												0	17.308	1005600	1190200
P03956	P03956	1	1	1	Interstitial collagenase;22 kDa interstitial collagenase;27 kDa interstitial collagenase	MMP1	sp|P03956|MMP1_HUMAN Interstitial collagenase OS=Homo sapiens OX=9606 GN=MMP1 PE=1 SV=3	1	1	1	1	1	1	1	4.1	4.1	4.1	54.006	469	469	20																				1					1	-2	41323	47813
P03973	P03973	1	1	1	Antileukoproteinase	SLPI	sp|P03973|SLPI_HUMAN Antileukoproteinase OS=Homo sapiens OX=9606 GN=SLPI PE=1 SV=2	1	1	1	1	1	1	1	9.1	9.1	9.1	14.326	132	132	21																					1				0	10.754	1435500	125770
P04035	P04035	2	2	2	3-hydroxy-3-methylglutaryl-coenzyme A reductase	HMGCR	sp|P04035|HMDH_HUMAN 3-hydroxy-3-methylglutaryl-coenzyme A reductase OS=Homo sapiens OX=9606 GN=HMGCR PE=1 SV=1	1	2	2	2	2	2	2	4.6	4.6	4.6	97.475	888	888	11							1								1										0	35.593	1753100	1603700
P04040	P04040	20	20	20	Catalase	CAT	sp|P04040|CATA_HUMAN Catalase OS=Homo sapiens OX=9606 GN=CAT PE=1 SV=3	1	20	20	20	20	20	20	37.6	37.6	37.6	59.755	527	527	11.5		1	6	1		1		1	1	2			2	2		1	3	2	1		1		1	1	0	323.31	21774000	28214000
P04049;P15056	P04049	7;1	7;1	5;0	RAF proto-oncogene serine/threonine-protein kinase	RAF1	sp|P04049|RAF1_HUMAN RAF proto-oncogene serine/threonine-protein kinase OS=Homo sapiens OX=9606 GN=RAF1 PE=1 SV=1	2	7	7	5	6	6	5	10.6	10.6	7.4	73.051	648	648;766	16.3		1								1										1	1	1	1		0	75.603	1839100	1774700
P04062	P04062	10	10	10	Glucosylceramidase	GBA	sp|P04062|GLCM_HUMAN Lysosomal acid glucosylceramidase OS=Homo sapiens OX=9606 GN=GBA PE=1 SV=3	1	10	10	10	10	10	10	19.2	19.2	19.2	59.716	536	536	18.3										1		1	1				2	1	1	2	1		1	2	0	183.03	8028300	9806300
P04066	P04066	1	1	1	Tissue alpha-L-fucosidase	FUCA1	sp|P04066|FUCO_HUMAN Tissue alpha-L-fucosidase OS=Homo sapiens OX=9606 GN=FUCA1 PE=1 SV=4	1	1	1	1	1	1	1	3.6	3.6	3.6	53.688	466	466	22																						1			0	18.035	122840	140940
P04075;P05062	P04075	39;1	39;1	32;0	Fructose-bisphosphate aldolase A	ALDOA	sp|P04075|ALDOA_HUMAN Fructose-bisphosphate aldolase A OS=Homo sapiens OX=9606 GN=ALDOA PE=1 SV=2	2	39	39	32	39	39	32	87.1	87.1	73.4	39.42	364	364;364	14.5	2			1	13	9	3		2	5	5	3	7	6	7	13	12	12	15	7	8	5	3	2	0	323.31	313730000	318910000
P04080	P04080	5	5	5	Cystatin-B	CSTB	sp|P04080|CYTB_HUMAN Cystatin-B OS=Homo sapiens OX=9606 GN=CSTB PE=1 SV=2	1	5	5	5	5	5	5	58.2	58.2	58.2	11.139	98	98	7.68		1	1	3	7		1	1	1						1	1			1	1					0	70.655	10799000	19635000
P04083	P04083	40	40	40	Annexin A1	ANXA1	sp|P04083|ANXA1_HUMAN Annexin A1 OS=Homo sapiens OX=9606 GN=ANXA1 PE=1 SV=2	1	40	40	40	40	40	40	83.5	83.5	83.5	38.714	346	346	15.5	2	2	2	2	1	4	5	2			9	6	4	8	7	6	13	11	9	7	10	5	7	5	0	323.31	206000000	245770000
P04114	P04114	13	10	10	Apolipoprotein B-100;Apolipoprotein B-48	APOB	sp|P04114|APOB_HUMAN Apolipoprotein B-100 OS=Homo sapiens OX=9606 GN=APOB PE=1 SV=2	1	13	10	10	13	10	10	2.9	2.1	2.1	515.6	4563	4563	12.6	1							1	1	1	2	2	1	1	2							1		1	0	13.605	4048900	4723400
P04150	P04150	16	16	14	Glucocorticoid receptor	NR3C1	sp|P04150|GCR_HUMAN Glucocorticoid receptor OS=Homo sapiens OX=9606 GN=NR3C1 PE=1 SV=1	1	16	16	14	16	16	14	29.2	29.2	27.4	85.658	777	777	14					1	3	1	1	1	1	2			1	1	1		1	2	3	1		1	1	0	323.31	8681800	9939200
P04156	P04156	4	4	4	Major prion protein	PRNP	sp|P04156|PRIO_HUMAN Major prion protein OS=Homo sapiens OX=9606 GN=PRNP PE=1 SV=1	1	4	4	4	4	4	4	12.3	12.3	12.3	27.661	253	253	9.83				2	1					1		1												1	0	142.76	1653300	1621200
P04179	P04179	8	8	8	Superoxide dismutase [Mn], mitochondrial	SOD2	sp|P04179|SODM_HUMAN Superoxide dismutase [Mn], mitochondrial OS=Homo sapiens OX=9606 GN=SOD2 PE=1 SV=3	1	8	8	8	8	8	8	33.3	33.3	33.3	24.75	222	222	15.2						1	1				1	1				2	2	1		1	2				0	23.578	20243000	23192000
P04180	P04180	1	1	1	Phosphatidylcholine-sterol acyltransferase	LCAT	sp|P04180|LCAT_HUMAN Phosphatidylcholine-sterol acyltransferase OS=Homo sapiens OX=9606 GN=LCAT PE=1 SV=1	1	1	1	1	1	1	1	2.5	2.5	2.5	49.577	440	440	7							1																		0.00029468	3.1004	81697	102160
P04181	P04181	17	17	17	Ornithine aminotransferase, mitochondrial;Ornithine aminotransferase, hepatic form;Ornithine aminotransferase, renal form	OAT	sp|P04181|OAT_HUMAN Ornithine aminotransferase, mitochondrial OS=Homo sapiens OX=9606 GN=OAT PE=1 SV=1	1	17	17	17	17	17	17	43.1	43.1	43.1	48.534	439	439	17.3									2		1	2		1		5		2	1			2	2	3	0	291.92	36835000	34656000
P04183	P04183	12	12	12	Thymidine kinase, cytosolic	TK1	sp|P04183|KITH_HUMAN Thymidine kinase, cytosolic OS=Homo sapiens OX=9606 GN=TK1 PE=1 SV=2	1	12	12	12	12	12	12	51.7	51.7	51.7	25.468	234	234	12.8		1			1		1		1	1			1	2	1	1	1				1		1		0	40.578	7427300	6674400
P04264;CON__P04264	P04264;CON__P04264	31;30	25;24	17;16	Keratin, type II cytoskeletal 1	KRT1	sp|P04264|K2C1_HUMAN Keratin, type II cytoskeletal 1 OS=Homo sapiens OX=9606 GN=KRT1 PE=1 SV=6;	2	31	25	17	31	25	17	43.5	41.9	32.9	66.038	644	644;644	13.9	3	1			1		3	2	4				3	2	5	5	2	4	4	2	2	1	1	1	0	323.31	88523000	87632000
P04350	P04350	24	4	1	Tubulin beta-4A chain	TUBB4A	sp|P04350|TBB4A_HUMAN Tubulin beta-4A chain OS=Homo sapiens OX=9606 GN=TUBB4A PE=1 SV=2	1	24	4	1	24	4	1	56.3	9.7	3.6	49.585	444	444	11.6				2	1						1	1						1	1	1					0	107.82	3406700	3351600
P04406;O14556	P04406	34;1	34;1	34;1	Glyceraldehyde-3-phosphate dehydrogenase	GAPDH	sp|P04406|G3P_HUMAN Glyceraldehyde-3-phosphate dehydrogenase OS=Homo sapiens OX=9606 GN=GAPDH PE=1 SV=3	2	34	34	34	34	34	34	80.9	80.9	80.9	36.053	335	335;408	16.5					3		2	5	15	3	4	2	15	10	25	22	45	34	20	16	9	8	9	7	0	323.31	642060000	697790000
P04424	P04424	3	3	3	Argininosuccinate lyase	ASL	sp|P04424|ARLY_HUMAN Argininosuccinate lyase OS=Homo sapiens OX=9606 GN=ASL PE=1 SV=4	1	3	3	3	3	3	3	8	8	8	51.657	464	464	16.7									1										1			1			0	109.34	750290	923610
P04437	P04437	1	1	1	T-cell receptor alpha chain V region CTL-L17	TCRA	sp|P04437|TVA29_HUMAN T cell receptor alpha variable 29/delta variable 5 OS=Homo sapiens OX=9606 GN=TRAV29DV5 PE=1 SV=2	1	1	1	1	1	1	1	16	16	16	13.438	119	119	11											1														1	-2	235390	73573
P04439;P17693;P30511;P13747	P04439	10;1;1;1	10;1;1;1	6;0;0;0	HLA class I histocompatibility antigen, A-3 alpha chain	HLA-A	sp|P04439|HLAA_HUMAN HLA class I histocompatibility antigen, A alpha chain OS=Homo sapiens OX=9606 GN=HLA-A PE=1 SV=2	4	10	10	6	10	10	6	28.5	28.5	17.3	40.84	365	365;338;346;358	15.9	1		1									1				1		1	1	2	1	1	1		0	146.06	7166000	7610300
P04626;Q15303	P04626;Q15303	3;2	2;1	2;1	Receptor tyrosine-protein kinase erbB-2;Receptor tyrosine-protein kinase erbB-4;ERBB4 intracellular domain	ERBB2;ERBB4	sp|P04626|ERBB2_HUMAN Receptor tyrosine-protein kinase erbB-2 OS=Homo sapiens OX=9606 GN=ERBB2 PE=1 SV=1;sp|Q15303|ERBB4_HUMAN Receptor tyrosine-protein kinase erbB-4 OS=Homo sapiens OX=9606 GN=ERBB4 PE=1 SV=1	2	3	2	2	3	2	2	2.9	2	2	137.91	1255	1255;1308	7.5					1					1															0	7.5799	153110	191620
P04632;Q96L46	P04632	16;2	16;2	16;2	Calpain small subunit 1	CAPNS1	sp|P04632|CPNS1_HUMAN Calpain small subunit 1 OS=Homo sapiens OX=9606 GN=CAPNS1 PE=1 SV=1	2	16	16	16	16	16	16	76.5	76.5	76.5	28.315	268	268;248	15.6					2	1	1			5			2	4	5	1	6	3	3	4	2	2	2		0	323.31	33278000	40108000
P04731	P04731	2	1	1	Metallothionein-1A	MT1A	sp|P04731|MT1A_HUMAN Metallothionein-1A OS=Homo sapiens OX=9606 GN=MT1A PE=1 SV=2	1	2	1	1	2	1	1	45.9	32.8	32.8	6.1203	61	61	7							1																		0.0011458	2.3989	85424	83337
P04792	P04792	15	15	15	Heat shock protein beta-1	HSPB1	sp|P04792|HSPB1_HUMAN Heat shock protein beta-1 OS=Homo sapiens OX=9606 GN=HSPB1 PE=1 SV=2	1	15	15	15	15	15	15	87.8	87.8	87.8	22.782	205	205	16.7					1	2	4	1				2		1	1	4	3		3	7	2	2	4	3	0	241.14	35596000	38530000
P04818	P04818	4	4	4	Thymidylate synthase	TYMS	sp|P04818|TYSY_HUMAN Thymidylate synthase OS=Homo sapiens OX=9606 GN=TYMS PE=1 SV=3	1	4	4	4	4	4	4	21.7	21.7	21.7	35.716	313	313	7	1	1			1			1											1						0	88.975	1640200	1229300
P04843	P04843	34	34	34	Dolichyl-diphosphooligosaccharide--protein glycosyltransferase subunit 1	RPN1	sp|P04843|RPN1_HUMAN Dolichyl-diphosphooligosaccharide--protein glycosyltransferase subunit 1 OS=Homo sapiens OX=9606 GN=RPN1 PE=1 SV=1	1	34	34	34	34	34	34	50.4	50.4	50.4	68.569	607	607	14.1	2	2		1	1	1		4	3	1	2	2	2	1	4	6	5	1		2	4	3	1	3	0	323.31	62510000	61990000
P04844	P04844	15	15	15	Dolichyl-diphosphooligosaccharide--protein glycosyltransferase subunit 2	RPN2	sp|P04844|RPN2_HUMAN Dolichyl-diphosphooligosaccharide--protein glycosyltransferase subunit 2 OS=Homo sapiens OX=9606 GN=RPN2 PE=1 SV=3	1	15	15	15	15	15	15	29.8	29.8	29.8	69.283	631	631	15.2				1	1			1	1	1		1	1	1	1	2	1		2	3	1	1	1		0	314.06	18328000	18144000
P04899	P04899	13	9	9	Guanine nucleotide-binding protein G(i) subunit alpha-2	GNAI2	sp|P04899|GNAI2_HUMAN Guanine nucleotide-binding protein G(i) subunit alpha-2 OS=Homo sapiens OX=9606 GN=GNAI2 PE=1 SV=3	1	13	9	9	13	9	9	46.8	34.1	34.1	40.45	355	355	12.7				1	2			1	1			1		1			1			1		1		1	0	145.79	3070700	3633000
P04920;P48751	P04920	17;1	17;1	16;1	Anion exchange protein 2	SLC4A2	sp|P04920|B3A2_HUMAN Anion exchange protein 2 OS=Homo sapiens OX=9606 GN=SLC4A2 PE=1 SV=4	2	17	17	16	16	16	16	19	19	18.2	137.01	1241	1241;1232	12	1	3		1	1		1					3				1	1			1		1	2	1	0	223.31	3303600	3327600
P05023;P50993;P20648	P05023	42;11;3	42;11;3	29;0;0	Sodium/potassium-transporting ATPase subunit alpha-1	ATP1A1	sp|P05023|AT1A1_HUMAN Sodium/potassium-transporting ATPase subunit alpha-1 OS=Homo sapiens OX=9606 GN=ATP1A1 PE=1 SV=1	3	42	42	29	42	42	29	42.7	42.7	30	112.89	1023	1023;1020;1035	12.5	1	5	3	2	4	1	5	3	1	1	3	3	1	4	3	6	3	2	1	4	1	4	3	2	0	323.31	61900000	67599000
P05026	P05026	8	8	8	Sodium/potassium-transporting ATPase subunit beta-1	ATP1B1	sp|P05026|AT1B1_HUMAN Sodium/potassium-transporting ATPase subunit beta-1 OS=Homo sapiens OX=9606 GN=ATP1B1 PE=1 SV=1	1	8	8	8	8	8	8	31.4	31.4	31.4	35.061	303	303	15.3	1												1	1	1		2	1	1					1	0	32.915	13090000	15504000
P05067	P05067	19	19	18	Amyloid beta A4 protein;N-APP;Soluble APP-alpha;Soluble APP-beta;C99;Beta-amyloid protein 42;Beta-amyloid protein 40;C83;P3(42);P3(40);C80;Gamma-secretase C-terminal fragment 59;Gamma-secretase C-terminal fragment 57;Gamma-secretase C-terminal fragment 50;C31	APP	sp|P05067|A4_HUMAN Amyloid-beta precursor protein OS=Homo sapiens OX=9606 GN=APP PE=1 SV=3	1	19	19	18	19	19	18	27.7	27.7	26.6	86.942	770	770	14.6	1				1			1	1	1	4	1	1				1	2	1	1	1	2	1	1	0	323.31	7200100	9092000
P05091	P05091	20	16	16	Aldehyde dehydrogenase, mitochondrial	ALDH2	sp|P05091|ALDH2_HUMAN Aldehyde dehydrogenase, mitochondrial OS=Homo sapiens OX=9606 GN=ALDH2 PE=1 SV=2	1	20	16	16	20	16	16	37.5	34.2	34.2	56.381	517	517	13.1		1	1		1	1							1	1	6	1	3	2							0	243.87	29205000	33816000
P05109	P05109	1	1	1	Protein S100-A8;Protein S100-A8, N-terminally processed	S100A8	sp|P05109|S10A8_HUMAN Protein S100-A8 OS=Homo sapiens OX=9606 GN=S100A8 PE=1 SV=1	1	1	1	1	1	1	1	11.8	11.8	11.8	10.834	93	93	4				1																					0.0010123	2.6245	352270	166920
P05114	P05114	2	2	2	Non-histone chromosomal protein HMG-14	HMGN1	sp|P05114|HMGN1_HUMAN Non-histone chromosomal protein HMG-14 OS=Homo sapiens OX=9606 GN=HMGN1 PE=1 SV=3	1	2	2	2	2	2	2	19	19	19	10.659	100	100	16									1														1		0	6.6715	610470	1158600
P05121	P05121	3	3	3	Plasminogen activator inhibitor 1	SERPINE1	sp|P05121|PAI1_HUMAN Plasminogen activator inhibitor 1 OS=Homo sapiens OX=9606 GN=SERPINE1 PE=1 SV=1	1	3	3	3	3	3	3	10.2	10.2	10.2	45.059	402	402	11.3					1				1											1					0	101.96	5501300	1217400
P05141	P05141	28	14	13	ADP/ATP translocase 2;ADP/ATP translocase 2, N-terminally processed	SLC25A5	sp|P05141|ADT2_HUMAN ADP/ATP translocase 2 OS=Homo sapiens OX=9606 GN=SLC25A5 PE=1 SV=7	1	28	14	13	28	14	13	65.1	36.2	30.5	32.852	298	298	15.2				2	3						1	4	2		2	8	5	4	2	2		1	1	2	0	254.45	102730000	97895000
P05161	P05161	1	1	1	Ubiquitin-like protein ISG15	ISG15	sp|P05161|ISG15_HUMAN Ubiquitin-like protein ISG15 OS=Homo sapiens OX=9606 GN=ISG15 PE=1 SV=5	1	1	1	1	1	1	1	5.5	5.5	5.5	17.887	165	165	14														1											0	14.287	0	0
P05165	P05165	8	8	8	Propionyl-CoA carboxylase alpha chain, mitochondrial	PCCA	sp|P05165|PCCA_HUMAN Propionyl-CoA carboxylase alpha chain, mitochondrial OS=Homo sapiens OX=9606 GN=PCCA PE=1 SV=4	1	8	8	8	8	8	8	14.7	14.7	14.7	80.058	728	728	10.2		1				1	1		1	1	1			1									1		0	148.8	2498000	2998400
P05166	P05166	5	5	5	Propionyl-CoA carboxylase beta chain, mitochondrial	PCCB	sp|P05166|PCCB_HUMAN Propionyl-CoA carboxylase beta chain, mitochondrial OS=Homo sapiens OX=9606 GN=PCCB PE=1 SV=3	1	5	5	5	5	5	5	14.1	14.1	14.1	58.215	539	539	15.2				1								1						1		1		1			0	19.228	1229000	1395200
P05181	P05181	1	1	1	Cytochrome P450 2E1;Cytochrome P450 2E1, N-terminally processed	20.00 CYP	sp|P05181|CP2E1_HUMAN Cytochrome P450 2E1 OS=Homo sapiens OX=9606 GN=CYP2E1 PE=1 SV=1	1	1	1	1	1	1	1	3	3	3	56.848	493	493	1	1																								1	-2	74473	65328
P10696;P05187	P10696;P05187	1;1	1;1	1;1	Alkaline phosphatase, placental-like;Alkaline phosphatase, placental type	ALPPL2;ALPP	sp|P10696|PPBN_HUMAN Alkaline phosphatase, germ cell type OS=Homo sapiens OX=9606 GN=ALPG PE=2 SV=4;sp|P05187|PPB1_HUMAN Alkaline phosphatase, placental type OS=Homo sapiens OX=9606 GN=ALPP PE=1 SV=2	2	1	1	1	1	1	1	3.2	3.2	3.2	57.376	532	532;535	5					1																				1	-2	83997	86165
P05198	P05198	26	26	26	Eukaryotic translation initiation factor 2 subunit 1	EIF2S1	sp|P05198|IF2A_HUMAN Eukaryotic translation initiation factor 2 subunit 1 OS=Homo sapiens OX=9606 GN=EIF2S1 PE=1 SV=3	1	26	26	26	26	26	26	74.6	74.6	74.6	36.112	315	315	14.9	1			1		3	2	2	2	2			3	2	4	3	3	2	4	9	1		1	2	0	323.31	55410000	59306000
P05204	P05204	9	9	6	Non-histone chromosomal protein HMG-17	HMGN2	sp|P05204|HMGN2_HUMAN Non-histone chromosomal protein HMG-17 OS=Homo sapiens OX=9606 GN=HMGN2 PE=1 SV=3	1	9	9	6	9	9	6	63.3	63.3	44.4	9.3926	90	90	14.9	2											2	2	1			2					1		3	0	96.016	7197300	11543000
P05386	P05386	2	2	2	60S acidic ribosomal protein P1	RPLP1	sp|P05386|RLA1_HUMAN 60S acidic ribosomal protein P1 OS=Homo sapiens OX=9606 GN=RPLP1 PE=1 SV=1	1	2	2	2	2	2	2	36.8	36.8	36.8	11.514	114	114	17.4															2	1				1	1				0	8.7256	13464000	23169000
P05387	P05387	6	6	6	60S acidic ribosomal protein P2	RPLP2	sp|P05387|RLA2_HUMAN 60S acidic ribosomal protein P2 OS=Homo sapiens OX=9606 GN=RPLP2 PE=1 SV=1	1	6	6	6	6	6	6	60	60	60	11.665	115	115	17.4				1									1	2			1	2	2	1			2	1	0	223.62	7107100	9402100
P05388;Q8NHW5	P05388;Q8NHW5	15;11	15;11	15;11	60S acidic ribosomal protein P0;60S acidic ribosomal protein P0-like	RPLP0;RPLP0P6	sp|P05388|RLA0_HUMAN 60S acidic ribosomal protein P0 OS=Homo sapiens OX=9606 GN=RPLP0 PE=1 SV=1;sp|Q8NHW5|RLA0L_HUMAN 60S acidic ribosomal protein P0-like OS=Homo sapiens OX=9606 GN=RPLP0P6 PE=5 SV=1	2	15	15	15	15	15	15	45.4	45.4	45.4	34.273	317	317;317	15.2		2	1							2	1	1	1	3	4	3	4	5	4	2		1		1	0	215.52	45406000	56088000
P05412	P05412	2	1	1	Transcription factor AP-1	JUN	sp|P05412|JUN_HUMAN Transcription factor AP-1 OS=Homo sapiens OX=9606 GN=JUN PE=1 SV=2	1	2	1	1	2	1	1	6.6	4.5	4.5	35.675	331	331	4				1																					0	4.6243	52168	37275
P05423	P05423	5	5	5	DNA-directed RNA polymerase III subunit RPC4	POLR3D	sp|P05423|RPC4_HUMAN DNA-directed RNA polymerase III subunit RPC4 OS=Homo sapiens OX=9606 GN=POLR3D PE=1 SV=2	1	5	5	5	5	5	5	15.8	15.8	15.8	44.395	398	398	15.3					1							1	2							1	1		1		0	66.225	1263300	1418600
P05455	P05455	34	34	34	Lupus La protein	SSB	sp|P05455|LA_HUMAN Lupus La protein OS=Homo sapiens OX=9606 GN=SSB PE=1 SV=2	1	34	34	34	34	34	34	65	65	65	46.836	408	408	13.8		2	2	3	3	4				1	1	1	1	3	2	6	6	4	1	1			4	4	0	323.31	73235000	83615000
P05496;Q06055;P48201	P05496;Q06055;P48201	2;1;1	2;1;1	2;1;1	ATP synthase F(0) complex subunit C1, mitochondrial;ATP synthase F(0) complex subunit C2, mitochondrial;ATP synthase F(0) complex subunit C3, mitochondrial	ATP5G1;ATP5G2;ATP5G3	sp|P05496|AT5G1_HUMAN ATP synthase F(0) complex subunit C1, mitochondrial OS=Homo sapiens OX=9606 GN=ATP5MC1 PE=1 SV=2;sp|Q06055|AT5G2_HUMAN ATP synthase F(0) complex subunit C2, mitochondrial OS=Homo sapiens OX=9606 GN=ATP5MC2 PE=1 SV=1;sp|P48201|AT5G3_HU	3	2	2	2	2	2	2	16.2	16.2	16.2	14.277	136	136;141;142	19																1	1							1	0.0015721	2.3479	54387000	60741000
P05556	P05556	31	31	31	Integrin beta-1	ITGB1	sp|P05556|ITB1_HUMAN Integrin beta-1 OS=Homo sapiens OX=9606 GN=ITGB1 PE=1 SV=2	1	31	31	31	31	31	31	35.3	35.3	35.3	88.414	798	798	14.4					4	3	4	1	1	5	1	3		1	4	3	4	5	4	1	4	3	1	2	0	323.31	68980000	74675000
P05783;CON__H-INV:HIT000015463;CON__Q92764;CON__Q497I4;Q92764	P05783	67;6;2;2;2	67;6;2;2;2	47;4;1;1;1	Keratin, type I cytoskeletal 18	KRT18	sp|P05783|K1C18_HUMAN Keratin, type I cytoskeletal 18 OS=Homo sapiens OX=9606 GN=KRT18 PE=1 SV=2	5	67	67	47	67	67	47	96.3	96.3	78.8	48.057	430	430;295;425;455;455	13.4	21	18	20	4	1	4	8	6	5	12	1	5	14	6	10	19	31	21	16	18	19	12	10	8	0	323.31	440860000	571290000
P05976;P08590	P05976;P08590	2;2	2;2	2;2	Myosin light chain 1/3, skeletal muscle isoform;Myosin light chain 3	MYL1;MYL3	sp|P05976|MYL1_HUMAN Myosin light chain 1/3, skeletal muscle isoform OS=Homo sapiens OX=9606 GN=MYL1 PE=1 SV=3;sp|P08590|MYL3_HUMAN Myosin light chain 3 OS=Homo sapiens OX=9606 GN=MYL3 PE=1 SV=3	2	2	2	2	2	2	2	8.2	8.2	8.2	21.145	194	194;195	15.5												1							1						0	23.139	4622800	2974700
P05997	P05997	3	3	3	Collagen alpha-2(V) chain	COL5A2	sp|P05997|CO5A2_HUMAN Collagen alpha-2(V) chain OS=Homo sapiens OX=9606 GN=COL5A2 PE=1 SV=3	1	3	3	3	3	3	3	3.5	3.5	3.5	144.91	1499	1499	9.33			1									1	1												0	83.739	335980	382240
P06132	P06132	9	9	9	Uroporphyrinogen decarboxylase	UROD	sp|P06132|DCUP_HUMAN Uroporphyrinogen decarboxylase OS=Homo sapiens OX=9606 GN=UROD PE=1 SV=2	1	9	9	9	9	9	9	29.4	29.4	29.4	40.786	367	367	12.1	1		1	1			1	1			3							1	1	1	1		1		0	181.92	4581700	4621000
P06133	P06133	1	1	1	UDP-glucuronosyltransferase 2B4	UGT2B4	sp|P06133|UD2B4_HUMAN UDP-glucuronosyltransferase 2B4 OS=Homo sapiens OX=9606 GN=UGT2B4 PE=1 SV=2	1	1	1	1	1	1	1	3.2	3.2	3.2	60.512	528	528	11											1														1	-2	16341	22929
P06213	P06213	4	2	2	Insulin receptor;Insulin receptor subunit alpha;Insulin receptor subunit beta	INSR	sp|P06213|INSR_HUMAN Insulin receptor OS=Homo sapiens OX=9606 GN=INSR PE=1 SV=4	1	4	2	2	4	2	2	2.9	2.2	2.2	156.33	1382	1382	12.5			1																			1			0.0010119	2.6146	49950	47580
P06280	P06280	8	8	8	Alpha-galactosidase A	GLA	sp|P06280|AGAL_HUMAN Alpha-galactosidase A OS=Homo sapiens OX=9606 GN=GLA PE=1 SV=1	1	8	8	8	8	8	8	25.4	25.4	25.4	48.766	429	429	13.9			1									2	1	2	3	1								1	0	68.63	8461800	9217700
P06396;REV__Q6TDU7	P06396	15;1	4;1	4;1	Gelsolin	GSN	sp|P06396|GELS_HUMAN Gelsolin OS=Homo sapiens OX=9606 GN=GSN PE=1 SV=1	2	15	4	4	15	4	4	28.5	10.1	10.1	85.696	782	782;716	16				1														1	1				1		0	65.276	576720	800410
P06400	P06400	7	7	7	Retinoblastoma-associated protein	RB1	sp|P06400|RB_HUMAN Retinoblastoma-associated protein OS=Homo sapiens OX=9606 GN=RB1 PE=1 SV=2	1	7	7	7	7	7	7	6.9	6.9	6.9	106.16	928	928	14.6				2							1			1					1		2		1		0	95.808	1958500	2022700
P06454	P06454	8	8	8	Prothymosin alpha;Prothymosin alpha, N-terminally processed;Thymosin alpha-1	PTMA	sp|P06454|PTMA_HUMAN Prothymosin alpha OS=Homo sapiens OX=9606 GN=PTMA PE=1 SV=2	1	8	8	8	8	8	8	38.7	38.7	38.7	12.203	111	111	13.3	1		2	4	2					1		1	2	1				1	1	5	5	1			0	183.66	32836000	32004000
P06493	P06493	17	17	16	Cyclin-dependent kinase 1	CDK1	sp|P06493|CDK1_HUMAN Cyclin-dependent kinase 1 OS=Homo sapiens OX=9606 GN=CDK1 PE=1 SV=3	1	17	17	16	17	17	16	54.9	54.9	51.2	34.095	297	297	15		1	1		1		1	1					1	1	1	5	3	5	1		1	1		1	0	323.31	33410000	28063000
P06576	P06576	24	24	24	ATP synthase subunit beta, mitochondrial	ATP5B	sp|P06576|ATPB_HUMAN ATP synthase subunit beta, mitochondrial OS=Homo sapiens OX=9606 GN=ATP5F1B PE=1 SV=3	1	24	24	24	24	24	24	68.2	68.2	68.2	56.559	529	529	14.9			9	4	2	5	2	2	4	1	1	3	1	6	10	7	7	10	3	4	9	5	8	6	0	323.31	106390000	122330000
P06703	P06703	6	6	6	Protein S100-A6	S100A6	sp|P06703|S10A6_HUMAN Protein S100-A6 OS=Homo sapiens OX=9606 GN=S100A6 PE=1 SV=1	1	6	6	6	6	6	6	36.7	36.7	36.7	10.18	90	90	17.3									3	1								1	1	1	1	1	1	2	0	13.06	9428900	17675000
P06730	P06730	10	10	10	Eukaryotic translation initiation factor 4E	EIF4E	sp|P06730|IF4E_HUMAN Eukaryotic translation initiation factor 4E OS=Homo sapiens OX=9606 GN=EIF4E PE=1 SV=2	1	10	10	10	10	10	10	47.5	47.5	47.5	25.097	217	217	14.5					1				1	1			2	1	2		1	1	2		1				0	193.58	17044000	18970000
P06733	P06733	44	44	37	Alpha-enolase	ENO1	sp|P06733|ENOA_HUMAN Alpha-enolase OS=Homo sapiens OX=9606 GN=ENO1 PE=1 SV=2	1	44	44	37	44	44	37	84.1	84.1	72.1	47.168	434	434	15.4		2	1	1	18	24	4	3		1	5	4	10	19	13	7	21	15	15	13	17	19	16	9	0	323.31	363850000	416410000
P06737	P06737	40	33	33	Glycogen phosphorylase, liver form	PYGL	sp|P06737|PYGL_HUMAN Glycogen phosphorylase, liver form OS=Homo sapiens OX=9606 GN=PYGL PE=1 SV=4	1	40	33	33	40	33	33	47.1	39.9	39.9	97.147	847	847	12.7	2	1	1		2		2	2	5	3	1	1	2	1	3	2	3	6	4	1	1	1			0	323.31	31637000	35978000
P06744	P06744	34	34	28	Glucose-6-phosphate isomerase	GPI	sp|P06744|G6PI_HUMAN Glucose-6-phosphate isomerase OS=Homo sapiens OX=9606 GN=GPI PE=1 SV=4	1	34	34	28	34	34	28	52.5	52.5	43.7	63.146	558	558	14.5			1	5	2		2	3	3	1		2		6	12	11	12	10	4	4	2	1			0	294.51	249900000	282680000
P06746	P06746	3	3	3	DNA polymerase beta	POLB	sp|P06746|DPOLB_HUMAN DNA polymerase beta OS=Homo sapiens OX=9606 GN=POLB PE=1 SV=3	1	3	3	3	3	3	3	11	11	11	38.177	335	335	15								1								1					1				0	8.3342	641730	886910
P06748	P06748	26	26	26	Nucleophosmin	NPM1	sp|P06748|NPM_HUMAN Nucleophosmin OS=Homo sapiens OX=9606 GN=NPM1 PE=1 SV=2	1	26	26	26	26	26	26	65.3	65.3	65.3	32.575	294	294	14.5	4	3	2	9	2		2	1	4		10	3	2	4	7	9	8	18	24	5	3	1	5	1	0	323.31	290620000	283350000
P06753	P06753	33	10	10	Tropomyosin alpha-3 chain	TPM3	sp|P06753|TPM3_HUMAN Tropomyosin alpha-3 chain OS=Homo sapiens OX=9606 GN=TPM3 PE=1 SV=2	1	33	10	10	33	10	10	70.5	22.8	22.8	32.95	285	285	15.5			1					2	1	2	1		1	1	1			1	3	3		2	2		0	73.425	50196000	77388000
P06756	P06756	31	31	31	Integrin alpha-V;Integrin alpha-V heavy chain;Integrin alpha-V light chain	ITGAV	sp|P06756|ITAV_HUMAN Integrin alpha-V OS=Homo sapiens OX=9606 GN=ITGAV PE=1 SV=2	1	31	31	31	31	31	31	39.8	39.8	39.8	116.04	1048	1048	12.1			5	3	1	1	1			2	1	1	2	4	1	2	4	3		2		1		1	0	323.31	28027000	31120000
P06858	P06858	1	1	1	Lipoprotein lipase	LPL	sp|P06858|LIPL_HUMAN Lipoprotein lipase OS=Homo sapiens OX=9606 GN=LPL PE=1 SV=1	1	1	1	1	1	1	1	3.6	3.6	3.6	53.162	475	475	10										1															0.0026652	1.9788	20124	38861
P06865	P06865	10	10	10	Beta-hexosaminidase subunit alpha	HEXA	sp|P06865|HEXA_HUMAN Beta-hexosaminidase subunit alpha OS=Homo sapiens OX=9606 GN=HEXA PE=1 SV=2	1	10	10	10	10	10	10	20.8	20.8	20.8	60.702	529	529	15.5							1		1	1	1		1		1	1		2				1	1	1	0	43.233	6140400	7981800
P07099	P07099	24	24	24	Epoxide hydrolase 1	EPHX1	sp|P07099|HYEP_HUMAN Epoxide hydrolase 1 OS=Homo sapiens OX=9606 GN=EPHX1 PE=1 SV=1	1	24	24	24	24	24	24	49	49	49	52.948	455	455	13.3			1	3		1			2	2	1	2	6	2	2	4	3	2	1	2				1	0	137.33	46110000	63999000
P07108	P07108	3	3	3	Acyl-CoA-binding protein	DBI	sp|P07108|ACBP_HUMAN Acyl-CoA-binding protein OS=Homo sapiens OX=9606 GN=DBI PE=1 SV=2	1	3	3	3	3	3	3	50.6	50.6	50.6	10.044	87	87	21.3																			1		1			1	0	7.1015	758490	1063800
P07148	P07148	1	1	1	Fatty acid-binding protein, liver	FABP1	sp|P07148|FABPL_HUMAN Fatty acid-binding protein, liver OS=Homo sapiens OX=9606 GN=FABP1 PE=1 SV=1	1	1	1	1	1	1	1	7.9	7.9	7.9	14.208	127	127	19																			1						0.0029276	1.8632	309330	392630
P07195	P07195	23	21	21	L-lactate dehydrogenase B chain	LDHB	sp|P07195|LDHB_HUMAN L-lactate dehydrogenase B chain OS=Homo sapiens OX=9606 GN=LDHB PE=1 SV=2	1	23	21	21	23	21	21	66.2	60.8	60.8	36.638	334	334	16.8		1	2		2				1	3	1	1	3	5	5	6	4	4	4	2	3	12	4	3	0	212.09	148070000	158060000
P07199	P07199	4	4	4	Major centromere autoantigen B	CENPB	sp|P07199|CENPB_HUMAN Major centromere autoantigen B OS=Homo sapiens OX=9606 GN=CENPB PE=1 SV=2	1	4	4	4	4	4	4	10.7	10.7	10.7	65.171	599	599	10.2	1					1						1										1			0	80.559	994250	880850
P07203	P07203	4	4	4	Glutathione peroxidase 1	GPX1	sp|P07203|GPX1_HUMAN Glutathione peroxidase 1 OS=Homo sapiens OX=9606 GN=GPX1 PE=1 SV=4	1	4	4	4	4	4	4	30.5	30.5	30.5	22.088	203	203	13.6			1						1					1						1		1			0	38.076	732420	860660
P07204	P07204	2	2	2	Thrombomodulin	THBD	sp|P07204|TRBM_HUMAN Thrombomodulin OS=Homo sapiens OX=9606 GN=THBD PE=1 SV=2	1	2	2	2	2	2	2	6.1	6.1	6.1	60.329	575	575	14								1												1					0	138.51	431670	414470
P07237	P07237	44	44	44	Protein disulfide-isomerase	P4HB	sp|P07237|PDIA1_HUMAN Protein disulfide-isomerase OS=Homo sapiens OX=9606 GN=P4HB PE=1 SV=3	1	44	44	44	44	44	44	78.9	78.9	78.9	57.116	508	508	14.7		2	4	2	4	4	9	4	2	1			2	2	4	10	8	10	10	8	5	3	2	7	0	323.31	166990000	180170000
P07305	P07305	7	7	7	Histone H1.0;Histone H1.0, N-terminally processed	H1F0	sp|P07305|H10_HUMAN Histone H1.0 OS=Homo sapiens OX=9606 GN=H1-0 PE=1 SV=3	1	7	7	7	7	7	7	22.2	22.2	22.2	20.863	194	194	13.7		1					1	1		1	1			1	1		1	3	1		1				0	37.463	6415600	5519400
P07311	P07311	4	4	4	Acylphosphatase-1	ACYP1	sp|P07311|ACYP1_HUMAN Acylphosphatase-1 OS=Homo sapiens OX=9606 GN=ACYP1 PE=1 SV=2	1	4	4	4	4	4	4	30.3	30.3	30.3	11.261	99	99	15.8							1									1		1				1			0	8.3942	4207300	3918000
P07339	P07339	15	15	15	Cathepsin D;Cathepsin D light chain;Cathepsin D heavy chain	CTSD	sp|P07339|CATD_HUMAN Cathepsin D OS=Homo sapiens OX=9606 GN=CTSD PE=1 SV=1	1	15	15	15	15	15	15	41.7	41.7	41.7	44.552	412	412	15.7							1		1	1		1		1	5	5	1	2	2				1	1	0	205.18	23431000	31923000
P07355	P07355	49	49	13	Annexin A2	ANXA2	sp|P07355|ANXA2_HUMAN Annexin A2 OS=Homo sapiens OX=9606 GN=ANXA2 PE=1 SV=2	1	49	49	13	49	49	13	90.3	90.3	25.7	38.604	339	339	14.2	3	8	9	2	4	19	13	12	7	5	10	9	13	14	16	17	19	16	10	11	17	14	15	11	0	323.31	892770000	913450000
P07384	P07384	32	32	32	Calpain-1 catalytic subunit	CAPN1	sp|P07384|CAN1_HUMAN Calpain-1 catalytic subunit OS=Homo sapiens OX=9606 GN=CAPN1 PE=1 SV=1	1	32	32	32	32	32	32	51.1	51.1	51.1	81.889	714	714	14.6	1	1	1			1		2	2		2	1	2	2	6	6	2	4	1	4	2	1	1		0	292.7	43212000	46456000
P07437;A6NNZ2	P07437	28;7	8;0	7;0	Tubulin beta chain	TUBB	sp|P07437|TBB5_HUMAN Tubulin beta chain OS=Homo sapiens OX=9606 GN=TUBB PE=1 SV=2	2	28	8	7	28	8	7	59.5	22.5	19.1	49.67	444	444;444	12.4		3	10	9	1						1	1	4	4	3	4	2	3	3	2	2	1	3	5	0	323.31	90788000	89629000
P07602	P07602	17	17	17	Prosaposin;Saposin-A;Saposin-B-Val;Saposin-B;Saposin-C;Saposin-D	PSAP	sp|P07602|SAP_HUMAN Prosaposin OS=Homo sapiens OX=9606 GN=PSAP PE=1 SV=2	1	17	17	17	17	17	17	38	38	38	58.112	524	524	15					1	1		2	2	1	1		2		1	1	3	3	2	1		3	1		0	87.928	14779000	19079000
P07686	P07686	15	15	15	Beta-hexosaminidase subunit beta;Beta-hexosaminidase subunit beta chain B;Beta-hexosaminidase subunit beta chain A	HEXB	sp|P07686|HEXB_HUMAN Beta-hexosaminidase subunit beta OS=Homo sapiens OX=9606 GN=HEXB PE=1 SV=3	1	15	15	15	15	15	15	30.8	30.8	30.8	63.111	556	556	14						1	2	2		2	1		1	1	1	1	1	4	1				2		0	73.214	15126000	18042000
P07711;Q5NE16;P43235;O60911	P07711	11;2;1;1	11;2;1;1	11;2;1;1	Cathepsin L1;Cathepsin L1 heavy chain;Cathepsin L1 light chain	CTSL	sp|P07711|CATL1_HUMAN Procathepsin L OS=Homo sapiens OX=9606 GN=CTSL PE=1 SV=2	4	11	11	11	11	11	11	46.2	46.2	46.2	37.564	333	333;218;329;334	13.3					1	1	4			1	1	1				2		1	4	1	1				0	230.01	18264000	20969000
P07737;CON__P02584	P07737	19;8	19;8	19;8	Profilin-1	PFN1	sp|P07737|PROF1_HUMAN Profilin-1 OS=Homo sapiens OX=9606 GN=PFN1 PE=1 SV=2	2	19	19	19	19	19	19	97.1	97.1	97.1	15.054	140	140;140	13.8	1				2	3	7	26	10	2			12	12	5	7	9	4	6	4	3	18	2	1	0	323.31	203030000	215440000
P07738	P07738	4	4	4	Bisphosphoglycerate mutase	BPGM	sp|P07738|PMGE_HUMAN Bisphosphoglycerate mutase OS=Homo sapiens OX=9606 GN=BPGM PE=1 SV=2	1	4	4	4	4	4	4	16.2	16.2	16.2	30.005	259	259	9.5		1	1							1													1		0	30.633	1282200	1218000
P07741	P07741	12	12	12	Adenine phosphoribosyltransferase	APRT	sp|P07741|APT_HUMAN Adenine phosphoribosyltransferase OS=Homo sapiens OX=9606 GN=APRT PE=1 SV=2	1	12	12	12	12	12	12	75	75	75	19.608	180	180	15.9			1	2								1	1	3	1	2	1	1		1	1	1	1	3	0	323.31	16321000	18548000
P07814	P07814	83	83	82	Bifunctional glutamate/proline--tRNA ligase;Glutamate--tRNA ligase;Proline--tRNA ligase	EPRS	sp|P07814|SYEP_HUMAN Bifunctional glutamate/proline--tRNA ligase OS=Homo sapiens OX=9606 GN=EPRS1 PE=1 SV=5	1	83	83	82	83	83	82	59.6	59.6	59.1	170.59	1512	1512	17.1	2	2	2	1		1	1	1	2	2		1	3	7	8	8	12	16	8	10	5	10	13	4	0	323.31	150470000	163840000
P07858	P07858	11	11	11	Cathepsin B;Cathepsin B light chain;Cathepsin B heavy chain	CTSB	sp|P07858|CATB_HUMAN Cathepsin B OS=Homo sapiens OX=9606 GN=CTSB PE=1 SV=3	1	11	11	11	11	11	11	36.9	36.9	36.9	37.821	339	339	15.9	1	1									2	2		1			1	3	2	1			1	3	0	278.68	12817000	14817000
P07900;Q14568;Q58FG1	P07900	71;10;2	47;4;1	44;4;1	Heat shock protein HSP 90-alpha	HSP90AA1	sp|P07900|HS90A_HUMAN Heat shock protein HSP 90-alpha OS=Homo sapiens OX=9606 GN=HSP90AA1 PE=1 SV=5	3	71	47	44	71	47	44	76.1	54.4	51.2	84.659	732	732;343;418	13.6	1	5	19	16	2	13	6	1	4	9	8	7	3	5	10	27	19	13	16	9	16	4	7	10	0	323.31	386710000	435030000
P07902	P07902	1	1	1	Galactose-1-phosphate uridylyltransferase	GALT	sp|P07902|GALT_HUMAN Galactose-1-phosphate uridylyltransferase OS=Homo sapiens OX=9606 GN=GALT PE=1 SV=3	1	1	1	1	1	1	1	3.7	3.7	3.7	43.363	379	379	9									1																0	39.479	150530	161230
P07910;O60812;B2RXH8;P0DMR1;B7ZW38;Q86SE5	P07910	29;11;11;10;10;1	29;11;11;10;10;1	28;11;11;10;10;1	Heterogeneous nuclear ribonucleoproteins C1/C2	HNRNPC	sp|P07910|HNRPC_HUMAN Heterogeneous nuclear ribonucleoproteins C1/C2 OS=Homo sapiens OX=9606 GN=HNRNPC PE=1 SV=4	6	29	29	28	28	28	28	69.9	69.9	68.6	33.67	306	306;293;293;293;293;291	15.4	2	4	1	1	1			1					4	5	2	4	9	6	5	4	5	2	2	2	0	323.31	314260000	306980000
P07919;A0A096LP55	P07919;A0A096LP55	6;3	6;3	6;3	Cytochrome b-c1 complex subunit 6, mitochondrial;Cytochrome b-c1 complex subunit 6	UQCRH;UQCRHL	sp|P07919|QCR6_HUMAN Cytochrome b-c1 complex subunit 6, mitochondrial OS=Homo sapiens OX=9606 GN=UQCRH PE=1 SV=2;sp|A0A096LP55|QCR6L_HUMAN Cytochrome b-c1 complex subunit 6-like, mitochondrial OS=Homo sapiens OX=9606 GN=UQCRHL PE=3 SV=1	2	6	6	6	6	6	6	79.1	79.1	79.1	10.739	91	91;91	6.44	1			4	2		1																	1	0	151.6	2626100	2808800
P07942	P07942	48	48	48	Laminin subunit beta-1	LAMB1	sp|P07942|LAMB1_HUMAN Laminin subunit beta-1 OS=Homo sapiens OX=9606 GN=LAMB1 PE=1 SV=2	1	48	48	48	48	48	48	39.4	39.4	39.4	198.04	1786	1786	12	1	2	3	6	1	2	3	2	3	3		8	1	3	1	1		3	4	4	4		2	1	0	323.31	30146000	31827000
P07947;P06241	P07947	13;6	6;2	6;2	Tyrosine-protein kinase Yes	YES1	sp|P07947|YES_HUMAN Tyrosine-protein kinase Yes OS=Homo sapiens OX=9606 GN=YES1 PE=1 SV=3	2	13	6	6	13	6	6	24.3	13.8	13.8	60.801	543	543;537	17.3		1											1					1					1	2	0	17.494	1879800	1791600
P07948	P07948	8	6	5	Tyrosine-protein kinase Lyn	LYN	sp|P07948|LYN_HUMAN Tyrosine-protein kinase Lyn OS=Homo sapiens OX=9606 GN=LYN PE=1 SV=3	1	8	6	5	8	6	5	17	14.1	12.1	58.573	512	512	12		1						1			1		1					1		1					0	32.282	3580800	3319800
P07951	P07951	40	40	6	Tropomyosin beta chain	TPM2	sp|P07951|TPM2_HUMAN Tropomyosin beta chain OS=Homo sapiens OX=9606 GN=TPM2 PE=1 SV=1	1	40	40	6	40	40	6	72.2	72.2	16.9	32.85	284	284	13.8	2	3		2	2	1	2	5	3	4	4	5	2	1	5	2		1	3	4	5	7	3	2	0	323.31	127940000	112290000
P07954	P07954	20	20	20	Fumarate hydratase, mitochondrial	FH	sp|P07954|FUMH_HUMAN Fumarate hydratase, mitochondrial OS=Homo sapiens OX=9606 GN=FH PE=1 SV=3	1	20	20	20	20	20	20	55.3	55.3	55.3	54.636	510	510	15.7		1		1	3			1	2				1	2	1	2	4	2	3		1	2	3	3	0	237.9	35616000	40230000
P07992	P07992	3	3	3	DNA excision repair protein ERCC-1	ERCC1	sp|P07992|ERCC1_HUMAN DNA excision repair protein ERCC-1 OS=Homo sapiens OX=9606 GN=ERCC1 PE=1 SV=1	1	3	3	3	3	3	3	11.8	11.8	11.8	32.562	297	297	8				1			1						1												0	5.0855	180480	156770
P07996	P07996	22	2	2	Thrombospondin-1	THBS1	sp|P07996|TSP1_HUMAN Thrombospondin-1 OS=Homo sapiens OX=9606 GN=THBS1 PE=1 SV=2	1	22	2	2	22	2	2	23.1	3.3	3.3	129.38	1170	1170	9.5									1	1															0.0026618	1.9598	138310	159940
P08047	P08047	6	6	6	Transcription factor Sp1	SP1	sp|P08047|SP1_HUMAN Transcription factor Sp1 OS=Homo sapiens OX=9606 GN=SP1 PE=1 SV=3	1	6	6	6	6	6	6	12.9	12.9	12.9	80.692	785	785	14.3						1	2									1			1		1			1	0	129.1	1348700	1515600
P08048;P17010	P08048;P17010	3;3	3;3	3;3	Zinc finger Y-chromosomal protein;Zinc finger X-chromosomal protein	ZFY;ZFX	sp|P08048|ZFY_HUMAN Zinc finger Y-chromosomal protein OS=Homo sapiens OX=9606 GN=ZFY PE=1 SV=3;sp|P17010|ZFX_HUMAN Zinc finger X-chromosomal protein OS=Homo sapiens OX=9606 GN=ZFX PE=2 SV=2	2	3	3	3	3	3	3	7.7	7.7	7.7	90.504	801	801;805	12					1						1									1					0	4.1381	579600	685390
P08069	P08069	11	11	9	Insulin-like growth factor 1 receptor;Insulin-like growth factor 1 receptor alpha chain;Insulin-like growth factor 1 receptor beta chain	IGF1R	sp|P08069|IGF1R_HUMAN Insulin-like growth factor 1 receptor OS=Homo sapiens OX=9606 GN=IGF1R PE=1 SV=1	1	11	11	9	11	11	9	10	10	9.3	154.79	1367	1367	8.42	2		2	2					1		2						1	1	1						0	118.38	4818000	4802900
P08123	P08123	2	2	2	Collagen alpha-2(I) chain	COL1A2	sp|P08123|CO1A2_HUMAN Collagen alpha-2(I) chain OS=Homo sapiens OX=9606 GN=COL1A2 PE=1 SV=7	1	2	2	2	2	2	2	2.1	2.1	2.1	129.31	1366	1366	10.5	1																			1					0	87.051	482370	601470
P08133	P08133	41	41	41	Annexin A6	ANXA6	sp|P08133|ANXA6_HUMAN Annexin A6 OS=Homo sapiens OX=9606 GN=ANXA6 PE=1 SV=3	1	41	41	41	41	41	41	60.2	60.2	60.2	75.872	673	673	14.9		1	1		1	2	2		5	3	3	2	2	4	3	2	5	4	2	3	1	2	7	1	0	205.92	45502000	50197000
P08134	P08134	11	4	4	Rho-related GTP-binding protein RhoC	RHOC	sp|P08134|RHOC_HUMAN Rho-related GTP-binding protein RhoC OS=Homo sapiens OX=9606 GN=RHOC PE=1 SV=1	1	11	4	4	11	4	4	51.3	23.8	23.8	22.006	193	193	20																1				1	2	1			0	31.383	4100800	4295500
P08174	P08174	7	7	7	Complement decay-accelerating factor	CD55	sp|P08174|DAF_HUMAN Complement decay-accelerating factor OS=Homo sapiens OX=9606 GN=CD55 PE=1 SV=4	1	7	7	7	7	7	7	20.7	20.7	20.7	41.4	381	381	17.1											1		1	1	1		1			1			1	1	0	48.091	3489900	4537600
P08183;Q9NP78;Q2M3G0	P08183;Q9NP78;Q2M3G0	2;1;1	2;1;1	1;0;0	Multidrug resistance protein 1;ATP-binding cassette sub-family B member 9;ATP-binding cassette sub-family B member 5	ABCB1;ABCB9;ABCB5	sp|P08183|MDR1_HUMAN ATP-dependent translocase ABCB1 OS=Homo sapiens OX=9606 GN=ABCB1 PE=1 SV=3;sp|Q9NP78|ABCB9_HUMAN ATP-binding cassette sub-family B member 9 OS=Homo sapiens OX=9606 GN=ABCB9 PE=1 SV=1;sp|Q2M3G0|ABCB5_HUMAN ATP-binding cassette sub-famil	3	2	2	1	2	2	1	1.7	1.7	1	141.48	1280	1280;766;1257	12.5				1																	1				1	-2	48577	54816
P08195	P08195	33	33	33	4F2 cell-surface antigen heavy chain	SLC3A2	sp|P08195|4F2_HUMAN 4F2 cell-surface antigen heavy chain OS=Homo sapiens OX=9606 GN=SLC3A2 PE=1 SV=3	1	33	33	33	33	33	33	49.7	49.7	49.7	67.993	630	630	14.6		3	2	2			1	1		1	3	3	7	5	11	11	6	10	4	1	4	2			0	323.31	157170000	145190000
P08237	P08237	17	15	14	ATP-dependent 6-phosphofructokinase, muscle type	PFKM	sp|P08237|PFKAM_HUMAN ATP-dependent 6-phosphofructokinase, muscle type OS=Homo sapiens OX=9606 GN=PFKM PE=1 SV=2	1	17	15	14	17	15	14	29.4	27.1	25.9	85.182	780	780	14.3	1	1							1				1	1	3	4			2		1	1			0	179.41	15664000	20454000
P08238;Q58FF7;Q58FF6	P08238	71;28;7	71;28;7	41;13;1	Heat shock protein HSP 90-beta	HSP90AB1	sp|P08238|HS90B_HUMAN Heat shock protein HSP 90-beta OS=Homo sapiens OX=9606 GN=HSP90AB1 PE=1 SV=4	3	71	71	41	71	71	41	77.9	77.9	54	83.263	724	724;597;505	13.5	7	6	6	6	10	23	19	16	14	12	12	12	5	4	7	22	21	22	28	20	19	12	6	8	0	323.31	528880000	580220000
P08240	P08240	13	13	13	Signal recognition particle receptor subunit alpha	SRPR	sp|P08240|SRPRA_HUMAN Signal recognition particle receptor subunit alpha OS=Homo sapiens OX=9606 GN=SRPRA PE=1 SV=2	1	13	13	13	13	13	13	26.3	26.3	26.3	69.81	638	638	10.2	1	1	1				1	5	2				2	1				1		1				1	0	143.61	4208900	4506900
P08243	P08243	28	28	28	Asparagine synthetase [glutamine-hydrolyzing]	ASNS	sp|P08243|ASNS_HUMAN Asparagine synthetase [glutamine-hydrolyzing] OS=Homo sapiens OX=9606 GN=ASNS PE=1 SV=4	1	28	28	28	28	28	28	51.5	51.5	51.5	64.369	561	561	11.8			5	5		1	4	1	1	3	1			4	3	4	6	2	1				2	1	0	323.31	61926000	50560000
P08294	P08294	1	1	1	Extracellular superoxide dismutase [Cu-Zn]	SOD3	sp|P08294|SODE_HUMAN Extracellular superoxide dismutase [Cu-Zn] OS=Homo sapiens OX=9606 GN=SOD3 PE=1 SV=2	1	1	1	1	1	1	1	6.2	6.2	6.2	25.851	240	240	13													1												1	-2	0	0
P08397	P08397	9	9	9	Porphobilinogen deaminase	HMBS	sp|P08397|HEM3_HUMAN Porphobilinogen deaminase OS=Homo sapiens OX=9606 GN=HMBS PE=1 SV=2	1	9	9	9	9	9	9	28	28	28	39.33	361	361	13.8						1	3					1		1	1	1	1				1	2			0	77.411	6491200	7299000
P08473	P08473	1	1	1	Neprilysin	MME	sp|P08473|NEP_HUMAN Neprilysin OS=Homo sapiens OX=9606 GN=MME PE=1 SV=2	1	1	1	1	1	1	1	0.9	0.9	0.9	85.513	750	750	21.7																				1	1			1	0.009471	1.2727	3450000	3366700
P08559;P29803	P08559	27;3	27;3	27;3	Pyruvate dehydrogenase E1 component subunit alpha, somatic form, mitochondrial	PDHA1	sp|P08559|ODPA_HUMAN Pyruvate dehydrogenase E1 component subunit alpha, somatic form, mitochondrial OS=Homo sapiens OX=9606 GN=PDHA1 PE=1 SV=3	2	27	27	27	27	27	27	62.6	62.6	62.6	43.295	390	390;388	12.6		2	3	2		2	3	2	1	2			1	2	7	5	2	1		3	1	1		2	0	323.31	55489000	74506000
P08571	P08571	2	2	2	Monocyte differentiation antigen CD14;Monocyte differentiation antigen CD14, urinary form;Monocyte differentiation antigen CD14, membrane-bound form	CD14	sp|P08571|CD14_HUMAN Monocyte differentiation antigen CD14 OS=Homo sapiens OX=9606 GN=CD14 PE=1 SV=2	1	2	2	2	2	2	2	7.5	7.5	7.5	40.076	375	375	20.5																				1	1				0	22.682	283720	505360
P08572	P08572	1	1	1	Collagen alpha-2(IV) chain;Canstatin	COL4A2	sp|P08572|CO4A2_HUMAN Collagen alpha-2(IV) chain OS=Homo sapiens OX=9606 GN=COL4A2 PE=1 SV=4	1	1	1	1	1	1	1	0.9	0.9	0.9	167.55	1712	1712	12												1													0	11.48	194990	231540
P08574	P08574	11	11	11	Cytochrome c1, heme protein, mitochondrial	CYC1	sp|P08574|CY1_HUMAN Cytochrome c1, heme protein, mitochondrial OS=Homo sapiens OX=9606 GN=CYC1 PE=1 SV=3	1	11	11	11	11	11	11	42.2	42.2	42.2	35.422	325	325	13.4	1		1					4					2	1	1	2	2	3	2	1					0	273.12	20346000	23097000
P08579	P08579	10	8	7	U2 small nuclear ribonucleoprotein B	SNRPB2	sp|P08579|RU2B_HUMAN U2 small nuclear ribonucleoprotein B OS=Homo sapiens OX=9606 GN=SNRPB2 PE=1 SV=1	1	10	8	7	9	7	7	41.8	38.7	31.1	25.486	225	225	7.62	1			1	1	1	1		1					1	1										0	106.66	6271000	7327300
P08581	P08581	9	9	9	Hepatocyte growth factor receptor	MET	sp|P08581|MET_HUMAN Hepatocyte growth factor receptor OS=Homo sapiens OX=9606 GN=MET PE=1 SV=4	1	9	9	9	9	9	9	10.2	10.2	10.2	155.54	1390	1390	12.2				1			1			1	2	1		2	1									1	0	86.676	3239600	3424300
P08582	P08582	7	7	7	Melanotransferrin	MFI2	sp|P08582|TRFM_HUMAN Melanotransferrin OS=Homo sapiens OX=9606 GN=MELTF PE=1 SV=2	1	7	7	7	7	7	7	14.8	14.8	14.8	80.214	738	738	10.4			1			1		2				1				1				1					0	61.476	1316800	1596600
P08621	P08621	25	25	25	U1 small nuclear ribonucleoprotein 70 kDa	SNRNP70	sp|P08621|RU17_HUMAN U1 small nuclear ribonucleoprotein 70 kDa OS=Homo sapiens OX=9606 GN=SNRNP70 PE=1 SV=2	1	25	25	25	25	25	25	52.4	52.4	52.4	51.556	437	437	11.9	3	1	4	5	1			2	1			4	6	2	1	1	1	4		3	3			3	0	323.31	41310000	40558000
P08631	P08631	4	1	1	Tyrosine-protein kinase HCK	HCK	sp|P08631|HCK_HUMAN Tyrosine-protein kinase HCK OS=Homo sapiens OX=9606 GN=HCK PE=1 SV=5	1	4	1	1	4	1	1	5.5	2.1	2.1	59.599	526	526	11											1														0.0022564	2.0891	282780	329710
P08648	P08648	10	10	10	Integrin alpha-5;Integrin alpha-5 heavy chain;Integrin alpha-5 light chain	ITGA5	sp|P08648|ITA5_HUMAN Integrin alpha-5 OS=Homo sapiens OX=9606 GN=ITGA5 PE=1 SV=2	1	10	10	10	10	10	10	16.3	16.3	16.3	114.54	1049	1049	11					2		1		1		1	1	1	1	1				1						0	128.07	4435300	4805500
P08651	P08651	2	2	1	Nuclear factor 1 C-type	NFIC	sp|P08651|NFIC_HUMAN Nuclear factor 1 C-type OS=Homo sapiens OX=9606 GN=NFIC PE=1 SV=2	1	2	2	1	2	2	1	4.3	4.3	2.2	55.674	508	508	12.5								1									1								0	23.756	1364600	1478900
P08670;P17661	P08670	66;6	66;6	57;2	Vimentin	VIM	sp|P08670|VIME_HUMAN Vimentin OS=Homo sapiens OX=9606 GN=VIM PE=1 SV=4	2	66	66	57	66	66	57	81.5	81.5	72.7	53.651	466	466;470	12.1	2	18	16	15	19	7	4	17	14	16	9	7	2	1	3	5	12	11	11	15	12	17	8	9	0	323.31	253630000	251260000
P08708	P08708	13	13	13	40S ribosomal protein S17	RPS17	sp|P08708|RS17_HUMAN 40S ribosomal protein S17 OS=Homo sapiens OX=9606 GN=RPS17 PE=1 SV=2	1	13	13	13	13	13	13	74.8	74.8	74.8	15.55	135	135	16.1					1	1		1	2					5	3	2	2	4	3	2	1	2	2		0	171.38	65483000	75604000
P08754	P08754	15	14	10	Guanine nucleotide-binding protein G(k) subunit alpha	GNAI3	sp|P08754|GNAI3_HUMAN Guanine nucleotide-binding protein G(i) subunit alpha OS=Homo sapiens OX=9606 GN=GNAI3 PE=1 SV=3	1	15	14	10	15	14	10	45.8	42.7	29.7	40.532	354	354	13.6	2		2	2					1		1					2	1			1	2	4	1		0	323.31	15840000	16597000
P08758	P08758	30	30	30	Annexin A5	ANXA5	sp|P08758|ANXA5_HUMAN Annexin A5 OS=Homo sapiens OX=9606 GN=ANXA5 PE=1 SV=2	1	30	30	30	30	30	30	72.5	72.5	72.5	35.936	320	320	15	3	1	3	1				2	1	1	5	2	3	4	5	2	9	2	1	5	6	4	3	2	0	323.31	188330000	208480000
P08842	P08842	1	1	1	Steryl-sulfatase	STS	sp|P08842|STS_HUMAN Steryl-sulfatase OS=Homo sapiens OX=9606 GN=STS PE=1 SV=2	1	1	1	1	1	1	1	3.8	3.8	3.8	65.492	583	583	19																			1						1	-2	124470	156210
P08865	P08865	19	19	19	40S ribosomal protein SA	RPSA	sp|P08865|RSSA_HUMAN 40S ribosomal protein SA OS=Homo sapiens OX=9606 GN=RPSA PE=1 SV=4	1	19	19	19	19	19	19	64.1	64.1	64.1	32.854	295	295	17.4												2	4	7	3	6	4	3	1		2	2	3	5	0	323.31	141350000	141330000
P08910	P08910	4	4	4	Abhydrolase domain-containing protein 2	ABHD2	sp|P08910|ABHD2_HUMAN Monoacylglycerol lipase ABHD2 OS=Homo sapiens OX=9606 GN=ABHD2 PE=1 SV=1	1	4	4	4	4	4	4	12.2	12.2	12.2	48.314	425	425	8.25		1			1				1								1								0	67.236	389290	449150
P08962	P08962	3	3	3	CD63 antigen	CD63	sp|P08962|CD63_HUMAN CD63 antigen OS=Homo sapiens OX=9606 GN=CD63 PE=1 SV=2	1	3	3	3	3	3	3	12.6	12.6	12.6	25.636	238	238	9.17			1					2	1	1							1								0	8.3327	855880	1067600
P09001	P09001	7	7	7	39S ribosomal protein L3, mitochondrial	MRPL3	sp|P09001|RM03_HUMAN 39S ribosomal protein L3, mitochondrial OS=Homo sapiens OX=9606 GN=MRPL3 PE=1 SV=1	1	7	7	7	7	7	7	22.7	22.7	22.7	38.632	348	348	13.7							2	2	1				2			1				1	3				0	18.554	9238300	9485800
P09012	P09012	11	11	9	U1 small nuclear ribonucleoprotein A	SNRPA	sp|P09012|SNRPA_HUMAN U1 small nuclear ribonucleoprotein A OS=Homo sapiens OX=9606 GN=SNRPA PE=1 SV=3	1	11	11	9	11	11	9	42.9	42.9	40.4	31.279	282	282	9.35	1	3	2	1				1	1				1	2	2		1	1	1						0	94.524	7557800	8878900
P09038	P09038	7	7	7	Fibroblast growth factor 2	FGF2	sp|P09038|FGF2_HUMAN Fibroblast growth factor 2 OS=Homo sapiens OX=9606 GN=FGF2 PE=1 SV=3	1	7	7	7	7	7	7	16.3	16.3	16.3	30.77	288	288	10.8	1		1							1			5					1							0	61.783	4731800	4685500
P09104	P09104	21	14	12	Gamma-enolase	ENO2	sp|P09104|ENOG_HUMAN Gamma-enolase OS=Homo sapiens OX=9606 GN=ENO2 PE=1 SV=3	1	21	14	12	21	14	12	53.5	41.5	39.6	47.268	434	434	11.8				2	2	2	1	1						1	1	1	4			1			1		0	276.33	19665000	20401000
P09110	P09110	10	10	10	3-ketoacyl-CoA thiolase, peroxisomal	ACAA1	sp|P09110|THIK_HUMAN 3-ketoacyl-CoA thiolase, peroxisomal OS=Homo sapiens OX=9606 GN=ACAA1 PE=1 SV=2	1	10	10	10	10	10	10	35.8	35.8	35.8	44.292	424	424	13.7					2	1							1	2	1	2		2						1	0	323.31	5492500	6422600
P09132	P09132	9	9	9	Signal recognition particle 19 kDa protein	SRP19	sp|P09132|SRP19_HUMAN Signal recognition particle 19 kDa protein OS=Homo sapiens OX=9606 GN=SRP19 PE=1 SV=3	1	9	9	9	9	9	9	67.4	67.4	67.4	16.156	144	144	14.7			1						1		2	2	1			2	1	1			1		1	1	0	123.93	17332000	17732000
P09211	P09211	15	15	15	Glutathione S-transferase P	GSTP1	sp|P09211|GSTP1_HUMAN Glutathione S-transferase P OS=Homo sapiens OX=9606 GN=GSTP1 PE=1 SV=2	1	15	15	15	15	15	15	56.2	56.2	56.2	23.356	210	210	15.5	5			1							3	4	6	2	1	6	5	1	3	1	3	6	5	1	0	323.31	50812000	60041000
P09234	P09234	3	3	3	U1 small nuclear ribonucleoprotein C	SNRPC	sp|P09234|RU1C_HUMAN U1 small nuclear ribonucleoprotein C OS=Homo sapiens OX=9606 GN=SNRPC PE=1 SV=1	1	3	3	3	3	3	3	24.5	24.5	24.5	17.394	159	159	13.3									4						2	1	1				1				0	150.33	5045700	6965400
P09382	P09382	14	14	14	Galectin-1	LGALS1	sp|P09382|LEG1_HUMAN Galectin-1 OS=Homo sapiens OX=9606 GN=LGALS1 PE=1 SV=2	1	14	14	14	14	14	14	94.1	94.1	94.1	14.716	135	135	17							1	2		2	1	1		2	1		2	7	4	4	4	1	1	1	0	323.31	80134000	88483000
P09417	P09417	8	8	8	Dihydropteridine reductase	QDPR	sp|P09417|DHPR_HUMAN Dihydropteridine reductase OS=Homo sapiens OX=9606 GN=QDPR PE=1 SV=2	1	8	8	8	8	8	8	48.8	48.8	48.8	25.789	244	244	14.9				1										1	2	2	2			1					0	83.004	7567100	8393500
P09429;B2RPK0	P09429;B2RPK0	12;7	12;7	7;2	High mobility group protein B1;Putative high mobility group protein B1-like 1	HMGB1;HMGB1P1	sp|P09429|HMGB1_HUMAN High mobility group protein B1 OS=Homo sapiens OX=9606 GN=HMGB1 PE=1 SV=3;sp|B2RPK0|HGB1A_HUMAN Putative high mobility group protein B1-like 1 OS=Homo sapiens OX=9606 GN=HMGB1P1 PE=5 SV=1	2	12	12	7	12	12	7	44.7	44.7	29.3	24.893	215	215;211	16.6									1			3	2	1		3	2	5	5				2		0	129.88	85512000	99275000
P09455	P09455	2	2	2	Retinol-binding protein 1	RBP1	sp|P09455|RET1_HUMAN Retinol-binding protein 1 OS=Homo sapiens OX=9606 GN=RBP1 PE=1 SV=2	1	2	2	2	2	2	2	20.7	20.7	20.7	15.85	135	135	4.5			1			1																			0.00015184	3.9741	45201	56108
P09486	P09486	1	1	1	SPARC	SPARC	sp|P09486|SPRC_HUMAN SPARC OS=Homo sapiens OX=9606 GN=SPARC PE=1 SV=1	1	1	1	1	1	1	1	4.6	4.6	4.6	34.632	303	303	6						1																			0.00015115	3.8435	325500	318770
P09493	P09493	39	21	15	Tropomyosin alpha-1 chain	TPM1	sp|P09493|TPM1_HUMAN Tropomyosin alpha-1 chain OS=Homo sapiens OX=9606 GN=TPM1 PE=1 SV=2	1	39	21	15	39	21	15	78.2	55.3	37.3	32.708	284	284	13.8	1	1	1	2	1					1	2	2	4	1		2	2	2	1	2		4	1		0	140.54	43087000	37483000
P09496	P09496	12	12	12	Clathrin light chain A	CLTA	sp|P09496|CLCA_HUMAN Clathrin light chain A OS=Homo sapiens OX=9606 GN=CLTA PE=1 SV=1	1	12	12	12	12	12	12	25.4	25.4	25.4	27.076	248	248	17.9	1											1	1	1	1		1	1	2	1	1	1	1	3	0	143.3	43690000	56502000
P09497	P09497	7	7	7	Clathrin light chain B	CLTB	sp|P09497|CLCB_HUMAN Clathrin light chain B OS=Homo sapiens OX=9606 GN=CLTB PE=1 SV=1	1	7	7	7	7	7	7	20.5	20.5	20.5	25.19	229	229	12	1			1		2					1											1	2		0	18.863	3604500	5532900
P09525	P09525	26	26	26	Annexin A4	ANXA4	sp|P09525|ANXA4_HUMAN Annexin A4 OS=Homo sapiens OX=9606 GN=ANXA4 PE=1 SV=4	1	26	26	26	26	26	26	68	68	68	35.882	319	319	14.2	3	3	3		1	2	1	1	2	3	1	1	2	3	5	1	2	6	5	2	3	4	2	4	0	323.31	98908000	128870000
P09543;Q5TBK1;Q92802	P09543	24;1;1	23;0;0	23;0;0	2,3-cyclic-nucleotide 3-phosphodiesterase	CNP	sp|P09543|CN37_HUMAN 2,3-cyclic-nucleotide 3-phosphodiesterase OS=Homo sapiens OX=9606 GN=CNP PE=1 SV=2	3	24	23	23	24	23	23	50.4	48.7	48.7	47.578	421	421;243;583	13.5	2		2	1			1	2	3			2	3	3		2			3	1	4		1	2	0	233.31	35419000	38005000
P09601	P09601	14	14	14	Heme oxygenase 1	HMOX1	sp|P09601|HMOX1_HUMAN Heme oxygenase 1 OS=Homo sapiens OX=9606 GN=HMOX1 PE=1 SV=1	1	14	14	14	14	14	14	47.6	47.6	47.6	32.818	288	288	12.9				1	4	1		2	2	3	2					2	1	3	1	2		1	1	1	0	277.93	24218000	23012000
P09619	P09619	2	2	1	Platelet-derived growth factor receptor beta	PDGFRB	sp|P09619|PGFRB_HUMAN Platelet-derived growth factor receptor beta OS=Homo sapiens OX=9606 GN=PDGFRB PE=1 SV=1	1	2	2	1	2	2	1	1.7	1.7	0.6	123.97	1106	1106	18																	1		1						0.0062842	1.4621	1137600	1334300
P09622	P09622	22	22	22	Dihydrolipoyl dehydrogenase, mitochondrial	DLD	sp|P09622|DLDH_HUMAN Dihydrolipoyl dehydrogenase, mitochondrial OS=Homo sapiens OX=9606 GN=DLD PE=1 SV=2	1	22	22	22	22	22	22	48.3	48.3	48.3	54.177	509	509	14.4	1	1			3				2	1		4	2	1	6	2	1	7	2		2	2		1	0	323.31	64904000	74582000
P09651;Q32P51	P09651;Q32P51	31;18	31;18	29;16	Heterogeneous nuclear ribonucleoprotein A1;Heterogeneous nuclear ribonucleoprotein A1, N-terminally processed;Heterogeneous nuclear ribonucleoprotein A1-like 2	HNRNPA1;HNRNPA1L2	sp|P09651|ROA1_HUMAN Heterogeneous nuclear ribonucleoprotein A1 OS=Homo sapiens OX=9606 GN=HNRNPA1 PE=1 SV=5;sp|Q32P51|RA1L2_HUMAN Heterogeneous nuclear ribonucleoprotein A1-like 2 OS=Homo sapiens OX=9606 GN=HNRNPA1L2 PE=2 SV=2	2	31	31	29	31	31	29	71	71	69.1	38.746	372	372;320	16.8				1	8	1	3	2		1	1	5		2	1	3	7	19	14	9	7	3	5	7	0	323.31	140090000	146730000
P09661	P09661	14	14	14	U2 small nuclear ribonucleoprotein A	SNRPA1	sp|P09661|RU2A_HUMAN U2 small nuclear ribonucleoprotein A OS=Homo sapiens OX=9606 GN=SNRPA1 PE=1 SV=2	1	14	14	14	14	14	14	54.1	54.1	54.1	28.415	255	255	15.5							2	1					2	5	4		1	1		1	2	3			0	229.51	18597000	18776000
P09669	P09669	8	8	8	Cytochrome c oxidase subunit 6C	COX6C	sp|P09669|COX6C_HUMAN Cytochrome c oxidase subunit 6C OS=Homo sapiens OX=9606 GN=COX6C PE=1 SV=2	1	8	8	8	8	8	8	52	52	52	8.7813	75	75	12.5			3								1			1	1	3			1			1			0	8.8218	38509000	40295000
P09874	P09874	49	49	49	Poly [ADP-ribose] polymerase 1	PARP1	sp|P09874|PARP1_HUMAN Poly [ADP-ribose] polymerase 1 OS=Homo sapiens OX=9606 GN=PARP1 PE=1 SV=4	1	49	49	49	49	49	49	43.7	43.7	43.7	113.08	1014	1014	15	1		1	1	3	2	4	2	2	2	1	1	1	4	8	3	3	6		1	4	6	5	3	0	323.31	69958000	74517000
P09884	P09884	11	11	11	DNA polymerase alpha catalytic subunit	POLA1	sp|P09884|DPOLA_HUMAN DNA polymerase alpha catalytic subunit OS=Homo sapiens OX=9606 GN=POLA1 PE=1 SV=2	1	11	11	11	11	11	11	10.7	10.7	10.7	165.91	1462	1462	9.38		2	1	1	1		1	1	1				1	2						1	1				0	159.09	1669400	2028300
P09923	P09923	1	1	1	Intestinal-type alkaline phosphatase	ALPI	sp|P09923|PPBI_HUMAN Intestinal-type alkaline phosphatase OS=Homo sapiens OX=9606 GN=ALPI PE=1 SV=2	1	1	1	1	1	1	1	1.3	1.3	1.3	56.811	528	528	14														1											0.0090897	1.3322	0	0
P09936	P09936	24	24	24	Ubiquitin carboxyl-terminal hydrolase isozyme L1	UCHL1	sp|P09936|UCHL1_HUMAN Ubiquitin carboxyl-terminal hydrolase isozyme L1 OS=Homo sapiens OX=9606 GN=UCHL1 PE=1 SV=2	1	24	24	24	24	24	24	92.8	92.8	92.8	24.824	223	223	15.7		2	2			1	1		3	4	1		1	2	3	4	6	6	3	4	3	2	2	4	0	323.31	83713000	97069000
P09960	P09960	39	39	39	Leukotriene A-4 hydrolase	LTA4H	sp|P09960|LKHA4_HUMAN Leukotriene A-4 hydrolase OS=Homo sapiens OX=9606 GN=LTA4H PE=1 SV=2	1	39	39	39	39	39	39	62.8	62.8	62.8	69.284	611	611	15.7		2	1	1	1	1	2	1	1	1	1	5		3	3	6	12	9	5	3	1	1		7	0	323.31	101910000	118860000
P09972	P09972	13	6	6	Fructose-bisphosphate aldolase C	ALDOC	sp|P09972|ALDOC_HUMAN Fructose-bisphosphate aldolase C OS=Homo sapiens OX=9606 GN=ALDOC PE=1 SV=2	1	13	6	6	13	6	6	33.5	19.8	19.8	39.455	364	364	14.2		3								1			1	2							1	1	2	1	0	128.23	3560200	3611200
Q8WXH6;P0C0E4	Q8WXH6;P0C0E4	1;1	1;1	1;1	Ras-related protein Rab-40A;Ras-related protein Rab-40A-like	RAB40A;RAB40AL	sp|Q8WXH6|RB40A_HUMAN Ras-related protein Rab-40A OS=Homo sapiens OX=9606 GN=RAB40A PE=2 SV=2;sp|P0C0E4|RB40L_HUMAN Ras-related protein Rab-40A-like OS=Homo sapiens OX=9606 GN=RAB40AL PE=1 SV=1	2	1	1	1	1	1	1	5.4	5.4	5.4	31.076	277	277;278	10										1															1	-2	452670	528950
P0C0L5;P0C0L4	P0C0L5;P0C0L4	5;5	2;2	2;2	Complement C4-B;Complement C4 beta chain;Complement C4-B alpha chain;C4a anaphylatoxin;C4b-B;C4d-B;Complement C4 gamma chain;Complement C4-A;Complement C4 beta chain;Complement C4-A alpha chain;C4a anaphylatoxin;C4b-A;C4d-A;Complement C4 gamma chain	C4B;C4A	sp|P0C0L5|CO4B_HUMAN Complement C4-B OS=Homo sapiens OX=9606 GN=C4B PE=1 SV=2;sp|P0C0L4|CO4A_HUMAN Complement C4-A OS=Homo sapiens OX=9606 GN=C4A PE=1 SV=2	2	5	2	2	5	2	2	3.4	2.2	2.2	192.75	1744	1744;1744	12.5							1											1							0	17.396	760990	743640
Q71UI9;P0C0S5	Q71UI9;P0C0S5	6;6	4;4	4;4	Histone H2A.V;Histone H2A.Z	H2AFV;H2AFZ	sp|Q71UI9|H2AV_HUMAN Histone H2A.V OS=Homo sapiens OX=9606 GN=H2AZ2 PE=1 SV=3;sp|P0C0S5|H2AZ_HUMAN Histone H2A.Z OS=Homo sapiens OX=9606 GN=H2AZ1 PE=1 SV=2	2	6	4	4	6	4	4	41.4	28.9	28.9	13.509	128	128;128	11.3				2	1					1	1				1	1	1			1					0	14.446	6100100	6668000
P0C221	P0C221	2	2	2	Coiled-coil domain-containing protein 175	CCDC175	sp|P0C221|CC175_HUMAN Coiled-coil domain-containing protein 175 OS=Homo sapiens OX=9606 GN=CCDC175 PE=4 SV=2	1	2	2	2	2	2	2	2.9	2.9	2.9	93.625	793	793	15											1								1						0.0053469	1.5297	89682	85181
P0C263	P0C263	1	1	1	Serine/threonine-protein kinase SBK2	SBK2	sp|P0C263|SBK2_HUMAN Serine/threonine-protein kinase SBK2 OS=Homo sapiens OX=9606 GN=SBK2 PE=3 SV=2	1	1	1	1	1	1	1	3.2	3.2	3.2	38.087	348	348	18																		1							1	-2	0	0
P0C2W1	P0C2W1	1	1	1	F-box/SPRY domain-containing protein 1	FBXO45	sp|P0C2W1|FBSP1_HUMAN F-box/SPRY domain-containing protein 1 OS=Homo sapiens OX=9606 GN=FBXO45 PE=1 SV=1	1	1	1	1	1	1	1	4.2	4.2	4.2	30.632	286	286	9									1																0	11.116	140700	141050
P0C7M8	P0C7M8	1	1	1	C-type lectin domain family 2 member L	CLEC2L	sp|P0C7M8|CLC2L_HUMAN C-type lectin domain family 2 member L OS=Homo sapiens OX=9606 GN=CLEC2L PE=3 SV=1	1	1	1	1	1	1	1	3.3	3.3	3.3	23.926	214	214	11											1														1	-2	0	0
P0C7T5	P0C7T5	4	4	4	Ataxin-1-like	ATXN1L	sp|P0C7T5|ATX1L_HUMAN Ataxin-1-like OS=Homo sapiens OX=9606 GN=ATXN1L PE=1 SV=1	1	4	4	4	4	4	4	11.5	11.5	11.5	73.305	689	689	9.5		1						1	1										1						0	33.74	720210	772150
P0C7W6	P0C7W6	1	1	1	Coiled-coil domain-containing protein 172	CCDC172	sp|P0C7W6|CC172_HUMAN Coiled-coil domain-containing protein 172 OS=Homo sapiens OX=9606 GN=CCDC172 PE=1 SV=1	1	1	1	1	1	1	1	6.6	6.6	6.6	31.035	258	258	4				1																					1	-2	0	0
P0CAP2;Q9BZD3	P0CAP2;Q9BZD3	5;4	5;4	5;4	DNA-directed RNA polymerase II subunit GRINL1A;Putative GRINL1B complex locus protein 2	POLR2M;GCOM2	sp|P0CAP2|GRL1A_HUMAN DNA-directed RNA polymerase II subunit GRINL1A OS=Homo sapiens OX=9606 GN=POLR2M PE=1 SV=1;sp|Q9BZD3|GCOM2_HUMAN Putative GRINL1B complex locus protein 2 OS=Homo sapiens OX=9606 GN=GCOM2 PE=5 SV=2	2	5	5	5	5	5	5	20.4	20.4	20.4	41.739	368	368;368	10.8							1	1	1			1						1							0	89.964	1659900	2202500
P0CB38	P0CB38	1	1	1	Polyadenylate-binding protein 4-like	PABPC4L	sp|P0CB38|PAB4L_HUMAN Polyadenylate-binding protein 4-like OS=Homo sapiens OX=9606 GN=PABPC4L PE=2 SV=1	1	1	1	1	1	1	1	6.2	6.2	6.2	41.853	370	370	14														1											1	-2	174010	148270
P0CG12	P0CG12	2	2	2	Chromosome transmission fidelity protein 8 homolog isoform 2	CHTF8	sp|P0CG12|DERPC_HUMAN Decreased expression in renal and prostate cancer protein OS=Homo sapiens OX=9606 GN=DERPC PE=1 SV=1	1	2	2	2	2	2	2	7.6	7.6	7.6	51.391	524	524	16														1				1							0.00072929	2.8334	1615000	1436900
P0CG13	P0CG13	1	1	1	Chromosome transmission fidelity protein 8 homolog	CHTF8	sp|P0CG13|CTF8_HUMAN Chromosome transmission fidelity protein 8 homolog OS=Homo sapiens OX=9606 GN=CHTF8 PE=1 SV=1	1	1	1	1	1	1	1	14.9	14.9	14.9	13.313	121	121	11											1														0	5.6009	44211	53968
P0CG39	P0CG39	7	1	1	POTE ankyrin domain family member J	POTEJ	sp|P0CG39|POTEJ_HUMAN POTE ankyrin domain family member J OS=Homo sapiens OX=9606 GN=POTEJ PE=3 SV=1	1	7	1	1	7	1	1	7	2.2	2.2	117.39	1038	1038	12												3													0	4.2786	306560	316090
P0CG40;Q8IXZ3	P0CG40;Q8IXZ3	1;1	1;1	1;1	Transcription factor Sp9;Transcription factor Sp8	SP9;SP8	sp|P0CG40|SP9_HUMAN Transcription factor Sp9 OS=Homo sapiens OX=9606 GN=SP9 PE=3 SV=1;sp|Q8IXZ3|SP8_HUMAN Transcription factor Sp8 OS=Homo sapiens OX=9606 GN=SP8 PE=1 SV=3	2	1	1	1	1	1	1	2.7	2.7	2.7	48.914	484	484;490	12												1													0	13.904	69452	80936
P0DI83	P0DI83	1	1	1	Ras-related protein Rab-34, isoform NARR	RAB34	sp|P0DI83|NARR_HUMAN Ras-related protein Rab-34, isoform NARR OS=Homo sapiens OX=9606 GN=RAB34 PE=1 SV=1	1	1	1	1	1	1	1	9.1	9.1	9.1	21.118	198	198	1.5	1	1																							0	12.862	401710	323660
P0DJ07	P0DJ07	2	2	2	Protein PET100 homolog, mitochondrial	PET100	sp|P0DJ07|PT100_HUMAN Protein PET100 homolog, mitochondrial OS=Homo sapiens OX=9606 GN=PET100 PE=1 SV=1	1	2	2	2	2	2	2	13.7	13.7	13.7	9.1135	73	73	1.5	1	1																							0.00014939	3.4549	389940	448430
P0DJ93	P0DJ93	1	1	1	Small integral membrane protein 13	SMIM13	sp|P0DJ93|SIM13_HUMAN Small integral membrane protein 13 OS=Homo sapiens OX=9606 GN=SMIM13 PE=3 SV=1	1	1	1	1	1	1	1	12.1	12.1	12.1	10.351	91	91	6						1																			0.00058754	2.9901	103790	86093
P0DJR0	P0DJR0	1	1	1	GTPase IMAP family member GIMD1	GIMD1	sp|P0DJR0|GIMD1_HUMAN GTPase IMAP family member GIMD1 OS=Homo sapiens OX=9606 GN=GIMD1 PE=2 SV=1	1	1	1	1	1	1	1	4.6	4.6	4.6	24.463	217	217	8								1																	1	-2	66777	69775
P0DKX0	P0DKX0	2	1	1	Zinc finger protein 728	ZNF728	sp|P0DKX0|ZN728_HUMAN Zinc finger protein 728 OS=Homo sapiens OX=9606 GN=ZNF728 PE=4 SV=1	1	2	1	1	2	1	1	2.7	1.6	1.6	71.8	622	622	10										1															1	-2	201720	314650
P0DMN0;P0DMM9;P50226	P0DMN0;P0DMM9	5;5;2	5;5;2	2;2;0	Sulfotransferase 1A4;Sulfotransferase 1A3	SULT1A4;SULT1A3	sp|P0DMN0|ST1A4_HUMAN Sulfotransferase 1A4 OS=Homo sapiens OX=9606 GN=SULT1A4 PE=1 SV=1;sp|P0DMM9|ST1A3_HUMAN Sulfotransferase 1A3 OS=Homo sapiens OX=9606 GN=SULT1A3 PE=1 SV=1	3	5	5	2	5	5	2	21.4	21.4	10.2	34.196	295	295;295;295	13						1			1			1			1	1				1					0	18.529	3306500	4707200
P0DMV9;P0DMV8	P0DMV9;P0DMV8	47;47	39;39	22;22	Heat shock 70 kDa protein 1B;Heat shock 70 kDa protein 1A	HSPA1B;HSPA1A	sp|P0DMV9|HS71B_HUMAN Heat shock 70 kDa protein 1B OS=Homo sapiens OX=9606 GN=HSPA1B PE=1 SV=1;sp|P0DMV8|HS71A_HUMAN Heat shock 70 kDa protein 1A OS=Homo sapiens OX=9606 GN=HSPA1A PE=1 SV=1	2	47	39	22	47	39	22	76.9	70.2	43.8	70.051	641	641;641	15.3	1	1				4	2	7	3	6	10	3	5	3	5	12	12	13	11	9	6	2	4	3	0	323.31	255800000	294340000
P0DN76;Q01081;Q8WU68	P0DN76;Q01081	8;8;2	8;8;2	8;8;2	Splicing factor U2AF 35 kDa subunit	U2AF1	sp|P0DN76|U2AF5_HUMAN Splicing factor U2AF 35 kDa subunit-like protein OS=Homo sapiens OX=9606 GN=U2AF1L5 PE=1 SV=1;sp|Q01081|U2AF1_HUMAN Splicing factor U2AF 35 kDa subunit OS=Homo sapiens OX=9606 GN=U2AF1 PE=1 SV=3	3	8	8	8	8	8	8	37.1	37.1	37.1	27.872	240	240;240;220	12.5		1			6							1	2	1	2		2	1	1	1	1			1	0	203.47	28461000	30489000
P0DN79;P35520	P0DN79;P35520	5;5	5;5	5;5	Cystathionine beta-synthase	CBS	sp|P0DN79|CBSL_HUMAN Cystathionine beta-synthase-like protein OS=Homo sapiens OX=9606 GN=CBSL PE=1 SV=1;sp|P35520|CBS_HUMAN Cystathionine beta-synthase OS=Homo sapiens OX=9606 GN=CBS PE=1 SV=2	2	5	5	5	5	5	5	9.1	9.1	9.1	60.586	551	551;551	9	1	1						1		2	1										1				0	65.705	1606400	1519200
P0DN80	P0DN80	1	1	1			sp|P0DN80|OR5H8_HUMAN Olfactory receptor 5H8 OS=Homo sapiens OX=9606 GN=OR5H8 PE=3 SV=1	1	1	1	1	1	1	1	2.6	2.6	2.6	34.771	308	308	5					1																				0.0084273	1.3551	626980	732390
P0DP25;P0DP24;P0DP23	P0DP25;P0DP24;P0DP23	5;5;5	5;5;5	5;5;5			sp|P0DP25|CALM3_HUMAN Calmodulin-3 OS=Homo sapiens OX=9606 GN=CALM3 PE=1 SV=1;sp|P0DP24|CALM2_HUMAN Calmodulin-2 OS=Homo sapiens OX=9606 GN=CALM2 PE=1 SV=1;sp|P0DP23|CALM1_HUMAN Calmodulin-1 OS=Homo sapiens OX=9606 GN=CALM1 PE=1 SV=1	3	5	5	5	5	5	5	29.5	29.5	29.5	16.837	149	149;149;149	19												1							1	1	1		1		0	40.672	870510	1292900
P0DP91;Q03468	P0DP91;Q03468	2;2	2;2	2;2	DNA excision repair protein ERCC-6	ERCC6	sp|P0DP91|ERPG3_HUMAN Chimeric ERCC6-PGBD3 protein OS=Homo sapiens OX=9606 GN=ERCC6 PE=1 SV=1;sp|Q03468|ERCC6_HUMAN DNA excision repair protein ERCC-6 OS=Homo sapiens OX=9606 GN=ERCC6 PE=1 SV=1	2	2	2	2	2	2	2	3.1	3.1	3.1	119.49	1061	1061;1493	15								1														1			0.00014995	3.5565	267720	301500
P0DPB6;P0DPB5	P0DPB6	6;1	6;1	6;1			sp|P0DPB6|RPAC2_HUMAN DNA-directed RNA polymerases I and III subunit RPAC2 OS=Homo sapiens OX=9606 GN=POLR1D PE=1 SV=1	2	6	6	6	6	6	6	46.6	46.6	46.6	15.237	133	133;122	8.3			3		1		1	1	2									2							0	211.13	985740	1158900
P0DPD7;P0DPD8	P0DPD7;P0DPD8	4;3	4;3	4;3			sp|P0DPD7|EFMT4_HUMAN EEF1A lysine methyltransferase 4 OS=Homo sapiens OX=9606 GN=EEF1AKMT4 PE=1 SV=1;sp|P0DPD8|EFCE2_HUMAN EEF1AKMT4-ECE2 readthrough transcript protein OS=Homo sapiens OX=9606 GN=EEF1AKMT4-ECE2 PE=1 SV=1	2	4	4	4	4	4	4	28.2	28.2	28.2	28.306	255	255;883	17.5		1																				2		1	0	232.65	2057600	1788400
P0DQD5;P50391	P0DQD5;P50391	1;1	1;1	1;1	Neuropeptide Y receptor type 4	NPY4R	sp|P0DQD5|NPY42_HUMAN Neuropeptide Y receptor type 4-2 OS=Homo sapiens OX=9606 GN=NPY4R2 PE=3 SV=1;sp|P50391|NPY4R_HUMAN Neuropeptide Y receptor type 4 OS=Homo sapiens OX=9606 GN=NPY4R PE=2 SV=1	2	1	1	1	1	1	1	4	4	4	42.194	375	375;375	16																1									1	-2	3624200	4669000
P10070;P08151;P10071	P10070	5;1;1	5;1;1	5;1;1	Zinc finger protein GLI2	GLI2	sp|P10070|GLI2_HUMAN Zinc finger protein GLI2 OS=Homo sapiens OX=9606 GN=GLI2 PE=1 SV=4	3	5	5	5	5	5	5	4.2	4.2	4.2	167.78	1586	1586;1106;1580	13.8					1					1	1										1	1			0	18.556	1315800	2091300
P10109	P10109	7	7	7	Adrenodoxin, mitochondrial	FDX1	sp|P10109|ADX_HUMAN Adrenodoxin, mitochondrial OS=Homo sapiens OX=9606 GN=FDX1 PE=1 SV=1	1	7	7	7	7	7	7	34.8	34.8	34.8	19.393	184	184	12.9				1	1							1	1		1			1					1		0	13.352	3256700	3894800
P10124	P10124	1	1	1	Serglycin	SRGN	sp|P10124|SRGN_HUMAN Serglycin OS=Homo sapiens OX=9606 GN=SRGN PE=1 SV=3	1	1	1	1	1	1	1	8.9	8.9	8.9	17.652	158	158	7							1																		0	4.749	52359	102450
P10155	P10155	21	21	21	60 kDa SS-A/Ro ribonucleoprotein	TROVE2	sp|P10155|RO60_HUMAN 60 kDa SS-A/Ro ribonucleoprotein OS=Homo sapiens OX=9606 GN=RO60 PE=1 SV=2	1	21	21	21	21	21	21	41.6	41.6	41.6	60.67	538	538	11	1	2	1	1	3	4		2	5	1	2		1	1		1	1	1			2	5			0	286.09	17741000	20463000
P10253	P10253	16	16	16	Lysosomal alpha-glucosidase;76 kDa lysosomal alpha-glucosidase;70 kDa lysosomal alpha-glucosidase	GAA	sp|P10253|LYAG_HUMAN Lysosomal alpha-glucosidase OS=Homo sapiens OX=9606 GN=GAA PE=1 SV=4	1	16	16	16	16	16	16	23.7	23.7	23.7	105.32	952	952	13.6		1	1	1	1		1		1				1	1	2	1	1	2	3		1			1	0	247.42	10991000	12968000
Q9QC07;P63136;Q9BXR3;P63133;P63132;Q9WJR5;Q9UQG0;P10266;P63135	Q9QC07;P63136;Q9BXR3;P63133;P63132;Q9WJR5;Q9UQG0;P10266;P63135	1;1;1;1;1;1;1;1;1	1;1;1;1;1;1;1;1;1	1;1;1;1;1;1;1;1;1	Endogenous retrovirus group K member 18 Pol protein;Reverse transcriptase;Ribonuclease H;Endogenous retrovirus group K member 25 Pol protein;Reverse transcriptase;Ribonuclease H;Integrase;Endogenous retrovirus group K member 6 Pol protein;Reverse transcriptase;Ribonuclease H;Integrase;Endogenous retrovirus group K member 8 Pol protein;Reverse transcriptase;Ribonuclease H;Integrase;Endogenous retr…	ERVK-18;ERVK-25;ERVK-6;ERVK-8;HERVK_113;ERVK-19;ERVK-11;ERVK-10;ERVK-7	sp|Q9QC07|POK18_HUMAN Endogenous retrovirus group K member 18 Pol protein OS=Homo sapiens OX=9606 GN=ERVK-18 PE=3 SV=2;sp|P63136|POK25_HUMAN Endogenous retrovirus group K member 25 Pol protein OS=Homo sapiens OX=9606 GN=ERVK-25 PE=3 SV=1;sp|Q9BXR3|POK6_HUM	9	1	1	1	1	1	1	2	2	2	91.946	812	812;954;956;956;956;959;969;1014;1459	14														1											1	-2	102570	75090
P10301	P10301	14	14	11	Ras-related protein R-Ras	RRAS	sp|P10301|RRAS_HUMAN Ras-related protein R-Ras OS=Homo sapiens OX=9606 GN=RRAS PE=1 SV=1	1	14	14	11	14	14	11	59.6	59.6	54.6	23.48	218	218	14.5	1	1	1					1	3		3	1			2	1	1				1		4	3	0	323.31	8277300	8100100
P10321	P10321	4	2	2	HLA class I histocompatibility antigen, Cw-7 alpha chain	HLA-C	sp|P10321|HLAC_HUMAN HLA class I histocompatibility antigen, C alpha chain OS=Homo sapiens OX=9606 GN=HLA-C PE=1 SV=3	1	4	2	2	4	2	2	14.2	8.7	8.7	40.648	366	366	20.5																				1	1				0	39.953	947880	664970
P10398	P10398	6	5	5	Serine/threonine-protein kinase A-Raf	ARAF	sp|P10398|ARAF_HUMAN Serine/threonine-protein kinase A-Raf OS=Homo sapiens OX=9606 GN=ARAF PE=1 SV=2	1	6	5	5	6	5	5	15.3	13.4	13.4	67.585	606	606	11				1	1				1	1	1							1		1					0	18.545	1519800	1693100
P10412;Q02539;P22492	P10412	20;6;4	9;0;0	7;0;0	Histone H1.4	HIST1H1E	sp|P10412|H14_HUMAN Histone H1.4 OS=Homo sapiens OX=9606 GN=H1-4 PE=1 SV=2	3	20	9	7	20	9	7	52.5	26.5	22.4	21.865	219	219;215;207	12.7	2	1		1			1						1	3	1	2	1	1	1			1	1		0	21.3	4773400	4818700
P10451	P10451	2	2	2	Osteopontin	SPP1	sp|P10451|OSTP_HUMAN Osteopontin OS=Homo sapiens OX=9606 GN=SPP1 PE=1 SV=1	1	2	2	2	2	2	2	12.7	12.7	12.7	35.422	314	314	21.5																			1					1	0	30.101	94723	105940
P10515	P10515	11	11	11	Dihydrolipoyllysine-residue acetyltransferase component of pyruvate dehydrogenase complex, mitochondrial	DLAT	sp|P10515|ODP2_HUMAN Dihydrolipoyllysine-residue acetyltransferase component of pyruvate dehydrogenase complex, mitochondrial OS=Homo sapiens OX=9606 GN=DLAT PE=1 SV=3	1	11	11	11	11	11	11	21.2	21.2	21.2	68.996	647	647	16.8						1		1					2			1	3	2				1	2	1	0	90.566	7037500	7775600
P10586	P10586	16	16	15	Receptor-type tyrosine-protein phosphatase F	PTPRF	sp|P10586|PTPRF_HUMAN Receptor-type tyrosine-protein phosphatase F OS=Homo sapiens OX=9606 GN=PTPRF PE=1 SV=2	1	16	16	15	16	16	15	13.7	13.7	13.2	212.88	1907	1907	9.59	2		1	1		3	3		2					1			1		1				1	1	0	323.31	3091200	3755500
P10588	P10588	3	3	3	Nuclear receptor subfamily 2 group F member 6	NR2F6	sp|P10588|NR2F6_HUMAN Nuclear receptor subfamily 2 group F member 6 OS=Homo sapiens OX=9606 GN=NR2F6 PE=1 SV=2	1	3	3	3	3	3	3	7.4	7.4	7.4	42.979	404	404	11.7			1									1								1					0	4.7776	584800	721880
P24468;P10589	P24468;P10589	4;4	4;4	4;4	COUP transcription factor 2;COUP transcription factor 1	NR2F2;NR2F1	sp|P24468|COT2_HUMAN COUP transcription factor 2 OS=Homo sapiens OX=9606 GN=NR2F2 PE=1 SV=1;sp|P10589|COT1_HUMAN COUP transcription factor 1 OS=Homo sapiens OX=9606 GN=NR2F1 PE=1 SV=1	2	4	4	4	4	4	4	8.9	8.9	8.9	45.571	414	414;423	22																				1		1	2		0	6.7003	645100	795740
P10599	P10599	12	12	12	Thioredoxin	TXN	sp|P10599|THIO_HUMAN Thioredoxin OS=Homo sapiens OX=9606 GN=TXN PE=1 SV=3	1	12	12	12	12	12	12	99	99	99	11.737	105	105	13.6		1	1	2					7	8	2	1	4	17	12	9	1	1	1	2	1	2	1	1	0	195.02	162890000	173300000
P10606	P10606	4	4	4	Cytochrome c oxidase subunit 5B, mitochondrial	COX5B	sp|P10606|COX5B_HUMAN Cytochrome c oxidase subunit 5B, mitochondrial OS=Homo sapiens OX=9606 GN=COX5B PE=1 SV=2	1	4	4	4	4	4	4	44.2	44.2	44.2	13.696	129	129	19.2																	3					1	1		0	27.712	11399000	13006000
P10619	P10619	6	6	6	Lysosomal protective protein;Lysosomal protective protein 32 kDa chain;Lysosomal protective protein 20 kDa chain	CTSA	sp|P10619|PPGB_HUMAN Lysosomal protective protein OS=Homo sapiens OX=9606 GN=CTSA PE=1 SV=2	1	6	6	6	6	6	6	14.8	14.8	14.8	54.465	480	480	14							1				1				1	2			1						0	50.235	7793700	9679000
P10620	P10620	4	4	4	Microsomal glutathione S-transferase 1	MGST1	sp|P10620|MGST1_HUMAN Microsomal glutathione S-transferase 1 OS=Homo sapiens OX=9606 GN=MGST1 PE=1 SV=1	1	4	4	4	4	4	4	28.4	28.4	28.4	17.598	155	155	19.6																	1	1	2	1	1		1		0	66.874	4623200	6222500
P10636	P10636	2	1	1	Microtubule-associated protein tau	MAPT	sp|P10636|TAU_HUMAN Microtubule-associated protein tau OS=Homo sapiens OX=9606 GN=MAPT PE=1 SV=5	1	2	1	1	2	1	1	2.1	1.1	1.1	78.927	758	758	19																			1						1	-2	129140	126850
P10644	P10644	18	18	16	cAMP-dependent protein kinase type I-alpha regulatory subunit;cAMP-dependent protein kinase type I-alpha regulatory subunit, N-terminally processed	PRKAR1A	sp|P10644|KAP0_HUMAN cAMP-dependent protein kinase type I-alpha regulatory subunit OS=Homo sapiens OX=9606 GN=PRKAR1A PE=1 SV=1	1	18	18	16	18	18	16	49.9	49.9	45.1	42.981	381	381	12.5	2	2	1	2	1				1			1			2	2	3		1	4	1			1	0	226.78	20407000	22258000
P10645	P10645	1	1	1	Chromogranin-A;Vasostatin-1;Vasostatin-2;EA-92;ES-43;Pancreastatin;SS-18;WA-8;WE-14;LF-19;Catestatin;AL-11;GV-19;GR-44;ER-37;GE-25;Serpinin-RRG;Serpinin;p-Glu serpinin precursor	CHGA	sp|P10645|CMGA_HUMAN Chromogranin-A OS=Homo sapiens OX=9606 GN=CHGA PE=1 SV=7	1	1	1	1	1	1	1	3.9	3.9	3.9	50.688	457	457	24																								1	1	-2	138120	165960
P10646	P10646	3	3	3	Tissue factor pathway inhibitor	TFPI	sp|P10646|TFPI1_HUMAN Tissue factor pathway inhibitor OS=Homo sapiens OX=9606 GN=TFPI PE=1 SV=1	1	3	3	3	3	3	3	13.8	13.8	13.8	35.015	304	304	12	1										1													1	0	16.794	510590	892140
P10746	P10746	2	2	2	Uroporphyrinogen-III synthase	UROS	sp|P10746|HEM4_HUMAN Uroporphyrinogen-III synthase OS=Homo sapiens OX=9606 GN=UROS PE=1 SV=1	1	2	2	2	2	2	2	10.9	10.9	10.9	28.627	265	265	12.5											1			1											0	67.392	570120	620180
P10768	P10768	12	12	11	S-formylglutathione hydrolase	ESD	sp|P10768|ESTD_HUMAN S-formylglutathione hydrolase OS=Homo sapiens OX=9606 GN=ESD PE=1 SV=2	1	12	12	11	11	11	11	58.2	58.2	54.6	31.462	282	282	13.7	1	2	1											3	2	2	2	2	1		1			1	0	83.24	26961000	27816000
P10809	P10809	55	55	55	60 kDa heat shock protein, mitochondrial	HSPD1	sp|P10809|CH60_HUMAN 60 kDa heat shock protein, mitochondrial OS=Homo sapiens OX=9606 GN=HSPD1 PE=1 SV=2	1	55	55	55	55	55	55	75.9	75.9	75.9	61.054	573	573	13.1	2	8	8	16	8	9	13	28	7	7	14	4	3	5	10	11	16	16	12	8	10	11	19	9	0	323.31	227000000	250440000
P10909	P10909	12	12	12	Clusterin;Clusterin beta chain;Clusterin alpha chain	CLU	sp|P10909|CLUS_HUMAN Clusterin OS=Homo sapiens OX=9606 GN=CLU PE=1 SV=1	1	12	12	12	12	12	12	35.6	35.6	35.6	52.494	449	449	12.8		2	1			1	2				2					2	2	2		1			1	1	0	155	5282400	7085100
P10911	P10911	1	1	1	Proto-oncogene DBL;MCF2-transforming protein;DBL-transforming protein	2.00 MCF	sp|P10911|MCF2_HUMAN Proto-oncogene DBL OS=Homo sapiens OX=9606 GN=MCF2 PE=1 SV=3	1	1	1	1	1	1	1	0.8	0.8	0.8	107.67	925	925	20																				1					1	-2	171010	183910
P11021	P11021	52	50	50	78 kDa glucose-regulated protein	HSPA5	sp|P11021|BIP_HUMAN Endoplasmic reticulum chaperone BiP OS=Homo sapiens OX=9606 GN=HSPA5 PE=1 SV=2	1	52	50	50	52	50	50	67	67	67	72.332	654	654	15.2	9	2	1	3	4	3	1	1	1	11	2	1	4	1	4	7	12	15	14	7	7	9	9	5	0	323.31	243470000	248810000
P11047	P11047	30	30	30	Laminin subunit gamma-1	LAMC1	sp|P11047|LAMC1_HUMAN Laminin subunit gamma-1 OS=Homo sapiens OX=9606 GN=LAMC1 PE=1 SV=3	1	30	30	30	30	30	30	24.2	24.2	24.2	177.6	1609	1609	13.3	1	1	1	1	1	3	4	1	1	1	1	1	2	1	3				2	1	1		3	5	0	323.31	13481000	14072000
P11055;Q9UKX3;P12882	P11055;Q9UKX3;P12882	4;2;2	3;1;1	1;0;0	Myosin-3;Myosin-13;Myosin-1	MYH3;MYH13;MYH1	sp|P11055|MYH3_HUMAN Myosin-3 OS=Homo sapiens OX=9606 GN=MYH3 PE=1 SV=3;sp|Q9UKX3|MYH13_HUMAN Myosin-13 OS=Homo sapiens OX=9606 GN=MYH13 PE=2 SV=2;sp|P12882|MYH1_HUMAN Myosin-1 OS=Homo sapiens OX=9606 GN=MYH1 PE=1 SV=3	3	4	3	1	4	3	1	2.2	1.8	0.5	223.9	1940	1940;1938;1939	8.67			1							1			1												0.0037542	1.7788	1426200	1190800
P11117	P11117	2	2	2	Lysosomal acid phosphatase	ACP2	sp|P11117|PPAL_HUMAN Lysosomal acid phosphatase OS=Homo sapiens OX=9606 GN=ACP2 PE=1 SV=3	1	2	2	2	2	2	2	4.5	4.5	4.5	48.344	423	423	14													1		1										0.00073217	2.912	1105600	1336200
P11142	P11142	64	64	45	Heat shock cognate 71 kDa protein	HSPA8	sp|P11142|HSP7C_HUMAN Heat shock cognate 71 kDa protein OS=Homo sapiens OX=9606 GN=HSPA8 PE=1 SV=1	1	64	64	45	64	64	45	80.5	80.5	69	70.897	646	646	14.4	17	5	2		22	11	7	8	1			2	16	6	10	18	17	26	21	18	17	13	11	8	0	323.31	873640000	882920000
P11166	P11166	7	7	7	Solute carrier family 2, facilitated glucose transporter member 1	SLC2A1	sp|P11166|GTR1_HUMAN Solute carrier family 2, facilitated glucose transporter member 1 OS=Homo sapiens OX=9606 GN=SLC2A1 PE=1 SV=2	1	7	7	7	7	7	7	14.6	14.6	14.6	54.083	492	492	12.1		1	1		1						2			1	1		1				1	1			0	54.216	12762000	14757000
P11169;Q8TDB8	P11169;Q8TDB8	1;1	1;1	1;1	Solute carrier family 2, facilitated glucose transporter member 3;Solute carrier family 2, facilitated glucose transporter member 14	SLC2A3;SLC2A14	sp|P11169|GTR3_HUMAN Solute carrier family 2, facilitated glucose transporter member 3 OS=Homo sapiens OX=9606 GN=SLC2A3 PE=1 SV=1;sp|Q8TDB8|GTR14_HUMAN Solute carrier family 2, facilitated glucose transporter member 14 OS=Homo sapiens OX=9606 GN=SLC2A14 P	2	1	1	1	1	1	1	4	4	4	53.924	496	496;520	2		1																							0	27.228	68250	83004
P11171	P11171	9	6	5	Protein 4.1	EPB41	sp|P11171|EPB41_HUMAN Protein 4.1 OS=Homo sapiens OX=9606 GN=EPB41 PE=1 SV=4	1	9	6	5	9	6	5	12.4	8.6	7.4	97.016	864	864	9.29	1	1		1		1								1		1						1			0	23.305	1352400	1536000
P11172	P11172	18	18	18	Uridine 5-monophosphate synthase;Orotate phosphoribosyltransferase;Orotidine 5-phosphate decarboxylase	UMPS	sp|P11172|UMPS_HUMAN Uridine 5-monophosphate synthase OS=Homo sapiens OX=9606 GN=UMPS PE=1 SV=1	1	18	18	18	18	18	18	41.7	41.7	41.7	52.221	480	480	16.9					1		1	1							1	2	3	3	2		1	2	1	1	0	297.38	34503000	36037000
P11177	P11177	14	14	14	Pyruvate dehydrogenase E1 component subunit beta, mitochondrial	PDHB	sp|P11177|ODPB_HUMAN Pyruvate dehydrogenase E1 component subunit beta, mitochondrial OS=Homo sapiens OX=9606 GN=PDHB PE=1 SV=3	1	14	14	14	14	14	14	62.1	62.1	62.1	39.233	359	359	16.5							4	1						1	1	3	1	2		1	2	3	3		0	229.98	14519000	18937000
P11182	P11182	4	4	4	Lipoamide acyltransferase component of branched-chain alpha-keto acid dehydrogenase complex, mitochondrial	DBT	sp|P11182|ODB2_HUMAN Lipoamide acyltransferase component of branched-chain alpha-keto acid dehydrogenase complex, mitochondrial OS=Homo sapiens OX=9606 GN=DBT PE=1 SV=3	1	4	4	4	4	4	4	8.5	8.5	8.5	53.486	482	482	9.2		1				1			1	1									1						0	7.3895	1516500	1799900
P11216	P11216	62	62	50	Glycogen phosphorylase, brain form	PYGB	sp|P11216|PYGB_HUMAN Glycogen phosphorylase, brain form OS=Homo sapiens OX=9606 GN=PYGB PE=1 SV=5	1	62	62	50	62	62	50	64.3	64.3	53.6	96.695	843	843	14	3	1	2	2	2	4	2	1	2	6	2	2	7	9	6	10	10	9	6	3	1	1	2	4	0	323.31	113910000	127520000
P11217	P11217	12	1	1	Glycogen phosphorylase, muscle form	PYGM	sp|P11217|PYGM_HUMAN Glycogen phosphorylase, muscle form OS=Homo sapiens OX=9606 GN=PYGM PE=1 SV=6	1	12	1	1	12	1	1	14	1.7	1.7	97.091	842	842	1	1																								1	-2	0	0
P11233	P11233	7	7	3	Ras-related protein Ral-A	RALA	sp|P11233|RALA_HUMAN Ras-related protein Ral-A OS=Homo sapiens OX=9606 GN=RALA PE=1 SV=1	1	7	7	3	7	7	3	38.3	38.3	15	23.567	206	206	13.2					2		1								2	1				1			1		0	67.208	7606300	6937100
P11234	P11234	7	3	3	Ras-related protein Ral-B	RALB	sp|P11234|RALB_HUMAN Ras-related protein Ral-B OS=Homo sapiens OX=9606 GN=RALB PE=1 SV=1	1	7	3	3	7	3	3	35	11.7	11.7	23.408	206	206	8.75	1				1	1																	1		0	7.9532	1508900	1592900
P11274	P11274	6	5	5	Breakpoint cluster region protein	BCR	sp|P11274|BCR_HUMAN Breakpoint cluster region protein OS=Homo sapiens OX=9606 GN=BCR PE=1 SV=2	1	6	5	5	6	5	5	6.5	5.7	5.7	142.82	1271	1271	6.8				2		1		1				1													0	39.428	546200	578650
P11279	P11279	3	3	3	Lysosome-associated membrane glycoprotein 1	LAMP1	sp|P11279|LAMP1_HUMAN Lysosome-associated membrane glycoprotein 1 OS=Homo sapiens OX=9606 GN=LAMP1 PE=1 SV=3	1	3	3	3	3	3	3	8.6	8.6	8.6	44.882	417	417	9			1					1								1									0	17.31	3633500	4090200
P11310	P11310	15	15	15	Medium-chain specific acyl-CoA dehydrogenase, mitochondrial	ACADM	sp|P11310|ACADM_HUMAN Medium-chain specific acyl-CoA dehydrogenase, mitochondrial OS=Homo sapiens OX=9606 GN=ACADM PE=1 SV=1	1	15	15	15	15	15	15	38.7	38.7	38.7	46.588	421	421	12.6	3					2		2	1	1				1		1	2	1	1	1		1	2		0	112.41	13092000	15499000
P11387	P11387	35	35	32	DNA topoisomerase 1	1.00 TOP	sp|P11387|TOP1_HUMAN DNA topoisomerase 1 OS=Homo sapiens OX=9606 GN=TOP1 PE=1 SV=2	1	35	35	32	35	35	32	44.8	44.8	42.7	90.725	765	765	14.3	1		2	1		5	1	3	3			1	1	3	2	4	3	2	1	3	4	3	2	2	0	323.31	47986000	53980000
P11388	P11388	49	49	37	DNA topoisomerase 2-alpha	TOP2A	sp|P11388|TOP2A_HUMAN DNA topoisomerase 2-alpha OS=Homo sapiens OX=9606 GN=TOP2A PE=1 SV=3	1	49	49	37	49	49	37	34	34	28	174.38	1531	1531	15.2	1	1		1	2	1	2	7	1	3			6	4	2	1	4	2	6	4	9	1	4	3	0	323.31	71593000	57186000
P11413	P11413	60	60	60	Glucose-6-phosphate 1-dehydrogenase	G6PD	sp|P11413|G6PD_HUMAN Glucose-6-phosphate 1-dehydrogenase OS=Homo sapiens OX=9606 GN=G6PD PE=1 SV=4	1	60	60	60	60	60	60	87.2	87.2	87.2	59.256	515	515	17	1	1	3	1	1	1	1	1	2	5	3	4	16	21	21	25	16	30	21	16	16	13	9	15	0	323.31	481470000	560130000
P11441	P11441	5	5	5	Ubiquitin-like protein 4A	UBL4A	sp|P11441|UBL4A_HUMAN Ubiquitin-like protein 4A OS=Homo sapiens OX=9606 GN=UBL4A PE=1 SV=1	1	5	5	5	5	5	5	36.3	36.3	36.3	17.776	157	157	14							1		1							2						1			0	69.188	4743800	4821500
P11498	P11498	27	27	27	Pyruvate carboxylase, mitochondrial	PC	sp|P11498|PYC_HUMAN Pyruvate carboxylase, mitochondrial OS=Homo sapiens OX=9606 GN=PC PE=1 SV=2	1	27	27	27	27	27	27	31.9	31.9	31.9	129.63	1178	1178	14.7				2	1			1	1	1	1	1		4	5	1	1	4	1	2	1		1	1	0	323.31	21487000	24861000
P11511	P11511	2	2	2	Aromatase	CYP19A1	sp|P11511|CP19A_HUMAN Aromatase OS=Homo sapiens OX=9606 GN=CYP19A1 PE=1 SV=3	1	2	2	2	2	2	2	3	3	3	57.882	503	503	18												1												1	1	-2	804470	825150
P11532	P11532	4	1	1	Dystrophin	DMD	sp|P11532|DMD_HUMAN Dystrophin OS=Homo sapiens OX=9606 GN=DMD PE=1 SV=3	1	4	1	1	4	1	1	0.9	0.2	0.2	426.74	3685	3685	6						1																			0.0018548	2.2812	266440	140030
P11586	P11586	56	56	54	C-1-tetrahydrofolate synthase, cytoplasmic;Methylenetetrahydrofolate dehydrogenase;Methenyltetrahydrofolate cyclohydrolase;Formyltetrahydrofolate synthetase;C-1-tetrahydrofolate synthase, cytoplasmic, N-terminally processed	MTHFD1	sp|P11586|C1TC_HUMAN C-1-tetrahydrofolate synthase, cytoplasmic OS=Homo sapiens OX=9606 GN=MTHFD1 PE=1 SV=3	1	56	56	54	56	56	54	58.7	58.7	57.6	101.56	935	935	14.7		1	4	2	3	2	1	2	2	1	1	2	6	11	8	5	8	7	10	2	4	3	2	3	0	323.31	121930000	136060000
P11717	P11717	56	56	56	Cation-independent mannose-6-phosphate receptor	IGF2R	sp|P11717|MPRI_HUMAN Cation-independent mannose-6-phosphate receptor OS=Homo sapiens OX=9606 GN=IGF2R PE=1 SV=3	1	56	56	56	56	56	56	29.3	29.3	29.3	274.37	2491	2491	12.1	1		3	5	1	4	7	6	4	2	1		3		6	1	6	2	5	1	2	1	4	1	0	323.31	29747000	35788000
P11766	P11766	16	16	16	Alcohol dehydrogenase class-3	ADH5	sp|P11766|ADHX_HUMAN Alcohol dehydrogenase class-3 OS=Homo sapiens OX=9606 GN=ADH5 PE=1 SV=4	1	16	16	16	16	16	16	43.3	43.3	43.3	39.724	374	374	15.5								2	1	2	3		1		2	2	3	1		1	1	1	1	2	0	178.79	31392000	38289000
P11802	P11802	5	5	5	Cyclin-dependent kinase 4	CDK4	sp|P11802|CDK4_HUMAN Cyclin-dependent kinase 4 OS=Homo sapiens OX=9606 GN=CDK4 PE=1 SV=2	1	5	5	5	5	5	5	20.1	20.1	20.1	33.729	303	303	11.3					1		1	1	1										1	1					0	23.268	2801200	2592300
P11908	P11908	13	6	5	Ribose-phosphate pyrophosphokinase 2	PRPS2	sp|P11908|PRPS2_HUMAN Ribose-phosphate pyrophosphokinase 2 OS=Homo sapiens OX=9606 GN=PRPS2 PE=1 SV=2	1	13	6	5	13	6	5	49.7	26.4	22.3	34.769	318	318	14.4							1	1		1						1	1		1					1	0	75.943	8627400	9512400
P11926	P11926	1	1	1	Ornithine decarboxylase	ODC1	sp|P11926|DCOR_HUMAN Ornithine decarboxylase OS=Homo sapiens OX=9606 GN=ODC1 PE=1 SV=2	1	1	1	1	1	1	1	2.2	2.2	2.2	51.148	461	461	3			1																						0.0027906	1.8751	278810	325950
P11940;Q9H361;Q4VXU2	P11940	39;18;5	39;18;5	26;15;1	Polyadenylate-binding protein 1	PABPC1	sp|P11940|PABP1_HUMAN Polyadenylate-binding protein 1 OS=Homo sapiens OX=9606 GN=PABPC1 PE=1 SV=2	3	39	39	26	39	39	26	56.6	56.6	36.9	70.67	636	636;631;614	14	6	4	5	2		1	3	3	4	2			2	7	5	8	6	9	5	3	1	6	11	1	0	323.31	137280000	133410000
P12004	P12004	22	22	22	Proliferating cell nuclear antigen	PCNA	sp|P12004|PCNA_HUMAN Proliferating cell nuclear antigen OS=Homo sapiens OX=9606 GN=PCNA PE=1 SV=1	1	22	22	22	22	22	22	94.3	94.3	94.3	28.768	261	261	11.4	3	3		6	8	3		1	1	3	4	2	3	1	3	5	6	4	3	2	4				0	323.31	151450000	147380000
P12074	P12074	2	2	2	Cytochrome c oxidase subunit 6A1, mitochondrial	COX6A1	sp|P12074|CX6A1_HUMAN Cytochrome c oxidase subunit 6A1, mitochondrial OS=Homo sapiens OX=9606 GN=COX6A1 PE=1 SV=4	1	2	2	2	2	2	2	26.6	26.6	26.6	12.155	109	109	15												1						1							0	30.764	4338400	5600200
P12081	P12081	27	27	21	Histidine--tRNA ligase, cytoplasmic	HARS	sp|P12081|HARS1_HUMAN Histidine--tRNA ligase, cytoplasmic OS=Homo sapiens OX=9606 GN=HARS1 PE=1 SV=2	1	27	27	21	27	27	21	51.7	51.7	42	57.41	509	509	14.7	1				2	6	1				2	1	1	1	5	3	3	3		3		3	2	3	0	158.33	38838000	39381000
P12109	P12109	1	1	1	Collagen alpha-1(VI) chain	COL6A1	sp|P12109|CO6A1_HUMAN Collagen alpha-1(VI) chain OS=Homo sapiens OX=9606 GN=COL6A1 PE=1 SV=3	1	1	1	1	1	1	1	1.6	1.6	1.6	108.53	1028	1028	16																1									0	17.985	0	0
P12111	P12111	2	2	2	Collagen alpha-3(VI) chain	COL6A3	sp|P12111|CO6A3_HUMAN Collagen alpha-3(VI) chain OS=Homo sapiens OX=9606 GN=COL6A3 PE=1 SV=5	1	2	2	2	2	2	2	0.8	0.8	0.8	343.67	3177	3177	6.5		1									1														0	5.8247	41293	43067
P12235	P12235	21	4	4	ADP/ATP translocase 1	SLC25A4	sp|P12235|ADT1_HUMAN ADP/ATP translocase 1 OS=Homo sapiens OX=9606 GN=SLC25A4 PE=1 SV=4	1	21	4	4	21	4	4	62.4	14.1	14.1	33.064	298	298	18															1	2	1			1	2				0	14.229	8316700	8157200
P12236	P12236	28	28	8	ADP/ATP translocase 3;ADP/ATP translocase 3, N-terminally processed	SLC25A6	sp|P12236|ADT3_HUMAN ADP/ATP translocase 3 OS=Homo sapiens OX=9606 GN=SLC25A6 PE=1 SV=4	1	28	28	8	28	28	8	72.5	72.5	25.8	32.866	298	298	13.8	1	1	1			7	4	2					7	8	7	10	10	9	4		1	1			0	284.03	339690000	346680000
P12268	P12268	19	19	16	Inosine-5-monophosphate dehydrogenase 2	IMPDH2	sp|P12268|IMDH2_HUMAN Inosine-5-monophosphate dehydrogenase 2 OS=Homo sapiens OX=9606 GN=IMPDH2 PE=1 SV=2	1	19	19	16	19	19	16	37.2	37.2	33.9	55.804	514	514	13.4			1	2	1	1	4	2		2	2		1		1	1	4	2	2	1		1	2	2	0	171.86	32769000	33030000
P12270	P12270	107	107	107	Nucleoprotein TPR	TPR	sp|P12270|TPR_HUMAN Nucleoprotein TPR OS=Homo sapiens OX=9606 GN=TPR PE=1 SV=3	1	107	107	107	107	107	107	43.7	43.7	43.7	267.29	2363	2363	11.3	6	11	6	11	6	8	7	7	6	4	8	5	3	4	2	2	6	8	9	6	4	6	2	6	0	323.31	105450000	110000000
P12277;P06732	P12277	5;1	5;1	5;1	Creatine kinase B-type	CKB	sp|P12277|KCRB_HUMAN Creatine kinase B-type OS=Homo sapiens OX=9606 GN=CKB PE=1 SV=1	2	5	5	5	5	5	5	19.7	19.7	19.7	42.644	381	381;381	14.2					1				1	1							1				1		1		0	71.025	1835000	1837300
P12429	P12429	21	21	21	Annexin A3	ANXA3	sp|P12429|ANXA3_HUMAN Annexin A3 OS=Homo sapiens OX=9606 GN=ANXA3 PE=1 SV=3	1	21	21	21	21	21	21	63.5	63.5	63.5	36.375	323	323	11.4	1	4	4			1		1	1	2		1	3	2	1	1		4		1	2	2			0	265.05	44581000	43210000
P12524	P12524	1	1	1	Protein L-Myc	MYCL	sp|P12524|MYCL_HUMAN Protein L-Myc OS=Homo sapiens OX=9606 GN=MYCL PE=1 SV=2	1	1	1	1	1	1	1	5.2	5.2	5.2	40.326	364	364	11											1														1	-2	14725	18086
P12525	P12525	1	1	1	Putative myc-like protein MYCLP1	MYCLP1	sp|P12525|MYCP1_HUMAN Putative myc-like protein MYCLP1 OS=Homo sapiens OX=9606 GN=MYCLP1 PE=5 SV=2	1	1	1	1	1	1	1	5.6	5.6	5.6	40.867	358	358	10										1															1	-2	62690	56931
P12532	P12532	3	3	3	Creatine kinase U-type, mitochondrial	CKMT1A	sp|P12532|KCRU_HUMAN Creatine kinase U-type, mitochondrial OS=Homo sapiens OX=9606 GN=CKMT1A PE=1 SV=1	1	3	3	3	3	3	3	11	11	11	47.036	417	417	7.25	2						1													1					0	33.991	299460	343000
P12694	P12694	7	7	7	2-oxoisovalerate dehydrogenase subunit alpha, mitochondrial	BCKDHA	sp|P12694|ODBA_HUMAN 2-oxoisovalerate dehydrogenase subunit alpha, mitochondrial OS=Homo sapiens OX=9606 GN=BCKDHA PE=1 SV=2	1	7	7	7	7	7	7	25.6	25.6	25.6	50.47	445	445	13	1	1			1								1			1				1			1	1	0	182.33	2268500	2500500
P12755	P12755	2	2	2	Ski oncogene	SKI	sp|P12755|SKI_HUMAN Ski oncogene OS=Homo sapiens OX=9606 GN=SKI PE=1 SV=1	1	2	2	2	2	2	2	6.9	6.9	6.9	80.004	728	728	21.5																			1					1	0.00014868	3.3357	158000	156020
[truncated: 6,551 more rows]
[truncated: 36 more columns]
