# Supplementary material for: Monitoring Functional Posttranslational Modifications Using a Data‐Driven Proteome Informatic Pipeline
Source: Proteomics. 2025 Mar 18;25(8):e202400238. doi: 10.1002/pmic.202400238 (PMC12019915; doi:10.1002/pmic.202400238)
Supplement: Supplementary file 3 — Supporting Information [file PMIC-25-e202400238-s003.csv]

proteinGroups_PEIMAN_St
Protein IDs	Majority protein IDs	Peptide counts (all)	Peptide counts (razor+unique)	Peptide counts (unique)	Protein names	Gene names	Fasta headers	Number of proteins	Peptides	Razor + unique peptides	Unique peptides	Peptides Staurosporine	Razor + unique peptides Staurosporine	Unique peptides Staurosporine	Sequence coverage [%]	Unique + razor sequence coverage [%]	Unique sequence coverage [%]	Mol. weight [kDa]	Sequence length	Sequence lengths	Fraction average	Fraction 1	Fraction 2	Fraction 3	Fraction 4	Fraction 5	Fraction 6	Fraction 7	Fraction 8	Fraction 9	Fraction 10	Fraction 11	Fraction 12	Fraction 13	Fraction 14	Fraction 15	Fraction 16	Fraction 17	Fraction 18	Fraction 19	Fraction 20	Fraction 21	Fraction 22	Fraction 23	Fraction 24	Q-value	Score	Control replicate 1	Control replicate 2
A0A024RBG1;Q9NZJ9	A0A024RBG1;Q9NZJ9	1;1	1;1	1;1	Diphosphoinositol polyphosphate phosphohydrolase 2	NUDT4	sp|A0A024RBG1|NUD4B_HUMAN Diphosphoinositol polyphosphate phosphohydrolase NUDT4B OS=Homo sapiens OX=9606 GN=NUDT4B PE=3 SV=1;sp|Q9NZJ9|NUDT4_HUMAN Diphosphoinositol polyphosphate phosphohydrolase 2 OS=Homo sapiens OX=9606 GN=NUDT4 PE=1 SV=2	2	1	1	1	1	1	1	13.3	13.3	13.3	20.434	181	181;180	11.5											1	1													0.0041549	2.0318	36251	48169
A0A0B4J244	A0A0B4J244	1	1	1		TRAV3	sp|A0A0B4J244|TVA3_HUMAN T cell receptor alpha variable 3 OS=Homo sapiens OX=9606 GN=TRAV3 PE=3 SV=1	1	1	1	1	1	1	1	16.7	16.7	16.7	12.614	114	114	6						1																			1	-2	5336.8	6489
P0DPI2;A0A0B4J2D5	P0DPI2;A0A0B4J2D5	8;8	8;8	8;8			sp|P0DPI2|GAL3A_HUMAN Glutamine amidotransferase-like class 1 domain-containing protein 3A, mitochondrial OS=Homo sapiens OX=9606 GN=GATD3A PE=1 SV=1;sp|A0A0B4J2D5|GAL3B_HUMAN Glutamine amidotransferase-like class 1 domain-containing protein 3B, mitochondr	2	8	8	8	8	8	8	39.9	39.9	39.9	28.17	268	268;268	12.7					1	2	2				1	1			1								1	2	0	142.94	4163900	6345600
A0A0B4J2F2;P57059	A0A0B4J2F2;P57059	1;1	1;1	1;1	Serine/threonine-protein kinase SIK1	LOC102724428;SIK1	sp|A0A0B4J2F2|SIK1B_HUMAN Probable serine/threonine-protein kinase SIK1B OS=Homo sapiens OX=9606 GN=SIK1B PE=1 SV=1;sp|P57059|SIK1_HUMAN Serine/threonine-protein kinase SIK1 OS=Homo sapiens OX=9606 GN=SIK1 PE=1 SV=2	2	1	1	1	1	1	1	1.8	1.8	1.8	84.929	783	783;783	4				1																					0	25.559	25395	40336
A0A0J9YWL9	A0A0J9YWL9	1	1	1			sp|A0A0J9YWL9|TX13C_HUMAN Putative testis-expressed protein 13C OS=Homo sapiens OX=9606 GN=TEX13C PE=5 SV=1	1	1	1	1	1	1	1	1.6	1.6	1.6	109.8	993	993	16																1									1	-2	0	0
A0A0U1RRE5	A0A0U1RRE5	1	1	1			sp|A0A0U1RRE5|NBDY_HUMAN Negative regulator of P-body association OS=Homo sapiens OX=9606 GN=NBDY PE=1 SV=1	1	1	1	1	1	1	1	11.8	11.8	11.8	7.0249	68	68	4				1																					0.0078855	1.7193	476160	844280
A0A0U1RRK4	A0A0U1RRK4	1	1	1			sp|A0A0U1RRK4|LBHD2_HUMAN LBH domain-containing protein 2 OS=Homo sapiens OX=9606 GN=LBHD2 PE=4 SV=1	1	1	1	1	1	1	1	21.3	21.3	21.3	10.701	108	108	6						1																			1	-2	58619	109890
A0A1B0GUW7	A0A1B0GUW7	1	1	1			sp|A0A1B0GUW7|SIM27_HUMAN Small integral membrane protein 27 OS=Homo sapiens OX=9606 GN=SMIM27 PE=3 SV=1	1	1	1	1	1	1	1	14.5	14.5	14.5	6.4286	55	55	10										1															0.003869	2.069	87188	89893
A0A1W2PR82	A0A1W2PR82	1	1	1			sp|A0A1W2PR82|PERC1_HUMAN Protein PERCC1 OS=Homo sapiens OX=9606 GN=PERCC1 PE=3 SV=1	1	1	1	1	1	1	1	4.9	4.9	4.9	29.212	267	267	21																					1				0.0012246	2.6369	0	0
A0A3B3IT52	A0A3B3IT52	1	1	1			sp|A0A3B3IT52|MSD5_HUMAN Putative uncharacterized protein MSANTD5 OS=Homo sapiens OX=9606 GN=MSANTD5 PE=5 SV=1	1	1	1	1	1	1	1	3.3	3.3	3.3	24.52	213	213	20																				1					1	-2	0	0
A0AUZ9	A0AUZ9	1	1	1	KAT8 regulatory NSL complex subunit 1-like protein	KANSL1L	sp|A0AUZ9|KAL1L_HUMAN KAT8 regulatory NSL complex subunit 1-like protein OS=Homo sapiens OX=9606 GN=KANSL1L PE=1 SV=2	1	1	1	1	1	1	1	1.1	1.1	1.1	112.25	987	987	24																								1	1	-2	288100	275260
A0AV96	A0AV96	6	6	6	RNA-binding protein 47	RBM47	sp|A0AV96|RBM47_HUMAN RNA-binding protein 47 OS=Homo sapiens OX=9606 GN=RBM47 PE=1 SV=2	1	6	6	6	6	6	6	12	12	12	64.098	593	593	10	1				1		2		1				1	1		1		1							0	36.972	4114900	5058900
A0AVF1	A0AVF1	3	3	3	Intraflagellar transport protein 56	TTC26	sp|A0AVF1|IFT56_HUMAN Intraflagellar transport protein 56 OS=Homo sapiens OX=9606 GN=TTC26 PE=2 SV=1	1	3	3	3	3	3	3	7.2	7.2	7.2	64.177	554	554	9	1		1																				1		0	9.0672	431630	440290
A0AVI2	A0AVI2	1	1	1	Fer-1-like protein 5	FER1L5	sp|A0AVI2|FR1L5_HUMAN Fer-1-like protein 5 OS=Homo sapiens OX=9606 GN=FER1L5 PE=2 SV=3	1	1	1	1	1	1	1	1.3	1.3	1.3	237.93	2057	2057	11.5											1	1													1	-2	14835	67392
A0AVT1	A0AVT1	24	24	24	Ubiquitin-like modifier-activating enzyme 6	UBA6	sp|A0AVT1|UBA6_HUMAN Ubiquitin-like modifier-activating enzyme 6 OS=Homo sapiens OX=9606 GN=UBA6 PE=1 SV=1	1	24	24	24	24	24	24	27.7	27.7	27.7	117.97	1052	1052	13.9		1		3	2					5	1	2	2	1	3	1		1	1	1	4	1	1	2	0	218.47	12277000	15792000
A0FGR8	A0FGR8	15	15	15	Extended synaptotagmin-2	ESYT2	sp|A0FGR8|ESYT2_HUMAN Extended synaptotagmin-2 OS=Homo sapiens OX=9606 GN=ESYT2 PE=1 SV=1	1	15	15	15	15	15	15	21.2	21.2	21.2	102.36	921	921	12.7				1		1	3	4	3	1			1		1	1	3	2	2					2	0	240.8	17439000	23206000
A0FGR9	A0FGR9	1	1	1	Extended synaptotagmin-3	ESYT3	sp|A0FGR9|ESYT3_HUMAN Extended synaptotagmin-3 OS=Homo sapiens OX=9606 GN=ESYT3 PE=1 SV=1	1	1	1	1	1	1	1	2.1	2.1	2.1	100.03	886	886	7							1																		1	-2	0	0
A0JLT2	A0JLT2	1	1	1	Mediator of RNA polymerase II transcription subunit 19	MED19	sp|A0JLT2|MED19_HUMAN Mediator of RNA polymerase II transcription subunit 19 OS=Homo sapiens OX=9606 GN=MED19 PE=1 SV=2	1	1	1	1	1	1	1	4.5	4.5	4.5	26.273	244	244	23.5																							1	1	0	23.489	341290	418550
A0JNW5	A0JNW5	2	2	2	UHRF1-binding protein 1-like	UHRF1BP1L	sp|A0JNW5|UH1BL_HUMAN UHRF1-binding protein 1-like OS=Homo sapiens OX=9606 GN=UHRF1BP1L PE=1 SV=2	1	2	2	2	2	2	2	2.1	2.1	2.1	164.2	1464	1464	15						1																		1	0	9.1881	188020	227890
A0MZ66	A0MZ66	26	26	26	Shootin-1	KIAA1598	sp|A0MZ66|SHOT1_HUMAN Shootin-1 OS=Homo sapiens OX=9606 GN=SHTN1 PE=1 SV=4	1	26	26	26	26	26	26	43.3	43.3	43.3	71.639	631	631	12.9	2	1	1	2		3	2	1	1		2	2	1	1	6		2	2	2	2		1	4		0	323.31	31006000	49221000
A0PJZ3	A0PJZ3	1	1	1	Glucoside xylosyltransferase 2	GXYLT2	sp|A0PJZ3|GXLT2_HUMAN Glucoside xylosyltransferase 2 OS=Homo sapiens OX=9606 GN=GXYLT2 PE=2 SV=2	1	1	1	1	1	1	1	6.1	6.1	6.1	51.055	443	443	7							1																		1	-2	589950	883070
A1A4S6	A1A4S6	2	2	2	Rho GTPase-activating protein 10	ARHGAP10	sp|A1A4S6|RHG10_HUMAN Rho GTPase-activating protein 10 OS=Homo sapiens OX=9606 GN=ARHGAP10 PE=1 SV=1	1	2	2	2	2	2	2	3.8	3.8	3.8	89.374	786	786	12.5			1																			1			0	5.335	656900	708190
A1KXE4	A1KXE4	1	1	1	Myelin-associated neurite-outgrowth inhibitor	FAM168B	sp|A1KXE4|F168B_HUMAN Myelin-associated neurite-outgrowth inhibitor OS=Homo sapiens OX=9606 GN=FAM168B PE=1 SV=1	1	1	1	1	1	1	1	9.2	9.2	9.2	20.324	195	195	24																								1	0.0018174	2.3968	0	0
A1L0T0	A1L0T0	13	13	13	Acetolactate synthase-like protein	ILVBL	sp|A1L0T0|HACL2_HUMAN 2-hydroxyacyl-CoA lyase 2 OS=Homo sapiens OX=9606 GN=ILVBL PE=1 SV=2	1	13	13	13	13	13	13	23.6	23.6	23.6	67.867	632	632	12.2	2	1				1	3	1	1	1			1	1	1				1			4		1	0	323.31	9801800	13309000
A1L188	A1L188	1	1	1	Uncharacterized protein C17orf89	C17orf89	sp|A1L188|NDUF8_HUMAN NADH dehydrogenase [ubiquinone] 1 alpha subcomplex assembly factor 8 OS=Homo sapiens OX=9606 GN=NDUFAF8 PE=1 SV=1	1	1	1	1	1	1	1	14.9	14.9	14.9	7.7558	74	74	8						1				1															1	-2	43388	40491
A1L390	A1L390	2	2	2	Pleckstrin homology domain-containing family G member 3	PLEKHG3	sp|A1L390|PKHG3_HUMAN Pleckstrin homology domain-containing family G member 3 OS=Homo sapiens OX=9606 GN=PLEKHG3 PE=1 SV=1	1	2	2	2	2	2	2	3.4	3.4	3.4	134.41	1219	1219	12.5		1																					1		0	11.77	17609	15713
A1L3X0	A1L3X0	1	1	1	Elongation of very long chain fatty acids protein 7	ELOVL7	sp|A1L3X0|ELOV7_HUMAN Elongation of very long chain fatty acids protein 7 OS=Homo sapiens OX=9606 GN=ELOVL7 PE=1 SV=1	1	1	1	1	1	1	1	2.8	2.8	2.8	33.356	281	281	3.5			1	1																					0.0019634	2.344	15351	11330
A1L4H1	A1L4H1	2	2	2	Soluble scavenger receptor cysteine-rich domain-containing protein SSC5D	SSC5D	sp|A1L4H1|SRCRL_HUMAN Soluble scavenger receptor cysteine-rich domain-containing protein SSC5D OS=Homo sapiens OX=9606 GN=SSC5D PE=1 SV=3	1	2	2	2	2	2	2	1.2	1.2	1.2	165.74	1573	1573	16.5															1			1							0.0061728	1.8146	2545500	3208400
A1X283	A1X283	12	12	12	SH3 and PX domain-containing protein 2B	SH3PXD2B	sp|A1X283|SPD2B_HUMAN SH3 and PX domain-containing protein 2B OS=Homo sapiens OX=9606 GN=SH3PXD2B PE=1 SV=3	1	12	12	12	12	12	12	15.7	15.7	15.7	101.58	911	911	13.8			1	1		1		1		1	2	1					2		1	1		1	1	1	0	94.509	4798200	5870900
A1XBS5	A1XBS5	1	1	1	Protein FAM92A1	FAM92A1	sp|A1XBS5|FA92A_HUMAN Protein FAM92A OS=Homo sapiens OX=9606 GN=FAM92A PE=1 SV=2	1	1	1	1	1	1	1	8.7	8.7	8.7	33.43	289	289	11.5											1	1													0	20.634	24701	52110
A2RRP1	A2RRP1	17	17	17	Neuroblastoma-amplified sequence	NBAS	sp|A2RRP1|NBAS_HUMAN Neuroblastoma-amplified sequence OS=Homo sapiens OX=9606 GN=NBAS PE=1 SV=2	1	17	17	17	17	17	17	9.8	9.8	9.8	268.57	2371	2371	11.4	1	1		1	1	2	1		1	2			1	2					1		3	1			0	157.83	3785500	4898600
A2RTX5	A2RTX5	3	1	1	Probable threonine--tRNA ligase 2, cytoplasmic	TARSL2	sp|A2RTX5|SYTC2_HUMAN Threonine--tRNA ligase 2, cytoplasmic OS=Homo sapiens OX=9606 GN=TARS3 PE=1 SV=1	1	3	1	1	3	1	1	4.4	2	2	92.644	802	802	14						1																1			0	18.87	70316	87512
A2RTY3	A2RTY3	1	1	1	Protein HEATR9	HEATR9	sp|A2RTY3|HEAT9_HUMAN Protein HEATR9 OS=Homo sapiens OX=9606 GN=HEATR9 PE=1 SV=2	1	1	1	1	1	1	1	3	3	3	65.68	570	570	16																1									1	-2	184080	231750
A2RUC4	A2RUC4	3	3	3	tRNA wybutosine-synthesizing protein 5	TYW5	sp|A2RUC4|TYW5_HUMAN tRNA wybutosine-synthesizing protein 5 OS=Homo sapiens OX=9606 GN=TYW5 PE=1 SV=1	1	3	3	3	3	3	3	9.8	9.8	9.8	36.547	315	315	10	1						1															1			0	14.443	513520	728240
A2RUS2	A2RUS2	1	1	1	DENN domain-containing protein 3	DENND3	sp|A2RUS2|DEND3_HUMAN DENN domain-containing protein 3 OS=Homo sapiens OX=9606 GN=DENND3 PE=1 SV=2	1	1	1	1	1	1	1	0.8	0.8	0.8	135.89	1198	1198	2		1																							0.0042976	1.9913	100190	141940
A3KMH1	A3KMH1	8	8	8	von Willebrand factor A domain-containing protein 8	VWA8	sp|A3KMH1|VWA8_HUMAN von Willebrand factor A domain-containing protein 8 OS=Homo sapiens OX=9606 GN=VWA8 PE=1 SV=2	1	8	8	8	8	8	8	5.1	5.1	5.1	214.82	1905	1905	10.4		1			1	2		1	1					1						1				1	0	104.73	1083900	1576600
A3KN83;Q9Y2G9	A3KN83	7;1	7;1	7;1	Protein strawberry notch homolog 1	SBNO1	sp|A3KN83|SBNO1_HUMAN Protein strawberry notch homolog 1 OS=Homo sapiens OX=9606 GN=SBNO1 PE=1 SV=1	2	7	7	7	7	7	7	10.8	10.8	10.8	154.31	1393	1393;1366	13.4		1								1		3				1			1					1	0	89.376	1536200	2291100
A4D1E9	A4D1E9	8	8	8	GTP-binding protein 10	GTPBP10	sp|A4D1E9|GTPBA_HUMAN GTP-binding protein 10 OS=Homo sapiens OX=9606 GN=GTPBP10 PE=1 SV=1	1	8	8	8	8	8	8	23.5	23.5	23.5	42.932	387	387	16					1									3		1				3	1				0	78.635	3785500	3969100
A4D1P6	A4D1P6	4	4	4	WD repeat-containing protein 91	WDR91	sp|A4D1P6|WDR91_HUMAN WD repeat-containing protein 91 OS=Homo sapiens OX=9606 GN=WDR91 PE=1 SV=2	1	4	4	4	4	4	4	6.6	6.6	6.6	83.343	747	747	12		1									1	1	1									1			0	140.88	410970	525460
A4D2P6	A4D2P6	1	1	1	Delphilin	GRID2IP	sp|A4D2P6|GRD2I_HUMAN Delphilin OS=Homo sapiens OX=9606 GN=GRID2IP PE=3 SV=2	1	1	1	1	1	1	1	0.7	0.7	0.7	132.27	1211	1211	19																			1						1	-2	7631.3	9948.9
A4FU69	A4FU69	2	2	2	EF-hand calcium-binding domain-containing protein 5	EFCAB5	sp|A4FU69|EFCB5_HUMAN EF-hand calcium-binding domain-containing protein 5 OS=Homo sapiens OX=9606 GN=EFCAB5 PE=1 SV=3	1	2	2	2	2	2	2	1.7	1.7	1.7	173.4	1503	1503	11					1									2											0.0038656	2.0622	257790	313370
A4UGR9	A4UGR9	2	2	2	Xin actin-binding repeat-containing protein 2	XIRP2	sp|A4UGR9|XIRP2_HUMAN Xin actin-binding repeat-containing protein 2 OS=Homo sapiens OX=9606 GN=XIRP2 PE=1 SV=2	1	2	2	2	2	2	2	0.9	0.9	0.9	382.3	3374	3374	9.5					1									1											0.0067429	1.7739	352510	321410
A5D8V6	A5D8V6	1	1	1	Vacuolar protein sorting-associated protein 37C	VPS37C	sp|A5D8V6|VP37C_HUMAN Vacuolar protein sorting-associated protein 37C OS=Homo sapiens OX=9606 GN=VPS37C PE=1 SV=2	1	1	1	1	1	1	1	9	9	9	38.658	355	355	14														1											0.0010774	2.7835	99853	201630
A5PL33	A5PL33	2	2	2	Protein KRBA1	KRBA1	sp|A5PL33|KRBA1_HUMAN Protein KRBA1 OS=Homo sapiens OX=9606 GN=KRBA1 PE=1 SV=3	1	2	2	2	2	2	2	4.1	4.1	4.1	107.5	1030	1030	9						1						1													0.00092593	2.8429	84606	114140
A5PLN9	A5PLN9	2	2	2	Trafficking protein particle complex subunit 13	TRAPPC13	sp|A5PLN9|TPC13_HUMAN Trafficking protein particle complex subunit 13 OS=Homo sapiens OX=9606 GN=TRAPPC13 PE=1 SV=2	1	2	2	2	2	2	2	7.2	7.2	7.2	46.523	417	417	22																						2			0	18.536	744730	935100
A5YKK6	A5YKK6	25	25	25	CCR4-NOT transcription complex subunit 1	CNOT1	sp|A5YKK6|CNOT1_HUMAN CCR4-NOT transcription complex subunit 1 OS=Homo sapiens OX=9606 GN=CNOT1 PE=1 SV=2	1	25	25	25	25	25	25	13.1	13.1	13.1	266.94	2376	2376	10.2	4	2	1	1	3		1	2	2	1	1	1	4	1	1	1						2	1	2	0	199.55	10258000	12628000
A6NC57	A6NC57	1	1	1	Ankyrin repeat domain-containing protein 62	ANKRD62	sp|A6NC57|ANR62_HUMAN Ankyrin repeat domain-containing protein 62 OS=Homo sapiens OX=9606 GN=ANKRD62 PE=2 SV=4	1	1	1	1	1	1	1	1.5	1.5	1.5	106.45	917	917	4				1																					1	-2	28140	42703
Q9H492;Q9GZQ8;A6NCE7	Q9H492;Q9GZQ8;A6NCE7	2;2;2	2;2;2	2;2;2	Microtubule-associated proteins 1A/1B light chain 3A;Microtubule-associated proteins 1A/1B light chain 3B;Microtubule-associated proteins 1A/1B light chain 3 beta 2	MAP1LC3A;MAP1LC3B;MAP1LC3B2	sp|Q9H492|MLP3A_HUMAN Microtubule-associated proteins 1A/1B light chain 3A OS=Homo sapiens OX=9606 GN=MAP1LC3A PE=1 SV=2;sp|Q9GZQ8|MLP3B_HUMAN Microtubule-associated proteins 1A/1B light chain 3B OS=Homo sapiens OX=9606 GN=MAP1LC3B PE=1 SV=3;sp|A6NCE7|MP3B	3	2	2	2	2	2	2	11.6	11.6	11.6	14.272	121	121;125;125	16																2									0.0041555	2.0353	0	0
Q96BQ3;A6NCK2	Q96BQ3;A6NCK2	1;1	1;1	1;1	Tripartite motif-containing protein 43;Tripartite motif-containing protein 43B	TRIM43;TRIM43B	sp|Q96BQ3|TRI43_HUMAN Tripartite motif-containing protein 43 OS=Homo sapiens OX=9606 GN=TRIM43 PE=1 SV=1;sp|A6NCK2|TR43B_HUMAN Tripartite motif-containing protein 43B OS=Homo sapiens OX=9606 GN=TRIM43B PE=3 SV=3	2	1	1	1	1	1	1	3.4	3.4	3.4	52.265	446	446;446	18																		1							1	-2	50027	55216
A6NCL7	A6NCL7	1	1	1	Ankyrin repeat domain-containing protein 33B	ANKRD33B	sp|A6NCL7|AN33B_HUMAN Ankyrin repeat domain-containing protein 33B OS=Homo sapiens OX=9606 GN=ANKRD33B PE=3 SV=1	1	1	1	1	1	1	1	2.2	2.2	2.2	53.974	494	494	2.5		1	1																						1	-2	97629	137320
A6NCS6	A6NCS6	3	3	3	Uncharacterized protein C2orf72	C2orf72	sp|A6NCS6|CB072_HUMAN Uncharacterized protein C2orf72 OS=Homo sapiens OX=9606 GN=C2orf72 PE=1 SV=2	1	3	3	3	3	3	3	13.9	13.9	13.9	30.48	295	295	12.3	1												1										1		0	46.5	744520	873500
A6NDG6	A6NDG6	8	8	8	Phosphoglycolate phosphatase	PGP	sp|A6NDG6|PGP_HUMAN Glycerol-3-phosphate phosphatase OS=Homo sapiens OX=9606 GN=PGP PE=1 SV=1	1	8	8	8	8	8	8	34.9	34.9	34.9	34.006	321	321	14.3		3								1	1	1	1	1	1						2		4		0	295.29	8473800	10994000
A6NDU8	A6NDU8	5	5	5	UPF0600 protein C5orf51	C5orf51	sp|A6NDU8|CE051_HUMAN UPF0600 protein C5orf51 OS=Homo sapiens OX=9606 GN=C5orf51 PE=1 SV=1	1	5	5	5	5	5	5	23.1	23.1	23.1	33.62	294	294	12.6			1	2							1	1								1			1	1	0	119.11	3196000	4156800
A6NEL2	A6NEL2	1	1	1	Ankyrin repeat domain-containing protein SOWAHB	SOWAHB	sp|A6NEL2|SWAHB_HUMAN Ankyrin repeat domain-containing protein SOWAHB OS=Homo sapiens OX=9606 GN=SOWAHB PE=1 SV=1	1	1	1	1	1	1	1	2.9	2.9	2.9	85.741	793	793	11											1														1	-2	92819	105610
A6NFF2	A6NFF2	1	1	1	Putative nucleosome assembly protein 1-like 6	NAP1L6	sp|A6NFF2|NP1L6_HUMAN Putative nucleosome assembly protein 1-like 6 OS=Homo sapiens OX=9606 GN=NAP1L6P PE=5 SV=1	1	1	1	1	1	1	1	10.3	10.3	10.3	12.045	107	107	1	1																								1	-2	205530	177880
A6NFN3;O43251;Q9NWB1	A6NFN3;O43251;Q9NWB1	2;2;2	2;2;2	2;2;2	RNA binding protein fox-1 homolog 3;RNA binding protein fox-1 homolog 2;RNA binding protein fox-1 homolog 1	RBFOX3;RBFOX2;RBFOX1	sp|A6NFN3|RFOX3_HUMAN RNA binding protein fox-1 homolog 3 OS=Homo sapiens OX=9606 GN=RBFOX3 PE=2 SV=4;sp|O43251|RFOX2_HUMAN RNA binding protein fox-1 homolog 2 OS=Homo sapiens OX=9606 GN=RBFOX2 PE=1 SV=3;sp|Q9NWB1|RFOX1_HUMAN RNA binding protein fox-1 homo	3	2	2	2	2	2	2	5.8	5.8	5.8	33.872	312	312;390;397	11.3						1	1														1				0.00016171	4.3029	802510	836390
A6NHQ2	A6NHQ2	2	1	1	rRNA/tRNA 2-O-methyltransferase fibrillarin-like protein 1	FBLL1	sp|A6NHQ2|FBLL1_HUMAN rRNA/tRNA 2-O-methyltransferase fibrillarin-like protein 1 OS=Homo sapiens OX=9606 GN=FBLL1 PE=3 SV=2	1	2	1	1	2	1	1	6.6	3.3	3.3	34.803	334	334	10.5										1	1														0.0021094	2.2908	70012	80401
A6NHR9	A6NHR9	23	23	23	Structural maintenance of chromosomes flexible hinge domain-containing protein 1	SMCHD1	sp|A6NHR9|SMHD1_HUMAN Structural maintenance of chromosomes flexible hinge domain-containing protein 1 OS=Homo sapiens OX=9606 GN=SMCHD1 PE=1 SV=2	1	23	23	23	23	23	23	14.4	14.4	14.4	226.37	2005	2005	14.9	1	2				1		1	1	1	1	1	3	1		1	1	1			1		6	2	0	113.51	12700000	15809000
A6NHT5	A6NHT5	1	1	1	Homeobox protein HMX3	HMX3	sp|A6NHT5|HMX3_HUMAN Homeobox protein HMX3 OS=Homo sapiens OX=9606 GN=HMX3 PE=1 SV=1	1	1	1	1	1	1	1	7.8	7.8	7.8	37.824	357	357	20																				1					1	-2	53047	54926
Q8WTX7;A6NHX0	Q8WTX7;A6NHX0	1;1	1;1	1;1	GATS-like protein 3;GATS-like protein 2	GATSL3;GATSL2	sp|Q8WTX7|CAST1_HUMAN Cytosolic arginine sensor for mTORC1 subunit 1 OS=Homo sapiens OX=9606 GN=CASTOR1 PE=1 SV=1;sp|A6NHX0|CAST2_HUMAN Cytosolic arginine sensor for mTORC1 subunit 2 OS=Homo sapiens OX=9606 GN=CASTOR2 PE=1 SV=3	2	1	1	1	1	1	1	2.7	2.7	2.7	36.275	329	329;329	8.5								1	1																0.00015946	3.8172	66111	72086
A6NIE6;Q9NYV6	A6NIE6;Q9NYV6	1;1	1;1	1;1	Putative RRN3-like protein RRN3P2;RNA polymerase I-specific transcription initiation factor RRN3	RRN3P2;RRN3	sp|A6NIE6|RN3P2_HUMAN Putative RRN3-like protein RRN3P2 OS=Homo sapiens OX=9606 GN=RRN3P2 PE=5 SV=3;sp|Q9NYV6|RRN3_HUMAN RNA polymerase I-specific transcription initiation factor RRN3 OS=Homo sapiens OX=9606 GN=RRN3 PE=1 SV=1	2	1	1	1	1	1	1	3.2	3.2	3.2	38.034	340	340;651	23																							1		0	6.2524	213230	205120
A6NIH7	A6NIH7	4	4	3	Protein unc-119 homolog B	UNC119B	sp|A6NIH7|U119B_HUMAN Protein unc-119 homolog B OS=Homo sapiens OX=9606 GN=UNC119B PE=1 SV=1	1	4	4	3	4	4	3	22.7	22.7	19.1	28.136	251	251	20.5														1						1				2	0	52.408	2982200	3624200
A6NJ78;P0C7V9	A6NJ78;P0C7V9	2;1	2;1	2;1	Probable methyltransferase-like protein 15;Putative methyltransferase-like protein 15P1	METTL15;METTL15P1	sp|A6NJ78|MET15_HUMAN 12S rRNA N4-methylcytidine (m4C) methyltransferase OS=Homo sapiens OX=9606 GN=METTL15 PE=1 SV=1;sp|P0C7V9|ME15P_HUMAN Putative methyltransferase-like protein 15P1 OS=Homo sapiens OX=9606 GN=METTL15P1 PE=5 SV=1	2	2	2	2	2	2	2	11.5	11.5	11.5	46.121	407	407;234	10						1								1											0	52.829	217200	253570
A6NKD9	A6NKD9	4	4	4	Coiled-coil domain-containing protein 85C	CCDC85C	sp|A6NKD9|CC85C_HUMAN Coiled-coil domain-containing protein 85C OS=Homo sapiens OX=9606 GN=CCDC85C PE=1 SV=1	1	4	4	4	4	4	4	21.7	21.7	21.7	45.209	419	419	10.8			1					1	1	1														1	0	312.36	645530	693060
A6NKF1	A6NKF1	4	4	4	SAC3 domain-containing protein 1	SAC3D1	sp|A6NKF1|SAC31_HUMAN SAC3 domain-containing protein 1 OS=Homo sapiens OX=9606 GN=SAC3D1 PE=1 SV=2	1	4	4	4	4	4	4	11.9	11.9	11.9	43.553	404	404	7.25			1			2								1											0	78.526	938820	1172500
A6NKK0	A6NKK0	1	1	1	Olfactory receptor 5H1	OR5H1	sp|A6NKK0|OR5H1_HUMAN Olfactory receptor 5H1 OS=Homo sapiens OX=9606 GN=OR5H1 PE=1 SV=1	1	1	1	1	1	1	1	3.5	3.5	3.5	35.387	313	313	19																			1						1	-2	208280	276650
A6NKT7;Q7Z3J3	A6NKT7;Q7Z3J3	24;20	3;2	1;1	RanBP2-like and GRIP domain-containing protein 3;RanBP2-like and GRIP domain-containing protein 4	RGPD3;RGPD4	sp|A6NKT7|RGPD3_HUMAN RanBP2-like and GRIP domain-containing protein 3 OS=Homo sapiens OX=9606 GN=RGPD3 PE=3 SV=2;sp|Q7Z3J3|RGPD4_HUMAN RanBP2-like and GRIP domain-containing protein 4 OS=Homo sapiens OX=9606 GN=RGPD4 PE=2 SV=3	2	24	3	1	24	3	1	13.4	1.9	0.7	197.48	1758	1758;1758	10.2		1			1								1								1				0	15.479	1856400	2546000
A6NLP5	A6NLP5	1	1	1	Tetratricopeptide repeat protein 36	TTC36	sp|A6NLP5|TTC36_HUMAN Tetratricopeptide repeat protein 36 OS=Homo sapiens OX=9606 GN=TTC36 PE=1 SV=1	1	1	1	1	1	1	1	7.9	7.9	7.9	20.896	189	189	22																						1			0.0026906	2.146	285420	319050
A6NMK7	A6NMK7	1	1	1	Putative cleavage and polyadenylation specificity factor subunit 4-like protein	CPSF4L	sp|A6NMK7|CPS4L_HUMAN Putative cleavage and polyadenylation specificity factor subunit 4-like protein OS=Homo sapiens OX=9606 GN=CPSF4L PE=2 SV=3	1	1	1	1	1	1	1	5.6	5.6	5.6	20.727	179	179	3			1																						1	-2	26648	24146
A6NNA2	A6NNA2	1	1	1	Serine/arginine repetitive matrix protein 3	SRRM3	sp|A6NNA2|SRRM3_HUMAN Serine/arginine repetitive matrix protein 3 OS=Homo sapiens OX=9606 GN=SRRM3 PE=2 SV=4	1	1	1	1	1	1	1	1.7	1.7	1.7	65.249	597	597	23.5																							1	1	1	-2	420670	509720
A6NNC1	A6NNC1	1	1	1	Putative POM121-like protein 1-like		sp|A6NNC1|P12LL_HUMAN Putative POM121-like protein 1-like OS=Homo sapiens OX=9606 PE=5 SV=3	1	1	1	1	1	1	1	3.2	3.2	3.2	94.057	897	897	5					1																				1	-2	30231	45790
A6PVC2	A6PVC2	1	1	1	Protein monoglycylase TTLL8	TTLL8	sp|A6PVC2|TTLL8_HUMAN Protein monoglycylase TTLL8 OS=Homo sapiens OX=9606 GN=TTLL8 PE=2 SV=4	1	1	1	1	1	1	1	1.3	1.3	1.3	94.675	850	850	10										1															1	-2	101680	124250
A6PVS8	A6PVS8	1	1	1	Leucine-rich repeat and IQ domain-containing protein 3	LRRIQ3	sp|A6PVS8|LRIQ3_HUMAN Leucine-rich repeat and IQ domain-containing protein 3 OS=Homo sapiens OX=9606 GN=LRRIQ3 PE=1 SV=1	1	1	1	1	1	1	1	4.2	4.2	4.2	73.674	624	624	2		1																							1	-2	21817	49945
A6QL63	A6QL63	6	6	6	Ankyrin repeat and BTB/POZ domain-containing protein BTBD11	BTBD11	sp|A6QL63|BTBDB_HUMAN Ankyrin repeat and BTB/POZ domain-containing protein BTBD11 OS=Homo sapiens OX=9606 GN=BTBD11 PE=2 SV=3	1	6	6	6	6	6	6	9.6	9.6	9.6	120.88	1104	1104	6.5		2			1	1	1										1								0	34.841	701700	1052300
A6QL64	A6QL64	1	1	1	Ankyrin repeat domain-containing protein 36A	ANKRD36	sp|A6QL64|AN36A_HUMAN Ankyrin repeat domain-containing protein 36A OS=Homo sapiens OX=9606 GN=ANKRD36 PE=2 SV=4	1	1	1	1	1	1	1	0.6	0.6	0.6	214.5	1915	1915	1	2																								1	-2	0	0
A7E2V4	A7E2V4	3	3	3	Zinc finger SWIM domain-containing protein 8	ZSWIM8	sp|A7E2V4|ZSWM8_HUMAN Zinc finger SWIM domain-containing protein 8 OS=Homo sapiens OX=9606 GN=ZSWIM8 PE=1 SV=1	1	3	3	3	3	3	3	3.6	3.6	3.6	197.3	1837	1837	9.5								1	1	1	1														0	16.277	86626	127820
A7MCY6	A7MCY6	1	1	1	TANK-binding kinase 1-binding protein 1	TBKBP1	sp|A7MCY6|TBKB1_HUMAN TANK-binding kinase 1-binding protein 1 OS=Homo sapiens OX=9606 GN=TBKBP1 PE=1 SV=1	1	1	1	1	1	1	1	2.4	2.4	2.4	67.701	615	615	15															1										0	6.0293	0	0
C4AMC7;Q6VEQ5;A8K0Z3;A8MWX3	C4AMC7;Q6VEQ5;A8K0Z3;A8MWX3	2;2;2;1	2;2;2;1	2;2;2;1	Putative WAS protein family homolog 3;WAS protein family homolog 2;WAS protein family homolog 1;Putative WAS protein family homolog 4	WASH3P;WASH2P;WASH1;WASH4P	sp|C4AMC7|WASH3_HUMAN Putative WAS protein family homolog 3 OS=Homo sapiens OX=9606 GN=WASH3P PE=1 SV=2;sp|Q6VEQ5|WASH2_HUMAN WAS protein family homolog 2 OS=Homo sapiens OX=9606 GN=WASH2P PE=2 SV=2;sp|A8K0Z3|WASH1_HUMAN WASH complex subunit 1 OS=Homo sapi	4	2	2	2	2	2	2	5.4	5.4	5.4	49.994	463	463;465;465;477	15.5													1					1							0	19.677	1945500	2883000
A8MQ03	A8MQ03	1	1	1	Cysteine-rich tail protein 1	CYSRT1	sp|A8MQ03|CRTP1_HUMAN Cysteine-rich tail protein 1 OS=Homo sapiens OX=9606 GN=CYSRT1 PE=1 SV=1	1	1	1	1	1	1	1	18.1	18.1	18.1	15.313	144	144	20																				1					0	35.135	18553	21422
A8MQB3	A8MQB3	1	1	1	Uncharacterized protein C17orf51	C17orf51	sp|A8MQB3|CQ051_HUMAN Putative uncharacterized protein LINC02693 OS=Homo sapiens OX=9606 GN=LINC02693 PE=5 SV=1	1	1	1	1	1	1	1	5	5	5	24.325	221	221	11.5											1	1													1	-2	427730	534610
A8MUU9	A8MUU9	1	1	1	Putative uncharacterized protein ENSP00000383309		sp|A8MUU9|YV023_HUMAN Putative uncharacterized protein ENSP00000383309 OS=Homo sapiens OX=9606 PE=5 SV=3	1	1	1	1	1	1	1	4.6	4.6	4.6	55.306	505	505	10										1															1	-2	0	2606.4
A8MVW0	A8MVW0	1	1	1	Protein FAM171A2	FAM171A2	sp|A8MVW0|F1712_HUMAN Protein FAM171A2 OS=Homo sapiens OX=9606 GN=FAM171A2 PE=1 SV=1	1	1	1	1	1	1	1	1.8	1.8	1.8	87.434	826	826	1	1																								0	18.535	46629	46165
A8MXE2	A8MXE2	1	1	1	Putative UDP-GlcNAc:betaGal beta-1,3-N-acetylglucosaminyltransferase LOC100288842		sp|A8MXE2|YI036_HUMAN Putative UDP-GlcNAc:betaGal beta-1,3-N-acetylglucosaminyltransferase LOC100288842 OS=Homo sapiens OX=9606 PE=5 SV=2	1	1	1	1	1	1	1	1.9	1.9	1.9	42.76	369	369	6						1																			1	-2	0	0
A8MXV4	A8MXV4	6	6	6	Nucleoside diphosphate-linked moiety X motif 19, mitochondrial	NUDT19	sp|A8MXV4|NUD19_HUMAN Nucleoside diphosphate-linked moiety X motif 19 OS=Homo sapiens OX=9606 GN=NUDT19 PE=1 SV=1	1	6	6	6	6	6	6	27.7	27.7	27.7	42.233	375	375	15.7													1	2	1			1		1					0	115.87	3904400	5081900
A9UHW6	A9UHW6	4	4	4	MIF4G domain-containing protein	MIF4GD	sp|A9UHW6|MI4GD_HUMAN MIF4G domain-containing protein OS=Homo sapiens OX=9606 GN=MIF4GD PE=1 SV=1	1	4	4	4	4	4	4	17.1	17.1	17.1	25.423	222	222	8.75	1		1							1											1				0	9.8017	1041400	1331400
B1ANS9	B1ANS9	1	1	1	WD repeat-containing protein 64	WDR64	sp|B1ANS9|WDR64_HUMAN WD repeat-containing protein 64 OS=Homo sapiens OX=9606 GN=WDR64 PE=2 SV=1	1	1	1	1	1	1	1	1.4	1.4	1.4	123.63	1081	1081	19																			1						1	-2	452690	593820
P0DPB3;B3KU38	P0DPB3;B3KU38	1;1	1;1	1;1			sp|P0DPB3|SCHI1_HUMAN Schwannomin-interacting protein 1 OS=Homo sapiens OX=9606 GN=SCHIP1 PE=1 SV=1;sp|B3KU38|IQIP1_HUMAN IQCJ-SCHIP1 readthrough transcript protein OS=Homo sapiens OX=9606 GN=IQCJ-SCHIP1 PE=1 SV=2	2	1	1	1	1	1	1	2.9	2.9	2.9	53.479	487	487;563	15															1										1	-2	0	0
B4DYI2;P0DKV0	B4DYI2;P0DKV0	1;1	1;1	1;1	Spermatogenesis-associated protein 31C2;Spermatogenesis-associated protein 31C1	SPATA31C2;SPATA31C1	sp|B4DYI2|S31C2_HUMAN Putative spermatogenesis-associated protein 31C2 OS=Homo sapiens OX=9606 GN=SPATA31C2 PE=5 SV=2;sp|P0DKV0|S31C1_HUMAN Putative spermatogenesis-associated protein 31C1 OS=Homo sapiens OX=9606 GN=SPATA31C1 PE=5 SV=1	2	1	1	1	1	1	1	1.2	1.2	1.2	124.43	1134	1134;1188	2.67		1	2																						1	-2	157490	256300
P0CG08;B7ZAQ6	P0CG08;B7ZAQ6	1;1	1;1	1;1	Golgi pH regulator B;Golgi pH regulator A	GPR89B;GPR89A	sp|P0CG08|GPHRB_HUMAN Golgi pH regulator B OS=Homo sapiens OX=9606 GN=GPR89B PE=1 SV=1;sp|B7ZAQ6|GPHRA_HUMAN Golgi pH regulator A OS=Homo sapiens OX=9606 GN=GPR89A PE=1 SV=2	2	1	1	1	1	1	1	1.5	1.5	1.5	52.916	455	455;455	9									1																0.0037219	2.0798	566430	667770
P0DOX8;B9A064	P0DOX8;B9A064	1;1	1;1	1;1	Immunoglobulin lambda-like polypeptide 5	IGLL5	sp|P0DOX8|IGL1_HUMAN Immunoglobulin lambda-1 light chain OS=Homo sapiens OX=9606 PE=1 SV=1;sp|B9A064|IGLL5_HUMAN Immunoglobulin lambda-like polypeptide 5 OS=Homo sapiens OX=9606 GN=IGLL5 PE=2 SV=2	2	1	1	1	1	1	1	3.7	3.7	3.7	22.83	216	216;214	15															1										0.00093269	3.0243	1970200	1607200
C9JI98	C9JI98	1	1	1	Transmembrane protein 238	TMEM238	sp|C9JI98|TM238_HUMAN Transmembrane protein 238 OS=Homo sapiens OX=9606 GN=TMEM238 PE=1 SV=1	1	1	1	1	1	1	1	10.2	10.2	10.2	18.04	176	176	5					1																				0.0053066	1.8839	27335	44329
C9JLW8	C9JLW8	2	2	2	Protein FAM195B	FAM195B	sp|C9JLW8|MCRI1_HUMAN Mapk-regulated corepressor-interacting protein 1 OS=Homo sapiens OX=9606 GN=MCRIP1 PE=1 SV=1	1	2	2	2	2	2	2	29.9	29.9	29.9	10.92	97	97	14				1																				1	0	84.98	552500	752120
CON__A2I7N0	CON__A2I7N0	12	1	1				1	12	1	1	12	1	1	29.2	4.6	4.6	46.311	411	411	18.5																		1	1						0	20.553	2161900	1693900
CON__A2I7N1	CON__A2I7N1	13	4	3				1	13	4	3	13	4	3	30.2	14.6	9.5	46.397	411	411	13	1					1							1		1						1	1			0	122.92	1737600	1255000
CON__A2I7N3	CON__A2I7N3	12	2	2				1	12	2	2	12	2	2	26.1	4.6	4.6	46.941	417	417	14.2													1	1	2										0	13.341	101910000	55965000
CON__ENSEMBL:ENSBTAP00000006074	CON__ENSEMBL:ENSBTAP00000006074	14	14	9				1	14	14	9	14	14	9	26	26	20.6	80.674	747	747	12.2	2	1	1				1	2	3	1			1				1	1	1	1		2	1	1	0	263.86	6502400	5439600
CON__ENSEMBL:ENSBTAP00000007350	CON__ENSEMBL:ENSBTAP00000007350	49	49	9				1	49	49	9	49	49	9	36.5	36.5	8.7	192.99	1742	1742	15.2	3	1	1		2	1	1	1	1	2	1	1	1	4	9	4	4	5	6	2	3	5		4	0	323.31	38938000	37337000
CON__ENSEMBL:ENSBTAP00000011227	CON__ENSEMBL:ENSBTAP00000011227	3	2	2				1	3	2	2	3	2	2	39.4	39.4	39.4	14.629	137	137	15.5															1	1									0	18.203	2061200	2175400
CON__ENSEMBL:ENSBTAP00000013050	CON__ENSEMBL:ENSBTAP00000013050	4	4	4				1	4	4	4	4	4	4	8.2	8.2	8.2	51.988	452	452	12.2				1										1	1	1									0	8.3522	1204100	1442600
CON__ENSEMBL:ENSBTAP00000014147	CON__ENSEMBL:ENSBTAP00000014147	2	2	2				1	2	2	2	2	2	2	31.9	31.9	31.9	11.756	113	113	14													1		1										0	12.103	3431900	3077300
CON__ENSEMBL:ENSBTAP00000016046;P23142	CON__ENSEMBL:ENSBTAP00000016046	22;9	22;9	22;9				2	22	22	22	22	22	22	45.9	45.9	45.9	77.456	706	706;703	12.1	1	1	2	1	1		1	5	6	2	3	3		2			3	3	1	3	1		3		0	323.31	20712000	20594000
CON__ENSEMBL:ENSBTAP00000018229;P02774	CON__ENSEMBL:ENSBTAP00000018229	28;7	3;0	3;0				2	28	3	3	28	3	3	59.4	6.3	6.3	53.661	475	475;474	17.2															1	4	3	3	1		1				0	217.47	19521000	19899000
CON__ENSEMBL:ENSBTAP00000018574;P05546	CON__ENSEMBL:ENSBTAP00000018574	13;3	13;3	13;3				2	13	13	13	13	13	13	27.2	27.2	27.2	55.207	496	496;499	13.5						1	2	1	1				2	1	6		2	1						1	0	223.21	16154000	14564000
CON__ENSEMBL:ENSBTAP00000023055	CON__ENSEMBL:ENSBTAP00000023055	10	10	7				1	10	10	7	10	10	7	16.1	16.1	10.9	67.703	634	634	12.8		1		1	1					1	1	1	2	1		1				1			1	1	0	107.22	5476100	4768900
CON__ENSEMBL:ENSBTAP00000023402	CON__ENSEMBL:ENSBTAP00000023402	3	3	3				1	3	3	3	3	3	3	10	10	10	46.017	411	411	7.67					2								1												0	18.985	1230500	1106100
CON__ENSEMBL:ENSBTAP00000024146;P01023	CON__ENSEMBL:ENSBTAP00000024146	89;9	89;9	86;7				2	89	89	86	89	89	86	65.4	65.4	63.9	164.34	1477	1477;1474	14.8	8	6	3	1	1	6	5	2	5	8	4	5	21	18	16	39	18	19	15	11	8	6	9	6	0	323.31	338860000	302670000
CON__ENSEMBL:ENSBTAP00000024466;CON__ENSEMBL:ENSBTAP00000024462	CON__ENSEMBL:ENSBTAP00000024466;CON__ENSEMBL:ENSBTAP00000024462	8;7	8;7	8;7			;	2	8	8	8	8	8	8	26.7	26.7	26.7	43.9	401	401;419	15.7	1		2					2	2							2	2	2	2	1	1	1	3	2	0	187.95	30762000	29149000
CON__ENSEMBL:ENSBTAP00000025008;Q9H4B7	CON__ENSEMBL:ENSBTAP00000025008	15;7	9;1	9;1				2	15	9	9	15	9	9	35.1	28	28	59.299	536	536;451	9.46	1	2	1	1							1	1	2	2		1		1							0	215.78	2887500	3744400
CON__ENSEMBL:ENSBTAP00000031360	CON__ENSEMBL:ENSBTAP00000031360	4	4	4				1	4	4	4	4	4	4	12.4	12.4	12.4	54.678	491	491	9.38							2	1	1	1	2	1													0	16.582	5715900	4412000
CON__ENSEMBL:ENSBTAP00000031900;P00450	CON__ENSEMBL:ENSBTAP00000031900	7;3	7;3	7;3				2	7	7	7	7	7	7	9.9	9.9	9.9	121.45	1064	1064;1065	14.6		1		1										1			1	1		1	2				0	80.896	2173300	2158700
CON__ENSEMBL:ENSBTAP00000032840	CON__ENSEMBL:ENSBTAP00000032840	32	32	30				1	32	32	30	32	32	30	39.5	39.5	36.2	92.273	825	825	13.2	4	1	2			1	3	4	3	1				2	3	6	5	4	3	2		1	2	2	0	323.31	43200000	56758000
CON__ENSEMBL:ENSBTAP00000033053	CON__ENSEMBL:ENSBTAP00000033053	2	1	1				1	2	1	1	2	1	1	20.9	15.1	15.1	14.759	139	139	16																1									0	8.2287	658540	764250
CON__ENSEMBL:ENSBTAP00000034412	CON__ENSEMBL:ENSBTAP00000034412	9	9	9				1	9	9	9	9	9	9	48.7	48.7	48.7	22.336	199	199	14.6										4	3	2			1	2						2	2		0	61.765	5404700	5791400
CON__ENSEMBL:ENSBTAP00000037665	CON__ENSEMBL:ENSBTAP00000037665	8	8	8				1	8	8	8	8	8	8	14.7	14.7	14.7	65.19	578	578	16.7						1							2	1			1	1	2	3	1				0	36.98	9303500	9392200
CON__P00735;P00734	CON__P00735	28;7	28;7	28;7				2	28	28	28	28	28	28	44.5	44.5	44.5	70.505	625	625;622	14.2	2	1	3	1	1			1		2			4	3	3	4	3	5	3	1	1	3	3		0	323.31	34680000	37127000
CON__P00761;Q9BYE2	CON__P00761	6;1	6;1	5;0				2	6	6	5	6	6	5	35.1	35.1	31.6	24.409	231	231;586	14.2	1		9	2	1				1			1	2	1	7	8	10	11	5	3	1	1	1		0	120.82	574930000	599020000
CON__P00978;P02760	CON__P00978	13;1	13;1	13;1				2	13	13	13	13	13	13	35.5	35.5	35.5	39.234	352	352;352	13.9			2	1	1	1							1	1	3	3	2	2	1	2	1				0	249.62	11651000	9458400
CON__P01030	CON__P01030	48	8	8				1	48	8	8	48	8	8	33.9	6.1	6.1	192.79	1741	1741	13.6								1	1				2	1	2	1			1						0	323.31	6287900	7363000
CON__Q2KJ62;CON__P01044-1	CON__Q2KJ62;CON__P01044-1	21;21	21;21	6;6			;	2	21	21	6	21	21	6	33.3	33.3	11.6	68.964	621	621;621	13.1	2	2	1	1		3	2		1	2				2	5				3	3	3	3		1	0	213.28	49145000	41846000
CON__P01045-1	CON__P01045-1	20	5	5				1	20	5	5	20	5	5	32.3	10.5	10.5	68.709	619	619	11.5		1	1							1					1				1	1					0	49.715	4730000	3484500
CON__P01966;P02008	CON__P01966	13;1	13;1	9;0				2	13	13	9	13	13	9	74.6	74.6	58.5	15.184	142	142;142	14		2		7	4	3	2	1	1	1	1	1	8	10	8	6	6	6	5	3	2	2	2	4	0	176.76	106310000	167910000
CON__P02070;P69892;P69891;P02100	CON__P02070	8;1;1;1	6;1;1;1	6;1;1;1				4	8	6	6	8	6	6	44.8	35.9	35.9	15.954	145	145;147;147;147	14.4								2	1				1	2					1			1	1		0	77.174	3331200	3445600
CON__P02533;P02533;CON__Q6IFX2;CON__P19012;CON__Q9Z2K1;CON__Q3ZAW8;P19012;CON__Q61782;CON__P35900;CON__Q9D312;P35900	CON__P02533;P02533;CON__Q6IFX2	11;11;7;3;3;3;3;1;1;1;1	5;5;3;1;1;1;1;1;1;1;1	1;1;1;0;0;0;0;0;0;0;0	Keratin, type I cytoskeletal 14	KRT14	;sp|P02533|K1C14_HUMAN Keratin, type I cytoskeletal 14 OS=Homo sapiens OX=9606 GN=KRT14 PE=1 SV=4;	11	11	5	1	11	5	1	22	12.7	2.1	51.621	472	472;472;452;456;469;474;456;93;424;431;424	14								1	1				1				2			1					0	64.487	1398800	1854300
CON__P48668;CON__P04259;CON__P02538;P48668;P02538;CON__Q8VED5	CON__P48668;CON__P04259;CON__P02538;P48668;P02538;CON__Q8VED5	16;16;16;16;16;9	1;1;1;1;1;0	0;0;0;0;0;0	Keratin, type II cytoskeletal 6C;Keratin, type II cytoskeletal 6A	KRT6C;KRT6A	;;;sp|P48668|K2C6C_HUMAN Keratin, type II cytoskeletal 6C OS=Homo sapiens OX=9606 GN=KRT6C PE=1 SV=3;sp|P02538|K2C6A_HUMAN Keratin, type II cytoskeletal 6A OS=Homo sapiens OX=9606 GN=KRT6A PE=1 SV=3;	6	16	1	0	16	1	0	19	1.6	0	60.024	564	564;564;564;564;564;531	13													1												0.0053082	1.8883	469880	628610
CON__P02584	CON__P02584	11	3	3				1	11	3	3	10	3	3	67.1	27.9	27.9	15.057	140	140	17													1			1						1			0	39.246	429490	607800
CON__P02672	CON__P02672	26	26	25				1	26	26	25	26	26	25	37.1	37.1	35.6	67.011	615	615	11.3	1			4	2	3	6	2	3	2	4	3	1	2	2					4		1	1	3	0	323.31	21398000	25777000
CON__P02676;P02675	CON__P02676	15;4	15;4	15;4				2	15	15	15	15	15	15	33.7	33.7	33.7	56.44	495	495;491	14.4	1	1				1		2	3				1		1	2	1	1		1	1	2	2	1	0	209.84	13650000	21100000
CON__P02754	CON__P02754	1	1	1				1	1	1	1	1	1	1	8.6	8.6	8.6	18.281	162	162	4				1																					0	25.317	31678	43593
CON__P02768-1;P02768	CON__P02768-1;P02768	12;12	5;5	5;5	Serum albumin	ALB	;sp|P02768|ALBU_HUMAN Albumin OS=Homo sapiens OX=9606 GN=ALB PE=1 SV=2	2	12	5	5	12	5	5	14.1	7.6	7.6	69.366	609	609;609	13.2			1	1														1	1			1			0	6.6613	228930	204860
CON__P02769	CON__P02769	90	90	83				1	90	90	83	90	90	83	87.5	87.5	85	69.293	607	607	15.2	21	22	24	12	8	15	14	14	15	11	11	8	26	44	29	89	84	65	52	54	36	45	32	20	0	323.31	2480700000	1822300000
CON__P02777	CON__P02777	2	2	2				1	2	2	2	2	2	2	8.3	8.3	8.3	24.241	230	230	18.7																1		1				1			0	16.359	1576300	2467700
CON__P04258;P02461	CON__P04258;P02461	6;3	6;3	6;3	Collagen alpha-1(III) chain	COL3A1	;sp|P02461|CO3A1_HUMAN Collagen alpha-1(III) chain OS=Homo sapiens OX=9606 GN=COL3A1 PE=1 SV=4	2	6	6	6	6	6	6	4.8	4.8	4.8	138.44	1466	1466;1466	13.8						1	1	1	1	1										1	2	1			0	133.59	1854100	1658700
CON__P05787;P05787;CON__H-INV:HIT000292931;CON__Q9H552;CON__H-INV:HIT000016045;CON__REFSEQ:XP_092267	CON__P05787;P05787	68;68;26;16;8;3	68;68;26;16;8;3	54;54;20;10;4;3	Keratin, type II cytoskeletal 8	KRT8	;sp|P05787|K2C8_HUMAN Keratin, type II cytoskeletal 8 OS=Homo sapiens OX=9606 GN=KRT8 PE=1 SV=7	6	68	68	54	68	68	54	95	95	85.1	53.704	483	483;483;443;499;99;213	12.8	7	2	10	16	13	13	12	32	33	20	18	17	11	13	12	22	24	19	21	17	11	3	9	19	0	323.31	500350000	680950000
CON__P06868;Q15195	CON__P06868	47;1	47;1	44;0				2	47	47	44	47	47	44	63.9	63.9	63.1	91.215	812	812;96	14.6	1	1		1	2	4	1	4	4	4	3	4	3	4	2	7	8	8	5	3	7	2	1	3	0	323.31	43923000	41586000
CON__P07224;P07225	CON__P07224	15;2	15;2	15;2				2	15	15	15	15	15	15	26.7	26.7	26.7	75.132	675	675;676	14.6		1	2		1						1	1	4	2			1	1	1		1	2	1	2	0	114.15	10261000	10771000
CON__P07477;P07477;Q8NHM4	CON__P07477;P07477;Q8NHM4	2;2;1	1;1;1	0;0;0	Trypsin-1;Alpha-trypsin chain 1;Alpha-trypsin chain 2;Putative trypsin-6	PRSS1;PRSS3P2	;sp|P07477|TRY1_HUMAN Trypsin-1 OS=Homo sapiens OX=9606 GN=PRSS1 PE=1 SV=1;sp|Q8NHM4|TRY6_HUMAN Putative trypsin-6 OS=Homo sapiens OX=9606 GN=PRSS3P2 PE=5 SV=2	3	2	1	0	2	1	0	11.3	8.1	0	26.558	247	247;247;247	11											1														0.007744	1.7237	85274	124780
CON__P08727;P08727;CON__P19001	CON__P08727;P08727	28;27;7	26;25;5	17;16;1	Keratin, type I cytoskeletal 19	KRT19	;sp|P08727|K1C19_HUMAN Keratin, type I cytoskeletal 19 OS=Homo sapiens OX=9606 GN=KRT19 PE=1 SV=4	3	28	26	17	28	26	17	72	68	50	44.091	400	400;400;403	14.6	2	1	1	2	1	3	3						4	2	2	2	3	3	2	3		5	2	4	0	323.31	58516000	76636000
CON__P08729;CON__Q9DCV7	CON__P08729	46;13	1;0	1;0				2	46	1	1	46	1	1	74.8	1.7	1.7	51.417	469	469;457	4				1																					0.0038627	2.0522	22179	48217
CON__P12763;P02765	CON__P12763	21;3	21;3	21;3				2	21	21	21	21	21	21	54.6	54.6	54.6	38.418	359	359;367	16.8	1	9	6	8	3	3	3	6	10	5	5	10	7	6	13	23	21	20	18	21	17	26	45	19	0	323.31	477770000	365430000
CON__P13645;P13645;CON__P02535-1	CON__P13645;P13645	21;21;7	20;20;6	17;17;4	Keratin, type I cytoskeletal 10	KRT10	;sp|P13645|K1C10_HUMAN Keratin, type I cytoskeletal 10 OS=Homo sapiens OX=9606 GN=KRT10 PE=1 SV=6	3	21	20	17	21	20	17	40.3	39.1	34.1	59.51	593	593;584;570	12.5	2	2			1	2		1	2	1	3	3		1	2	2	2	3	3		3				0	323.31	24196000	25368000
CON__P13647;P13647	CON__P13647;P13647	16;16	1;1	1;1	Keratin, type II cytoskeletal 5	KRT5	;sp|P13647|K2C5_HUMAN Keratin, type II cytoskeletal 5 OS=Homo sapiens OX=9606 GN=KRT5 PE=1 SV=3	2	16	1	1	16	1	1	16.6	1.9	1.9	62.378	590	590;590	13													1												0	5.9115	355710	592820
CON__P15497;REV__Q14541;P02647	CON__P15497	34;1;1	34;1;1	34;1;1				3	34	34	34	34	34	34	78.9	78.9	78.9	30.276	265	265;408;267	14.5	3	3		2	2		3	6	5	5	1	1	1	5	1	7	10	10	7	5	6	2	3	3	0	323.31	161160000	118390000
CON__P15636	CON__P15636	10	10	10				1	10	10	10	10	10	10	19.3	19.3	19.3	68.124	653	653	11.5			2	5	10			3	3		1		2	2	1	3	2	2			2	2	3	1	0	323.31	50943000	43874000
CON__P17690;P02749	CON__P17690	16;2	16;2	16;2				2	16	16	16	16	16	16	54.8	54.8	54.8	38.252	345	345;345	11.4	1	1	3	4	4					1	2	2	1	1	3	3	1	3	2		1	2			0	323.31	22681000	23144000
CON__P17697	CON__P17697	11	11	11				1	11	11	11	11	11	11	23.7	23.7	23.7	51.113	439	439	15.5				1		2	1						1		2	3				1	1	1	1	2	0	212.96	13691000	14141000
CON__P19013;P19013	CON__P19013;P19013	8;8	2;2	1;1	Keratin, type II cytoskeletal 4	KRT4	;sp|P19013|K2C4_HUMAN Keratin, type II cytoskeletal 4 OS=Homo sapiens OX=9606 GN=KRT4 PE=1 SV=5	2	8	2	1	8	2	1	14	4.4	2.7	63.91	594	594;520	12.5		1																					1		0	26.898	192740	243020
CON__P28800;P08697	CON__P28800	15;2	15;2	15;2				2	15	15	15	15	15	15	36	36	36	54.71	492	492;491	14.1			3	2	2			2	2	1	2	1		1		1	1	1	1	2	3	3	2	2	0	323.31	23666000	20753000
CON__P34955	CON__P34955	28	28	28				1	28	28	28	28	28	28	55.3	55.3	55.3	46.103	416	416	14.9				1	2	5	6	11	17	32	10	9	5	3	4	17	15	15	23	13	23	7	7	4	0	323.31	456190000	314660000
CON__P35527;P35527	CON__P35527;P35527	23;23	23;23	23;23	Keratin, type I cytoskeletal 9	KRT9	;sp|P35527|K1C9_HUMAN Keratin, type I cytoskeletal 9 OS=Homo sapiens OX=9606 GN=KRT9 PE=1 SV=3	2	23	23	23	23	23	23	55.4	55.4	55.4	62.129	623	623;623	12.7	1	1				2	2	3	4	2	2	2		4	1		1		2			2	1	3	0	323.31	4369300	7838600
CON__P35908	CON__P35908	33	1	1				1	33	1	1	33	1	1	56.4	5.6	5.6	65.865	645	645	15															1										0	43.891	0	0
CON__P41361;P01008	CON__P41361	24;6	24;6	23;6				2	24	24	23	23	23	23	46.9	46.9	44.1	52.347	465	465;464	11.1	1	3	9			2				2	2	1	1	4	6	6			1		1		1	2	0	323.31	43567000	41617000
CON__P50448	CON__P50448	8	8	8				1	8	8	8	8	8	8	19	19	19	51.723	468	468	10.3		1			1		1	1	1	1			1	1		1			1						0	152.16	8800400	9144300
CON__P67983;P04732;Q8N339;Q93083;P07438	CON__P67983;P04732	5;3;2;1;1	5;3;2;1;1	1;0;0;0;0	Metallothionein-1E	MT1E	;sp|P04732|MT1E_HUMAN Metallothionein-1E OS=Homo sapiens OX=9606 GN=MT1E PE=1 SV=1	5	5	5	1	5	5	1	86.9	86.9	36.1	5.9511	61	61;61;61;61;61	12.4	1				1	2									1		2	1	1	1					0	34.105	4424300	4941600
CON__P81644	CON__P81644	2	2	2				1	2	2	2	2	2	2	19	19	19	11.202	100	100	11.3						1	1														1				0	5.6397	524120	522860
CON__Q03247;P02649	CON__Q03247	20;3	20;3	20;3				2	20	20	20	20	20	20	51.9	51.9	51.9	35.979	316	316;317	11.3		1	4	1	2	2	1	3	3	1	1	1		2	4	3	2	4		1				1	0	279.17	35635000	41625000
CON__Q05443;P51884	CON__Q05443	5;1	5;1	5;1				2	5	5	5	5	5	5	15.2	15.2	15.2	38.756	342	342;338	15.2			1	1												2	2	2			1	1			0	51.687	7067800	7390800
CON__Q05B55	CON__Q05B55	4	4	4				1	4	4	4	4	4	4	27.1	27.1	27.1	26.59	240	240	11.2	1			1											1		1		1						0	152.8	918180	1144700
CON__Q0IIK2;CON__Q29443;P02788;P02787	CON__Q0IIK2;CON__Q29443	76;75;3;2	76;75;3;2	73;72;3;0			;	4	76	76	73	76	76	73	88.4	88.4	87.6	77.738	704	704;685;710;698	14.3	1	3	2	4	2	15	16	35	37	14	14	18	16	5	15	41	38	40	22	22	16	13	7	13	0	323.31	803740000	674690000
CON__Q0V8M9;Q06033	CON__Q0V8M9	26;6	26;6	26;6				2	26	26	26	26	26	26	33.8	33.8	33.8	99.536	891	891;890	15.4						2	3		1	3	1		2	1	8	2	5	4	3	2	1	3	2		0	323.31	30688000	27791000
CON__Q0VCM5;P19827	CON__Q0VCM5	15;1	15;1	15;1				2	15	15	15	15	15	15	25.2	25.2	25.2	101.24	906	906;911	13	2				1	4	1	1	1					1		4	1		1	1	2	2	1		0	262.92	13259000	11637000
CON__Q14533;Q14533;CON__O43790;O43790;CON__Q6NT21;CON__P78385;P78385;A6NCN2;CON__P78386;P78386;CON__Q61726;CON__Q9NSB4;Q9NSB4	CON__Q14533;Q14533;CON__O43790;O43790;CON__Q6NT21;CON__P78385;P78385;A6NCN2	25;25;21;21;20;20;20;14;11;11;8;3;3	24;24;20;20;19;19;19;14;10;10;7;3;3	22;22;18;18;17;17;17;14;8;8;7;1;1	Keratin, type II cuticular Hb1;Keratin, type II cuticular Hb6;Keratin, type II cuticular Hb3;Putative keratin-87 protein	KRT81;KRT86;KRT83;KRT87P	;sp|Q14533|KRT81_HUMAN Keratin, type II cuticular Hb1 OS=Homo sapiens OX=9606 GN=KRT81 PE=1 SV=3;;sp|O43790|KRT86_HUMAN Keratin, type II cuticular Hb6 OS=Homo sapiens OX=9606 GN=KRT86 PE=1 SV=1;;;sp|P78385|KRT83_HUMAN Keratin, type II cuticular Hb3 OS=Homo	13	25	24	22	25	24	22	35.4	34.1	31.9	54.971	505	505;505;486;486;493;493;493;255;507;507;479;513;513	13	5			4	7	1		2	1	2	8	5	1	12	1	6	3	3	3	3	5	2	1	3	0	323.31	165400000	227340000
CON__Q1A7A4;P01031	CON__Q1A7A4	15;3	15;3	15;3				2	15	15	15	15	15	15	10.8	10.8	10.8	188.74	1677	1677;1676	11.9		4	1			1				1	2	2		1	1				2	1		3			0	211.49	6212500	5750000
CON__Q1RMK2	CON__Q1RMK2	13	13	12				1	13	13	12	13	13	12	35.8	35.8	34.5	65.056	597	597	13.8	1	1				1	1	1	1				1	1	1	2	1	1	2			1	1	1	0	285.77	6238700	6813700
CON__Q1RMN8	CON__Q1RMN8	5	5	5				1	5	5	5	5	5	5	25.6	25.6	25.6	24.536	234	234	17.6					1											3	1	2	1		2	2			0	177.41	12500000	10839000
CON__Q28065	CON__Q28065	18	18	18				1	18	18	18	18	18	18	42.1	42.1	42.1	68.886	610	610	12.9		3	2	2	1										3	2	2	2	1	2		3			0	271.9	12462000	13179000
CON__Q28085	CON__Q28085	40	40	40				1	40	40	40	40	40	40	42.1	42.1	42.1	140.37	1236	1236	12	1	5	1	3	2	1	1	4	3	3	1	2		3	3	5		3		4	3	3	1		0	323.31	27832000	26651000
CON__Q28107;P12259	CON__Q28107	38;6	38;6	38;6				2	38	38	38	38	38	38	20.2	20.2	20.2	248.98	2211	2211;2224	13.1	4	3	3	2				3	5		2	2	2	2	6	10	4	3	4	1	2		3	2	0	323.31	27806000	42398000
CON__Q28194;P35442	CON__Q28194	23;1	23;1	4;0				2	23	23	4	23	23	4	21.5	21.5	5.9	129.39	1170	1170;1172	16.6	1		1	1	1				1	2						2	4	1	2	2	1	1	2	5	0	264.52	18498000	20132000
CON__Q29RQ1;P10643	CON__Q29RQ1	18;2	18;2	18;2				2	18	18	18	18	18	18	28.1	28.1	28.1	93.089	843	843;843	13.5	2	1		1		1	2				1	1	2		3	1					1	2	3	1	0	247.71	7564400	7858600
CON__Q2HJF0	CON__Q2HJF0	10	7	7				1	10	7	7	10	7	7	20.6	17.4	17.4	69.182	622	622	11.6			1	1	1		1	2	1				1		1						1		2		0	286.57	1639000	1591700
CON__Q2KIF2	CON__Q2KIF2	8	8	8				1	8	8	8	8	8	8	24.6	24.6	24.6	38.348	346	346	13.3	1					1					1	1	1	1	1									2	0	130.62	4912000	4030700
CON__Q2KIG3;Q96IY4	CON__Q2KIG3	6;1	6;1	6;1				2	6	6	6	6	6	6	11.1	11.1	11.1	48.821	423	423;423	9.5					1	2							2	1											0	33.962	2719700	3115900
CON__Q2KIH2	CON__Q2KIH2	2	2	2				1	2	2	2	2	2	2	6.9	6.9	6.9	29.091	259	259	8							1	1	1																0	8.6884	1197600	1425000
CON__Q2KIS7;P05452	CON__Q2KIS7	7;3	7;3	7;3				2	7	7	7	7	7	7	46	46	46	22.144	202	202;202	12.8		1	2								1	1	1		1	1	1	1	1					1	0	134.5	4853200	5412500
CON__Q2KIT0	CON__Q2KIT0	4	4	4				1	4	4	4	4	4	4	30.9	30.9	30.9	20.646	191	191	11.1								2	2				1		1	1									0	58.023	6844800	6445700
CON__Q2KJ83	CON__Q2KJ83	3	3	3				1	3	3	3	3	3	3	10.6	10.6	10.6	52.668	462	462	12.8								1	1	1														1	0	50.859	736460	1020300
CON__Q2KJC7	CON__Q2KJC7	12	12	3				1	12	12	3	12	12	3	20.3	20.3	4.2	86.858	779	779	13.6						1	2	1	2				1	2		1	1	1		1		1		1	0	252.77	6274000	7070400
CON__Q2KJF1;P04217	CON__Q2KJF1	22;1	22;1	22;1				2	22	22	22	22	22	22	55.3	55.3	55.3	53.553	503	503;495	13.2	1		1	4		1	2	3	3	3	1	1	1	6	2	2	2	1	2	2	1	1	1	4	0	323.31	23865000	20175000
CON__Q2TBQ1;P05160	CON__Q2TBQ1	10;1	10;1	10;1				2	10	10	10	10	10	10	21.3	21.3	21.3	75.166	661	661;661	11				2	2	1	1				1					2							1	1	0	125.04	5922900	7167200
CON__Q2UVX4	CON__Q2UVX4	94	94	88				1	94	94	88	94	94	88	65.2	65.2	63.2	187.37	1662	1662	13.6	5	7	4	1	7	7	2	2	3	5	5	3	11	14	12	16	9	8	5	11	9	3	5	3	0	323.31	209640000	179400000
CON__Q32PI4;P05156	CON__Q32PI4	18;1	18;1	18;1				2	18	18	18	18	18	18	35.4	35.4	35.4	68.932	618	618;583	17.6	1										2	2			3	1	2	1	2	1	1	2	4	2	0	323.31	14575000	14476000
CON__Q32PJ2	CON__Q32PJ2	8	8	8				1	8	8	8	8	8	8	24.2	24.2	24.2	43.017	380	380	12.6				1	1					1	1	1	1	1			1			2					0	143	2279500	1826200
CON__Q3KNV1;P08729	CON__Q3KNV1;P08729	49;49	42;42	5;5	Keratin, type II cytoskeletal 7	KRT7	;sp|P08729|K2C7_HUMAN Keratin, type II cytoskeletal 7 OS=Homo sapiens OX=9606 GN=KRT7 PE=1 SV=5	2	49	42	5	49	42	5	78.7	69.9	9.6	51.385	469	469;469	14	2	11	1		2	3		6	7	3	6	3	15	8	9	17	10	11	7	7	2	7	3	4	0	323.31	183650000	255550000
CON__Q3KUS7	CON__Q3KUS7	33	33	33				1	33	33	33	33	33	33	50.7	50.7	50.7	85.411	760	760	12.5	1	2	2	3	4		2	3	1	1	1	1	1	1	6	6	5	5	6	2					0	323.31	89603000	76234000
CON__Q3MHH8;P0DUB6;P0DTE8;P0DTE7;P19961;P04746	CON__Q3MHH8	6;2;2;2;2;2	6;2;2;2;2;2	6;2;2;2;2;2				6	6	6	6	6	6	6	14.9	14.9	14.9	57.407	511	511;511;511;511;511;511	8.38	1	2				1				1	1				1					1					0	278.84	3175500	2599700
CON__Q3MHN2;P02748	CON__Q3MHN2	12;3	12;3	12;3				2	12	12	12	12	12	12	20.1	20.1	20.1	61.998	548	548;559	10.6				1	1	1	4			1	3		1	1		2	1	1							0	213.54	11393000	11695000
CON__Q3MHN5	CON__Q3MHN5	29	29	4				1	29	29	4	29	29	4	64.8	64.8	13.9	53.341	474	474	13.2	4	3	5	1	1	5	4	2	1	2	5	2	7	1	5	7	10	8	8	3	2	2	2	2	0	323.31	131670000	110300000
CON__Q3SX09;P68871;P02042	CON__Q3SX09	14;1;1	14;1;1	12;1;1				3	14	14	12	14	14	12	51.7	51.7	45.3	22.06	201	201;147;147	14.8				1	4	2	1		1				5	3	2	4	4	5	4	5	3				0	323.31	66171000	79322000
CON__Q3SX14	CON__Q3SX14	24	24	11				1	24	24	11	24	24	11	44.7	44.7	25.5	85.686	781	781	13.7		1	1	2	1	1		1	2	3	3	3	3	2	1	2	3	3	1	2	2		3	1	0	323.31	26392000	30793000
CON__Q3SX28	CON__Q3SX28	39	4	4				1	39	4	4	39	4	4	67.6	12.3	12.3	33.012	284	284	13.4	1						1	2	1							1	1	1			3				0	94.802	8478200	15217000
CON__Q3SZ57;P02771	CON__Q3SZ57	43;6	43;6	43;6				2	43	43	43	43	43	43	69.2	69.2	69.2	68.587	610	610;609	14.6	2	3	4	2	1	7	2	5	8	3	1		5	3	8	15	13	17	9	3	6	2	7	4	0	323.31	177040000	155040000
CON__Q3SZH5	CON__Q3SZH5	17	17	17				1	17	17	17	17	17	17	50.2	50.2	50.2	45.456	424	424	14.1	1	1								2			3	5	5						2			2	0	323.31	33357000	29043000
CON__Q3SZR3	CON__Q3SZR3	9	9	9				1	9	9	9	9	9	9	46	46	46	23.182	202	202	18								1	1			1	1		3				3	3	2	2	1	2	0	87.985	22809000	16997000
CON__Q3SZV7	CON__Q3SZV7	16	16	16				1	16	16	16	16	16	16	47.2	47.2	47.2	52.295	460	460	15.4					1			1	2		3	5	1	1	2	7			2		2	3	2	1	0	323.31	35668000	33165000
CON__Q3T052	CON__Q3T052	29	29	28				1	29	29	28	29	29	28	34.9	34.9	34.1	101.51	916	916	15.2		1	2			1	2	4	2	2	1	1	5	3	2	5	5	8	4	3	3	6	1	1	0	323.31	70419000	62850000
CON__Q3Y5Z3	CON__Q3Y5Z3	5	5	5				1	5	5	5	5	5	5	25.4	25.4	25.4	26.133	240	240	17.5														1		2	2	2	3	1					0	108.79	34639000	27728000
CON__Q3ZBS7;P04004	CON__Q3ZBS7	10;3	10;3	10;3				2	10	10	10	10	10	10	22.5	22.5	22.5	54.099	484	484;478	12			2	1		2	2	1	1				5	4	1	2	1	2	2						0	235.31	15822000	21770000
CON__Q58D62	CON__Q58D62	15	15	15				1	15	15	15	15	15	15	50.9	50.9	50.9	42.663	387	387	16.2	1		2	2	1	1	1	1	1	1	1	1	3	2	4	5		2	3	14	5	4	3	2	0	318.81	42641000	38086000
CON__Q5XQN5;CON__Q922U2	CON__Q5XQN5;CON__Q922U2	18;17	2;1	1;0			;	2	18	2	1	18	2	1	18.6	3.8	2.5	62.936	601	601;580	17										1														1	1	-2	657840	662040
CON__Q6IFZ6;CON__Q7Z794;Q7Z794	CON__Q6IFZ6;CON__Q7Z794;Q7Z794	9;6;6	1;1;1	1;1;1	Keratin, type II cytoskeletal 1b	KRT77	;;sp|Q7Z794|K2C1B_HUMAN Keratin, type II cytoskeletal 1b OS=Homo sapiens OX=9606 GN=KRT77 PE=1 SV=3	3	9	1	1	9	1	1	8.4	2.1	2.1	61.358	572	572;578;578	23																							1		0	5.3532	30848	15683
CON__Q6KB66-1;Q6KB66	CON__Q6KB66-1;Q6KB66	9;9	8;8	6;6	Keratin, type II cytoskeletal 80	KRT80	;sp|Q6KB66|K2C80_HUMAN Keratin, type II cytoskeletal 80 OS=Homo sapiens OX=9606 GN=KRT80 PE=1 SV=2	2	9	8	6	8	7	6	18.8	16.2	12.4	50.525	452	452;452	7.5	1	2	1	1										1			2								0	23.105	1955100	2526500
CON__Q6NXH9	CON__Q6NXH9	9	1	0				1	9	1	0	9	1	0	13	2.2	0	58.911	539	539	7							2																		0	11.057	128230	182220
CON__Q6T181;P04278	CON__Q6T181;P04278	2;1	2;1	2;1	Sex hormone-binding globulin	SHBG	;sp|P04278|SHBG_HUMAN Sex hormone-binding globulin OS=Homo sapiens OX=9606 GN=SHBG PE=1 SV=2	2	2	2	2	2	2	2	7.5	7.5	7.5	43.315	401	401;402	11									1				1												0.00062257	3.0322	233570	261160
CON__Q95121;P36955	CON__Q95121	15;3	15;3	15;3				2	15	15	15	15	15	15	43.5	43.5	43.5	46.228	416	416;418	13.8		1				1		1	1				2		4	5	1	3							0	284.21	27273000	24799000
CON__Q95M17	CON__Q95M17	5	5	5				1	5	5	5	5	5	5	14	14	14	52.129	472	472	10			1		1					1			1	1	1										0	77.919	1823700	2082600
CON__Q9N2I2	CON__Q9N2I2	10	10	10				1	10	10	10	10	10	10	32.9	32.9	32.9	45.296	404	404	16.4				2			1						1		2	2	2	2				3	3		0	143.01	15730000	16747000
CON__Q9TRI1;P19823	CON__Q9TRI1	34;10	34;10	34;10				2	34	34	34	34	34	34	41.6	41.6	41.6	106.19	946	946;946	15.7		1	1	1	4	2		3	2	5	2	3	1	5	1	7	10	11	10	6	10	3	3	1	0	323.31	123100000	107120000
CON__Q9TT36;P05543	CON__Q9TT36	7;2	7;2	7;2				2	7	7	7	7	7	7	20	20	20	46.017	411	411;415	12.8		4											1		2	2							1	2	0	101.67	5562900	4950200
CON__Q9TTE1	CON__Q9TTE1	17	17	7				1	17	17	7	17	17	7	36.3	36.3	17.5	46.203	411	411	17.3					1	1							1		3	7	4	6	3	2	1	2	2	1	0	323.31	58689000	47656000
CON__REFSEQ:XP_001252647	CON__REFSEQ:XP_001252647	16	15	5				1	16	15	5	16	15	5	39.8	37.9	15.8	46.897	417	417	11.8		1	6	2			1			2	1	2	1		2	5	3	3	2				1		0	293.61	45008000	33635000
CON__REFSEQ:XP_585019;P43652	CON__REFSEQ:XP_585019	26;1	26;1	26;1				2	26	26	26	26	26	26	43.9	43.9	43.9	69.561	604	604;599	14.2		1	3	1	1	1	1	1			1	3	1	1	1	3	2	2	2		2	1	3	2	0	323.31	31126000	27693000
Q13765;E9PAV3	Q13765;E9PAV3	4;4	4;4	4;4	Nascent polypeptide-associated complex subunit alpha;Nascent polypeptide-associated complex subunit alpha, muscle-specific form	NACA	sp|Q13765|NACA_HUMAN Nascent polypeptide-associated complex subunit alpha OS=Homo sapiens OX=9606 GN=NACA PE=1 SV=1;sp|E9PAV3|NACAM_HUMAN Nascent polypeptide-associated complex subunit alpha, muscle-specific form OS=Homo sapiens OX=9606 GN=NACA PE=1 SV=1	2	4	4	4	4	4	4	35.8	35.8	35.8	23.384	215	215;2078	13.1					1					1	4	2												2	0	108.42	2564100	2067300
E9PRG8	E9PRG8	3	3	3	Uncharacterized protein C11orf98	C11orf98	sp|E9PRG8|CK098_HUMAN Uncharacterized protein C11orf98 OS=Homo sapiens OX=9606 GN=C11orf98 PE=4 SV=2	1	3	3	3	3	3	3	23.6	23.6	23.6	14.234	123	123	11.2								1	1		1	2			1										0	8.7117	5724000	6338300
L0R6Q1	L0R6Q1	4	4	4		SLC35A4	sp|L0R6Q1|S35U4_HUMAN SLC35A4 upstream open reading frame protein OS=Homo sapiens OX=9606 GN=SLC35A4 PE=3 SV=1	1	4	4	4	4	4	4	49.5	49.5	49.5	11.133	103	103	10.2				1						1			1	1											0	50.356	1471800	1944500
L0R819	L0R819	3	3	3		ASNSD1	sp|L0R819|ASURF_HUMAN ASNSD1 upstream open reading frame protein OS=Homo sapiens OX=9606 GN=ASDURF PE=1 SV=1	1	3	3	3	3	3	3	41.7	41.7	41.7	11.25	96	96	7.75			1	1	1														1						0	20.389	812970	907900
L0R8F8	L0R8F8	2	2	2		SMCR7L	sp|L0R8F8|MIDUO_HUMAN MIEF1 upstream open reading frame protein OS=Homo sapiens OX=9606 GN=MIEF1 PE=1 SV=1	1	2	2	2	2	2	2	21.4	21.4	21.4	8.4447	70	70	16.5													1							1					0.0018152	2.3727	2129200	2338800
O00115	O00115	1	1	1	Deoxyribonuclease-2-alpha	DNASE2	sp|O00115|DNS2A_HUMAN Deoxyribonuclease-2-alpha OS=Homo sapiens OX=9606 GN=DNASE2 PE=1 SV=2	1	1	1	1	1	1	1	3.3	3.3	3.3	39.58	360	360	22																						1			0	4.9096	204960	316050
O00116	O00116	23	23	22	Alkyldihydroxyacetonephosphate synthase, peroxisomal	AGPS	sp|O00116|ADAS_HUMAN Alkyldihydroxyacetonephosphate synthase, peroxisomal OS=Homo sapiens OX=9606 GN=AGPS PE=1 SV=1	1	23	23	22	22	22	22	50.3	50.3	45.4	72.911	658	658	11.6	3	3	1	3		1		1	1	1			1		1	5	4	2	3			1		1	0	323.31	29906000	36356000
O00124	O00124	2	2	2	UBX domain-containing protein 8	UBXN8	sp|O00124|UBXN8_HUMAN UBX domain-containing protein 8 OS=Homo sapiens OX=9606 GN=UBXN8 PE=1 SV=2	1	2	2	2	2	2	2	11.5	11.5	11.5	30.541	270	270	17										1														1	0	53.353	92259	96777
O00139	O00139	20	20	19	Kinesin-like protein KIF2A	KIF2A	sp|O00139|KIF2A_HUMAN Kinesin-like protein KIF2A OS=Homo sapiens OX=9606 GN=KIF2A PE=1 SV=3	1	20	20	19	20	20	19	28.2	28.2	26.9	79.954	706	706	13.3				1	4	1		2	2	1			2	2		1	1	1	2	1	2	2	1		0	313	16923000	19927000
O00148	O00148	22	9	9	ATP-dependent RNA helicase DDX39A	DDX39A	sp|O00148|DX39A_HUMAN ATP-dependent RNA helicase DDX39A OS=Homo sapiens OX=9606 GN=DDX39A PE=1 SV=2	1	22	9	9	22	9	9	53.6	31.1	31.1	49.129	427	427	11.3		3	1								1	1	4	3	2		1		1						0	323.31	8296800	10586000
O00151	O00151	18	18	18	PDZ and LIM domain protein 1	PDLIM1	sp|O00151|PDLI1_HUMAN PDZ and LIM domain protein 1 OS=Homo sapiens OX=9606 GN=PDLIM1 PE=1 SV=4	1	18	18	18	18	18	18	81.2	81.2	81.2	36.071	329	329	16.7			1	1		1		3	2	2	1	2			2	2	3	2	3		2	1	8	5	0	323.31	28911000	48345000
O00154;Q6ZUV0	O00154	11;1	11;1	11;1	Cytosolic acyl coenzyme A thioester hydrolase	ACOT7	sp|O00154|BACH_HUMAN Cytosolic acyl coenzyme A thioester hydrolase OS=Homo sapiens OX=9606 GN=ACOT7 PE=1 SV=3	2	11	11	11	11	11	11	41.3	41.3	41.3	41.796	380	380;252	13.5			1	1				1	1	7				1	3	1	4	3					2		0	164.83	31739000	39735000
O00159	O00159	44	44	43	Unconventional myosin-Ic	MYO1C	sp|O00159|MYO1C_HUMAN Unconventional myosin-Ic OS=Homo sapiens OX=9606 GN=MYO1C PE=1 SV=4	1	44	44	43	44	44	43	44	44	43.4	121.68	1063	1063	14.7	2				1	5	2	1	1	1	3	4	5	4	6	9	7	8	4	3		4	2	1	0	323.31	84262000	135230000
O00161	O00161	12	12	12	Synaptosomal-associated protein 23	SNAP23	sp|O00161|SNP23_HUMAN Synaptosomal-associated protein 23 OS=Homo sapiens OX=9606 GN=SNAP23 PE=1 SV=1	1	12	12	12	12	12	12	62.6	62.6	62.6	23.354	211	211	10	2				5	1	1			2				1			1				1			2	0	159.78	3438500	4810600
O00165	O00165	2	2	2	HCLS1-associated protein X-1	HAX1	sp|O00165|HAX1_HUMAN HCLS1-associated protein X-1 OS=Homo sapiens OX=9606 GN=HAX1 PE=1 SV=2	1	2	2	2	2	2	2	8.2	8.2	8.2	31.62	279	279	9						1	1							1											0	42.1	413120	448240
O00170	O00170	10	10	10	AH receptor-interacting protein	AIP	sp|O00170|AIP_HUMAN AH receptor-interacting protein OS=Homo sapiens OX=9606 GN=AIP PE=1 SV=2	1	10	10	10	10	10	10	33.6	33.6	33.6	37.636	330	330	14.9						1				2	1		1	1			2	3	1				1		0	287.46	10869000	14253000
O00178	O00178	3	3	2	GTP-binding protein 1	GTPBP1	sp|O00178|GTPB1_HUMAN GTP-binding protein 1 OS=Homo sapiens OX=9606 GN=GTPBP1 PE=1 SV=3	1	3	3	2	2	2	2	8.2	8.2	3.9	72.453	669	669	7.67	1	1																		1					0	15.84	27942	50803
O00186	O00186	16	16	16	Syntaxin-binding protein 3	STXBP3	sp|O00186|STXB3_HUMAN Syntaxin-binding protein 3 OS=Homo sapiens OX=9606 GN=STXBP3 PE=1 SV=2	1	16	16	16	16	16	16	27.5	27.5	27.5	67.764	592	592	14		1	2							1	1	1	1	2	1	1	2	2	1	1		2			0	180.54	7396600	11657000
O00192	O00192	2	2	2	Armadillo repeat protein deleted in velo-cardio-facial syndrome	ARVCF	sp|O00192|ARVC_HUMAN Armadillo repeat protein deleted in velo-cardio-facial syndrome OS=Homo sapiens OX=9606 GN=ARVCF PE=1 SV=1	1	2	2	2	2	2	2	2.5	2.5	2.5	104.64	962	962	13.5													1	1											0.00031561	3.5015	0	0
O00193	O00193	7	7	7	Small acidic protein	SMAP	sp|O00193|SMAP_HUMAN Small acidic protein OS=Homo sapiens OX=9606 GN=SMAP PE=1 SV=1	1	7	7	7	7	7	7	29.5	29.5	29.5	20.332	183	183	12.8			2	2	1											1			2			1	2		0	219.44	6091500	6813200
O00194	O00194	6	6	6	Ras-related protein Rab-27B	RAB27B	sp|O00194|RB27B_HUMAN Ras-related protein Rab-27B OS=Homo sapiens OX=9606 GN=RAB27B PE=1 SV=4	1	6	6	6	6	6	6	33	33	33	24.608	218	218	10.5		1		1		1							1					1		1					0	59.077	2071500	2371000
O00203;Q13367	O00203	23;4	23;4	23;4	AP-3 complex subunit beta-1	AP3B1	sp|O00203|AP3B1_HUMAN AP-3 complex subunit beta-1 OS=Homo sapiens OX=9606 GN=AP3B1 PE=1 SV=3	2	23	23	23	23	23	23	22	22	22	121.32	1094	1094;1082	14.1						1	1	3	4	2	1	1	5	3		2	1	1	4		1	2	1	1	0	306.31	16920000	21639000
O00204	O00204	5	5	5	Sulfotransferase family cytosolic 2B member 1	SULT2B1	sp|O00204|ST2B1_HUMAN Sulfotransferase 2B1 OS=Homo sapiens OX=9606 GN=SULT2B1 PE=1 SV=2	1	5	5	5	5	5	5	21.9	21.9	21.9	41.307	365	365	15.1	1										1		1	1					1					2	0	55.165	2810500	3823500
O00213	O00213	2	2	1	Amyloid beta A4 precursor protein-binding family B member 1	APBB1	sp|O00213|APBB1_HUMAN Amyloid-beta A4 precursor protein-binding family B member 1 OS=Homo sapiens OX=9606 GN=APBB1 PE=1 SV=2	1	2	2	1	2	2	1	3.7	3.7	2.3	77.243	710	710	20																			1		1				0	35.998	438150	527110
O00214	O00214	2	2	2	Galectin-8	LGALS8	sp|O00214|LEG8_HUMAN Galectin-8 OS=Homo sapiens OX=9606 GN=LGALS8 PE=1 SV=4	1	2	2	2	2	2	2	5.7	5.7	5.7	35.808	317	317	10				1												1									0	5.6997	0	0
O00217	O00217	7	7	7	NADH dehydrogenase [ubiquinone] iron-sulfur protein 8, mitochondrial	NDUFS8	sp|O00217|NDUS8_HUMAN NADH dehydrogenase [ubiquinone] iron-sulfur protein 8, mitochondrial OS=Homo sapiens OX=9606 GN=NDUFS8 PE=1 SV=1	1	7	7	7	7	7	7	36.7	36.7	36.7	23.705	210	210	14.1				2									1		2				2					1	0	204.97	9518400	12261000
O00220	O00220	4	4	4	Tumor necrosis factor receptor superfamily member 10A	TNFRSF10A	sp|O00220|TR10A_HUMAN Tumor necrosis factor receptor superfamily member 10A OS=Homo sapiens OX=9606 GN=TNFRSF10A PE=1 SV=3	1	4	4	4	4	4	4	9.2	9.2	9.2	50.089	468	468	18.4														1			1	1		1			1		0	17.352	2946200	3755700
O00231	O00231	19	19	19	26S proteasome non-ATPase regulatory subunit 11	PSMD11	sp|O00231|PSD11_HUMAN 26S proteasome non-ATPase regulatory subunit 11 OS=Homo sapiens OX=9606 GN=PSMD11 PE=1 SV=3	1	19	19	19	19	19	19	48.3	48.3	48.3	47.463	422	422	15.8	1				1					1	3	2	1		3	5	5	4	1	3	2			2	0	323.31	33333000	36626000
O00232	O00232	20	20	20	26S proteasome non-ATPase regulatory subunit 12	PSMD12	sp|O00232|PSD12_HUMAN 26S proteasome non-ATPase regulatory subunit 12 OS=Homo sapiens OX=9606 GN=PSMD12 PE=1 SV=3	1	20	20	20	20	20	20	41.7	41.7	41.7	52.904	456	456	12.2		1	1			3	1	7	7	1			4	3	1	1	2	2	2		1	3	1		0	267.54	29169000	35650000
O00233	O00233	11	11	11	26S proteasome non-ATPase regulatory subunit 9	PSMD9	sp|O00233|PSMD9_HUMAN 26S proteasome non-ATPase regulatory subunit 9 OS=Homo sapiens OX=9606 GN=PSMD9 PE=1 SV=3	1	11	11	11	11	11	11	40.8	40.8	40.8	24.682	223	223	15.2	1	1	1			1	1							1		1	4	2	3	1	1	1	2		0	281.13	16321000	20551000
O00244	O00244	6	6	6	Copper transport protein ATOX1	ATOX1	sp|O00244|ATOX1_HUMAN Copper transport protein ATOX1 OS=Homo sapiens OX=9606 GN=ATOX1 PE=1 SV=1	1	6	6	6	6	6	6	85.3	85.3	85.3	7.4016	68	68	13.3						1		1	1		2	2				1			1		2				0	123.21	3070000	4368000
O00255	O00255	3	3	3	Menin	MEN1	sp|O00255|MEN1_HUMAN Menin OS=Homo sapiens OX=9606 GN=MEN1 PE=1 SV=4	1	3	3	3	3	3	3	10.2	10.2	10.2	68.023	615	615	20.5																1				1			2		0	211.94	425490	560010
O00257	O00257	3	3	3	E3 SUMO-protein ligase CBX4	CBX4	sp|O00257|CBX4_HUMAN E3 SUMO-protein ligase CBX4 OS=Homo sapiens OX=9606 GN=CBX4 PE=1 SV=3	1	3	3	3	3	3	3	7.7	7.7	7.7	61.367	560	560	16.3					1																1		1		0	4.6532	66154	96110
O00264	O00264	13	13	12	Membrane-associated progesterone receptor component 1	PGRMC1	sp|O00264|PGRC1_HUMAN Membrane-associated progesterone receptor component 1 OS=Homo sapiens OX=9606 GN=PGRMC1 PE=1 SV=3	1	13	13	12	13	13	12	49.7	49.7	45.1	21.671	195	195	13	1		1	3	1		1	1		1			2	2	2	1			1	1		2	2	1	0	202.88	14425000	16302000
O00267	O00267	28	28	28	Transcription elongation factor SPT5	SUPT5H	sp|O00267|SPT5H_HUMAN Transcription elongation factor SPT5 OS=Homo sapiens OX=9606 GN=SUPT5H PE=1 SV=1	1	28	28	28	28	28	28	33.9	33.9	33.9	121	1087	1087	10.9	4	3	1	1	4		2	4	4		1	1		1	2	2			4	1	3	1	1	1	0	323.31	30763000	37227000
O00268	O00268	3	3	3	Transcription initiation factor TFIID subunit 4	TAF4	sp|O00268|TAF4_HUMAN Transcription initiation factor TFIID subunit 4 OS=Homo sapiens OX=9606 GN=TAF4 PE=1 SV=2	1	3	3	3	3	3	3	3.4	3.4	3.4	110.11	1085	1085	12.2			1								1	1											1		0	30.942	962720	1269900
O00273	O00273	13	13	13	DNA fragmentation factor subunit alpha	DFFA	sp|O00273|DFFA_HUMAN DNA fragmentation factor subunit alpha OS=Homo sapiens OX=9606 GN=DFFA PE=1 SV=1	1	13	13	13	13	13	13	54.4	54.4	54.4	36.521	331	331	10.4			2	4	1		1			1				1	2		1	1		1			1		0	275.51	9375600	11230000
O00291	O00291	34	34	34	Huntingtin-interacting protein 1	HIP1	sp|O00291|HIP1_HUMAN Huntingtin-interacting protein 1 OS=Homo sapiens OX=9606 GN=HIP1 PE=1 SV=5	1	34	34	34	34	34	34	35.3	35.3	35.3	116.22	1037	1037	11.6	3	3	2	3	2	3	2	3	2	1		1	1	1		1	2				4	5	1	3	0	323.31	17080000	22702000
O00299	O00299	15	15	15	Chloride intracellular channel protein 1	CLIC1	sp|O00299|CLIC1_HUMAN Chloride intracellular channel protein 1 OS=Homo sapiens OX=9606 GN=CLIC1 PE=1 SV=4	1	15	15	15	15	15	15	67.6	67.6	67.6	26.922	241	241	14.1	1		1				2	3	3			1	2	1	4	4	2	4	5	2	1				0	323.31	54307000	64636000
O00303	O00303	13	13	13	Eukaryotic translation initiation factor 3 subunit F	EIF3F	sp|O00303|EIF3F_HUMAN Eukaryotic translation initiation factor 3 subunit F OS=Homo sapiens OX=9606 GN=EIF3F PE=1 SV=1	1	13	13	13	13	13	13	40.1	40.1	40.1	37.563	357	357	13.9							1	1	1	1		1	3	3	3	4	3	1							0	279.39	26308000	28383000
O00305	O00305	1	1	1	Voltage-dependent L-type calcium channel subunit beta-4	CACNB4	sp|O00305|CACB4_HUMAN Voltage-dependent L-type calcium channel subunit beta-4 OS=Homo sapiens OX=9606 GN=CACNB4 PE=1 SV=2	1	1	1	1	1	1	1	1.5	1.5	1.5	58.169	520	520	14														1											1	-2	518400	573040
O00308	O00308	2	2	2	NEDD4-like E3 ubiquitin-protein ligase WWP2	WWP2	sp|O00308|WWP2_HUMAN NEDD4-like E3 ubiquitin-protein ligase WWP2 OS=Homo sapiens OX=9606 GN=WWP2 PE=1 SV=2	1	2	2	2	2	2	2	2.3	2.3	2.3	98.911	870	870	22.5																						1	1		0	4.7585	332400	369960
O00327	O00327	1	1	1	Aryl hydrocarbon receptor nuclear translocator-like protein 1	ARNTL	sp|O00327|BMAL1_HUMAN Aryl hydrocarbon receptor nuclear translocator-like protein 1 OS=Homo sapiens OX=9606 GN=ARNTL PE=1 SV=2	1	1	1	1	1	1	1	1.8	1.8	1.8	68.761	626	626	3			1																						0	7.7347	0	0
O00330	O00330	11	11	11	Pyruvate dehydrogenase protein X component, mitochondrial	PDHX	sp|O00330|ODPX_HUMAN Pyruvate dehydrogenase protein X component, mitochondrial OS=Homo sapiens OX=9606 GN=PDHX PE=1 SV=3	1	11	11	11	11	11	11	25.1	25.1	25.1	54.122	501	501	8.33		1	1	1	2	1	1			1	3	2	2												0	207.66	7179500	9511300
O00370	O00370	1	1	1	LINE-1 retrotransposable element ORF2 protein;Reverse transcriptase;Endonuclease		sp|O00370|LORF2_HUMAN LINE-1 retrotransposable element ORF2 protein OS=Homo sapiens OX=9606 PE=1 SV=1	1	1	1	1	1	1	1	0.6	0.6	0.6	149.01	1275	1275	10										1															1	-2	244300	448690
O00399	O00399	2	2	2	Dynactin subunit 6	DCTN6	sp|O00399|DCTN6_HUMAN Dynactin subunit 6 OS=Homo sapiens OX=9606 GN=DCTN6 PE=1 SV=1	1	2	2	2	2	2	2	13.7	13.7	13.7	20.747	190	190	10				1												1									0.0010769	2.7697	1817000	2373600
O00400	O00400	4	4	4	Acetyl-coenzyme A transporter 1	SLC33A1	sp|O00400|ACATN_HUMAN Acetyl-coenzyme A transporter 1 OS=Homo sapiens OX=9606 GN=SLC33A1 PE=1 SV=1	1	4	4	4	4	4	4	9.1	9.1	9.1	60.908	549	549	7.4			2		1	1														1					0	10.386	865140	991630
O00401	O00401	3	3	3	Neural Wiskott-Aldrich syndrome protein	WASL	sp|O00401|WASL_HUMAN Neural Wiskott-Aldrich syndrome protein OS=Homo sapiens OX=9606 GN=WASL PE=1 SV=2	1	3	3	3	3	3	3	5.3	5.3	5.3	54.826	505	505	14.7													1		1	1									0	5.5654	7880300	9169300
O00410	O00410	28	28	26	Importin-5	IPO5	sp|O00410|IPO5_HUMAN Importin-5 OS=Homo sapiens OX=9606 GN=IPO5 PE=1 SV=4	1	28	28	26	28	28	26	36.8	36.8	35.1	123.63	1097	1097	13.9			1	3			3	4	2	3	2	2	5	4	5	3	4	3	4	2	1	1	3	1	0	323.31	74850000	76607000
O00411	O00411	12	12	12	DNA-directed RNA polymerase, mitochondrial	POLRMT	sp|O00411|RPOM_HUMAN DNA-directed RNA polymerase, mitochondrial OS=Homo sapiens OX=9606 GN=POLRMT PE=1 SV=2	1	12	12	12	12	12	12	17.6	17.6	17.6	138.62	1230	1230	13.3					2	1		3	2		1	1			1				1	1	1		2	1	0	323.31	4590300	5523800
O00418	O00418	4	4	4	Eukaryotic elongation factor 2 kinase	EEF2K	sp|O00418|EF2K_HUMAN Eukaryotic elongation factor 2 kinase OS=Homo sapiens OX=9606 GN=EEF2K PE=1 SV=2	1	4	4	4	4	4	4	7.2	7.2	7.2	82.143	725	725	8.75	1		1									1							1						0	26.499	667770	832570
O00422	O00422	9	9	9	Histone deacetylase complex subunit SAP18	SAP18	sp|O00422|SAP18_HUMAN Histone deacetylase complex subunit SAP18 OS=Homo sapiens OX=9606 GN=SAP18 PE=1 SV=1	1	9	9	9	9	9	9	51.6	51.6	51.6	17.561	153	153	13.1			1	1			1						3			3		1	2						0	142.92	18232000	22391000
O00423	O00423	10	10	10	Echinoderm microtubule-associated protein-like 1	EML1	sp|O00423|EMAL1_HUMAN Echinoderm microtubule-associated protein-like 1 OS=Homo sapiens OX=9606 GN=EML1 PE=1 SV=3	1	10	10	10	10	10	10	16.2	16.2	16.2	89.86	815	815	11.6			2	1			1	1	2		1	1							1	1			2		0	155.32	3145300	4593200
O00425	O00425	20	17	16	Insulin-like growth factor 2 mRNA-binding protein 3	IGF2BP3	sp|O00425|IF2B3_HUMAN Insulin-like growth factor 2 mRNA-binding protein 3 OS=Homo sapiens OX=9606 GN=IGF2BP3 PE=1 SV=2	1	20	17	16	20	17	16	38.3	35.1	33.3	63.704	579	579	11		2		1	1	2	1	3	3				1	2		2	2	1			1		1		0	185.78	10823000	14718000
O00429	O00429	37	37	37	Dynamin-1-like protein	DNM1L	sp|O00429|DNM1L_HUMAN Dynamin-1-like protein OS=Homo sapiens OX=9606 GN=DNM1L PE=1 SV=2	1	37	37	37	37	37	37	52.2	52.2	52.2	81.876	736	736	14.8	2	2		1	2	1	1	1	1		2	2	5	5	5	3	3	2	1	3	4	1	4	4	0	323.31	46970000	57735000
O00442	O00442	5	5	5	RNA 3-terminal phosphate cyclase	RTCA	sp|O00442|RTCA_HUMAN RNA 3-terminal phosphate cyclase OS=Homo sapiens OX=9606 GN=RTCA PE=1 SV=1	1	5	5	5	5	5	5	19.7	19.7	19.7	39.336	366	366	14.4											1	1	2	2	1								1		0	41.499	2667400	3679300
O00443	O00443	14	14	14	Phosphatidylinositol 4-phosphate 3-kinase C2 domain-containing subunit alpha	PIK3C2A	sp|O00443|P3C2A_HUMAN Phosphatidylinositol 4-phosphate 3-kinase C2 domain-containing subunit alpha OS=Homo sapiens OX=9606 GN=PIK3C2A PE=1 SV=2	1	14	14	14	14	14	14	9.5	9.5	9.5	190.68	1686	1686	8.73	1	1	2	1		3	1	1	1						2								2		0	100.92	4206600	4582200
O00458	O00458	2	2	2	Interferon-related developmental regulator 1	IFRD1	sp|O00458|IFRD1_HUMAN Interferon-related developmental regulator 1 OS=Homo sapiens OX=9606 GN=IFRD1 PE=1 SV=4	1	2	2	2	2	2	2	8.2	8.2	8.2	50.268	451	451	9.67				1	1															1					0	69.857	23933	24175
O00461	O00461	10	10	10	Golgi integral membrane protein 4	GOLIM4	sp|O00461|GOLI4_HUMAN Golgi integral membrane protein 4 OS=Homo sapiens OX=9606 GN=GOLIM4 PE=1 SV=1	1	10	10	10	10	10	10	19.3	19.3	19.3	81.879	696	696	8.57	1	2	1	2			1				3	1		1			1				1				0	181.81	3885400	4564800
O00468	O00468	23	23	23	Agrin;Agrin N-terminal 110 kDa subunit;Agrin C-terminal 110 kDa subunit;Agrin C-terminal 90 kDa fragment;Agrin C-terminal 22 kDa fragment	AGRN	sp|O00468|AGRIN_HUMAN Agrin OS=Homo sapiens OX=9606 GN=AGRN PE=1 SV=6	1	23	23	23	23	23	23	18.8	18.8	18.8	217.32	2068	2068	9.62	1	4	1			2	2	2	1	3			2	2			1					2	1		0	323.31	4053100	6630300
O00469	O00469	27	27	27	Procollagen-lysine,2-oxoglutarate 5-dioxygenase 2	PLOD2	sp|O00469|PLOD2_HUMAN Procollagen-lysine,2-oxoglutarate 5-dioxygenase 2 OS=Homo sapiens OX=9606 GN=PLOD2 PE=1 SV=2	1	27	27	27	27	27	27	44.4	44.4	44.4	84.685	737	737	12.1	1	1	2			3	2	3	3		1	1	6	2	4	4	2	2				1	1	1	0	323.31	43785000	65518000
O00470;O14770	O00470;O14770	1;1	1;1	1;1	Homeobox protein Meis1;Homeobox protein Meis2	MEIS1;MEIS2	sp|O00470|MEIS1_HUMAN Homeobox protein Meis1 OS=Homo sapiens OX=9606 GN=MEIS1 PE=1 SV=1;sp|O14770|MEIS2_HUMAN Homeobox protein Meis2 OS=Homo sapiens OX=9606 GN=MEIS2 PE=1 SV=2	2	1	1	1	1	1	1	2.8	2.8	2.8	43.016	390	390;477	3			1																						0.0022546	2.2505	52962	62437
O00471	O00471	13	13	13	Exocyst complex component 5	EXOC5	sp|O00471|EXOC5_HUMAN Exocyst complex component 5 OS=Homo sapiens OX=9606 GN=EXOC5 PE=1 SV=1	1	13	13	13	13	13	13	24.7	24.7	24.7	81.852	708	708	12.6	1		3	1			1							1		1	2	3	1		1	1			0	323.31	6794000	9207400
O00472	O00472	2	2	2	RNA polymerase II elongation factor ELL2	ELL2	sp|O00472|ELL2_HUMAN RNA polymerase II elongation factor ELL2 OS=Homo sapiens OX=9606 GN=ELL2 PE=1 SV=2	1	2	2	2	2	2	2	3.6	3.6	3.6	72.324	640	640	18.5														1									1		0.0001621	4.4074	0	0
O00479	O00479	6	4	4	High mobility group nucleosome-binding domain-containing protein 4	HMGN4	sp|O00479|HMGN4_HUMAN High mobility group nucleosome-binding domain-containing protein 4 OS=Homo sapiens OX=9606 GN=HMGN4 PE=1 SV=3	1	6	4	4	6	4	4	45.6	34.4	34.4	9.5388	90	90	14.2									1	1	1									1	1				0	56.686	1452400	2213700
O00483	O00483	4	4	4	Cytochrome c oxidase subunit NDUFA4	NDUFA4	sp|O00483|NDUA4_HUMAN Cytochrome c oxidase subunit NDUFA4 OS=Homo sapiens OX=9606 GN=NDUFA4 PE=1 SV=1	1	4	4	4	4	4	4	46.9	46.9	46.9	9.3697	81	81	19.2																2				1	1		1		0	24.348	5799300	8095500
O00487	O00487	8	8	8	26S proteasome non-ATPase regulatory subunit 14	PSMD14	sp|O00487|PSDE_HUMAN 26S proteasome non-ATPase regulatory subunit 14 OS=Homo sapiens OX=9606 GN=PSMD14 PE=1 SV=1	1	8	8	8	8	8	8	31.9	31.9	31.9	34.577	310	310	19.9													1		1	3	1				1	1	1	5	0	87.974	14716000	16902000
O00488	O00488	2	2	2	Zinc finger protein 593	ZNF593	sp|O00488|ZN593_HUMAN Zinc finger protein 593 OS=Homo sapiens OX=9606 GN=ZNF593 PE=1 SV=2	1	2	2	2	2	2	2	32.1	32.1	32.1	15.199	134	134	14.7	1																				1	1			0	55.777	469050	401030
O00499;P49418	O00499	10;1	10;1	9;0	Myc box-dependent-interacting protein 1	BIN1	sp|O00499|BIN1_HUMAN Myc box-dependent-interacting protein 1 OS=Homo sapiens OX=9606 GN=BIN1 PE=1 SV=1	2	10	10	9	10	10	9	25.5	25.5	24.1	64.699	593	593;695	10.3		2	2	1				1	1	1	2					1		1					1	1	0	227.59	2511600	3075600
O00505	O00505	5	2	2	Importin subunit alpha-4	KPNA3	sp|O00505|IMA4_HUMAN Importin subunit alpha-4 OS=Homo sapiens OX=9606 GN=KPNA3 PE=1 SV=2	1	5	2	2	5	2	2	14.2	7.3	7.3	57.81	521	521	17.2																1	2	2							0	34.682	3274000	3842600
O00506	O00506	4	1	1	Serine/threonine-protein kinase 25	STK25	sp|O00506|STK25_HUMAN Serine/threonine-protein kinase 25 OS=Homo sapiens OX=9606 GN=STK25 PE=1 SV=1	1	4	1	1	4	1	1	12.7	3.8	3.8	48.111	426	426	15															1										0.00031338	3.2991	1077700	1551400
O00541	O00541	21	21	21	Pescadillo homolog	1.00 PES	sp|O00541|PESC_HUMAN Pescadillo homolog OS=Homo sapiens OX=9606 GN=PES1 PE=1 SV=1	1	21	21	21	21	21	21	35.4	35.4	35.4	68.002	588	588	13.1		2	1	1		1	4	1	1		1		3	3	2	2			2	2	1	2	2		0	323.31	38465000	44950000
O00555	O00555	1	1	1	Voltage-dependent P/Q-type calcium channel subunit alpha-1A	CACNA1A	sp|O00555|CAC1A_HUMAN Voltage-dependent P/Q-type calcium channel subunit alpha-1A OS=Homo sapiens OX=9606 GN=CACNA1A PE=1 SV=3	1	1	1	1	1	1	1	0.5	0.5	0.5	282.56	2506	2506	20																				1					1	-2	16910	40470
O00559	O00559	1	1	1	Receptor-binding cancer antigen expressed on SiSo cells	EBAG9	sp|O00559|RCAS1_HUMAN Receptor-binding cancer antigen expressed on SiSo cells OS=Homo sapiens OX=9606 GN=EBAG9 PE=1 SV=1	1	1	1	1	1	1	1	8.9	8.9	8.9	24.377	213	213	5					1																				0.00031422	3.3775	139430	150420
O00560	O00560	5	5	5	Syntenin-1	SDCBP	sp|O00560|SDCB1_HUMAN Syntenin-1 OS=Homo sapiens OX=9606 GN=SDCBP PE=1 SV=1	1	5	5	5	5	5	5	32.2	32.2	32.2	32.444	298	298	12.5										2	3	3			1		2								0	107.04	2355100	3160600
O00562;Q9BZ72	O00562	4;1	4;1	4;1	Membrane-associated phosphatidylinositol transfer protein 1	PITPNM1	sp|O00562|PITM1_HUMAN Membrane-associated phosphatidylinositol transfer protein 1 OS=Homo sapiens OX=9606 GN=PITPNM1 PE=1 SV=4	2	4	4	4	4	4	4	4.4	4.4	4.4	134.85	1244	1244;1349	6.5	1	1	1																	1					0	35.229	1446300	2760700
O00566	O00566	10	10	10	U3 small nucleolar ribonucleoprotein protein MPP10	MPHOSPH10	sp|O00566|MPP10_HUMAN U3 small nucleolar ribonucleoprotein protein MPP10 OS=Homo sapiens OX=9606 GN=MPHOSPH10 PE=1 SV=2	1	10	10	10	10	10	10	16.7	16.7	16.7	78.863	681	681	11.9			2	1			1	1	1		1	1	1	1			2	3	1						0	84.028	11735000	14898000
O00567	O00567	26	26	26	Nucleolar protein 56	NOP56	sp|O00567|NOP56_HUMAN Nucleolar protein 56 OS=Homo sapiens OX=9606 GN=NOP56 PE=1 SV=4	1	26	26	26	26	26	26	55.1	55.1	55.1	66.049	594	594	13.6		1	3	2	3	1				3			1	2	5	3	4	2	1	4	3	1	1		0	323.31	64104000	73553000
O00571;Q9NQI0	O00571	49;2	49;2	15;0	ATP-dependent RNA helicase DDX3X	DDX3X	sp|O00571|DDX3X_HUMAN ATP-dependent RNA helicase DDX3X OS=Homo sapiens OX=9606 GN=DDX3X PE=1 SV=3	2	49	49	15	49	49	15	74.9	74.9	29.6	73.243	662	662;724	13.6	2	2	7	6	3	3	5			2	6	6	4	2	6	1	5	5	9	2	8	7	4	3	0	323.31	115110000	116230000
O00592	O00592	6	6	6	Podocalyxin	PODXL	sp|O00592|PODXL_HUMAN Podocalyxin OS=Homo sapiens OX=9606 GN=PODXL PE=1 SV=2	1	6	6	6	6	6	6	13.1	13.1	13.1	58.635	558	558	13.7					2						1		1				2	2	1						0	126.25	8368700	7350700
O00622	O00622	12	12	12	Protein CYR61	CYR61	sp|O00622|CCN1_HUMAN CCN family member 1 OS=Homo sapiens OX=9606 GN=CCN1 PE=1 SV=1	1	12	12	12	12	12	12	35.7	35.7	35.7	42.026	381	381	13.8	1		1		1	1	1						1	1		1	2	1	3	2	1				0	265.65	10368000	14504000
O00625	O00625	9	9	9	Pirin	PIR	sp|O00625|PIR_HUMAN Pirin OS=Homo sapiens OX=9606 GN=PIR PE=1 SV=1	1	9	9	9	9	9	9	42.1	42.1	42.1	32.113	290	290	15.6						2								1		3	2	2		1			1		0	250.34	20541000	30627000
O00629	O00629	11	11	8	Importin subunit alpha-3	KPNA4	sp|O00629|IMA3_HUMAN Importin subunit alpha-3 OS=Homo sapiens OX=9606 GN=KPNA4 PE=1 SV=1	1	11	11	8	11	11	8	34.5	34.5	27.6	57.886	521	521	14.7			2		4									1	2	1	1	1	2			3	3		0	323.31	17420000	21080000
O00635	O00635	2	2	2	E3 ubiquitin-protein ligase TRIM38	TRIM38	sp|O00635|TRI38_HUMAN E3 ubiquitin-protein ligase TRIM38 OS=Homo sapiens OX=9606 GN=TRIM38 PE=1 SV=1	1	2	2	2	2	2	2	3.7	3.7	3.7	53.415	465	465	20.5																				1	1				0.0018176	2.4128	694800	796530
O00743	O00743	12	12	12	Serine/threonine-protein phosphatase 6 catalytic subunit;Serine/threonine-protein phosphatase 6 catalytic subunit, N-terminally processed	PPP6C	sp|O00743|PPP6_HUMAN Serine/threonine-protein phosphatase 6 catalytic subunit OS=Homo sapiens OX=9606 GN=PPP6C PE=1 SV=1	1	12	12	12	12	12	12	45.2	45.2	45.2	35.144	305	305	11.8		1	2	1	1	1		1					3	2	1	1	1	1	1	1	1				0	148.41	23513000	29324000
O00746	O00746	3	3	3	Nucleoside diphosphate kinase, mitochondrial	NME4	sp|O00746|NDKM_HUMAN Nucleoside diphosphate kinase, mitochondrial OS=Homo sapiens OX=9606 GN=NME4 PE=1 SV=1	1	3	3	3	3	3	3	20.3	20.3	20.3	20.658	187	187	17.2													2		1							1	1		0	96.549	2271300	2658200
O00750	O00750	1	1	1	Phosphatidylinositol 4-phosphate 3-kinase C2 domain-containing subunit beta	PIK3C2B	sp|O00750|P3C2B_HUMAN Phosphatidylinositol 4-phosphate 3-kinase C2 domain-containing subunit beta OS=Homo sapiens OX=9606 GN=PIK3C2B PE=1 SV=2	1	1	1	1	1	1	1	1	1	1	184.77	1634	1634	6						1																			0	7.2999	0	0
O00754	O00754	3	3	3	Lysosomal alpha-mannosidase;Lysosomal alpha-mannosidase A peptide;Lysosomal alpha-mannosidase B peptide;Lysosomal alpha-mannosidase C peptide;Lysosomal alpha-mannosidase D peptide;Lysosomal alpha-mannosidase E peptide	MAN2B1	sp|O00754|MA2B1_HUMAN Lysosomal alpha-mannosidase OS=Homo sapiens OX=9606 GN=MAN2B1 PE=1 SV=3	1	3	3	3	3	3	3	3.1	3.1	3.1	113.74	1011	1011	9.33						1	1								1										0.00031447	3.4034	1172400	1566200
P09467;O00757	P09467;O00757	1;1	1;1	1;1	Fructose-1,6-bisphosphatase 1;Fructose-1,6-bisphosphatase isozyme 2	FBP1;FBP2	sp|P09467|F16P1_HUMAN Fructose-1,6-bisphosphatase 1 OS=Homo sapiens OX=9606 GN=FBP1 PE=1 SV=5;sp|O00757|F16P2_HUMAN Fructose-1,6-bisphosphatase isozyme 2 OS=Homo sapiens OX=9606 GN=FBP2 PE=1 SV=2	2	1	1	1	1	1	1	3.3	3.3	3.3	36.842	338	338;339	20																				1					0.00093023	2.9633	0	0
O00762	O00762	5	5	4	Ubiquitin-conjugating enzyme E2 C	UBE2C	sp|O00762|UBE2C_HUMAN Ubiquitin-conjugating enzyme E2 C OS=Homo sapiens OX=9606 GN=UBE2C PE=1 SV=1	1	5	5	4	4	4	4	25.1	25.1	24.6	19.652	179	179	15	1																		2		1				0	69.154	1302600	1084500
O00764	O00764	17	17	17	Pyridoxal kinase	PDXK	sp|O00764|PDXK_HUMAN Pyridoxal kinase OS=Homo sapiens OX=9606 GN=PDXK PE=1 SV=1	1	17	17	17	17	17	17	53.8	53.8	53.8	35.102	312	312	13.2			3	1		1	2	1	1	2	7	4	1	1	2	1	2	1	1	3	2			3	0	323.31	29816000	40502000
O00767	O00767	2	2	2	Acyl-CoA desaturase	SCD	sp|O00767|ACOD_HUMAN Acyl-CoA desaturase OS=Homo sapiens OX=9606 GN=SCD PE=1 SV=2	1	2	2	2	2	2	2	10.6	10.6	10.6	41.522	359	359	21.7																					2		1		0	79.609	1029000	1007900
O14495	O14495	1	1	1	Lipid phosphate phosphohydrolase 3	PPAP2B	sp|O14495|PLPP3_HUMAN Phospholipid phosphatase 3 OS=Homo sapiens OX=9606 GN=PLPP3 PE=1 SV=1	1	1	1	1	1	1	1	5.8	5.8	5.8	35.116	311	311	8.5								1	1																0	5.3481	134360	214540
O14497	O14497	10	10	10	AT-rich interactive domain-containing protein 1A	ARID1A	sp|O14497|ARI1A_HUMAN AT-rich interactive domain-containing protein 1A OS=Homo sapiens OX=9606 GN=ARID1A PE=1 SV=3	1	10	10	10	10	10	10	8.2	8.2	8.2	242.04	2285	2285	9.31	2	2	1		1			1		2				1						1	1			1	0	176.99	2059900	2333100
O14511	O14511	1	1	1	Pro-neuregulin-2, membrane-bound isoform;Neuregulin-2	NRG2	sp|O14511|NRG2_HUMAN Pro-neuregulin-2, membrane-bound isoform OS=Homo sapiens OX=9606 GN=NRG2 PE=1 SV=1	1	1	1	1	1	1	1	1.2	1.2	1.2	91.678	850	850	14														1											1	-2	345970	430930
O14514	O14514	1	1	1	Brain-specific angiogenesis inhibitor 1	BAI1	sp|O14514|AGRB1_HUMAN Adhesion G protein-coupled receptor B1 OS=Homo sapiens OX=9606 GN=ADGRB1 PE=1 SV=2	1	1	1	1	1	1	1	0.9	0.9	0.9	173.5	1584	1584	20																				1					1	-2	0	0
O14519;O75956	O14519;O75956	2;2	2;2	2;2	Cyclin-dependent kinase 2-associated protein 1;Cyclin-dependent kinase 2-associated protein 2	CDK2AP1;CDK2AP2	sp|O14519|CDKA1_HUMAN Cyclin-dependent kinase 2-associated protein 1 OS=Homo sapiens OX=9606 GN=CDK2AP1 PE=1 SV=1;sp|O75956|CDKA2_HUMAN Cyclin-dependent kinase 2-associated protein 2 OS=Homo sapiens OX=9606 GN=CDK2AP2 PE=1 SV=1	2	2	2	2	2	2	2	9.6	9.6	9.6	12.365	115	115;126	15.3			1																		1	1			0	10.194	2108300	2075700
O14530	O14530	8	8	8	Thioredoxin domain-containing protein 9	TXNDC9	sp|O14530|TXND9_HUMAN Thioredoxin domain-containing protein 9 OS=Homo sapiens OX=9606 GN=TXNDC9 PE=1 SV=2	1	8	8	8	8	8	8	47.8	47.8	47.8	26.534	226	226	13.7							1			1			2	3	1	1					1				0	136.42	8493300	7694200
O14531	O14531	3	2	2	Dihydropyrimidinase-related protein 4	DPYSL4	sp|O14531|DPYL4_HUMAN Dihydropyrimidinase-related protein 4 OS=Homo sapiens OX=9606 GN=DPYSL4 PE=1 SV=2	1	3	2	2	3	2	2	4.5	3.3	3.3	61.877	572	572	8			1										1												0.00092922	2.931	102320	124660
O14544	O14544	2	2	2	Suppressor of cytokine signaling 6	SOCS6	sp|O14544|SOCS6_HUMAN Suppressor of cytokine signaling 6 OS=Homo sapiens OX=9606 GN=SOCS6 PE=1 SV=2	1	2	2	2	2	2	2	7.1	7.1	7.1	59.527	535	535	7.5					1					1															0	80.393	207500	228360
O14545	O14545	7	7	6	TRAF-type zinc finger domain-containing protein 1	TRAFD1	sp|O14545|TRAD1_HUMAN TRAF-type zinc finger domain-containing protein 1 OS=Homo sapiens OX=9606 GN=TRAFD1 PE=1 SV=1	1	7	7	6	6	6	6	20.3	20.3	17.4	64.84	582	582	5.17			1		2	3																			0	179.65	1119500	1391000
O14548	O14548	3	3	3	Cytochrome c oxidase subunit 7A-related protein, mitochondrial	COX7A2L	sp|O14548|COX7R_HUMAN Cytochrome c oxidase subunit 7A-related protein, mitochondrial OS=Homo sapiens OX=9606 GN=COX7A2L PE=1 SV=2	1	3	3	3	3	3	3	25.4	25.4	25.4	12.615	114	114	12.2								1	1						1		1								0	20.915	2540200	3310700
O14562	O14562	6	6	6	Ubiquitin domain-containing protein UBFD1	UBFD1	sp|O14562|UBFD1_HUMAN Ubiquitin domain-containing protein UBFD1 OS=Homo sapiens OX=9606 GN=UBFD1 PE=1 SV=2	1	6	6	6	6	6	6	26.9	26.9	26.9	33.382	309	309	14.5								2	1						3		1	1		2					0	66.275	7899800	10173000
O14569	O14569	1	1	1	Cytochrome b561 domain-containing protein 2	CYB561D2	sp|O14569|C56D2_HUMAN Cytochrome b561 domain-containing protein 2 OS=Homo sapiens OX=9606 GN=CYB561D2 PE=1 SV=1	1	1	1	1	1	1	1	5.4	5.4	5.4	23.973	222	222	22																				1				1	0	35.614	494440	605070
O14578	O14578	28	28	28	Citron Rho-interacting kinase	CIT	sp|O14578|CTRO_HUMAN Citron Rho-interacting kinase OS=Homo sapiens OX=9606 GN=CIT PE=1 SV=2	1	28	28	28	28	28	28	14.4	14.4	14.4	231.43	2027	2027	11.7	1	2	2	2	2	1	1		2	1	5	2	1				1	1	2	3		1	2	1	0	323.31	8675200	12094000
O14579	O14579	9	9	9	Coatomer subunit epsilon	COPE	sp|O14579|COPE_HUMAN Coatomer subunit epsilon OS=Homo sapiens OX=9606 GN=COPE PE=1 SV=3	1	9	9	9	9	9	9	44.5	44.5	44.5	34.482	308	308	14.5				1	2					1			1			1	1			2	2	1			0	189.02	4160400	5642300
O14617	O14617	16	16	16	AP-3 complex subunit delta-1	AP3D1	sp|O14617|AP3D1_HUMAN AP-3 complex subunit delta-1 OS=Homo sapiens OX=9606 GN=AP3D1 PE=1 SV=1	1	16	16	16	16	16	16	15.9	15.9	15.9	130.16	1153	1153	11.1	1	2	2	1		1					1	1	3	4	2				1		1			1	0	295.06	6352000	7894700
O14618	O14618	6	6	6	Copper chaperone for superoxide dismutase	CCS	sp|O14618|CCS_HUMAN Copper chaperone for superoxide dismutase OS=Homo sapiens OX=9606 GN=CCS PE=1 SV=1	1	6	6	6	6	6	6	50.7	50.7	50.7	29.04	274	274	12.3										2	2	1	4	1	1										0	323.31	7872400	12838000
O14639	O14639	8	8	8	Actin-binding LIM protein 1	ABLIM1	sp|O14639|ABLM1_HUMAN Actin-binding LIM protein 1 OS=Homo sapiens OX=9606 GN=ABLIM1 PE=1 SV=3	1	8	8	8	8	8	8	13.4	13.4	13.4	87.687	778	778	9	1	1	2	1											1					1				1	0	209.47	1556200	2288700
O14640	O14640	1	1	1	Segment polarity protein dishevelled homolog DVL-1	DVL1	sp|O14640|DVL1_HUMAN Segment polarity protein dishevelled homolog DVL-1 OS=Homo sapiens OX=9606 GN=DVL1 PE=1 SV=2	1	1	1	1	1	1	1	4.6	4.6	4.6	75.186	695	695	6						1																			0	46.612	71326	80347
O14641	O14641	5	5	4	Segment polarity protein dishevelled homolog DVL-2	DVL2	sp|O14641|DVL2_HUMAN Segment polarity protein dishevelled homolog DVL-2 OS=Homo sapiens OX=9606 GN=DVL2 PE=1 SV=1	1	5	5	4	5	5	4	10.1	10.1	8.4	78.947	736	736	9.5		1		1	1								2							1					0	56.72	657020	849450
O14646	O14646	21	21	19	Chromodomain-helicase-DNA-binding protein 1	CHD1	sp|O14646|CHD1_HUMAN Chromodomain-helicase-DNA-binding protein 1 OS=Homo sapiens OX=9606 GN=CHD1 PE=1 SV=2	1	21	21	19	21	21	19	14.3	14.3	13.5	196.69	1710	1710	10.9	3	1		1	1	1		3	3	1	3	5		2		1				1	1	2		1	0	282.99	11998000	13254000
O14647	O14647	9	7	7	Chromodomain-helicase-DNA-binding protein 2	CHD2	sp|O14647|CHD2_HUMAN Chromodomain-helicase-DNA-binding protein 2 OS=Homo sapiens OX=9606 GN=CHD2 PE=1 SV=2	1	9	7	7	9	7	7	6.6	5.8	5.8	211.34	1828	1828	10			1	1	1			1		1										2					0	101.23	1337300	1756000
O14653	O14653	5	5	5	Golgi SNAP receptor complex member 2	GOSR2	sp|O14653|GOSR2_HUMAN Golgi SNAP receptor complex member 2 OS=Homo sapiens OX=9606 GN=GOSR2 PE=1 SV=2	1	5	5	5	5	5	5	35.8	35.8	35.8	24.775	212	212	6.88				2		3	2								1										0	151.34	1208300	1539200
O14656	O14656	4	4	4	Torsin-1A	TOR1A	sp|O14656|TOR1A_HUMAN Torsin-1A OS=Homo sapiens OX=9606 GN=TOR1A PE=1 SV=1	1	4	4	4	4	4	4	15.4	15.4	15.4	37.808	332	332	13.7							1	1	1				1									1	1		0	35.835	3092300	4310200
O14657	O14657	2	2	2	Torsin-1B	TOR1B	sp|O14657|TOR1B_HUMAN Torsin-1B OS=Homo sapiens OX=9606 GN=TOR1B PE=1 SV=2	1	2	2	2	2	2	2	6.2	6.2	6.2	37.978	336	336	11.5						1											1								0	7.2851	404250	491390
O14662	O14662	2	2	2	Syntaxin-16	STX16	sp|O14662|STX16_HUMAN Syntaxin-16 OS=Homo sapiens OX=9606 GN=STX16 PE=1 SV=3	1	2	2	2	2	2	2	11.4	11.4	11.4	37.031	325	325	15											1	1										1			0	5.6585	352910	453580
O14672	O14672	16	16	16	Disintegrin and metalloproteinase domain-containing protein 10	ADAM10	sp|O14672|ADA10_HUMAN Disintegrin and metalloproteinase domain-containing protein 10 OS=Homo sapiens OX=9606 GN=ADAM10 PE=1 SV=1	1	16	16	16	16	16	16	29.9	29.9	29.9	84.141	748	748	13.3		2	1		1	1				1	1	2		1	1	2	2	2	1		1	1		1	0	301.66	10727000	16449000
O14678	O14678	2	2	2	ATP-binding cassette sub-family D member 4	ABCD4	sp|O14678|ABCD4_HUMAN Lysosomal cobalamin transporter ABCD4 OS=Homo sapiens OX=9606 GN=ABCD4 PE=1 SV=1	1	2	2	2	2	2	2	4.3	4.3	4.3	68.597	606	606	9					1								1												0	36.957	171940	207520
O14683	O14683	2	2	2	Tumor protein p53-inducible protein 11	TP53I11	sp|O14683|P5I11_HUMAN Tumor protein p53-inducible protein 11 OS=Homo sapiens OX=9606 GN=TP53I11 PE=1 SV=2	1	2	2	2	2	2	2	13.2	13.2	13.2	21.054	189	189	9.67	1													2											0	108.7	981810	1153700
O14684	O14684	1	1	1	Prostaglandin E synthase	PTGES	sp|O14684|PTGES_HUMAN Prostaglandin E synthase OS=Homo sapiens OX=9606 GN=PTGES PE=1 SV=2	1	1	1	1	1	1	1	6.6	6.6	6.6	17.102	152	152	1	1																								0	7.3558	861610	1194700
O14686	O14686	4	4	4	Histone-lysine N-methyltransferase 2D	KMT2D	sp|O14686|KMT2D_HUMAN Histone-lysine N-methyltransferase 2D OS=Homo sapiens OX=9606 GN=KMT2D PE=1 SV=2	1	4	4	4	4	4	4	1.2	1.2	1.2	593.38	5537	5537	10.8	1					1							1										1		0	72.322	935750	808630
Q99666;O14715	Q99666;O14715	22;22	2;2	1;1	RANBP2-like and GRIP domain-containing protein 5/6;RANBP2-like and GRIP domain-containing protein 8	RGPD5;RGPD8	sp|Q99666|RGPD5_HUMAN RANBP2-like and GRIP domain-containing protein 5/6 OS=Homo sapiens OX=9606 GN=RGPD5 PE=1 SV=3;sp|O14715|RGPD8_HUMAN RANBP2-like and GRIP domain-containing protein 8 OS=Homo sapiens OX=9606 GN=RGPD8 PE=1 SV=2	2	22	2	1	22	2	1	11.8	1.2	0.7	198.92	1765	1765;1765	6		1								1															0.00016113	4.1861	219790	264190
O14717	O14717	1	1	1	tRNA (cytosine(38)-C(5))-methyltransferase	TRDMT1	sp|O14717|TRDMT_HUMAN tRNA (cytosine(38)-C(5))-methyltransferase OS=Homo sapiens OX=9606 GN=TRDMT1 PE=1 SV=1	1	1	1	1	1	1	1	2.8	2.8	2.8	44.596	391	391	11.5											1	1													0.0074583	1.7391	765730	916270
O14727	O14727	2	2	2	Apoptotic protease-activating factor 1	APAF1	sp|O14727|APAF_HUMAN Apoptotic protease-activating factor 1 OS=Homo sapiens OX=9606 GN=APAF1 PE=1 SV=2	1	2	2	2	2	2	2	3.2	3.2	3.2	141.84	1248	1248	13.5				1																			1		0	29.101	309740	317870
O14730	O14730	4	4	4	Serine/threonine-protein kinase RIO3	RIOK3	sp|O14730|RIOK3_HUMAN Serine/threonine-protein kinase RIO3 OS=Homo sapiens OX=9606 GN=RIOK3 PE=1 SV=2	1	4	4	4	4	4	4	9.4	9.4	9.4	59.092	519	519	9.5				1		1							1		1										0	12.355	176020	229520
O14732	O14732	1	1	1	Inositol monophosphatase 2	IMPA2	sp|O14732|IMPA2_HUMAN Inositol monophosphatase 2 OS=Homo sapiens OX=9606 GN=IMPA2 PE=1 SV=1	1	1	1	1	1	1	1	4.2	4.2	4.2	31.321	288	288	8.5								1	1																0	11.955	357990	439320
O14734	O14734	1	1	1	Acyl-coenzyme A thioesterase 8	ACOT8	sp|O14734|ACOT8_HUMAN Acyl-coenzyme A thioesterase 8 OS=Homo sapiens OX=9606 GN=ACOT8 PE=1 SV=1	1	1	1	1	1	1	1	5.6	5.6	5.6	35.914	319	319	5					1																				0.00031343	3.3016	43418	52152
O14737	O14737	9	9	9	Programmed cell death protein 5	PDCD5	sp|O14737|PDCD5_HUMAN Programmed cell death protein 5 OS=Homo sapiens OX=9606 GN=PDCD5 PE=1 SV=3	1	9	9	9	9	9	9	53.6	53.6	53.6	14.285	125	125	14.4		3	1				1	1	1							2	3	5	3			1	1	1	0	39.96	29471000	30980000
O14744	O14744	18	18	18	Protein arginine N-methyltransferase 5;Protein arginine N-methyltransferase 5, N-terminally processed	PRMT5	sp|O14744|ANM5_HUMAN Protein arginine N-methyltransferase 5 OS=Homo sapiens OX=9606 GN=PRMT5 PE=1 SV=4	1	18	18	18	18	18	18	39.6	39.6	39.6	72.683	637	637	14		1		3	2	1	1	1					1		3				1	5	1	1	2	1	0	287.82	15716000	19756000
O14745	O14745	15	15	15	Na(+)/H(+) exchange regulatory cofactor NHE-RF1	SLC9A3R1	sp|O14745|NHRF1_HUMAN Na(+)/H(+) exchange regulatory cofactor NHE-RF1 OS=Homo sapiens OX=9606 GN=SLC9A3R1 PE=1 SV=4	1	15	15	15	15	15	15	47.5	47.5	47.5	38.868	358	358	11.6	1	1			1	3			1	1	1	1	1	3	1			1		1	1			1	0	226.55	17788000	19485000
O14757	O14757	1	1	1	Serine/threonine-protein kinase Chk1	CHEK1	sp|O14757|CHK1_HUMAN Serine/threonine-protein kinase Chk1 OS=Homo sapiens OX=9606 GN=CHEK1 PE=1 SV=2	1	1	1	1	1	1	1	3.2	3.2	3.2	54.433	476	476	20																				1					0.00031521	3.4664	275600	229110
O14763	O14763	6	6	6	Tumor necrosis factor receptor superfamily member 10B	TNFRSF10B	sp|O14763|TR10B_HUMAN Tumor necrosis factor receptor superfamily member 10B OS=Homo sapiens OX=9606 GN=TNFRSF10B PE=1 SV=2	1	6	6	6	6	6	6	22.5	22.5	22.5	47.878	440	440	5.11	2		1	1		1	2	1	1																0	299.78	1156700	1632500
O14772	O14772	2	2	2	Fucose-1-phosphate guanylyltransferase	FPGT	sp|O14772|FPGT_HUMAN Fucose-1-phosphate guanylyltransferase OS=Homo sapiens OX=9606 GN=FPGT PE=1 SV=3	1	2	2	2	2	2	2	5.3	5.3	5.3	68.009	607	607	5				1		1																			0	12.807	196380	257340
O14773	O14773	5	5	5	Tripeptidyl-peptidase 1	TPP1	sp|O14773|TPP1_HUMAN Tripeptidyl-peptidase 1 OS=Homo sapiens OX=9606 GN=TPP1 PE=1 SV=2	1	5	5	5	5	5	5	15.5	15.5	15.5	61.247	563	563	15											1	1	1	2			1	1			1				0	60.485	855490	1449100
O14775	O14775	1	1	1	Guanine nucleotide-binding protein subunit beta-5	GNB5	sp|O14775|GNB5_HUMAN Guanine nucleotide-binding protein subunit beta-5 OS=Homo sapiens OX=9606 GN=GNB5 PE=1 SV=2	1	1	1	1	1	1	1	4.8	4.8	4.8	43.566	395	395	6						2																			0	34.957	0	0
O14776	O14776	22	22	22	Transcription elongation regulator 1	TCERG1	sp|O14776|TCRG1_HUMAN Transcription elongation regulator 1 OS=Homo sapiens OX=9606 GN=TCERG1 PE=1 SV=2	1	22	22	22	22	22	22	17.6	17.6	17.6	123.9	1098	1098	12.4	1	1		1	2	1	2	3	3	3	2	2	1			1	2	3	2	3	1		2		0	323.31	30157000	35690000
O14777	O14777	1	1	1	Kinetochore protein NDC80 homolog	NDC80	sp|O14777|NDC80_HUMAN Kinetochore protein NDC80 homolog OS=Homo sapiens OX=9606 GN=NDC80 PE=1 SV=1	1	1	1	1	1	1	1	3.6	3.6	3.6	73.912	642	642	7							1																		0	30.972	30870	43904
O14782;Q9P2E2	O14782	3;1	1;0	1;0	Kinesin-like protein KIF3C	KIF3C	sp|O14782|KIF3C_HUMAN Kinesin-like protein KIF3C OS=Homo sapiens OX=9606 GN=KIF3C PE=1 SV=3	2	3	1	1	3	1	1	4.2	1.6	1.6	89.425	793	793;1029	1	1																								0	7.9398	82512	62340
O14786	O14786	16	16	16	Neuropilin-1	NRP1	sp|O14786|NRP1_HUMAN Neuropilin-1 OS=Homo sapiens OX=9606 GN=NRP1 PE=1 SV=3	1	16	16	16	16	16	16	25.6	25.6	25.6	103.13	923	923	16.3				1		1				1	1	1	3		2	1			1		1	4	2	1	0	323.31	8241500	14935000
O14787	O14787	8	1	1	Transportin-2	TNPO2	sp|O14787|TNPO2_HUMAN Transportin-2 OS=Homo sapiens OX=9606 GN=TNPO2 PE=1 SV=3	1	8	1	1	8	1	1	10.1	1.7	1.7	101.39	897	897	6						1																			0	5.1642	62381	71531
O14802	O14802	8	7	7	DNA-directed RNA polymerase III subunit RPC1	POLR3A	sp|O14802|RPC1_HUMAN DNA-directed RNA polymerase III subunit RPC1 OS=Homo sapiens OX=9606 GN=POLR3A PE=1 SV=2	1	8	7	7	8	7	7	7.5	6.8	6.8	155.64	1390	1390	10.3	1		1			1				1						2				1					0	43.107	2348400	3035700
O14817	O14817	4	4	4	Tetraspanin-4	TSPAN4	sp|O14817|TSN4_HUMAN Tetraspanin-4 OS=Homo sapiens OX=9606 GN=TSPAN4 PE=1 SV=1	1	4	4	4	4	4	4	17.2	17.2	17.2	26.118	238	238	12.4										2	1				1	1									0	32.525	2549700	3723300
O14818;Q8TAA3	O14818	14;4	14;4	14;4	Proteasome subunit alpha type-7	PSMA7	sp|O14818|PSA7_HUMAN Proteasome subunit alpha type-7 OS=Homo sapiens OX=9606 GN=PSMA7 PE=1 SV=1	2	14	14	14	14	14	14	64.1	64.1	64.1	27.887	248	248;256	15.5			1	1	2								2	1	2	4	3	3	1	5	1	1			0	143.42	74150000	86999000
O14828	O14828	10	10	10	Secretory carrier-associated membrane protein 3	SCAMP3	sp|O14828|SCAM3_HUMAN Secretory carrier-associated membrane protein 3 OS=Homo sapiens OX=9606 GN=SCAMP3 PE=1 SV=3	1	10	10	10	10	10	10	40.3	40.3	40.3	38.287	347	347	13.1				3	1		2			1						1	1	1	1	2		1	1		0	152.41	4881700	6693200
O14832	O14832	2	2	2	Phytanoyl-CoA dioxygenase, peroxisomal	PHYH	sp|O14832|PAHX_HUMAN Phytanoyl-CoA dioxygenase, peroxisomal OS=Homo sapiens OX=9606 GN=PHYH PE=1 SV=1	1	2	2	2	2	2	2	6.2	6.2	6.2	38.538	338	338	12		1																				1			0.0018146	2.368	278190	397900
O14841	O14841	9	9	9	5-oxoprolinase	OPLAH	sp|O14841|OPLA_HUMAN 5-oxoprolinase OS=Homo sapiens OX=9606 GN=OPLAH PE=1 SV=3	1	9	9	9	9	9	9	13.4	13.4	13.4	137.46	1288	1288	14.9				1	1					2							1	1	1		1	1	1		0	227.7	2747300	5913100
O14880	O14880	3	3	3	Microsomal glutathione S-transferase 3	MGST3	sp|O14880|MGST3_HUMAN Microsomal glutathione S-transferase 3 OS=Homo sapiens OX=9606 GN=MGST3 PE=1 SV=1	1	3	3	3	3	3	3	32.2	32.2	32.2	16.516	152	152	12.2						1				3			1	1			1	1							0	219.34	5829300	8638300
O14893	O14893	5	5	5	Gem-associated protein 2	GEMIN2	sp|O14893|GEMI2_HUMAN Gem-associated protein 2 OS=Homo sapiens OX=9606 GN=GEMIN2 PE=1 SV=1	1	5	5	5	5	5	5	25.4	25.4	25.4	31.585	280	280	8.86	1		1	1	2															1				1	0	44.532	556360	776810
O14907	O14907	3	3	3	Tax1-binding protein 3	TAX1BP3	sp|O14907|TX1B3_HUMAN Tax1-binding protein 3 OS=Homo sapiens OX=9606 GN=TAX1BP3 PE=1 SV=2	1	3	3	3	3	3	3	21.8	21.8	21.8	13.735	124	124	9.25		1	1					2	2								1	1							0	11.506	9257400	11880000
O14908	O14908	4	4	4	PDZ domain-containing protein GIPC1	GIPC1	sp|O14908|GIPC1_HUMAN PDZ domain-containing protein GIPC1 OS=Homo sapiens OX=9606 GN=GIPC1 PE=1 SV=2	1	4	4	4	4	4	4	20.7	20.7	20.7	36.049	333	333	16.5					1														1	1		1			0	12.753	1137800	1441200
O14920	O14920	6	6	6	Inhibitor of nuclear factor kappa-B kinase subunit beta	IKBKB	sp|O14920|IKKB_HUMAN Inhibitor of nuclear factor kappa-B kinase subunit beta OS=Homo sapiens OX=9606 GN=IKBKB PE=1 SV=1	1	6	6	6	6	6	6	12.2	12.2	12.2	86.563	756	756	13										1	2	1	1								1				0	32.481	2074800	3433100
O14921	O14921	1	1	1	Regulator of G-protein signaling 13	RGS13	sp|O14921|RGS13_HUMAN Regulator of G-protein signaling 13 OS=Homo sapiens OX=9606 GN=RGS13 PE=1 SV=1	1	1	1	1	1	1	1	4.4	4.4	4.4	19.135	159	159	1	1																								1	-2	0	0
O14924	O14924	1	1	1	Regulator of G-protein signaling 12	RGS12	sp|O14924|RGS12_HUMAN Regulator of G-protein signaling 12 OS=Homo sapiens OX=9606 GN=RGS12 PE=1 SV=1	1	1	1	1	1	1	1	0.8	0.8	0.8	156.36	1447	1447	12												1													1	-2	1074400	856070
O14925;Q5SRD1	O14925	5;2	5;2	5;2	Mitochondrial import inner membrane translocase subunit Tim23	TIMM23	sp|O14925|TIM23_HUMAN Mitochondrial import inner membrane translocase subunit Tim23 OS=Homo sapiens OX=9606 GN=TIMM23 PE=1 SV=1	2	5	5	5	5	5	5	37.3	37.3	37.3	21.943	209	209;188	13.8											2	2	1			1	1	1							0	123.27	24428000	26372000
O14929	O14929	10	10	9	Histone acetyltransferase type B catalytic subunit	HAT1	sp|O14929|HAT1_HUMAN Histone acetyltransferase type B catalytic subunit OS=Homo sapiens OX=9606 GN=HAT1 PE=1 SV=1	1	10	10	9	9	9	9	31.7	31.7	29.8	49.512	419	419	13.9				1	1	1	2						1		1		1	1			1	1	2		0	271.02	15115000	16189000
O14936	O14936	8	8	8	Peripheral plasma membrane protein CASK	CASK	sp|O14936|CSKP_HUMAN Peripheral plasma membrane protein CASK OS=Homo sapiens OX=9606 GN=CASK PE=1 SV=3	1	8	8	8	8	8	8	12.3	12.3	12.3	105.12	926	926	10.8				1		1		1	2	1	1						1						1		0	64.313	1100300	1565700
O14939	O14939	1	1	1	Phospholipase D2	PLD2	sp|O14939|PLD2_HUMAN Phospholipase D2 OS=Homo sapiens OX=9606 GN=PLD2 PE=1 SV=2	1	1	1	1	1	1	1	2.1	2.1	2.1	105.99	933	933	4				1																					0	9.7175	127090	160560
O14949	O14949	6	6	6	Cytochrome b-c1 complex subunit 8	UQCRQ	sp|O14949|QCR8_HUMAN Cytochrome b-c1 complex subunit 8 OS=Homo sapiens OX=9606 GN=UQCRQ PE=1 SV=4	1	6	6	6	6	6	6	40.2	40.2	40.2	9.9062	82	82	17.9															2	1	1	2		1				1	0	17.164	16745000	20650000
P19105;O14950	P19105;O14950	14;14	14;14	7;7	Myosin regulatory light chain 12A;Myosin regulatory light chain 12B	MYL12A;MYL12B	sp|P19105|ML12A_HUMAN Myosin regulatory light chain 12A OS=Homo sapiens OX=9606 GN=MYL12A PE=1 SV=2;sp|O14950|ML12B_HUMAN Myosin regulatory light chain 12B OS=Homo sapiens OX=9606 GN=MYL12B PE=1 SV=2	2	14	14	7	14	14	7	66.7	66.7	33.3	19.794	171	171;172	12.3				1		7	22	1	1	2			1	1		4	1	1	10	1			4	3	0	323.31	35645000	49178000
O14964	O14964	17	17	17	Hepatocyte growth factor-regulated tyrosine kinase substrate	HGS	sp|O14964|HGS_HUMAN Hepatocyte growth factor-regulated tyrosine kinase substrate OS=Homo sapiens OX=9606 GN=HGS PE=1 SV=1	1	17	17	17	17	17	17	23.3	23.3	23.3	86.191	777	777	16.3	2										2	1	2		2	3	1		1	2	2	1	2	2	0	121.79	23990000	28737000
O14965	O14965	4	4	4	Aurora kinase A	AURKA	sp|O14965|AURKA_HUMAN Aurora kinase A OS=Homo sapiens OX=9606 GN=AURKA PE=1 SV=2	1	4	4	4	4	4	4	15.1	15.1	15.1	45.809	403	403	9.25	1				1					1											1				0	12.107	655360	895650
O14966	O14966	2	2	2	Ras-related protein Rab-7L1	RAB29	sp|O14966|RAB7L_HUMAN Ras-related protein Rab-7L1 OS=Homo sapiens OX=9606 GN=RAB29 PE=1 SV=1	1	2	2	2	2	2	2	9.9	9.9	9.9	23.155	203	203	7.5			1									1													0.00016205	4.3972	327210	411450
O14967	O14967	7	7	7	Calmegin	CLGN	sp|O14967|CLGN_HUMAN Calmegin OS=Homo sapiens OX=9606 GN=CLGN PE=1 SV=1	1	7	7	7	7	7	7	15.2	15.2	15.2	70.038	610	610	9.62	3						1						2							1	1				0	75.75	2191900	2842600
O14972	O14972	2	2	2	Down syndrome critical region protein 3	DSCR3	sp|O14972|VP26C_HUMAN Vacuolar protein sorting-associated protein 26C OS=Homo sapiens OX=9606 GN=VPS26C PE=1 SV=1	1	2	2	2	2	2	2	15.2	15.2	15.2	33.01	297	297	5					2																				0	79.019	97261	150790
O14974	O14974	30	30	28	Protein phosphatase 1 regulatory subunit 12A	PPP1R12A	sp|O14974|MYPT1_HUMAN Protein phosphatase 1 regulatory subunit 12A OS=Homo sapiens OX=9606 GN=PPP1R12A PE=1 SV=1	1	30	30	28	30	30	28	28.3	28.3	27.4	115.28	1030	1030	12.6	1	1	2	1	3		3	4	3	3	1	1	2	2		1	2	2		3	3	2		3	0	323.31	42197000	54854000
O14975	O14975	6	6	6	Very long-chain acyl-CoA synthetase	SLC27A2	sp|O14975|S27A2_HUMAN Very long-chain acyl-CoA synthetase OS=Homo sapiens OX=9606 GN=SLC27A2 PE=1 SV=2	1	6	6	6	6	6	6	13.2	13.2	13.2	70.311	620	620	15.2													1	3		1				1					0	166.43	2335900	3059700
O14976	O14976	9	9	9	Cyclin-G-associated kinase	GAK	sp|O14976|GAK_HUMAN Cyclin-G-associated kinase OS=Homo sapiens OX=9606 GN=GAK PE=1 SV=2	1	9	9	9	9	9	9	9.4	9.4	9.4	143.19	1311	1311	11.4	1		1		1				1				1	1	1				1					1	0	48.002	2270600	2807600
O14979;REV__Q8N0S2;REV__Q9ULL8;Q9ULL8	O14979	16;1;1;1	15;1;1;1	15;1;1;1	Heterogeneous nuclear ribonucleoprotein D-like	HNRNPDL	sp|O14979|HNRDL_HUMAN Heterogeneous nuclear ribonucleoprotein D-like OS=Homo sapiens OX=9606 GN=HNRNPDL PE=1 SV=3	4	16	15	15	16	15	15	33.8	31.9	31.9	46.437	420	420;351;1493;1493	13.9	1	1			4			2	2		1	1			2	2	3	1		2	4	1	1	1	0	283.5	51952000	59918000
O14980	O14980	32	32	32	Exportin-1	XPO1	sp|O14980|XPO1_HUMAN Exportin-1 OS=Homo sapiens OX=9606 GN=XPO1 PE=1 SV=1	1	32	32	32	32	32	32	32.8	32.8	32.8	123.38	1071	1071	14.9	2	1	1		1							1	5	8	3	4	2	4	4	3	1	2		1	0	323.31	54076000	66429000
O14981	O14981	16	16	16	TATA-binding protein-associated factor 172	BTAF1	sp|O14981|BTAF1_HUMAN TATA-binding protein-associated factor 172 OS=Homo sapiens OX=9606 GN=BTAF1 PE=1 SV=2	1	16	16	16	16	16	16	10.1	10.1	10.1	206.89	1849	1849	11.6		1	2	1			2		2		1		1	3						1	1		1	1	0	173.14	2338200	2912900
O15013	O15013	8	8	8	Rho guanine nucleotide exchange factor 10	ARHGEF10	sp|O15013|ARHGA_HUMAN Rho guanine nucleotide exchange factor 10 OS=Homo sapiens OX=9606 GN=ARHGEF10 PE=1 SV=4	1	8	8	8	8	8	8	7.6	7.6	7.6	151.61	1369	1369	11.2			1		1		1	1		1				1					1					1	0	246.77	1850800	2245700
O15014	O15014	5	5	5	Zinc finger protein 609	ZNF609	sp|O15014|ZN609_HUMAN Zinc finger protein 609 OS=Homo sapiens OX=9606 GN=ZNF609 PE=1 SV=2	1	5	5	5	5	5	5	5.1	5.1	5.1	151.19	1411	1411	18.2										2											1	1	2		0	84.25	898440	1074600
O15015	O15015	3	3	3	Zinc finger protein 646	ZNF646	sp|O15015|ZN646_HUMAN Zinc finger protein 646 OS=Homo sapiens OX=9606 GN=ZNF646 PE=1 SV=2	1	3	3	3	3	3	3	2.1	2.1	2.1	200.82	1832	1832	15												1		1					1						0	14.29	228500	305650
O15020	O15020	18	6	6	Spectrin beta chain, non-erythrocytic 2	SPTBN2	sp|O15020|SPTN2_HUMAN Spectrin beta chain, non-erythrocytic 2 OS=Homo sapiens OX=9606 GN=SPTBN2 PE=1 SV=3	1	18	6	6	18	6	6	8.7	3.9	3.9	271.32	2390	2390	7.29	1	2			1			1	1															1	0	86.472	925220	1369500
O15021	O15021	3	3	2	Microtubule-associated serine/threonine-protein kinase 4	MAST4	sp|O15021|MAST4_HUMAN Microtubule-associated serine/threonine-protein kinase 4 OS=Homo sapiens OX=9606 GN=MAST4 PE=1 SV=4	1	3	3	2	3	3	2	1.6	1.6	0.8	284.09	2623	2623	4.67		1			1		1																		0	8.0516	43147	56872
O15027	O15027	18	18	18	Protein transport protein Sec16A	SEC16A	sp|O15027|SC16A_HUMAN Protein transport protein Sec16A OS=Homo sapiens OX=9606 GN=SEC16A PE=1 SV=4	1	18	18	18	18	18	18	12.1	12.1	12.1	251.89	2357	2357	10.8			3	1	1		1	3	3	2			2		1	1			2			1		1	0	323.31	8037300	11036000
O15031	O15031	19	19	19	Plexin-B2	PLXNB2	sp|O15031|PLXB2_HUMAN Plexin-B2 OS=Homo sapiens OX=9606 GN=PLXNB2 PE=1 SV=3	1	19	19	19	19	19	19	18	18	18	205.12	1838	1838	11.7	2		1	2		1				1	3	3	3	1			1	1	1	1		2			0	249.06	4842100	7414300
O15034	O15034	1	1	1	RIMS-binding protein 2	RIMBP2	sp|O15034|RIMB2_HUMAN RIMS-binding protein 2 OS=Homo sapiens OX=9606 GN=RIMBP2 PE=1 SV=3	1	1	1	1	1	1	1	1.9	1.9	1.9	116.02	1052	1052	5					1																				1	-2	54570	59011
O15037	O15037	3	3	3	Protein KHNYN	KHNYN	sp|O15037|KHNYN_HUMAN Protein KHNYN OS=Homo sapiens OX=9606 GN=KHNYN PE=1 SV=3	1	3	3	3	3	3	3	4.6	4.6	4.6	74.533	678	678	16.7														2								1			0	4.9691	1022100	1321500
O15042	O15042	24	24	24	U2 snRNP-associated SURP motif-containing protein	U2SURP	sp|O15042|SR140_HUMAN U2 snRNP-associated SURP motif-containing protein OS=Homo sapiens OX=9606 GN=U2SURP PE=1 SV=2	1	24	24	24	24	24	24	25.7	25.7	25.7	118.29	1029	1029	14.2		1		1	1	1	1	1		2	2	3	2		4		2	3	2	4	2			1	0	297.63	22339000	28416000
O15047	O15047	5	5	5	Histone-lysine N-methyltransferase SETD1A	SETD1A	sp|O15047|SET1A_HUMAN Histone-lysine N-methyltransferase SETD1A OS=Homo sapiens OX=9606 GN=SETD1A PE=1 SV=3	1	5	5	5	5	5	5	4	4	4	186.03	1707	1707	10.8		1				1				1				1								1			0	31.721	943030	1257300
O15055	O15055	2	2	2	Period circadian protein homolog 2	PER2	sp|O15055|PER2_HUMAN Period circadian protein homolog 2 OS=Homo sapiens OX=9606 GN=PER2 PE=1 SV=2	1	2	2	2	2	2	2	3.3	3.3	3.3	136.58	1255	1255	11.8					1								1	1	1										0.00092507	2.8189	3203000	3250900
O15056	O15056	7	7	7	Synaptojanin-2	SYNJ2	sp|O15056|SYNJ2_HUMAN Synaptojanin-2 OS=Homo sapiens OX=9606 GN=SYNJ2 PE=1 SV=3	1	7	7	7	7	7	7	6.4	6.4	6.4	165.54	1496	1496	12.3			1	2	1				1	1											1	2	1		0	173.59	1210500	2263000
O15061	O15061	32	32	32	Synemin	SYNM	sp|O15061|SYNEM_HUMAN Synemin OS=Homo sapiens OX=9606 GN=SYNM PE=1 SV=2	1	32	32	32	32	32	32	30.6	30.6	30.6	172.77	1565	1565	10.6		5	4	3	3		3	2	2	1	2	2			1				1	2	3	2		3	0	323.31	9791500	10025000
O15063	O15063	1	1	1	Uncharacterized protein KIAA0355	KIAA0355	sp|O15063|GRRE1_HUMAN Granule associated Rac and RHOG effector protein 1 OS=Homo sapiens OX=9606 GN=GARRE1 PE=1 SV=2	1	1	1	1	1	1	1	2	2	2	116.02	1070	1070	18																		1							0	46.421	0	0
O15066	O15066	13	12	11	Kinesin-like protein KIF3B;Kinesin-like protein KIF3B, N-terminally processed	KIF3B	sp|O15066|KIF3B_HUMAN Kinesin-like protein KIF3B OS=Homo sapiens OX=9606 GN=KIF3B PE=1 SV=1	1	13	12	11	13	12	11	19.9	18.5	17.3	85.124	747	747	10.1		1	2	1			2	1	1		2	1	1		1								1	1	0	191.89	4761600	5310600
O15067	O15067	51	51	51	Phosphoribosylformylglycinamidine synthase	PFAS	sp|O15067|PUR4_HUMAN Phosphoribosylformylglycinamidine synthase OS=Homo sapiens OX=9606 GN=PFAS PE=1 SV=4	1	51	51	51	51	51	51	55.9	55.9	55.9	144.73	1338	1338	14.2	2	2	5	1	2	2	3	3	2	1	1	1	11	6	7	3	4	5	7	3		1	3	10	0	323.31	53884000	65997000
O15078	O15078	5	5	5	Centrosomal protein of 290 kDa	CEP290	sp|O15078|CE290_HUMAN Centrosomal protein of 290 kDa OS=Homo sapiens OX=9606 GN=CEP290 PE=1 SV=2	1	5	5	5	5	5	5	2.8	2.8	2.8	290.38	2479	2479	7.17				1		2		1	1	1															0	18.41	550540	723880
O15084	O15084	6	6	6	Serine/threonine-protein phosphatase 6 regulatory ankyrin repeat subunit A	ANKRD28	sp|O15084|ANR28_HUMAN Serine/threonine-protein phosphatase 6 regulatory ankyrin repeat subunit A OS=Homo sapiens OX=9606 GN=ANKRD28 PE=1 SV=5	1	6	6	6	6	6	6	10.4	10.4	10.4	112.96	1053	1053	13.3			1					1	1				1			1						2			0	103.77	976620	1221700
O15085	O15085	10	10	10	Rho guanine nucleotide exchange factor 11	ARHGEF11	sp|O15085|ARHGB_HUMAN Rho guanine nucleotide exchange factor 11 OS=Homo sapiens OX=9606 GN=ARHGEF11 PE=1 SV=1	1	10	10	10	10	10	10	8.6	8.6	8.6	167.7	1522	1522	11.1		1		1		1	2			1			1	1										2	0	46.577	1529900	2066000
O15090	O15090	2	2	2	Zinc finger protein 536	ZNF536	sp|O15090|ZN536_HUMAN Zinc finger protein 536 OS=Homo sapiens OX=9606 GN=ZNF536 PE=1 SV=3	1	2	2	2	2	2	2	2.8	2.8	2.8	141.42	1300	1300	6.5			1							1															1	-2	608430	714400
O15091	O15091	6	6	6	Mitochondrial ribonuclease P protein 3	KIAA0391	sp|O15091|MRPP3_HUMAN Mitochondrial ribonuclease P catalytic subunit OS=Homo sapiens OX=9606 GN=PRORP PE=1 SV=2	1	6	6	6	6	6	6	13.2	13.2	13.2	67.315	583	583	17					1								1	1								1		2	0	32.024	1599200	1775400
O15111	O15111	5	5	5	Inhibitor of nuclear factor kappa-B kinase subunit alpha	CHUK	sp|O15111|IKKA_HUMAN Inhibitor of nuclear factor kappa-B kinase subunit alpha OS=Homo sapiens OX=9606 GN=CHUK PE=1 SV=2	1	5	5	5	5	5	5	7.4	7.4	7.4	84.639	745	745	16			1											1						1	1	1			0	27.158	1148600	1316200
O15116	O15116	4	4	4	U6 snRNA-associated Sm-like protein LSm1	1.00 LSM	sp|O15116|LSM1_HUMAN U6 snRNA-associated Sm-like protein LSm1 OS=Homo sapiens OX=9606 GN=LSM1 PE=1 SV=1	1	4	4	4	4	4	4	48.1	48.1	48.1	15.179	133	133	10		1							2		1	1					1								0	169.61	1231400	1371600
O15118	O15118	5	5	5	Niemann-Pick C1 protein	NPC1	sp|O15118|NPC1_HUMAN NPC intracellular cholesterol transporter 1 OS=Homo sapiens OX=9606 GN=NPC1 PE=1 SV=2	1	5	5	5	5	5	5	6	6	6	142.17	1278	1278	11.3				1			2						1		1							1			0	70.869	1574500	2414600
O15120	O15120	2	2	2	1-acyl-sn-glycerol-3-phosphate acyltransferase beta	AGPAT2	sp|O15120|PLCB_HUMAN 1-acyl-sn-glycerol-3-phosphate acyltransferase beta OS=Homo sapiens OX=9606 GN=AGPAT2 PE=1 SV=1	1	2	2	2	2	2	2	11.2	11.2	11.2	30.914	278	278	4			1		1																				0	41.246	92793	108410
O15121	O15121	2	2	2	Sphingolipid delta(4)-desaturase DES1	DEGS1	sp|O15121|DEGS1_HUMAN Sphingolipid delta(4)-desaturase DES1 OS=Homo sapiens OX=9606 GN=DEGS1 PE=1 SV=1	1	2	2	2	2	2	2	10.2	10.2	10.2	37.866	323	323	12.3											3	2					1								0	44.371	1175800	1392900
O15126	O15126	5	5	5	Secretory carrier-associated membrane protein 1	SCAMP1	sp|O15126|SCAM1_HUMAN Secretory carrier-associated membrane protein 1 OS=Homo sapiens OX=9606 GN=SCAMP1 PE=1 SV=2	1	5	5	5	5	5	5	21.3	21.3	21.3	37.92	338	338	14	1		1	1															1	2		1	1		0	45.505	2875500	3970100
O15127	O15127	6	6	6	Secretory carrier-associated membrane protein 2	SCAMP2	sp|O15127|SCAM2_HUMAN Secretory carrier-associated membrane protein 2 OS=Homo sapiens OX=9606 GN=SCAMP2 PE=1 SV=2	1	6	6	6	6	6	6	18.8	18.8	18.8	36.648	329	329	15.3		1					1				1	1					1	1		1	2			1	0	146.17	7449800	13267000
O15143	O15143	17	17	16	Actin-related protein 2/3 complex subunit 1B	ARPC1B	sp|O15143|ARC1B_HUMAN Actin-related protein 2/3 complex subunit 1B OS=Homo sapiens OX=9606 GN=ARPC1B PE=1 SV=3	1	17	17	16	17	17	16	50.3	50.3	44.1	40.949	372	372	13			1	2		1	1	1	1	2	2	2	1	1	1	1	5	7							0	280.09	48879000	63929000
O15144	O15144	12	12	12	Actin-related protein 2/3 complex subunit 2	ARPC2	sp|O15144|ARPC2_HUMAN Actin-related protein 2/3 complex subunit 2 OS=Homo sapiens OX=9606 GN=ARPC2 PE=1 SV=1	1	12	12	12	12	12	12	43	43	43	34.333	300	300	14			1	1	1		1	1	1						2	3	3	3	1	1			1		0	63.403	22024000	25906000
O15145	O15145	11	11	11	Actin-related protein 2/3 complex subunit 3	ARPC3	sp|O15145|ARPC3_HUMAN Actin-related protein 2/3 complex subunit 3 OS=Homo sapiens OX=9606 GN=ARPC3 PE=1 SV=3	1	11	11	11	11	11	11	51.7	51.7	51.7	20.546	178	178	10.2	1		1	1	1			3	2		1	2	2	4	1		1								0	87.473	28017000	32719000
O15155	O15155	1	1	1	BET1 homolog	BET1	sp|O15155|BET1_HUMAN BET1 homolog OS=Homo sapiens OX=9606 GN=BET1 PE=1 SV=1	1	1	1	1	1	1	1	9.3	9.3	9.3	13.289	118	118	23																						1	1	1	0	6.168	1396300	1834000
O15160	O15160	12	12	12	DNA-directed RNA polymerases I and III subunit RPAC1	POLR1C	sp|O15160|RPAC1_HUMAN DNA-directed RNA polymerases I and III subunit RPAC1 OS=Homo sapiens OX=9606 GN=POLR1C PE=1 SV=1	1	12	12	12	12	12	12	50.6	50.6	50.6	39.249	346	346	17.7						2								1	2			1	1	3	2		1	2	0	323.31	12560000	14104000
O15162	O15162	2	2	2	Phospholipid scramblase 1	PLSCR1	sp|O15162|PLS1_HUMAN Phospholipid scramblase 1 OS=Homo sapiens OX=9606 GN=PLSCR1 PE=1 SV=1	1	2	2	2	2	2	2	9.4	9.4	9.4	35.049	318	318	6.33		1						1	1																0	11.616	415070	547560
O15164	O15164	4	4	4	Transcription intermediary factor 1-alpha	TRIM24	sp|O15164|TIF1A_HUMAN Transcription intermediary factor 1-alpha OS=Homo sapiens OX=9606 GN=TRIM24 PE=1 SV=3	1	4	4	4	4	4	4	5.4	5.4	5.4	116.83	1050	1050	10					1		1			1	1						1								0	28.446	499710	533490
O15169	O15169	2	1	1	Axin-1	AXIN1	sp|O15169|AXIN1_HUMAN Axin-1 OS=Homo sapiens OX=9606 GN=AXIN1 PE=1 SV=2	1	2	1	1	2	1	1	1.7	0.9	0.9	95.634	862	862	11											1														1	-2	734090	714940
O15173	O15173	11	10	10	Membrane-associated progesterone receptor component 2	PGRMC2	sp|O15173|PGRC2_HUMAN Membrane-associated progesterone receptor component 2 OS=Homo sapiens OX=9606 GN=PGRMC2 PE=1 SV=1	1	11	10	10	11	10	10	43.5	39.5	39.5	23.818	223	223	14					1	1				1	1	1	1	4			1	1	1		1	1			0	323.31	30574000	45318000
Q99717;Q15797;O15198	Q99717;Q15797;O15198	3;3;3	2;2;2	2;2;2	Mothers against decapentaplegic homolog 5;Mothers against decapentaplegic homolog 1;Mothers against decapentaplegic homolog 9	SMAD5;SMAD1;SMAD9	sp|Q99717|SMAD5_HUMAN Mothers against decapentaplegic homolog 5 OS=Homo sapiens OX=9606 GN=SMAD5 PE=1 SV=1;sp|Q15797|SMAD1_HUMAN Mothers against decapentaplegic homolog 1 OS=Homo sapiens OX=9606 GN=SMAD1 PE=1 SV=1;sp|O15198|SMAD9_HUMAN Mothers against deca	3	3	2	2	3	2	2	5.4	3.2	3.2	52.258	465	465;465;467	13								1	1													1			0	4.8459	275680	279230
O15212	O15212	7	7	7	Prefoldin subunit 6	PFDN6	sp|O15212|PFD6_HUMAN Prefoldin subunit 6 OS=Homo sapiens OX=9606 GN=PFDN6 PE=1 SV=1	1	7	7	7	7	7	7	53.5	53.5	53.5	14.582	129	129	13.3	1	1								1	1	1	1		1	1		1						2	0	145.72	10534000	11927000
O15213	O15213	5	5	5	WD repeat-containing protein 46	WDR46	sp|O15213|WDR46_HUMAN WD repeat-containing protein 46 OS=Homo sapiens OX=9606 GN=WDR46 PE=1 SV=3	1	5	5	5	5	5	5	11.5	11.5	11.5	68.07	610	610	18															1	2			1					1	0	47.838	2388000	2884800
O15226	O15226	17	17	17	NF-kappa-B-repressing factor	NKRF	sp|O15226|NKRF_HUMAN NF-kappa-B-repressing factor OS=Homo sapiens OX=9606 GN=NKRF PE=1 SV=2	1	17	17	17	17	17	17	28.4	28.4	28.4	77.672	690	690	14.8	1	2								2	1	1	2	1				1	3	1	1	2	1	1	0	164.7	11644000	14114000
O15228	O15228	5	5	5	Dihydroxyacetone phosphate acyltransferase	GNPAT	sp|O15228|GNPAT_HUMAN Dihydroxyacetone phosphate acyltransferase OS=Homo sapiens OX=9606 GN=GNPAT PE=1 SV=1	1	5	5	5	5	5	5	9.4	9.4	9.4	77.187	680	680	16.6									1				1	1		1			1			1	1		0	118.71	4987500	6417700
O15230	O15230	43	43	43	Laminin subunit alpha-5	LAMA5	sp|O15230|LAMA5_HUMAN Laminin subunit alpha-5 OS=Homo sapiens OX=9606 GN=LAMA5 PE=1 SV=8	1	43	43	43	43	43	43	17.6	17.6	17.6	399.73	3695	3695	11.9	2	4	4	2	2	1		2	2	3	2	4	2	5	3				1	3	2	1	2	4	0	323.31	12520000	25024000
O15231	O15231	16	16	16	Zinc finger protein 185	ZNF185	sp|O15231|ZN185_HUMAN Zinc finger protein 185 OS=Homo sapiens OX=9606 GN=ZNF185 PE=1 SV=3	1	16	16	16	16	16	16	33.7	33.7	33.7	73.525	689	689	13.5		2	1	1		2	2			1				1	2	1			1	3	1	3	1		0	323.31	6692800	8841800
O15234	O15234	6	6	6	Protein CASC3	CASC3	sp|O15234|CASC3_HUMAN Protein CASC3 OS=Homo sapiens OX=9606 GN=CASC3 PE=1 SV=2	1	6	6	6	6	6	6	9.8	9.8	9.8	76.277	703	703	11.4			1				1				1	1	1	1						1					0	83.153	2815700	2808900
O15235	O15235	4	4	4	28S ribosomal protein S12, mitochondrial	MRPS12	sp|O15235|RT12_HUMAN 28S ribosomal protein S12, mitochondrial OS=Homo sapiens OX=9606 GN=MRPS12 PE=1 SV=1	1	4	4	4	4	4	4	36.2	36.2	36.2	15.173	138	138	14.2									1				1	1							1				0	34.643	4695500	5166100
O15243	O15243	1	1	1	Leptin receptor gene-related protein	LEPROT	sp|O15243|OBRG_HUMAN Leptin receptor gene-related protein OS=Homo sapiens OX=9606 GN=LEPROT PE=1 SV=1	1	1	1	1	1	1	1	10.7	10.7	10.7	14.254	131	131	19																			1						0	32.326	147590	212030
O15258	O15258	5	5	5	Protein RER1	RER1	sp|O15258|RER1_HUMAN Protein RER1 OS=Homo sapiens OX=9606 GN=RER1 PE=1 SV=1	1	5	5	5	5	5	5	32.1	32.1	32.1	22.958	196	196	15.5	1							1	1		1	1			1						1	1	1	2	0	99.743	7498400	9019200
O15260	O15260	6	6	6	Surfeit locus protein 4	SURF4	sp|O15260|SURF4_HUMAN Surfeit locus protein 4 OS=Homo sapiens OX=9606 GN=SURF4 PE=1 SV=3	1	6	6	6	6	6	6	23.8	23.8	23.8	30.394	269	269	8.23		1	5	1									2	2	1		1								0	282.25	5243200	7511200
O15265	O15265	2	2	2	Ataxin-7	ATXN7	sp|O15265|ATX7_HUMAN Ataxin-7 OS=Homo sapiens OX=9606 GN=ATXN7 PE=1 SV=1	1	2	2	2	2	2	2	2.6	2.6	2.6	95.45	892	892	20.5																				1	1				0	20.197	108370	140670
O15269	O15269	16	16	16	Serine palmitoyltransferase 1	SPTLC1	sp|O15269|SPTC1_HUMAN Serine palmitoyltransferase 1 OS=Homo sapiens OX=9606 GN=SPTLC1 PE=1 SV=1	1	16	16	16	16	16	16	34.2	34.2	34.2	52.743	473	473	12.8	2		1	3				1	1	1			1	3	2	1	4	4	1	1	1				0	323.31	21735000	26749000
O15270	O15270	13	13	13	Serine palmitoyltransferase 2	SPTLC2	sp|O15270|SPTC2_HUMAN Serine palmitoyltransferase 2 OS=Homo sapiens OX=9606 GN=SPTLC2 PE=1 SV=1	1	13	13	13	13	13	13	33.3	33.3	33.3	62.924	562	562	13.6	1	1							1	2	1	1	1				1	1	1	1				2	0	274.04	4766100	5348000
O15287	O15287	1	1	1	Fanconi anemia group G protein	FANCG	sp|O15287|FANCG_HUMAN Fanconi anemia group G protein OS=Homo sapiens OX=9606 GN=FANCG PE=1 SV=1	1	1	1	1	1	1	1	2.3	2.3	2.3	68.553	622	622	1	1																								0.00031486	3.4496	169310	140080
O15294	O15294	12	12	12	UDP-N-acetylglucosamine--peptide N-acetylglucosaminyltransferase 110 kDa subunit	OGT	sp|O15294|OGT1_HUMAN UDP-N-acetylglucosamine--peptide N-acetylglucosaminyltransferase 110 kDa subunit OS=Homo sapiens OX=9606 GN=OGT PE=1 SV=3	1	12	12	12	12	12	12	15.3	15.3	15.3	116.92	1046	1046	13.7	2			1	1											2	1	1	3		1	1			0	202.1	6645900	6213000
O15305	O15305	12	12	11	Phosphomannomutase 2	PMM2	sp|O15305|PMM2_HUMAN Phosphomannomutase 2 OS=Homo sapiens OX=9606 GN=PMM2 PE=1 SV=1	1	12	12	11	12	12	11	56.1	56.1	53.3	28.082	246	246	13.6		4			1						1				1	2	1		1	1	1	1	1	1	0	48.435	16254000	20088000
O15318	O15318	1	1	1	DNA-directed RNA polymerase III subunit RPC7	POLR3G	sp|O15318|RPC7_HUMAN DNA-directed RNA polymerase III subunit RPC7 OS=Homo sapiens OX=9606 GN=POLR3G PE=1 SV=2	1	1	1	1	1	1	1	7.6	7.6	7.6	25.914	223	223	3			1																						0	36.909	271720	232580
O15321	O15321	8	8	8	Transmembrane 9 superfamily member 1	TM9SF1	sp|O15321|TM9S1_HUMAN Transmembrane 9 superfamily member 1 OS=Homo sapiens OX=9606 GN=TM9SF1 PE=2 SV=2	1	8	8	8	8	8	8	17.7	17.7	17.7	68.86	606	606	13.1					2					1			1		1	1				1	1				0	59.659	3654300	4779900
O15327	O15327	3	3	3	Type II inositol 3,4-bisphosphate 4-phosphatase	INPP4B	sp|O15327|INP4B_HUMAN Inositol polyphosphate 4-phosphatase type II OS=Homo sapiens OX=9606 GN=INPP4B PE=1 SV=4	1	3	3	3	3	3	3	6.2	6.2	6.2	104.74	924	924	7.75				1				1	1	1															0	86.372	336320	504400
O15344	O15344	17	17	17	E3 ubiquitin-protein ligase Midline-1	MID1	sp|O15344|TRI18_HUMAN E3 ubiquitin-protein ligase Midline-1 OS=Homo sapiens OX=9606 GN=MID1 PE=1 SV=1	1	17	17	17	17	17	17	29.5	29.5	29.5	75.25	667	667	13.7	1	1	1	2		1	1	1	2		1	1		1			2	2		1	2	4	2		0	323.31	9967000	12682000
O15347	O15347	4	4	4	High mobility group protein B3	HMGB3	sp|O15347|HMGB3_HUMAN High mobility group protein B3 OS=Homo sapiens OX=9606 GN=HMGB3 PE=1 SV=4	1	4	4	4	4	4	4	21	21	21	22.98	200	200	17.6																2	2	2	1	1					0	27.625	30814000	36292000
O15355	O15355	24	24	24	Protein phosphatase 1G	PPM1G	sp|O15355|PPM1G_HUMAN Protein phosphatase 1G OS=Homo sapiens OX=9606 GN=PPM1G PE=1 SV=1	1	24	24	24	24	24	24	54	54	54	59.271	546	546	11.3	2		1	1	2	5	7	1	2	3	1	1		1	1	2	3	2	4	2			1	1	0	323.31	50150000	54058000
O15357;Q7Z7G1;Q92835	O15357	10;1;1	10;1;1	10;1;1	Phosphatidylinositol 3,4,5-trisphosphate 5-phosphatase 2	INPPL1	sp|O15357|SHIP2_HUMAN Phosphatidylinositol 3,4,5-trisphosphate 5-phosphatase 2 OS=Homo sapiens OX=9606 GN=INPPL1 PE=1 SV=2	3	10	10	10	10	10	10	10.7	10.7	10.7	138.6	1258	1258;428;1189	7.2	1	1	3		1	1			1										1		1				0	156.65	2530300	3053400
O15360	O15360	2	2	2	Fanconi anemia group A protein	FANCA	sp|O15360|FANCA_HUMAN Fanconi anemia group A protein OS=Homo sapiens OX=9606 GN=FANCA PE=1 SV=2	1	2	2	2	2	2	2	2.7	2.7	2.7	162.77	1455	1455	12.5			1																			1			0	100.58	121730	185760
O15371	O15371	18	18	18	Eukaryotic translation initiation factor 3 subunit D	EIF3D	sp|O15371|EIF3D_HUMAN Eukaryotic translation initiation factor 3 subunit D OS=Homo sapiens OX=9606 GN=EIF3D PE=1 SV=1	1	18	18	18	18	18	18	49.6	49.6	49.6	63.972	548	548	14.1			1			5	3	2	1				3	2	1	3	3	5		2			1	4	0	323.31	30276000	33876000
O15372	O15372	12	12	11	Eukaryotic translation initiation factor 3 subunit H	EIF3H	sp|O15372|EIF3H_HUMAN Eukaryotic translation initiation factor 3 subunit H OS=Homo sapiens OX=9606 GN=EIF3H PE=1 SV=1	1	12	12	11	11	11	11	34.7	34.7	33.8	39.93	352	352	13.7					1			3	2			1	1		2	2	2	3	2						0	202.4	20771000	22666000
O15374	O15374	1	1	1	Monocarboxylate transporter 5	SLC16A4	sp|O15374|MOT5_HUMAN Monocarboxylate transporter 5 OS=Homo sapiens OX=9606 GN=SLC16A4 PE=1 SV=1	1	1	1	1	1	1	1	1.6	1.6	1.6	54.021	487	487	5					1																				0.0019637	2.3441	220270	743710
O15379	O15379	2	1	1	Histone deacetylase 3	HDAC3	sp|O15379|HDAC3_HUMAN Histone deacetylase 3 OS=Homo sapiens OX=9606 GN=HDAC3 PE=1 SV=2	1	2	1	1	2	1	1	4.7	2.8	2.8	48.847	428	428	6						1																			0	44.107	172580	200730
O15381	O15381	9	9	9	Nuclear valosin-containing protein-like	NVL	sp|O15381|NVL_HUMAN Nuclear valosin-containing protein-like OS=Homo sapiens OX=9606 GN=NVL PE=1 SV=1	1	9	9	9	9	9	9	15.3	15.3	15.3	95.05	856	856	13.9					1			1	2			1	1		1	1		1						2	0	178.74	1815400	2405000
O15382	O15382	8	8	8	Branched-chain-amino-acid aminotransferase, mitochondrial	BCAT2	sp|O15382|BCAT2_HUMAN Branched-chain-amino-acid aminotransferase, mitochondrial OS=Homo sapiens OX=9606 GN=BCAT2 PE=1 SV=2	1	8	8	8	8	8	8	24.7	24.7	24.7	44.287	392	392	17.2						1				1					1	1		1			3	2			0	205.98	6788100	8498400
O15392	O15392	3	3	3	Baculoviral IAP repeat-containing protein 5	BIRC5	sp|O15392|BIRC5_HUMAN Baculoviral IAP repeat-containing protein 5 OS=Homo sapiens OX=9606 GN=BIRC5 PE=1 SV=3	1	3	3	3	3	3	3	31	31	31	16.389	142	142	18.2									1											2	2				0	34.793	403740	519730
O15397	O15397	4	3	3	Importin-8	IPO8	sp|O15397|IPO8_HUMAN Importin-8 OS=Homo sapiens OX=9606 GN=IPO8 PE=1 SV=2	1	4	3	3	4	3	3	4.7	3.8	3.8	119.94	1037	1037	12.7				1										1						1					0	28.517	433220	542340
O15400	O15400	8	8	8	Syntaxin-7	STX7	sp|O15400|STX7_HUMAN Syntaxin-7 OS=Homo sapiens OX=9606 GN=STX7 PE=1 SV=4	1	8	8	8	8	8	8	53.6	53.6	53.6	29.815	261	261	7.27	3	1	2			2										1				1	1				0	323.31	2600300	3515400
O15409	O15409	1	1	1	Forkhead box protein P2	FOXP2	sp|O15409|FOXP2_HUMAN Forkhead box protein P2 OS=Homo sapiens OX=9606 GN=FOXP2 PE=1 SV=2	1	1	1	1	1	1	1	2.2	2.2	2.2	79.918	715	715	1	1																								1	-2	0	0
O15427	O15427	4	4	4	Monocarboxylate transporter 4	SLC16A3	sp|O15427|MOT4_HUMAN Monocarboxylate transporter 4 OS=Homo sapiens OX=9606 GN=SLC16A3 PE=1 SV=1	1	4	4	4	4	4	4	9.7	9.7	9.7	49.469	465	465	11.2				1						1					1	1									0	8.4454	3952300	5023700
O15431	O15431	1	1	1	High affinity copper uptake protein 1	SLC31A1	sp|O15431|COPT1_HUMAN High affinity copper uptake protein 1 OS=Homo sapiens OX=9606 GN=SLC31A1 PE=1 SV=1	1	1	1	1	1	1	1	5.8	5.8	5.8	21.09	190	190	22																						1			0.00015918	3.7252	205100	231800
O15438	O15438	22	22	22	Canalicular multispecific organic anion transporter 2	ABCC3	sp|O15438|MRP3_HUMAN Canalicular multispecific organic anion transporter 2 OS=Homo sapiens OX=9606 GN=ABCC3 PE=1 SV=3	1	22	22	22	22	22	22	17.9	17.9	17.9	169.34	1527	1527	12.1	1	1	3	1	1			2		1	1	1	2	2	2	1					1	4	1		0	313.54	9906400	17812000
O15439	O15439	13	13	13	Multidrug resistance-associated protein 4	ABCC4	sp|O15439|MRP4_HUMAN Multidrug resistance-associated protein 4 OS=Homo sapiens OX=9606 GN=ABCC4 PE=1 SV=3	1	13	13	13	13	13	13	13.5	13.5	13.5	149.52	1325	1325	9.27	1	2	1		2	1				1	1		1	3	1									1	0	147.17	2626000	3867700
O15446	O15446	8	8	8	DNA-directed RNA polymerase I subunit RPA34	CD3EAP	sp|O15446|RPA34_HUMAN DNA-directed RNA polymerase I subunit RPA34 OS=Homo sapiens OX=9606 GN=POLR1G PE=1 SV=1	1	8	8	8	8	8	8	31	31	31	54.985	510	510	9.6	1	1			1	2	1						2								1	1			0	211.13	1080900	1213300
O15460	O15460	8	8	8	Prolyl 4-hydroxylase subunit alpha-2	P4HA2	sp|O15460|P4HA2_HUMAN Prolyl 4-hydroxylase subunit alpha-2 OS=Homo sapiens OX=9606 GN=P4HA2 PE=1 SV=1	1	8	8	8	8	8	8	22.6	22.6	22.6	60.901	535	535	17.8							1	1	1							1			1	2	1	3	2		0	72.415	3786000	4872100
O15480	O15480	1	1	1	Melanoma-associated antigen B3	MAGEB3	sp|O15480|MAGB3_HUMAN Melanoma-associated antigen B3 OS=Homo sapiens OX=9606 GN=MAGEB3 PE=2 SV=2	1	1	1	1	1	1	1	4.3	4.3	4.3	39.21	346	346	7							1																		1	-2	99924	123790
O15484	O15484	3	3	3	Calpain-5	CAPN5	sp|O15484|CAN5_HUMAN Calpain-5 OS=Homo sapiens OX=9606 GN=CAPN5 PE=1 SV=2	1	3	3	3	3	3	3	6.7	6.7	6.7	73.168	640	640	16.7												1		1										1	0	9.9205	491060	684770
O15498	O15498	9	9	9	Synaptobrevin homolog YKT6	YKT6	sp|O15498|YKT6_HUMAN Synaptobrevin homolog YKT6 OS=Homo sapiens OX=9606 GN=YKT6 PE=1 SV=1	1	9	9	9	9	9	9	42.4	42.4	42.4	22.417	198	198	19.2											1	1		1		1			1	1	1		2	3	0	79.529	5905000	7269800
O15504	O15504	1	1	1	Nucleoporin-like protein 2	NUPL2	sp|O15504|NUP42_HUMAN Nucleoporin NUP42 OS=Homo sapiens OX=9606 GN=NUP42 PE=1 SV=1	1	1	1	1	1	1	1	2.4	2.4	2.4	44.871	423	423	14														1											0.0018215	2.4763	294330	413020
O15511	O15511	7	7	7	Actin-related protein 2/3 complex subunit 5	ARPC5	sp|O15511|ARPC5_HUMAN Actin-related protein 2/3 complex subunit 5 OS=Homo sapiens OX=9606 GN=ARPC5 PE=1 SV=3	1	7	7	7	7	7	7	51.7	51.7	51.7	16.32	151	151	18.8													1	1	2	2					1	1	2	2	0	132.97	20488000	29583000
O15523	O15523	40	6	6	ATP-dependent RNA helicase DDX3Y	DDX3Y	sp|O15523|DDX3Y_HUMAN ATP-dependent RNA helicase DDX3Y OS=Homo sapiens OX=9606 GN=DDX3Y PE=1 SV=2	1	40	6	6	40	6	6	57.3	9.2	9.2	73.153	660	660	13.6			1	1			1				1												2	1	0	22.408	2684400	2887100
O15530;Q6A1A2	O15530;Q6A1A2	4;2	4;2	4;2	3-phosphoinositide-dependent protein kinase 1;Putative 3-phosphoinositide-dependent protein kinase 2	PDPK1;PDPK2P	sp|O15530|PDPK1_HUMAN 3-phosphoinositide-dependent protein kinase 1 OS=Homo sapiens OX=9606 GN=PDPK1 PE=1 SV=1;sp|Q6A1A2|PDPK2_HUMAN Putative 3-phosphoinositide-dependent protein kinase 2 OS=Homo sapiens OX=9606 GN=PDPK2P PE=5 SV=1	2	4	4	4	4	4	4	7.9	7.9	7.9	63.151	556	556;396	18.5					1																	1	1	1	0	6.9679	716070	718620
O15533	O15533	2	2	2	Tapasin	TAPBP	sp|O15533|TPSN_HUMAN Tapasin OS=Homo sapiens OX=9606 GN=TAPBP PE=1 SV=1	1	2	2	2	2	2	2	15.4	15.4	15.4	47.625	448	448	19																		1		1					0	11.393	643210	782590
O15541;Q8IZP6	O15541	8;1	8;1	8;1	RING finger protein 113A	RNF113A	sp|O15541|R113A_HUMAN E3 ubiquitin-protein ligase RNF113A OS=Homo sapiens OX=9606 GN=RNF113A PE=1 SV=1	2	8	8	8	8	8	8	27.1	27.1	27.1	38.787	343	343;322	14		2								1			1			1	1		1				1	1	0	15.515	2995400	3366500
O15550	O15550	2	2	2	Lysine-specific demethylase 6A	KDM6A	sp|O15550|KDM6A_HUMAN Lysine-specific demethylase 6A OS=Homo sapiens OX=9606 GN=KDM6A PE=1 SV=2	1	2	2	2	2	2	2	3.1	3.1	3.1	154.17	1401	1401	21.5																			1					1	0	131.33	128050	157140
O43143	O43143	32	32	32	Pre-mRNA-splicing factor ATP-dependent RNA helicase DHX15	DHX15	sp|O43143|DHX15_HUMAN Pre-mRNA-splicing factor ATP-dependent RNA helicase DHX15 OS=Homo sapiens OX=9606 GN=DHX15 PE=1 SV=2	1	32	32	32	32	32	32	39.1	39.1	39.1	90.932	795	795	14.1	2		2	2	1			1	1	2	5	4	3	5	5	4	1	3	3	4	1	2	3	1	0	323.31	41338000	51373000
O43148	O43148	13	13	13	mRNA cap guanine-N7 methyltransferase	RNMT	sp|O43148|MCES_HUMAN mRNA cap guanine-N7 methyltransferase OS=Homo sapiens OX=9606 GN=RNMT PE=1 SV=1	1	13	13	13	13	13	13	35.1	35.1	35.1	54.843	476	476	11.4	1	1			1		2	1	1	2			1	1			1	1	1	1		1			0	208.99	3814700	5476300
O43149	O43149	13	13	13	Zinc finger ZZ-type and EF-hand domain-containing protein 1	ZZEF1	sp|O43149|ZZEF1_HUMAN Zinc finger ZZ-type and EF-hand domain-containing protein 1 OS=Homo sapiens OX=9606 GN=ZZEF1 PE=1 SV=6	1	13	13	13	13	13	13	5.2	5.2	5.2	331.07	2961	2961	12.3	1		1	2	1						2	2	1						1	1	1			2	0	323.31	3218700	4454600
O43150	O43150	4	3	3	Arf-GAP with SH3 domain, ANK repeat and PH domain-containing protein 2	ASAP2	sp|O43150|ASAP2_HUMAN Arf-GAP with SH3 domain, ANK repeat and PH domain-containing protein 2 OS=Homo sapiens OX=9606 GN=ASAP2 PE=1 SV=3	1	4	3	3	4	3	3	4.7	3.6	3.6	111.65	1006	1006	13.8								1	1									1		1					0	18.493	708060	872130
O43156	O43156	4	4	4	TELO2-interacting protein 1 homolog	TTI1	sp|O43156|TTI1_HUMAN TELO2-interacting protein 1 homolog OS=Homo sapiens OX=9606 GN=TTI1 PE=1 SV=3	1	4	4	4	4	4	4	6.2	6.2	6.2	122.07	1089	1089	18.5						1														1				2	0	52.657	1424500	1871900
O43159	O43159	13	13	13	Ribosomal RNA-processing protein 8	RRP8	sp|O43159|RRP8_HUMAN Ribosomal RNA-processing protein 8 OS=Homo sapiens OX=9606 GN=RRP8 PE=1 SV=2	1	13	13	13	13	13	13	39	39	39	50.714	456	456	13.2	1					2	1				1	1	1	3	2	2			1		1			1	0	184.49	13145000	18035000
O43164	O43164	2	2	2	E3 ubiquitin-protein ligase Praja-2	PJA2	sp|O43164|PJA2_HUMAN E3 ubiquitin-protein ligase Praja-2 OS=Homo sapiens OX=9606 GN=PJA2 PE=1 SV=4	1	2	2	2	2	2	2	4.9	4.9	4.9	78.213	708	708	6	1										1														0	130.88	91688	113090
O43169	O43169	10	10	10	Cytochrome b5 type B	CYB5B	sp|O43169|CYB5B_HUMAN Cytochrome b5 type B OS=Homo sapiens OX=9606 GN=CYB5B PE=1 SV=3	1	10	10	10	10	10	10	74	74	74	16.694	150	150	18.3						1					1		1	2	1	2			2	1		4		4	0	323.31	6125900	6304600
O43172	O43172	15	15	15	U4/U6 small nuclear ribonucleoprotein Prp4	PRPF4	sp|O43172|PRP4_HUMAN U4/U6 small nuclear ribonucleoprotein Prp4 OS=Homo sapiens OX=9606 GN=PRPF4 PE=1 SV=2	1	15	15	15	15	15	15	34.5	34.5	34.5	58.449	522	522	16.2				1				1	2	3			1		1	1			1	1	2	2		4	0	280.45	12908000	14529000
O43175	O43175	22	22	21	D-3-phosphoglycerate dehydrogenase	PHGDH	sp|O43175|SERA_HUMAN D-3-phosphoglycerate dehydrogenase OS=Homo sapiens OX=9606 GN=PHGDH PE=1 SV=4	1	22	22	21	21	21	21	47.3	47.3	46	56.65	533	533	13.6	1	1				2	1	3	3		2	3	3	1	5	2	1	1	1	1	4	2		1	0	323.31	34249000	60590000
O43181	O43181	6	6	6	NADH dehydrogenase [ubiquinone] iron-sulfur protein 4, mitochondrial	NDUFS4	sp|O43181|NDUS4_HUMAN NADH dehydrogenase [ubiquinone] iron-sulfur protein 4, mitochondrial OS=Homo sapiens OX=9606 GN=NDUFS4 PE=1 SV=1	1	6	6	6	6	6	6	36.6	36.6	36.6	20.108	175	175	17								1	1					1				2		1	1	1	1		0	52.779	2301900	3006500
O43237	O43237	19	19	17	Cytoplasmic dynein 1 light intermediate chain 2	DYNC1LI2	sp|O43237|DC1L2_HUMAN Cytoplasmic dynein 1 light intermediate chain 2 OS=Homo sapiens OX=9606 GN=DYNC1LI2 PE=1 SV=1	1	19	19	17	19	19	17	49.4	49.4	43.7	54.099	492	492	15.8					1	1				4	1		1		1	2	1	4	2	2	1		2	1	0	195.62	10961000	12982000
O43242	O43242	30	30	30	26S proteasome non-ATPase regulatory subunit 3	PSMD3	sp|O43242|PSMD3_HUMAN 26S proteasome non-ATPase regulatory subunit 3 OS=Homo sapiens OX=9606 GN=PSMD3 PE=1 SV=2	1	30	30	30	30	30	30	52.2	52.2	52.2	60.977	534	534	13.9	2	1	3		1	2		1	1	3	2	3	1	5	2	5		2	1	1	2	3	3	3	0	323.31	43690000	52653000
O43252	O43252	13	12	12	Bifunctional 3-phosphoadenosine 5-phosphosulfate synthase 1;Sulfate adenylyltransferase;Adenylyl-sulfate kinase	PAPSS1	sp|O43252|PAPS1_HUMAN Bifunctional 3-phosphoadenosine 5-phosphosulfate synthase 1 OS=Homo sapiens OX=9606 GN=PAPSS1 PE=1 SV=2	1	13	12	12	13	12	12	33.7	31.4	31.4	70.832	624	624	13.3		1				1	3				1	1		1			1		2		1	2			0	224.95	3850000	4079000
O43264	O43264	12	12	12	Centromere/kinetochore protein zw10 homolog	ZW10	sp|O43264|ZW10_HUMAN Centromere/kinetochore protein zw10 homolog OS=Homo sapiens OX=9606 GN=ZW10 PE=1 SV=3	1	12	12	12	12	12	12	19.6	19.6	19.6	88.828	779	779	12.2	2		1		3	1									1		1			1			3	1	0	129.92	2299800	2946200
O43290	O43290	26	26	26	U4/U6.U5 tri-snRNP-associated protein 1	SART1	sp|O43290|SNUT1_HUMAN U4/U6.U5 tri-snRNP-associated protein 1 OS=Homo sapiens OX=9606 GN=SART1 PE=1 SV=1	1	26	26	26	26	26	26	38.6	38.6	38.6	90.254	800	800	10.5	1	5	5	2	1	1			1	1	1	1	2		3				1		2	1	1	3	0	323.31	10647000	13084000
O43291	O43291	10	10	10	Kunitz-type protease inhibitor 2	SPINT2	sp|O43291|SPIT2_HUMAN Kunitz-type protease inhibitor 2 OS=Homo sapiens OX=9606 GN=SPINT2 PE=1 SV=2	1	10	10	10	10	10	10	33.3	33.3	33.3	28.228	252	252	17.3							1	1				1				2		1		1	1	2	2		0	95.919	6609600	9437700
O43292	O43292	4	4	4	Glycosylphosphatidylinositol anchor attachment 1 protein	GPAA1	sp|O43292|GPAA1_HUMAN Glycosylphosphatidylinositol anchor attachment 1 protein OS=Homo sapiens OX=9606 GN=GPAA1 PE=1 SV=3	1	4	4	4	4	4	4	6.8	6.8	6.8	67.622	621	621	18.2													1		1					1	1	1			0	29.836	2662900	3375800
O43293	O43293	7	7	6	Death-associated protein kinase 3	DAPK3	sp|O43293|DAPK3_HUMAN Death-associated protein kinase 3 OS=Homo sapiens OX=9606 GN=DAPK3 PE=1 SV=1	1	7	7	6	6	6	6	20.3	20.3	14.1	52.535	454	454	11.6			2					1	1		1												1	1	0	109.18	1931500	2939300
O43294	O43294	7	7	7	Transforming growth factor beta-1-induced transcript 1 protein	TGFB1I1	sp|O43294|TGFI1_HUMAN Transforming growth factor beta-1-induced transcript 1 protein OS=Homo sapiens OX=9606 GN=TGFB1I1 PE=1 SV=2	1	7	7	7	7	7	7	25.8	25.8	25.8	49.814	461	461	13.8						1		1	1				1		1	1					1	1			0	136.28	4731800	13397000
O43295	O43295	2	1	1	SLIT-ROBO Rho GTPase-activating protein 3	SRGAP3	sp|O43295|SRGP3_HUMAN SLIT-ROBO Rho GTPase-activating protein 3 OS=Homo sapiens OX=9606 GN=SRGAP3 PE=1 SV=3	1	2	1	1	2	1	1	1.9	1.2	1.2	124.5	1099	1099	10										1															0.00031442	3.4033	80059	96243
O43296	O43296	1	1	1	Zinc finger protein 264	ZNF264	sp|O43296|ZN264_HUMAN Zinc finger protein 264 OS=Homo sapiens OX=9606 GN=ZNF264 PE=1 SV=1	1	1	1	1	1	1	1	2.6	2.6	2.6	70.586	627	627	5					1																				0.0022506	2.222	52089	57814
O43301	O43301	12	12	12	Heat shock 70 kDa protein 12A	HSPA12A	sp|O43301|HS12A_HUMAN Heat shock 70 kDa protein 12A OS=Homo sapiens OX=9606 GN=HSPA12A PE=1 SV=2	1	12	12	12	12	12	12	23.4	23.4	23.4	74.977	675	675	14.9			1							2	1		1	1	1		1		1	1			1	1	0	267.35	4387300	5219100
O43303	O43303	1	1	1	Centriolar coiled-coil protein of 110 kDa	CCP110	sp|O43303|CP110_HUMAN Centriolar coiled-coil protein of 110 kDa OS=Homo sapiens OX=9606 GN=CCP110 PE=1 SV=3	1	1	1	1	1	1	1	1.9	1.9	1.9	113.42	1012	1012	19																			1						1	-2	815890	1313700
O43307	O43307	1	1	1	Rho guanine nucleotide exchange factor 9	ARHGEF9	sp|O43307|ARHG9_HUMAN Rho guanine nucleotide exchange factor 9 OS=Homo sapiens OX=9606 GN=ARHGEF9 PE=1 SV=3	1	1	1	1	1	1	1	1.6	1.6	1.6	60.982	516	516	1	1																								1	-2	5357900	5726700
O43310	O43310	3	3	3	CBP80/20-dependent translation initiation factor	CTIF	sp|O43310|CTIF_HUMAN CBP80/20-dependent translation initiation factor OS=Homo sapiens OX=9606 GN=CTIF PE=1 SV=1	1	3	3	3	3	3	3	7	7	7	67.586	598	598	13.3													2	1											0	6.7607	336790	511150
O43314	O43314	6	6	6	Inositol hexakisphosphate and diphosphoinositol-pentakisphosphate kinase 2	PPIP5K2	sp|O43314|VIP2_HUMAN Inositol hexakisphosphate and diphosphoinositol-pentakisphosphate kinase 2 OS=Homo sapiens OX=9606 GN=PPIP5K2 PE=1 SV=3	1	6	6	6	6	6	6	7.3	7.3	7.3	140.41	1243	1243	11			1	2							1	1			1			1			1				0	124.86	1352800	1730800
O43318	O43318	5	5	5	Mitogen-activated protein kinase kinase kinase 7	MAP3K7	sp|O43318|M3K7_HUMAN Mitogen-activated protein kinase kinase kinase 7 OS=Homo sapiens OX=9606 GN=MAP3K7 PE=1 SV=1	1	5	5	5	5	5	5	11.2	11.2	11.2	67.195	606	606	18.2				1																1		2	1		0	42.55	3020500	3869000
O43324	O43324	7	7	7	Eukaryotic translation elongation factor 1 epsilon-1	EEF1E1	sp|O43324|MCA3_HUMAN Eukaryotic translation elongation factor 1 epsilon-1 OS=Homo sapiens OX=9606 GN=EEF1E1 PE=1 SV=1	1	7	7	7	7	7	7	38.5	38.5	38.5	19.81	174	174	14	1									1				2	1		1	1					1		0	46.372	6508800	8173700
O43325	O43325	1	1	1	LYR motif-containing protein 1	LYRM1	sp|O43325|LYRM1_HUMAN LYR motif-containing protein 1 OS=Homo sapiens OX=9606 GN=LYRM1 PE=2 SV=1	1	1	1	1	1	1	1	7.4	7.4	7.4	14.281	122	122	1	1																								0.0012234	2.619	147490	183470
O43353	O43353	7	7	7	Receptor-interacting serine/threonine-protein kinase 2	RIPK2	sp|O43353|RIPK2_HUMAN Receptor-interacting serine/threonine-protein kinase 2 OS=Homo sapiens OX=9606 GN=RIPK2 PE=1 SV=2	1	7	7	7	7	7	7	18.3	18.3	18.3	61.194	540	540	16.8		1			1															5	1		1		0	76.271	1348800	1881500
O43364	O43364	1	1	1	Homeobox protein Hox-A2	HOXA2	sp|O43364|HXA2_HUMAN Homeobox protein Hox-A2 OS=Homo sapiens OX=9606 GN=HOXA2 PE=1 SV=1	1	1	1	1	1	1	1	1.9	1.9	1.9	41.001	376	376	20.5																				1	1				1	-2	162450	166810
O43379	O43379	10	10	10	WD repeat-containing protein 62	WDR62	sp|O43379|WDR62_HUMAN WD repeat-containing protein 62 OS=Homo sapiens OX=9606 GN=WDR62 PE=1 SV=4	1	10	10	10	10	10	10	10.4	10.4	10.4	165.95	1518	1518	12		1			1	1		1	1		2	2	1								1	1		1	0	172.82	3948600	4730200
O43390	O43390	30	19	19	Heterogeneous nuclear ribonucleoprotein R	HNRNPR	sp|O43390|HNRPR_HUMAN Heterogeneous nuclear ribonucleoprotein R OS=Homo sapiens OX=9606 GN=HNRNPR PE=1 SV=1	1	30	19	19	30	19	19	44.7	33.6	33.6	70.942	633	633	13			2	5	1		1	2	3				2		2	2	3	4	4	1	1		1	1	0	299.34	63824000	82588000
O43395	O43395	18	18	18	U4/U6 small nuclear ribonucleoprotein Prp3	PRPF3	sp|O43395|PRPF3_HUMAN U4/U6 small nuclear ribonucleoprotein Prp3 OS=Homo sapiens OX=9606 GN=PRPF3 PE=1 SV=2	1	18	18	18	18	18	18	33.5	33.5	33.5	77.528	683	683	12.8		1			1	2	1	5	1	1	1	1	1				1		2		2	3	1		0	143.58	12087000	13660000
O43396	O43396	12	12	12	Thioredoxin-like protein 1	TXNL1	sp|O43396|TXNL1_HUMAN Thioredoxin-like protein 1 OS=Homo sapiens OX=9606 GN=TXNL1 PE=1 SV=3	1	12	12	12	12	12	12	56.7	56.7	56.7	32.251	289	289	15.8	1		1	1							1	1	2			1				1	2		3	2	0	323.31	12567000	14292000
O43399	O43399	15	15	15	Tumor protein D54	TPD52L2	sp|O43399|TPD54_HUMAN Tumor protein D54 OS=Homo sapiens OX=9606 GN=TPD52L2 PE=1 SV=2	1	15	15	15	15	15	15	84	84	84	22.237	206	206	12.5				2	2			3	2		1	1	2	3	1	1	1		2	2			1		0	237.27	36898000	42468000
O43402	O43402	6	6	6	ER membrane protein complex subunit 8	EMC8	sp|O43402|EMC8_HUMAN ER membrane protein complex subunit 8 OS=Homo sapiens OX=9606 GN=EMC8 PE=1 SV=1	1	6	6	6	6	6	6	48.1	48.1	48.1	23.773	210	210	11.6		1	1					1	1				1			1				1		1			0	111.44	3902300	4894300
O43405	O43405	1	1	1	Cochlin	COCH	sp|O43405|COCH_HUMAN Cochlin OS=Homo sapiens OX=9606 GN=COCH PE=1 SV=1	1	1	1	1	1	1	1	2.5	2.5	2.5	59.482	550	550	7							1																		0.0018154	2.3734	0	0
O43414	O43414	2	2	2	ERI1 exoribonuclease 3	ERI3	sp|O43414|ERI3_HUMAN ERI1 exoribonuclease 3 OS=Homo sapiens OX=9606 GN=ERI3 PE=1 SV=2	1	2	2	2	2	2	2	5.9	5.9	5.9	37.238	337	337	10.7								1	1						1										0.00031812	3.7126	1369200	1638300
O43422	O43422	7	7	7	52 kDa repressor of the inhibitor of the protein kinase	PRKRIR	sp|O43422|P52K_HUMAN 52 kDa repressor of the inhibitor of the protein kinase OS=Homo sapiens OX=9606 GN=THAP12 PE=1 SV=2	1	7	7	7	7	7	7	12	12	12	87.703	761	761	11.6		1				1	1							2		1						1			0	62.361	365180	407210
O43424	O43424	1	1	1	Glutamate receptor ionotropic, delta-2	GRID2	sp|O43424|GRID2_HUMAN Glutamate receptor ionotropic, delta-2 OS=Homo sapiens OX=9606 GN=GRID2 PE=1 SV=2	1	1	1	1	1	1	1	1.1	1.1	1.1	113.35	1007	1007	17.5																	1	1							1	-2	3109300	3915100
O43427	O43427	4	4	4	Acidic fibroblast growth factor intracellular-binding protein	FIBP	sp|O43427|FIBP_HUMAN Acidic fibroblast growth factor intracellular-binding protein OS=Homo sapiens OX=9606 GN=FIBP PE=1 SV=3	1	4	4	4	4	4	4	13.5	13.5	13.5	41.878	364	364	11						1				2								1							0	96.241	407080	507490
O43432	O43432	18	12	12	Eukaryotic translation initiation factor 4 gamma 3	EIF4G3	sp|O43432|IF4G3_HUMAN Eukaryotic translation initiation factor 4 gamma 3 OS=Homo sapiens OX=9606 GN=EIF4G3 PE=1 SV=2	1	18	12	12	18	12	12	11	7.8	7.8	176.65	1585	1585	13.5	1		1	1		1		1	1	1											2	2		2	0	65.927	5679300	6951300
O43447	O43447	6	6	5	Peptidyl-prolyl cis-trans isomerase H	PPIH	sp|O43447|PPIH_HUMAN Peptidyl-prolyl cis-trans isomerase H OS=Homo sapiens OX=9606 GN=PPIH PE=1 SV=1	1	6	6	5	5	5	5	51.4	51.4	37.3	19.208	177	177	16.7										1					1	1			2		1				0	112.47	5144700	6588500
O43464	O43464	4	4	4	Serine protease HTRA2, mitochondrial	HTRA2	sp|O43464|HTRA2_HUMAN Serine protease HTRA2, mitochondrial OS=Homo sapiens OX=9606 GN=HTRA2 PE=1 SV=2	1	4	4	4	4	4	4	21.4	21.4	21.4	48.84	458	458	15.2											1		2											1	0	126.69	1533100	1957500
O43488	O43488	10	10	7	Aflatoxin B1 aldehyde reductase member 2	AKR7A2	sp|O43488|ARK72_HUMAN Aflatoxin B1 aldehyde reductase member 2 OS=Homo sapiens OX=9606 GN=AKR7A2 PE=1 SV=3	1	10	10	7	10	10	7	40.9	40.9	31.5	39.589	359	359	13.7					1	3	2		1				1	1			1	1	3		1		1	1	0	323.31	8109300	10993000
O43491	O43491	38	38	37	Band 4.1-like protein 2	EPB41L2	sp|O43491|E41L2_HUMAN Band 4.1-like protein 2 OS=Homo sapiens OX=9606 GN=EPB41L2 PE=1 SV=1	1	38	38	37	38	38	37	41.8	41.8	41.1	112.59	1005	1005	11.9	1	2	2	4	6	2	3	2	2	1	5	6	2	3	2	4	2	3	2	1	2	2	2	2	0	323.31	23556000	29949000
O43493	O43493	11	11	11	Trans-Golgi network integral membrane protein 2	TGOLN2	sp|O43493|TGON2_HUMAN Trans-Golgi network integral membrane protein 2 OS=Homo sapiens OX=9606 GN=TGOLN2 PE=1 SV=4	1	11	11	11	11	11	11	25.9	25.9	25.9	45.879	437	437	7.5	2	3	2			1	1			1	1	1		1	2	1									0	67.472	3415400	3936000
O43505	O43505	3	3	3	Beta-1,4-glucuronyltransferase 1	B4GAT1	sp|O43505|B4GA1_HUMAN Beta-1,4-glucuronyltransferase 1 OS=Homo sapiens OX=9606 GN=B4GAT1 PE=1 SV=1	1	3	3	3	3	3	3	8	8	8	47.119	415	415	8.33				1			1							1											0	72.003	382090	359150
O43513	O43513	3	3	2	Mediator of RNA polymerase II transcription subunit 7	MED7	sp|O43513|MED7_HUMAN Mediator of RNA polymerase II transcription subunit 7 OS=Homo sapiens OX=9606 GN=MED7 PE=1 SV=1	1	3	3	2	2	2	2	22.7	22.7	15	27.245	233	233	11.5		1																			1				0	27.762	55483	69341
O43542	O43542	1	1	1	DNA repair protein XRCC3	XRCC3	sp|O43542|XRCC3_HUMAN DNA repair protein XRCC3 OS=Homo sapiens OX=9606 GN=XRCC3 PE=1 SV=1	1	1	1	1	1	1	1	5.2	5.2	5.2	37.849	346	346	9									1																0.0021116	2.3163	165270	147510
O43567	O43567	1	1	1	E3 ubiquitin-protein ligase RNF13	RNF13	sp|O43567|RNF13_HUMAN E3 ubiquitin-protein ligase RNF13 OS=Homo sapiens OX=9606 GN=RNF13 PE=1 SV=1	1	1	1	1	1	1	1	2.9	2.9	2.9	42.813	381	381	15															1										0.0010766	2.7662	2352300	3295800
O43570	O43570	12	12	12	Carbonic anhydrase 12	CA12	sp|O43570|CAH12_HUMAN Carbonic anhydrase 12 OS=Homo sapiens OX=9606 GN=CA12 PE=1 SV=1	1	12	12	12	12	12	12	41.2	41.2	41.2	39.45	354	354	17.2						1	1				1		3	2	1	1	3	3	2	1		1	3	3	0	263.98	24974000	52312000
O43572	O43572	6	6	6	A-kinase anchor protein 10, mitochondrial	AKAP10	sp|O43572|AKA10_HUMAN A-kinase anchor protein 10, mitochondrial OS=Homo sapiens OX=9606 GN=AKAP10 PE=1 SV=2	1	6	6	6	6	6	6	12.2	12.2	12.2	73.817	662	662	13.2	1						1			1				1			1	1	1	1					0	83.316	2202900	2790900
O43583	O43583	10	10	10	Density-regulated protein	DENR	sp|O43583|DENR_HUMAN Density-regulated protein OS=Homo sapiens OX=9606 GN=DENR PE=1 SV=2	1	10	10	10	10	10	10	60.6	60.6	60.6	22.092	198	198	16.6	1									2	1	1	1	1	1		2	4	1		3	2	1	1	0	48.581	14053000	15292000
O43592	O43592	10	10	10	Exportin-T	XPOT	sp|O43592|XPOT_HUMAN Exportin-T OS=Homo sapiens OX=9606 GN=XPOT PE=1 SV=2	1	10	10	10	10	10	10	11.9	11.9	11.9	109.96	962	962	15.8													3	1	1	1	3	2	1						0	119.12	9883600	12523000
O43598	O43598	8	8	8	2-deoxynucleoside 5-phosphate N-hydrolase 1	DNPH1	sp|O43598|DNPH1_HUMAN 2-deoxynucleoside 5-phosphate N-hydrolase 1 OS=Homo sapiens OX=9606 GN=DNPH1 PE=1 SV=1	1	8	8	8	8	8	8	70.1	70.1	70.1	19.108	174	174	9.7					2	2		1	2					1		1			1						0	41.095	4699400	6635700
O43615	O43615	18	18	18	Mitochondrial import inner membrane translocase subunit TIM44	TIMM44	sp|O43615|TIM44_HUMAN Mitochondrial import inner membrane translocase subunit TIM44 OS=Homo sapiens OX=9606 GN=TIMM44 PE=1 SV=2	1	18	18	18	18	18	18	46.5	46.5	46.5	51.355	452	452	14.1			2	1	1		1	1	1	2			2		2	1			1	1		1	2	3	0	240.42	8665400	10572000
O43617	O43617	4	4	4	Trafficking protein particle complex subunit 3	TRAPPC3	sp|O43617|TPPC3_HUMAN Trafficking protein particle complex subunit 3 OS=Homo sapiens OX=9606 GN=TRAPPC3 PE=1 SV=1	1	4	4	4	4	4	4	20.6	20.6	20.6	20.274	180	180	14.7											1	1		1		1	1	1							0	11.274	11129000	12617000
O43633	O43633	12	12	12	Charged multivesicular body protein 2a	CHMP2A	sp|O43633|CHM2A_HUMAN Charged multivesicular body protein 2a OS=Homo sapiens OX=9606 GN=CHMP2A PE=1 SV=1	1	12	12	12	12	12	12	37.4	37.4	37.4	25.104	222	222	14.1							1	1	2	1			2		1	2		1	1			1	1		0	93.307	8631900	12960000
O43639	O43639	2	2	2	Cytoplasmic protein NCK2	NCK2	sp|O43639|NCK2_HUMAN Cytoplasmic protein NCK2 OS=Homo sapiens OX=9606 GN=NCK2 PE=1 SV=2	1	2	2	2	2	2	2	4.7	4.7	4.7	42.915	380	380	14.7											1	1									1				0.0015221	2.527	210920	261230
O43657	O43657	3	3	3	Tetraspanin-6	TSPAN6	sp|O43657|TSN6_HUMAN Tetraspanin-6 OS=Homo sapiens OX=9606 GN=TSPAN6 PE=1 SV=1	1	3	3	3	3	3	3	18.8	18.8	18.8	27.563	245	245	7.6						1	1	2	1																0	100.63	3144100	4747300
O43660	O43660	11	11	11	Pleiotropic regulator 1	PLRG1	sp|O43660|PLRG1_HUMAN Pleiotropic regulator 1 OS=Homo sapiens OX=9606 GN=PLRG1 PE=1 SV=1	1	11	11	11	11	11	11	33.5	33.5	33.5	57.193	514	514	15.6	2						1		1					2					2	1	1		2	2	0	282.83	4591400	5486600
O43663	O43663	20	20	20	Protein regulator of cytokinesis 1	PRC1	sp|O43663|PRC1_HUMAN Protein regulator of cytokinesis 1 OS=Homo sapiens OX=9606 GN=PRC1 PE=1 SV=2	1	20	20	20	20	20	20	44.7	44.7	44.7	71.606	620	620	11.5	2	1	2	4	2		1	1	2		2					1	1		1	5		2	2		0	323.31	8440500	13560000
O43665	O43665	4	4	4	Regulator of G-protein signaling 10	RGS10	sp|O43665|RGS10_HUMAN Regulator of G-protein signaling 10 OS=Homo sapiens OX=9606 GN=RGS10 PE=1 SV=3	1	4	4	4	4	4	4	34.8	34.8	34.8	21.21	181	181	15.8						1	1													1		1		1	0	105.24	1202100	1357100
O43670	O43670	4	4	4	BUB3-interacting and GLEBS motif-containing protein ZNF207	ZNF207	sp|O43670|ZN207_HUMAN BUB3-interacting and GLEBS motif-containing protein ZNF207 OS=Homo sapiens OX=9606 GN=ZNF207 PE=1 SV=1	1	4	4	4	4	4	4	10.5	10.5	10.5	50.75	478	478	12.6						1							2	1			1								0	123.17	2590600	3077900
O43674	O43674	5	5	5	NADH dehydrogenase [ubiquinone] 1 beta subcomplex subunit 5, mitochondrial	NDUFB5	sp|O43674|NDUB5_HUMAN NADH dehydrogenase [ubiquinone] 1 beta subcomplex subunit 5, mitochondrial OS=Homo sapiens OX=9606 GN=NDUFB5 PE=1 SV=1	1	5	5	5	5	5	5	23.3	23.3	23.3	21.75	189	189	10.2			1	1	1														1	1					0	18.609	3220900	4454600
O43676	O43676	3	3	3	NADH dehydrogenase [ubiquinone] 1 beta subcomplex subunit 3	NDUFB3	sp|O43676|NDUB3_HUMAN NADH dehydrogenase [ubiquinone] 1 beta subcomplex subunit 3 OS=Homo sapiens OX=9606 GN=NDUFB3 PE=1 SV=3	1	3	3	3	3	3	3	26.5	26.5	26.5	11.402	98	98	14.2	1														1					1	1				0	11.129	2655300	3103300
O43677	O43677	1	1	1	NADH dehydrogenase [ubiquinone] 1 subunit C1, mitochondrial	NDUFC1	sp|O43677|NDUC1_HUMAN NADH dehydrogenase [ubiquinone] 1 subunit C1, mitochondrial OS=Homo sapiens OX=9606 GN=NDUFC1 PE=1 SV=1	1	1	1	1	1	1	1	13.2	13.2	13.2	8.7341	76	76	23																							1		0.0016707	2.4878	368500	400610
O43678	O43678	5	5	5	NADH dehydrogenase [ubiquinone] 1 alpha subcomplex subunit 2	NDUFA2	sp|O43678|NDUA2_HUMAN NADH dehydrogenase [ubiquinone] 1 alpha subcomplex subunit 2 OS=Homo sapiens OX=9606 GN=NDUFA2 PE=1 SV=3	1	5	5	5	5	5	5	49.5	49.5	49.5	10.921	99	99	20.7																2						1	2	1	0	18.054	8213000	10465000
O43681	O43681	6	6	6	ATPase ASNA1	ASNA1	sp|O43681|GET3_HUMAN ATPase GET3 OS=Homo sapiens OX=9606 GN=GET3 PE=1 SV=2	1	6	6	6	6	6	6	16.7	16.7	16.7	38.792	348	348	14.9										1			2	2	1					2					0	57.286	2307400	2937700
O43684	O43684	19	19	19	Mitotic checkpoint protein BUB3	BUB3	sp|O43684|BUB3_HUMAN Mitotic checkpoint protein BUB3 OS=Homo sapiens OX=9606 GN=BUB3 PE=1 SV=1	1	19	19	19	19	19	19	62.8	62.8	62.8	37.154	328	328	13.7	1	1	1		2			3	3	1	1	1	3		3		2	1	1	1	1		3	3	0	286.84	38623000	46260000
O43707	O43707	87	87	56	Alpha-actinin-4	ACTN4	sp|O43707|ACTN4_HUMAN Alpha-actinin-4 OS=Homo sapiens OX=9606 GN=ACTN4 PE=1 SV=2	1	87	87	56	87	87	56	75.2	75.2	55.9	104.85	911	911	14.1	4	7	4	5	6	18	8	10	12	7	17	14	16	8	22	18	19	17	23	23	5	13	8	11	0	323.31	406280000	604830000
O43708	O43708	2	2	2	Maleylacetoacetate isomerase	GSTZ1	sp|O43708|MAAI_HUMAN Maleylacetoacetate isomerase OS=Homo sapiens OX=9606 GN=GSTZ1 PE=1 SV=3	1	2	2	2	2	2	2	10.6	10.6	10.6	24.212	216	216	10							1						1												0	17.923	903260	1281800
O43709	O43709	5	5	5	Probable 18S rRNA (guanine-N(7))-methyltransferase	WBSCR22	sp|O43709|BUD23_HUMAN Probable 18S rRNA (guanine-N(7))-methyltransferase OS=Homo sapiens OX=9606 GN=BUD23 PE=1 SV=2	1	5	5	5	5	5	5	23.5	23.5	23.5	31.88	281	281	17.4								1									1	1	2	1	1				0	42.911	6711300	6091200
O43716	O43716	2	2	2	Glutamyl-tRNA(Gln) amidotransferase subunit C, mitochondrial	GATC	sp|O43716|GATC_HUMAN Glutamyl-tRNA(Gln) amidotransferase subunit C, mitochondrial OS=Homo sapiens OX=9606 GN=GATC PE=1 SV=1	1	2	2	2	2	2	2	22.1	22.1	22.1	15.086	136	136	12		1																				1			0	8.2977	251190	258490
O43719	O43719	26	26	26	HIV Tat-specific factor 1	HTATSF1	sp|O43719|HTSF1_HUMAN HIV Tat-specific factor 1 OS=Homo sapiens OX=9606 GN=HTATSF1 PE=1 SV=1	1	26	26	26	26	26	26	38	38	38	85.852	755	755	10.5	2	2	3		2	3	4	1	2		2		3	3		2	1	1	1			1	2	1	0	323.31	15902000	18854000
O43739	O43739	3	1	1	Cytohesin-3	CYTH3	sp|O43739|CYH3_HUMAN Cytohesin-3 OS=Homo sapiens OX=9606 GN=CYTH3 PE=1 SV=2	1	3	1	1	3	1	1	7.2	2	2	46.348	400	400	24																								1	0.0077451	1.7244	71600	109360
O43747	O43747	22	22	22	AP-1 complex subunit gamma-1	AP1G1	sp|O43747|AP1G1_HUMAN AP-1 complex subunit gamma-1 OS=Homo sapiens OX=9606 GN=AP1G1 PE=1 SV=5	1	22	22	22	22	22	22	29.6	29.6	29.6	91.35	822	822	13.8		4			2	1		1					2	4	3	2		1	2	2	1	2		2	0	185.01	14859000	18071000
O43752	O43752	1	1	1	Syntaxin-6	STX6	sp|O43752|STX6_HUMAN Syntaxin-6 OS=Homo sapiens OX=9606 GN=STX6 PE=1 SV=1	1	1	1	1	1	1	1	9.8	9.8	9.8	29.176	255	255	4				1																					0	7.4156	102280	104670
O43759	O43759	1	1	1	Synaptogyrin-1	SYNGR1	sp|O43759|SNG1_HUMAN Synaptogyrin-1 OS=Homo sapiens OX=9606 GN=SYNGR1 PE=1 SV=2	1	1	1	1	1	1	1	4.3	4.3	4.3	25.455	233	233	8.5								1	1																0.0028392	2.1417	0	0
O43760	O43760	5	5	5	Synaptogyrin-2	SYNGR2	sp|O43760|SNG2_HUMAN Synaptogyrin-2 OS=Homo sapiens OX=9606 GN=SYNGR2 PE=1 SV=1	1	5	5	5	5	5	5	21	21	21	24.81	224	224	12.8		1												1	1	1	1								0	25.562	4129900	5130900
O43761	O43761	2	2	2	Synaptogyrin-3	SYNGR3	sp|O43761|SNG3_HUMAN Synaptogyrin-3 OS=Homo sapiens OX=9606 GN=SYNGR3 PE=1 SV=2	1	2	2	2	2	2	2	9.6	9.6	9.6	24.555	229	229	11.5			1																	1					0	12.644	111310	218410
O43765	O43765	11	11	11	Small glutamine-rich tetratricopeptide repeat-containing protein alpha	SGTA	sp|O43765|SGTA_HUMAN Small glutamine-rich tetratricopeptide repeat-containing protein alpha OS=Homo sapiens OX=9606 GN=SGTA PE=1 SV=1	1	11	11	11	11	11	11	34.5	34.5	34.5	34.063	313	313	12.2	1	1	1							1	1	1	1	1	2	1	2	1	1						0	132.16	12040000	12230000
O43768	O43768	6	6	5	Alpha-endosulfine	ENSA	sp|O43768|ENSA_HUMAN Alpha-endosulfine OS=Homo sapiens OX=9606 GN=ENSA PE=1 SV=1	1	6	6	5	6	6	5	61.2	61.2	52.1	13.389	121	121	13.8	1	2								2							1	1	1		2	1	1		0	50.265	8999900	13290000
O43776	O43776	26	26	26	Asparagine--tRNA ligase, cytoplasmic	NARS	sp|O43776|SYNC_HUMAN Asparagine--tRNA ligase, cytoplasmic OS=Homo sapiens OX=9606 GN=NARS1 PE=1 SV=1	1	26	26	26	26	26	26	51.1	51.1	51.1	62.942	548	548	14.6				1	2	1	1	5	5	1	2	3	2	1		2	5	6	4	3	1	3	3	1	0	323.31	65723000	93561000
O43795;Q8N1T3	O43795	45;1	45;1	43;1	Unconventional myosin-Ib	MYO1B	sp|O43795|MYO1B_HUMAN Unconventional myosin-Ib OS=Homo sapiens OX=9606 GN=MYO1B PE=1 SV=3	2	45	45	43	45	45	43	43	43	42	131.98	1136	1136;1032	15.2		2	1		2	1	1	1	1	1	1	1	6	3	6	13	5	5	1	1	2	4	2	3	0	323.31	53706000	76780000
O43805	O43805	3	3	3	Sjoegren syndrome nuclear autoantigen 1	SSNA1	sp|O43805|SSNA1_HUMAN Sjoegren syndrome nuclear autoantigen 1 OS=Homo sapiens OX=9606 GN=SSNA1 PE=1 SV=2	1	3	3	3	3	3	3	26.9	26.9	26.9	13.596	119	119	15.7					1															1		1			0	5.3171	671140	832560
O43808	O43808	1	1	1	Peroxisomal membrane protein PMP34	SLC25A17	sp|O43808|PM34_HUMAN Peroxisomal membrane protein PMP34 OS=Homo sapiens OX=9606 GN=SLC25A17 PE=1 SV=1	1	1	1	1	1	1	1	5.9	5.9	5.9	34.566	307	307	14														1											0	70.264	267110	360300
O43809	O43809	6	6	6	Cleavage and polyadenylation specificity factor subunit 5	NUDT21	sp|O43809|CPSF5_HUMAN Cleavage and polyadenylation specificity factor subunit 5 OS=Homo sapiens OX=9606 GN=NUDT21 PE=1 SV=1	1	6	6	6	6	6	6	27.3	27.3	27.3	26.227	227	227	13.9						1							2		3					1					0	46.031	4102400	5550000
O43813	O43813	5	5	5	LanC-like protein 1	LANCL1	sp|O43813|LANC1_HUMAN Glutathione S-transferase LANCL1 OS=Homo sapiens OX=9606 GN=LANCL1 PE=1 SV=1	1	5	5	5	5	5	5	19	19	19	45.283	399	399	13.5				1	1										1	1				1	1				0	77.047	5002100	6301800
O43815	O43815	16	16	15	Striatin	STRN	sp|O43815|STRN_HUMAN Striatin OS=Homo sapiens OX=9606 GN=STRN PE=1 SV=4	1	16	16	15	16	16	15	29.5	29.5	28.6	86.131	780	780	12.4	2		1				2	3	2	1			2	1		1	1	1	1				4		0	239.18	4717200	5339300
O43818	O43818	8	8	8	U3 small nucleolar RNA-interacting protein 2	RRP9	sp|O43818|U3IP2_HUMAN U3 small nucleolar RNA-interacting protein 2 OS=Homo sapiens OX=9606 GN=RRP9 PE=1 SV=1	1	8	8	8	8	8	8	22.3	22.3	22.3	51.84	475	475	15.6							1	1	1						1	1	1	1		1		1		1	0	61.742	14558000	19542000
O43819	O43819	6	6	6	Protein SCO2 homolog, mitochondrial	SCO2	sp|O43819|SCO2_HUMAN Protein SCO2 homolog, mitochondrial OS=Homo sapiens OX=9606 GN=SCO2 PE=1 SV=3	1	6	6	6	6	6	6	33.8	33.8	33.8	29.81	266	266	14				2			1			1			1							3	2				0	112.33	2187100	2726300
O43823	O43823	8	8	8	A-kinase anchor protein 8	AKAP8	sp|O43823|AKAP8_HUMAN A-kinase anchor protein 8 OS=Homo sapiens OX=9606 GN=AKAP8 PE=1 SV=1	1	8	8	8	8	8	8	19.7	19.7	19.7	76.107	692	692	12.8		1	1							1			1	2		1	1	1			1				0	221.04	4296500	5479100
O43824	O43824	3	3	3	Putative GTP-binding protein 6	GTPBP6	sp|O43824|GTPB6_HUMAN Putative GTP-binding protein 6 OS=Homo sapiens OX=9606 GN=GTPBP6 PE=2 SV=4	1	3	3	3	3	3	3	6.4	6.4	6.4	56.897	516	516	12.4								1	1		1	1										1			0	15.54	5436000	6336100
O43826	O43826	1	1	1	Glucose-6-phosphate translocase	SLC37A4	sp|O43826|G6PT1_HUMAN Glucose-6-phosphate exchanger SLC37A4 OS=Homo sapiens OX=9606 GN=SLC37A4 PE=1 SV=1	1	1	1	1	1	1	1	2.3	2.3	2.3	46.36	429	429	3			1																						1	-2	84157	105400
O43837	O43837	11	11	11	Isocitrate dehydrogenase [NAD] subunit beta, mitochondrial	IDH3B	sp|O43837|IDH3B_HUMAN Isocitrate dehydrogenase [NAD] subunit beta, mitochondrial OS=Homo sapiens OX=9606 GN=IDH3B PE=1 SV=2	1	11	11	11	11	11	11	39	39	39	42.183	385	385	12.4	1				1		1	1	1	2		1	1	1		1	1	1	2		1				0	223.41	16600000	17801000
O43847	O43847	14	14	14	Nardilysin	NRD1	sp|O43847|NRDC_HUMAN Nardilysin OS=Homo sapiens OX=9606 GN=NRDC PE=1 SV=3	1	14	14	14	14	14	14	16.8	16.8	16.8	131.7	1151	1151	11.8	1	1		1	1	2	1			1			2	1	1	1	1	1	1			1		1	0	323.31	9677200	10899000
O43852	O43852	23	23	23	Calumenin	CALU	sp|O43852|CALU_HUMAN Calumenin OS=Homo sapiens OX=9606 GN=CALU PE=1 SV=2	1	23	23	23	23	23	23	67	67	67	37.106	315	315	10.5	4	3		1	3	5	3			1	2	1	2	6	1				1	2	1	1	2	1	0	323.31	12550000	13787000
O43861	O43861	1	1	1	Probable phospholipid-transporting ATPase IIB	ATP9B	sp|O43861|ATP9B_HUMAN Probable phospholipid-transporting ATPase IIB OS=Homo sapiens OX=9606 GN=ATP9B PE=2 SV=4	1	1	1	1	1	1	1	1.8	1.8	1.8	129.3	1147	1147	1	1																								0	16.939	46908	61173
O43865	O43865	20	20	14	Putative adenosylhomocysteinase 2	AHCYL1	sp|O43865|SAHH2_HUMAN S-adenosylhomocysteine hydrolase-like protein 1 OS=Homo sapiens OX=9606 GN=AHCYL1 PE=1 SV=2	1	20	20	14	20	20	14	45.8	45.8	34.3	58.951	530	530	13.9	2			2	2	1				1			3	3		2	1	1	2		4	2		1	0	323.31	25994000	34186000
O43896	O43896	7	5	5	Kinesin-like protein KIF1C	KIF1C	sp|O43896|KIF1C_HUMAN Kinesin-like protein KIF1C OS=Homo sapiens OX=9606 GN=KIF1C PE=1 SV=3	1	7	5	5	7	5	5	8.9	7.1	7.1	122.95	1103	1103	9.14	1		1					1	1		1	1								1					0	59.663	3161500	2929300
O43900	O43900	3	3	3	Prickle-like protein 3	PRICKLE3	sp|O43900|PRIC3_HUMAN Prickle planar cell polarity protein 3 OS=Homo sapiens OX=9606 GN=PRICKLE3 PE=1 SV=2	1	3	3	3	3	3	3	9.4	9.4	9.4	68.608	615	615	22.3																					1	1		1	0	51.757	191680	266700
O43913	O43913	3	3	3	Origin recognition complex subunit 5	ORC5	sp|O43913|ORC5_HUMAN Origin recognition complex subunit 5 OS=Homo sapiens OX=9606 GN=ORC5 PE=1 SV=1	1	3	3	3	3	3	3	6.4	6.4	6.4	50.282	435	435	14											2	2												1	0	6.0876	1287400	1544400
O43920	O43920	5	5	5	NADH dehydrogenase [ubiquinone] iron-sulfur protein 5	NDUFS5	sp|O43920|NDUS5_HUMAN NADH dehydrogenase [ubiquinone] iron-sulfur protein 5 OS=Homo sapiens OX=9606 GN=NDUFS5 PE=1 SV=3	1	5	5	5	5	5	5	43.4	43.4	43.4	12.517	106	106	10.4				1		1				1						2									0	87.901	2268800	2999000
O43924	O43924	3	3	3	Retinal rod rhodopsin-sensitive cGMP 3,5-cyclic phosphodiesterase subunit delta	PDE6D	sp|O43924|PDE6D_HUMAN Retinal rod rhodopsin-sensitive cGMP 3,5-cyclic phosphodiesterase subunit delta OS=Homo sapiens OX=9606 GN=PDE6D PE=1 SV=1	1	3	3	3	3	3	3	28.7	28.7	28.7	17.42	150	150	6.2		1	1			2								1											0	92.953	1113400	1302900
O43933	O43933	4	4	4	Peroxisome biogenesis factor 1	PEX1	sp|O43933|PEX1_HUMAN Peroxisome biogenesis factor 1 OS=Homo sapiens OX=9606 GN=PEX1 PE=1 SV=1	1	4	4	4	4	4	4	3.5	3.5	3.5	142.87	1283	1283	7		1			1			1					1												0	7.3627	998650	1239600
O60216	O60216	14	14	13	Double-strand-break repair protein rad21 homolog	RAD21	sp|O60216|RAD21_HUMAN Double-strand-break repair protein rad21 homolog OS=Homo sapiens OX=9606 GN=RAD21 PE=1 SV=2	1	14	14	13	14	14	13	33.6	33.6	32.3	71.689	631	631	16.5				1			1			1		1		2	2	1			1	1	2	1	1	2	0	323.31	5893700	7348400
O60218	O60218	32	32	21	Aldo-keto reductase family 1 member B10	AKR1B10	sp|O60218|AK1BA_HUMAN Aldo-keto reductase family 1 member B10 OS=Homo sapiens OX=9606 GN=AKR1B10 PE=1 SV=2	1	32	32	21	32	32	21	83.9	83.9	55.7	36.019	316	316	14.7		1	3	2	3	6	6	5	7	2	7	6	15	11	10	9	10	9	10	10	6	7	2	10	0	323.31	336430000	438050000
O60229	O60229	3	1	1	Kalirin	KALRN	sp|O60229|KALRN_HUMAN Kalirin OS=Homo sapiens OX=9606 GN=KALRN PE=1 SV=3	1	3	1	1	3	1	1	0.9	0.4	0.4	340.26	2986	2986	21.5																					1	1			0.0018149	2.3695	202590	283830
O60231	O60231	21	21	21	Putative pre-mRNA-splicing factor ATP-dependent RNA helicase DHX16	DHX16	sp|O60231|DHX16_HUMAN Pre-mRNA-splicing factor ATP-dependent RNA helicase DHX16 OS=Homo sapiens OX=9606 GN=DHX16 PE=1 SV=2	1	21	21	21	21	21	21	21.7	21.7	21.7	119.26	1041	1041	12.4		5					3	1	1	1	3	1	1	1						4	2	1		2	0	323.31	7881800	9074900
O60232	O60232	3	3	3	Sjoegren syndrome/scleroderma autoantigen 1	SSSCA1	sp|O60232|ZNRD2_HUMAN Protein ZNRD2 OS=Homo sapiens OX=9606 GN=ZNRD2 PE=1 SV=1	1	3	3	3	3	3	3	31.2	31.2	31.2	21.474	199	199	6.17	1				2			1	2																0	130.72	842630	943560
O60237	O60237	3	1	1	Protein phosphatase 1 regulatory subunit 12B	PPP1R12B	sp|O60237|MYPT2_HUMAN Protein phosphatase 1 regulatory subunit 12B OS=Homo sapiens OX=9606 GN=PPP1R12B PE=1 SV=2	1	3	1	1	3	1	1	1.9	0.9	0.9	110.4	982	982	11											1														0.001816	2.3792	0	0
O60244	O60244	4	4	4	Mediator of RNA polymerase II transcription subunit 14	MED14	sp|O60244|MED14_HUMAN Mediator of RNA polymerase II transcription subunit 14 OS=Homo sapiens OX=9606 GN=MED14 PE=1 SV=2	1	4	4	4	4	4	4	3.8	3.8	3.8	160.6	1454	1454	11.2						1					1	1	1	1											0	56.892	2517100	2980600
O60256	O60256	11	10	10	Phosphoribosyl pyrophosphate synthase-associated protein 2	PRPSAP2	sp|O60256|KPRB_HUMAN Phosphoribosyl pyrophosphate synthase-associated protein 2 OS=Homo sapiens OX=9606 GN=PRPSAP2 PE=1 SV=1	1	11	10	10	11	10	10	40.7	36.9	36.9	40.925	369	369	11.2				1	2	1		1					2	1	2	1					1				0	213.16	11660000	13711000
O60264	O60264	35	35	24	SWI/SNF-related matrix-associated actin-dependent regulator of chromatin subfamily A member 5	SMARCA5	sp|O60264|SMCA5_HUMAN SWI/SNF-related matrix-associated actin-dependent regulator of chromatin subfamily A member 5 OS=Homo sapiens OX=9606 GN=SMARCA5 PE=1 SV=1	1	35	35	24	35	35	24	38.4	38.4	28.5	121.9	1052	1052	11.9	4	2	1	4	2	1	1	1	2		2	2	3	3	3	3	3	2	1	1	1	1	2	2	0	323.31	45798000	59008000
O60266	O60266	1	1	1	Adenylate cyclase type 3	ADCY3	sp|O60266|ADCY3_HUMAN Adenylate cyclase type 3 OS=Homo sapiens OX=9606 GN=ADCY3 PE=1 SV=3	1	1	1	1	1	1	1	1	1	1	128.96	1144	1144	15															1										0.00031817	3.7145	0	0
O60269	O60269	1	1	1	G protein-regulated inducer of neurite outgrowth 2	GPRIN2	sp|O60269|GRIN2_HUMAN G protein-regulated inducer of neurite outgrowth 2 OS=Homo sapiens OX=9606 GN=GPRIN2 PE=1 SV=2	1	1	1	1	1	1	1	4.6	4.6	4.6	47.45	458	458	4				1																					0	7.5943	163020	155990
O60271;Q9UPT6	O60271	40;2	40;2	40;2	C-Jun-amino-terminal kinase-interacting protein 4	SPAG9	sp|O60271|JIP4_HUMAN C-Jun-amino-terminal kinase-interacting protein 4 OS=Homo sapiens OX=9606 GN=SPAG9 PE=1 SV=4	2	40	40	40	40	40	40	37.5	37.5	37.5	146.2	1321	1321;1336	12.1		2	2	9	4	2		2	1	2	2	2	3		4	4	3	3	5	2	1		1	3	0	323.31	38857000	49688000
O60285	O60285	1	1	1	NUAK family SNF1-like kinase 1	NUAK1	sp|O60285|NUAK1_HUMAN NUAK family SNF1-like kinase 1 OS=Homo sapiens OX=9606 GN=NUAK1 PE=1 SV=1	1	1	1	1	1	1	1	2.6	2.6	2.6	74.304	661	661	7							1																		0	36.576	97193	295390
O60287	O60287	10	10	10	Nucleolar pre-ribosomal-associated protein 1	URB1	sp|O60287|NPA1P_HUMAN Nucleolar pre-ribosomal-associated protein 1 OS=Homo sapiens OX=9606 GN=URB1 PE=1 SV=4	1	10	10	10	10	10	10	6.3	6.3	6.3	254.39	2271	2271	13.9	1		1	1			2				2			2		1	1						2	3	0	152.87	1967400	2290800
O60291	O60291	2	2	2	E3 ubiquitin-protein ligase MGRN1	MGRN1	sp|O60291|MGRN1_HUMAN E3 ubiquitin-protein ligase MGRN1 OS=Homo sapiens OX=9606 GN=MGRN1 PE=1 SV=2	1	2	2	2	2	2	2	5.8	5.8	5.8	60.752	552	552	20																				2					0	73.633	106330	135350
O60292;Q9P2F8	O60292	19;1	19;1	18;0	Signal-induced proliferation-associated 1-like protein 3	SIPA1L3	sp|O60292|SI1L3_HUMAN Signal-induced proliferation-associated 1-like protein 3 OS=Homo sapiens OX=9606 GN=SIPA1L3 PE=1 SV=3	2	19	19	18	19	19	18	14.8	14.8	14.2	194.61	1781	1781;1722	11.8	3	3	1		2	1				2			1	2	1		3	1	2	2	1	1		1	0	323.31	10698000	9984000
O60293	O60293	8	8	8	Zinc finger C3H1 domain-containing protein	ZFC3H1	sp|O60293|ZC3H1_HUMAN Zinc finger C3H1 domain-containing protein OS=Homo sapiens OX=9606 GN=ZFC3H1 PE=1 SV=3	1	8	8	8	8	8	8	5.3	5.3	5.3	226.35	1989	1989	10.8			2		1				1	1			1							1			1		0	49.2	1272500	1927200
O60306	O60306	15	15	14	Intron-binding protein aquarius	AQR	sp|O60306|AQR_HUMAN RNA helicase aquarius OS=Homo sapiens OX=9606 GN=AQR PE=1 SV=4	1	15	15	14	14	14	14	12.2	12.2	11.6	171.29	1485	1485	14.8					2		1			1			4		1				1		1	4			0	184.14	5585700	6293700
O60313	O60313	21	21	21	Dynamin-like 120 kDa protein, mitochondrial;Dynamin-like 120 kDa protein, form S1	OPA1	sp|O60313|OPA1_HUMAN Dynamin-like 120 kDa protein, mitochondrial OS=Homo sapiens OX=9606 GN=OPA1 PE=1 SV=3	1	21	21	21	21	21	21	25.5	25.5	25.5	111.63	960	960	12.9	1	2	1					2	2	3	3	1	4				1	2	1	1	1	1	1	2	0	323.31	7778600	9455200
O60318	O60318	8	8	8	Germinal-center associated nuclear protein	MCM3AP	sp|O60318|GANP_HUMAN Germinal-center associated nuclear protein OS=Homo sapiens OX=9606 GN=MCM3AP PE=1 SV=2	1	8	8	8	8	8	8	7	7	7	218.4	1980	1980	9.18	1	1				1	3	1	1			1						1						1	0	104.15	969120	1239000
O60333	O60333	8	8	5	Kinesin-like protein KIF1B	KIF1B	sp|O60333|KIF1B_HUMAN Kinesin-like protein KIF1B OS=Homo sapiens OX=9606 GN=KIF1B PE=1 SV=5	1	8	8	5	8	8	5	7.8	7.8	5.5	204.47	1816	1816	9.9		1				1	2		1	1	1	2											1		0	108.4	2234000	2653700
O60341	O60341	10	10	10	Lysine-specific histone demethylase 1A	KDM1A	sp|O60341|KDM1A_HUMAN Lysine-specific histone demethylase 1A OS=Homo sapiens OX=9606 GN=KDM1A PE=1 SV=2	1	10	10	10	10	10	10	17.4	17.4	17.4	92.902	852	852	13.9							2		1		2	1		1	3		1	1				2			0	85.159	4404700	5003000
O60343	O60343	11	11	11	TBC1 domain family member 4	TBC1D4	sp|O60343|TBCD4_HUMAN TBC1 domain family member 4 OS=Homo sapiens OX=9606 GN=TBC1D4 PE=1 SV=2	1	11	11	11	11	11	11	11.6	11.6	11.6	146.56	1298	1298	11.9	1							2	3		2	2	2	1			1				1		1		0	223.29	2110400	2602700
O60353	O60353	2	2	2	Frizzled-6	FZD6	sp|O60353|FZD6_HUMAN Frizzled-6 OS=Homo sapiens OX=9606 GN=FZD6 PE=1 SV=2	1	2	2	2	2	2	2	5.4	5.4	5.4	79.291	706	706	12		1																				1			0	32.666	214410	472460
O60383	O60383	1	1	1	Growth/differentiation factor 9	GDF9	sp|O60383|GDF9_HUMAN Growth/differentiation factor 9 OS=Homo sapiens OX=9606 GN=GDF9 PE=1 SV=1	1	1	1	1	1	1	1	2.6	2.6	2.6	51.443	454	454	3			1																						1	-2	205120	200100
O60423	O60423	1	1	1	Phospholipid-transporting ATPase IK	ATP8B3	sp|O60423|AT8B3_HUMAN Phospholipid-transporting ATPase IK OS=Homo sapiens OX=9606 GN=ATP8B3 PE=2 SV=4	1	1	1	1	1	1	1	1.6	1.6	1.6	146.75	1300	1300	21.6																				1	2	1		1	1	-2	1985200	1150900
O60427	O60427	4	4	4	Fatty acid desaturase 1	FADS1	sp|O60427|FADS1_HUMAN Acyl-CoA (8-3)-desaturase OS=Homo sapiens OX=9606 GN=FADS1 PE=1 SV=3	1	4	4	4	4	4	4	8.1	8.1	8.1	51.964	444	444	13		1										1			1								1		0	9.8088	656920	637870
O60437	O60437	17	17	17	Periplakin	PPL	sp|O60437|PEPL_HUMAN Periplakin OS=Homo sapiens OX=9606 GN=PPL PE=1 SV=4	1	17	17	17	17	17	17	11.8	11.8	11.8	204.74	1756	1756	8.94	1	3	1	3	1		2				1	1	1						1	1	1			1	0	131.78	2567100	4465200
O60443	O60443	8	8	8	Non-syndromic hearing impairment protein 5	DFNA5	sp|O60443|GSDME_HUMAN Gasdermin-E OS=Homo sapiens OX=9606 GN=GSDME PE=1 SV=2	1	8	8	8	8	8	8	20.8	20.8	20.8	54.554	496	496	14.7							1	1	1				1	2					2	1				1	0	83.068	4606200	7241800
O60447	O60447	3	3	3	Ecotropic viral integration site 5 protein homolog	EVI5	sp|O60447|EVI5_HUMAN Ecotropic viral integration site 5 protein homolog OS=Homo sapiens OX=9606 GN=EVI5 PE=1 SV=3	1	3	3	3	3	3	3	5.7	5.7	5.7	92.948	810	810	15.8							1										1	1			1				0	13.441	1511100	1848900
O60462	O60462	14	14	14	Neuropilin-2	NRP2	sp|O60462|NRP2_HUMAN Neuropilin-2 OS=Homo sapiens OX=9606 GN=NRP2 PE=1 SV=3	1	14	14	14	14	14	14	22.6	22.6	22.6	104.83	931	931	11.9		1		1	1	1	1	1	1	1	2	2		2						3	2				0	244.12	4595600	7201700
O60469	O60469	1	1	1	Down syndrome cell adhesion molecule	DSCAM	sp|O60469|DSCAM_HUMAN Down syndrome cell adhesion molecule OS=Homo sapiens OX=9606 GN=DSCAM PE=1 SV=2	1	1	1	1	1	1	1	0.4	0.4	0.4	222.26	2012	2012	18																		1							1	-2	0	0
O60476	O60476	3	3	3	Mannosyl-oligosaccharide 1,2-alpha-mannosidase IB	MAN1A2	sp|O60476|MA1A2_HUMAN Mannosyl-oligosaccharide 1,2-alpha-mannosidase IB OS=Homo sapiens OX=9606 GN=MAN1A2 PE=1 SV=1	1	3	3	3	3	3	3	6.6	6.6	6.6	73.003	641	641	15.5						1											1	1			1				0	27.515	624590	721550
O60488	O60488	11	8	8	Long-chain-fatty-acid--CoA ligase 4	ACSL4	sp|O60488|ACSL4_HUMAN Long-chain-fatty-acid--CoA ligase 4 OS=Homo sapiens OX=9606 GN=ACSL4 PE=1 SV=2	1	11	8	8	11	8	8	19	14.1	14.1	79.187	711	711	9.2				2			2	1	1	1			1	1		1									0	144.12	4845300	5911700
O60493	O60493	9	9	9	Sorting nexin-3	SNX3	sp|O60493|SNX3_HUMAN Sorting nexin-3 OS=Homo sapiens OX=9606 GN=SNX3 PE=1 SV=3	1	9	9	9	9	9	9	34.6	34.6	34.6	18.762	162	162	16.4		1						1	1		1	1					1	1				3	2	1	0	118.19	12303000	16067000
O60499	O60499	6	6	6	Syntaxin-10	STX10	sp|O60499|STX10_HUMAN Syntaxin-10 OS=Homo sapiens OX=9606 GN=STX10 PE=1 SV=1	1	6	6	6	6	6	6	33.7	33.7	33.7	28.114	249	249	10.1			1			1		2	1		1			1								1			0	108.58	1106400	1397900
O60502	O60502	13	13	13	Protein O-GlcNAcase	MGEA5	sp|O60502|OGA_HUMAN Protein O-GlcNAcase OS=Homo sapiens OX=9606 GN=OGA PE=1 SV=2	1	13	13	13	13	13	13	15.7	15.7	15.7	102.91	916	916	11.2				1			1	3	3	1	2	1		1	1	3			1						0	61.345	7602500	10276000
O60504	O60504	5	5	5	Vinexin	SORBS3	sp|O60504|VINEX_HUMAN Vinexin OS=Homo sapiens OX=9606 GN=SORBS3 PE=1 SV=2	1	5	5	5	5	5	5	11.6	11.6	11.6	75.34	671	671	16										1		1			1		1	1						1	0	52.257	3704700	5425900
O60506	O60506	32	32	21	Heterogeneous nuclear ribonucleoprotein Q	SYNCRIP	sp|O60506|HNRPQ_HUMAN Heterogeneous nuclear ribonucleoprotein Q OS=Homo sapiens OX=9606 GN=SYNCRIP PE=1 SV=2	1	32	32	21	32	32	21	57	57	45.7	69.602	623	623	14.5	2	3	1	2	3			1	1	3	2	2	2	1	5	3	1	2	5	5	3	5	5		0	323.31	83895000	108450000
O60508	O60508	5	5	5	Pre-mRNA-processing factor 17	CDC40	sp|O60508|PRP17_HUMAN Pre-mRNA-processing factor 17 OS=Homo sapiens OX=9606 GN=CDC40 PE=1 SV=1	1	5	5	5	5	5	5	13.8	13.8	13.8	65.521	579	579	8.17			2			1	1			1										1					0	70.03	627450	732930
O60513	O60513	7	7	7	Beta-1,4-galactosyltransferase 4;N-acetyllactosamine synthase;Lactotriaosylceramide beta-1,4-galactosyltransferase	B4GALT4	sp|O60513|B4GT4_HUMAN Beta-1,4-galactosyltransferase 4 OS=Homo sapiens OX=9606 GN=B4GALT4 PE=1 SV=1	1	7	7	7	7	7	7	22.4	22.4	22.4	40.041	344	344	13.8		1									1	1	1	2						1				1	0	102.59	2095700	2038800
O60518	O60518	3	1	1	Ran-binding protein 6	RANBP6	sp|O60518|RNBP6_HUMAN Ran-binding protein 6 OS=Homo sapiens OX=9606 GN=RANBP6 PE=1 SV=2	1	3	1	1	3	1	1	3.1	1.4	1.4	124.71	1105	1105	24																								1	0.00016273	4.6146	100240	130400
O60524	O60524	11	11	11	Nuclear export mediator factor NEMF	NEMF	sp|O60524|NEMF_HUMAN Nuclear export mediator factor NEMF OS=Homo sapiens OX=9606 GN=NEMF PE=1 SV=4	1	11	11	11	11	11	11	11	11	11	122.95	1076	1076	13.8				3		1							2			1	2	2	1		1		1		0	72.993	6408500	8424900
O60547	O60547	6	6	6	GDP-mannose 4,6 dehydratase	GMDS	sp|O60547|GMDS_HUMAN GDP-mannose 4,6 dehydratase OS=Homo sapiens OX=9606 GN=GMDS PE=1 SV=1	1	6	6	6	6	6	6	21	21	21	41.949	372	372	11.3				1	1		1			1										1		1			0	58.307	1804900	2144200
O60551	O60551	2	1	1	Glycylpeptide N-tetradecanoyltransferase 2	NMT2	sp|O60551|NMT2_HUMAN Glycylpeptide N-tetradecanoyltransferase 2 OS=Homo sapiens OX=9606 GN=NMT2 PE=1 SV=1	1	2	1	1	2	1	1	5.4	4	4	56.98	498	498	20																				1					0	49.926	98425	109190
O60563	O60563	6	6	6	Cyclin-T1	CCNT1	sp|O60563|CCNT1_HUMAN Cyclin-T1 OS=Homo sapiens OX=9606 GN=CCNT1 PE=1 SV=1	1	6	6	6	6	6	6	12.4	12.4	12.4	80.684	726	726	15							1	1					1						1	1			1		0	91.489	1626000	2370400
O60566	O60566	3	3	3	Mitotic checkpoint serine/threonine-protein kinase BUB1 beta	BUB1B	sp|O60566|BUB1B_HUMAN Mitotic checkpoint serine/threonine-protein kinase BUB1 beta OS=Homo sapiens OX=9606 GN=BUB1B PE=1 SV=3	1	3	3	3	3	3	3	4.7	4.7	4.7	119.54	1050	1050	7.33					2							1													0	4.8887	242730	297680
O60568	O60568	11	11	11	Procollagen-lysine,2-oxoglutarate 5-dioxygenase 3	PLOD3	sp|O60568|PLOD3_HUMAN Multifunctional procollagen lysine hydroxylase and glycosyltransferase LH3 OS=Homo sapiens OX=9606 GN=PLOD3 PE=1 SV=1	1	11	11	11	11	11	11	16.8	16.8	16.8	84.784	738	738	13.3			1			1	1	1	1					2		2		2				2			0	78.038	8807100	10797000
O60573	O60573	4	4	4	Eukaryotic translation initiation factor 4E type 2	EIF4E2	sp|O60573|IF4E2_HUMAN Eukaryotic translation initiation factor 4E type 2 OS=Homo sapiens OX=9606 GN=EIF4E2 PE=1 SV=1	1	4	4	4	4	4	4	14.7	14.7	14.7	28.362	245	245	17														1		1		1		1					0	15.908	898950	1001200
O60610	O60610	33	33	33	Protein diaphanous homolog 1	DIAPH1	sp|O60610|DIAP1_HUMAN Protein diaphanous homolog 1 OS=Homo sapiens OX=9606 GN=DIAPH1 PE=1 SV=2	1	33	33	33	33	33	33	31	31	31	141.35	1272	1272	12.7		2	2		2	2	2	3	3	2	6	5	2	3	1	2	2		2	3	2	1		4	0	323.31	24513000	17840000
O60613	O60613	5	5	5	15 kDa selenoprotein	SEP15	sp|O60613|SEP15_HUMAN Selenoprotein F OS=Homo sapiens OX=9606 GN=SELENOF PE=1 SV=4	1	5	5	5	5	5	5	31.5	31.5	31.5	18.092	165	165	7.71			1				2	1	1	2															0	107.82	2754500	3691000
O60637	O60637	4	4	4	Tetraspanin-3	TSPAN3	sp|O60637|TSN3_HUMAN Tetraspanin-3 OS=Homo sapiens OX=9606 GN=TSPAN3 PE=2 SV=1	1	4	4	4	4	4	4	11.9	11.9	11.9	28.017	253	253	6.2	1					2	1				1														0	9.2227	3051900	6003900
O60645	O60645	6	6	6	Exocyst complex component 3	EXOC3	sp|O60645|EXOC3_HUMAN Exocyst complex component 3 OS=Homo sapiens OX=9606 GN=EXOC3 PE=1 SV=3	1	6	6	6	6	6	6	10.6	10.6	10.6	85.566	745	745	10.9	1			2							2	1								1				1	0	33.068	2171100	2921900
O60658	O60658	2	2	2	High affinity cAMP-specific and IBMX-insensitive 3,5-cyclic phosphodiesterase 8A	PDE8A	sp|O60658|PDE8A_HUMAN High affinity cAMP-specific and IBMX-insensitive 3,5-cyclic phosphodiesterase 8A OS=Homo sapiens OX=9606 GN=PDE8A PE=1 SV=2	1	2	2	2	2	2	2	4	4	4	93.303	829	829	6	1										1														0	22.789	131440	157430
O60664	O60664	24	24	24	Perilipin-3	PLIN3	sp|O60664|PLIN3_HUMAN Perilipin-3 OS=Homo sapiens OX=9606 GN=PLIN3 PE=1 SV=3	1	24	24	24	24	24	24	67.5	67.5	67.5	47.074	434	434	13.8	1	1	2	2		1	1	1	1	1	1	1	2	3	2	4	1	1	1	2	4	3		1	0	323.31	38378000	43322000
O60675;O15525;Q9ULX9	O60675	5;1;1	5;1;1	5;1;1	Transcription factor MafK	MAFK	sp|O60675|MAFK_HUMAN Transcription factor MafK OS=Homo sapiens OX=9606 GN=MAFK PE=1 SV=1	3	5	5	5	5	5	5	38.5	38.5	38.5	17.523	156	156;162;164	8.12	3							1	1	1							1	1							0	70.39	2375600	5815000
O60678	O60678	11	11	11	Protein arginine N-methyltransferase 3	PRMT3	sp|O60678|ANM3_HUMAN Protein arginine N-methyltransferase 3 OS=Homo sapiens OX=9606 GN=PRMT3 PE=1 SV=4	1	11	11	11	11	11	11	25	25	25	59.902	531	531	13.5					2	1				1	2	1		1	1		1	2					1	1	0	200.01	14282000	15609000
O60683	O60683	2	2	2	Peroxisome biogenesis factor 10	PEX10	sp|O60683|PEX10_HUMAN Peroxisome biogenesis factor 10 OS=Homo sapiens OX=9606 GN=PEX10 PE=1 SV=1	1	2	2	2	2	2	2	11.3	11.3	11.3	37.069	326	326	8							1	1	1																0	6.0932	538760	723170
O60684	O60684	16	11	8	Importin subunit alpha-7	KPNA6	sp|O60684|IMA7_HUMAN Importin subunit alpha-7 OS=Homo sapiens OX=9606 GN=KPNA6 PE=1 SV=1	1	16	11	8	15	10	8	32.5	22.9	17.2	60.029	536	536	10.9			4							2		1	2	1	1	1		1		1					0	52.71	3618400	4519400
O60701	O60701	41	41	41	UDP-glucose 6-dehydrogenase	UGDH	sp|O60701|UGDH_HUMAN UDP-glucose 6-dehydrogenase OS=Homo sapiens OX=9606 GN=UGDH PE=1 SV=1	1	41	41	41	41	41	41	80.6	80.6	80.6	55.023	494	494	13.9	3	2	2	4	9		1	5	5				5	6	5	13	7	4	4	6	7	6	2	2	0	323.31	181120000	254420000
O60716	O60716	38	38	37	Catenin delta-1	CTNND1	sp|O60716|CTND1_HUMAN Catenin delta-1 OS=Homo sapiens OX=9606 GN=CTNND1 PE=1 SV=1	1	38	38	37	37	37	37	48.5	48.5	46.7	108.17	968	968	13.3			2	3	4		2	5	5	7	3	4	1	1	1	2	5	5	4	5	3	3	2		0	323.31	47061000	73677000
O60729	O60729	1	1	1	Dual specificity protein phosphatase CDC14B	CDC14B	sp|O60729|CC14B_HUMAN Dual specificity protein phosphatase CDC14B OS=Homo sapiens OX=9606 GN=CDC14B PE=1 SV=1	1	1	1	1	1	1	1	2	2	2	56.801	498	498	11											1														1	-2	0	0
O60739	O60739	5	2	2	Eukaryotic translation initiation factor 1b	EIF1B	sp|O60739|EIF1B_HUMAN Eukaryotic translation initiation factor 1b OS=Homo sapiens OX=9606 GN=EIF1B PE=1 SV=2	1	5	2	2	5	2	2	63.7	29.2	29.2	12.823	113	113	9					1								1												0	40.929	131680	168720
O60749	O60749	16	15	15	Sorting nexin-2	SNX2	sp|O60749|SNX2_HUMAN Sorting nexin-2 OS=Homo sapiens OX=9606 GN=SNX2 PE=1 SV=2	1	16	15	15	16	15	15	28.3	26.2	26.2	58.47	519	519	12.1	4			2			1						1	1	3		1	2		1	1	2			0	267.32	16681000	19690000
O60762	O60762	7	7	7	Dolichol-phosphate mannosyltransferase subunit 1	DPM1	sp|O60762|DPM1_HUMAN Dolichol-phosphate mannosyltransferase subunit 1 OS=Homo sapiens OX=9606 GN=DPM1 PE=1 SV=1	1	7	7	7	7	7	7	23.8	23.8	23.8	29.634	260	260	13.6			1	1						1			2						1				1	1	0	33.017	5828900	7346400
O60763;REV__Q5VZ89	O60763	22;1	22;1	22;1	General vesicular transport factor p115	USO1	sp|O60763|USO1_HUMAN General vesicular transport factor p115 OS=Homo sapiens OX=9606 GN=USO1 PE=1 SV=2	2	22	22	22	22	22	22	28.9	28.9	28.9	107.89	962	962;1909	12.5	3	1			1	1		5	4	1			3	1		2	2	1	2	1	1		2	2	0	323.31	27899000	40557000
O60783	O60783	4	4	4	28S ribosomal protein S14, mitochondrial	MRPS14	sp|O60783|RT14_HUMAN 28S ribosomal protein S14, mitochondrial OS=Homo sapiens OX=9606 GN=MRPS14 PE=1 SV=1	1	4	4	4	4	4	4	30.5	30.5	30.5	15.139	128	128	14.1		1								1	1	1							1			1	1		0	50.745	1394400	1713400
O60784	O60784	6	6	6	Target of Myb protein 1	TOM1	sp|O60784|TOM1_HUMAN Target of Myb protein 1 OS=Homo sapiens OX=9606 GN=TOM1 PE=1 SV=2	1	6	6	6	6	6	6	25.4	25.4	25.4	53.818	492	492	9.29	1			1	2	1														1				1	0	181.6	1428700	2297500
O60814;P57053	O60814;P57053	13;12	13;12	0;0	Histone H2B type 1-K;Histone H2B type F-S	HIST1H2BK;H2BFS	sp|O60814|H2B1K_HUMAN Histone H2B type 1-K OS=Homo sapiens OX=9606 GN=H2BC12 PE=1 SV=3;sp|P57053|H2BFS_HUMAN Histone H2B type F-S OS=Homo sapiens OX=9606 GN=H2BS1 PE=1 SV=2	2	13	13	0	12	12	0	81	81	0	13.89	126	126;126	16.5			1				1	1	1	4	1	2	6	4	5	12	8	7	9	6	4	3	3	2	0	234.9	126490000	158410000
O60825;P16118	O60825	5;1	4;1	4;1	6-phosphofructo-2-kinase/fructose-2,6-bisphosphatase 2;6-phosphofructo-2-kinase;Fructose-2,6-bisphosphatase	PFKFB2	sp|O60825|F262_HUMAN 6-phosphofructo-2-kinase/fructose-2,6-bisphosphatase 2 OS=Homo sapiens OX=9606 GN=PFKFB2 PE=1 SV=2	2	5	4	4	5	4	4	10.9	8.9	8.9	58.476	505	505;471	12.5						1				1		1										1			0	16.855	1216300	1505700
O60826	O60826	13	13	13	Coiled-coil domain-containing protein 22	CCDC22	sp|O60826|CCD22_HUMAN Coiled-coil domain-containing protein 22 OS=Homo sapiens OX=9606 GN=CCDC22 PE=1 SV=1	1	13	13	13	13	13	13	28.7	28.7	28.7	70.755	627	627	12.4			1	1	1		2	1			1		1	1			2	1		1	2				0	246.87	5797400	7848000
O60828	O60828	5	5	5	Polyglutamine-binding protein 1	PQBP1	sp|O60828|PQBP1_HUMAN Polyglutamine-binding protein 1 OS=Homo sapiens OX=9606 GN=PQBP1 PE=1 SV=1	1	5	5	5	5	5	5	21.1	21.1	21.1	30.472	265	265	5.8	1			1	1				1	1															0	10.638	2810400	3580000
O60830	O60830	2	2	2	Mitochondrial import inner membrane translocase subunit Tim17-B	TIMM17B	sp|O60830|TI17B_HUMAN Mitochondrial import inner membrane translocase subunit Tim17-B OS=Homo sapiens OX=9606 GN=TIMM17B PE=1 SV=1	1	2	2	2	2	2	2	17.4	17.4	17.4	18.273	172	172	9.67								1	1			1													0	42.636	298100	435390
O60831	O60831	4	4	4	PRA1 family protein 2	PRAF2	sp|O60831|PRAF2_HUMAN PRA1 family protein 2 OS=Homo sapiens OX=9606 GN=PRAF2 PE=1 SV=1	1	4	4	4	4	4	4	17.4	17.4	17.4	19.258	178	178	17				1												1			1	1	1	1			0	77.083	2277400	3334500
O60832	O60832	20	20	19	H/ACA ribonucleoprotein complex subunit 4	DKC1	sp|O60832|DKC1_HUMAN H/ACA ribonucleoprotein complex subunit DKC1 OS=Homo sapiens OX=9606 GN=DKC1 PE=1 SV=3	1	20	20	19	19	19	19	41.2	41.2	41.1	57.673	514	514	14.1			1	1	2		1	1	1	1		2	4		1	3		1	1	3		1	1	2	0	107.36	18721000	24364000
O60841;Q9H2L5	O60841	36;1	36;1	36;1	Eukaryotic translation initiation factor 5B	EIF5B	sp|O60841|IF2P_HUMAN Eukaryotic translation initiation factor 5B OS=Homo sapiens OX=9606 GN=EIF5B PE=1 SV=4	2	36	36	36	36	36	36	29.4	29.4	29.4	138.83	1220	1220;321	13.1	2	3	3	3	1		1	2	2		2	1	4		2	4	4	4	3	3	1	3	3		0	311.82	55930000	68192000
O60869	O60869	14	14	14	Endothelial differentiation-related factor 1	EDF1	sp|O60869|EDF1_HUMAN Endothelial differentiation-related factor 1 OS=Homo sapiens OX=9606 GN=EDF1 PE=1 SV=1	1	14	14	14	14	14	14	58.1	58.1	58.1	16.368	148	148	14.8		1	1					1		1	1		2		4		1		2		1	1		2	0	82.72	26652000	28839000
O60870	O60870	5	5	5	DNA/RNA-binding protein KIN17	KIN	sp|O60870|KIN17_HUMAN DNA/RNA-binding protein KIN17 OS=Homo sapiens OX=9606 GN=KIN PE=1 SV=2	1	5	5	5	5	5	5	14.5	14.5	14.5	45.373	393	393	12		1		1	1										1							1		1	0	11.519	1500200	1757500
O60879	O60879	13	13	13	Protein diaphanous homolog 2	DIAPH2	sp|O60879|DIAP2_HUMAN Protein diaphanous homolog 2 OS=Homo sapiens OX=9606 GN=DIAPH2 PE=1 SV=1	1	13	13	13	13	13	13	13.2	13.2	13.2	125.57	1101	1101	9.07	1			1	1	1	3	2	2	1							2				1				0	215.16	4646900	4605700
O60884	O60884	19	19	19	DnaJ homolog subfamily A member 2	DNAJA2	sp|O60884|DNJA2_HUMAN DnaJ homolog subfamily A member 2 OS=Homo sapiens OX=9606 GN=DNAJA2 PE=1 SV=1	1	19	19	19	19	19	19	53.2	53.2	53.2	45.745	412	412	13.9		3	2		1		1	2	1			1	1		2	1	3	6	3	1	2		1	1	0	154.51	48377000	54770000
O60885;Q58F21	O60885	7;1	7;1	5;0	Bromodomain-containing protein 4	BRD4	sp|O60885|BRD4_HUMAN Bromodomain-containing protein 4 OS=Homo sapiens OX=9606 GN=BRD4 PE=1 SV=2	2	7	7	5	7	7	5	6.9	6.9	5.7	152.22	1362	1362;947	8.5	2	1		2									1								1	1			0	67.125	2349800	2948900
O60888	O60888	2	2	2	Protein CutA	CUTA	sp|O60888|CUTA_HUMAN Protein CutA OS=Homo sapiens OX=9606 GN=CUTA PE=1 SV=2	1	2	2	2	2	2	2	15.6	15.6	15.6	19.116	179	179	14.5										1									1						0	11.224	378050	518500
O60890	O60890	1	1	1	Oligophrenin-1	OPHN1	sp|O60890|OPHN1_HUMAN Oligophrenin-1 OS=Homo sapiens OX=9606 GN=OPHN1 PE=1 SV=1	1	1	1	1	1	1	1	1.6	1.6	1.6	91.64	802	802	4				1																					0.0010778	2.7908	0	0
O60907;Q9BQ87	O60907;Q9BQ87	3;2	2;2	2;2	F-box-like/WD repeat-containing protein TBL1X;F-box-like/WD repeat-containing protein TBL1Y	TBL1X;TBL1Y	sp|O60907|TBL1X_HUMAN F-box-like/WD repeat-containing protein TBL1X OS=Homo sapiens OX=9606 GN=TBL1X PE=1 SV=3;sp|Q9BQ87|TBL1Y_HUMAN F-box-like/WD repeat-containing protein TBL1Y OS=Homo sapiens OX=9606 GN=TBL1Y PE=1 SV=1	2	3	2	2	3	2	2	7.3	4.3	4.3	62.495	577	577;522	16.5									1															1	0.00016265	4.5963	733900	891580
O60921	O60921	1	1	1	Checkpoint protein HUS1	HUS1	sp|O60921|HUS1_HUMAN Checkpoint protein HUS1 OS=Homo sapiens OX=9606 GN=HUS1 PE=1 SV=1	1	1	1	1	1	1	1	5	5	5	31.691	280	280	14														1											0	5.3847	333900	329330
O60925	O60925	9	9	9	Prefoldin subunit 1	PFDN1	sp|O60925|PFD1_HUMAN Prefoldin subunit 1 OS=Homo sapiens OX=9606 GN=PFDN1 PE=1 SV=2	1	9	9	9	9	9	9	68.9	68.9	68.9	14.21	122	122	16.3								1	1		2	2	1			1			1	2		1	1	2	0	66.562	13702000	17703000
O60927	O60927	4	4	4	Protein phosphatase 1 regulatory subunit 11	PPP1R11	sp|O60927|PP1RB_HUMAN E3 ubiquitin-protein ligase PPP1R11 OS=Homo sapiens OX=9606 GN=PPP1R11 PE=1 SV=1	1	4	4	4	4	4	4	60.3	60.3	60.3	13.952	126	126	9	1				1						1	1				1									0	40.87	216530	222380
O60930	O60930	5	5	4	Ribonuclease H1	RNASEH1	sp|O60930|RNH1_HUMAN Ribonuclease H1 OS=Homo sapiens OX=9606 GN=RNASEH1 PE=1 SV=2	1	5	5	4	4	4	4	23.8	23.8	20.6	32.064	286	286	13.6					1			1			1	1		1								1	1		0	209.31	2504200	2417800
O60934	O60934	9	9	9	Nibrin	NBN	sp|O60934|NBN_HUMAN Nibrin OS=Homo sapiens OX=9606 GN=NBN PE=1 SV=1	1	9	9	9	9	9	9	14.6	14.6	14.6	84.958	754	754	6.56	2		1	2		1	1							1					1						0	51.285	2629500	3747600
O60936	O60936	5	5	5	Nucleolar protein 3	NOL3	sp|O60936|NOL3_HUMAN Nucleolar protein 3 OS=Homo sapiens OX=9606 GN=NOL3 PE=1 SV=2	1	5	5	5	5	5	5	30.8	30.8	30.8	22.629	208	208	10.4			1	1	1						1	1		1										1	0	228.3	1006600	1282100
O60941;Q9Y4J8	O60941	5;2	5;2	5;2	Dystrobrevin beta	DTNB	sp|O60941|DTNB_HUMAN Dystrobrevin beta OS=Homo sapiens OX=9606 GN=DTNB PE=1 SV=1	2	5	5	5	5	5	5	13.1	13.1	13.1	71.355	627	627;743	17.8			1																	2			2		0	180.43	565530	746380
O60942	O60942	6	6	6	mRNA-capping enzyme;Polynucleotide 5-triphosphatase;mRNA guanylyltransferase	RNGTT	sp|O60942|MCE1_HUMAN mRNA-capping enzyme OS=Homo sapiens OX=9606 GN=RNGTT PE=1 SV=1	1	6	6	6	6	6	6	12.9	12.9	12.9	68.556	597	597	8			2			1	1	1	1											1					0	130.48	1479100	1827400
P61571;Q69383;P61579;P61578;P61576;P61575;P61574;P61573;P61572;P61570;Q9UKH3;P61565;Q902F9;Q902F8;Q69384;O71037	P61571;Q69383;P61579;P61578;P61576;P61575;P61574;P61573;P61572;P61570;Q9UKH3;P61565;Q902F9;Q902F8;Q69384;O71037	1;1;1;1;1;1;1;1;1;1;1;1;1;1;1;1	1;1;1;1;1;1;1;1;1;1;1;1;1;1;1;1	1;1;1;1;1;1;1;1;1;1;1;1;1;1;1;1	Endogenous retrovirus group K member 21 Rec protein;Endogenous retrovirus group K member 6 Rec protein;Endogenous retrovirus group K member 25 Rec protein;Endogenous retrovirus group K member 16 Rec protein;Endogenous retrovirus group K member 104 Rec protein;Endogenous retrovirus group K member 8 Rec protein;Endogenous retrovirus group K member 113 Rec protein;Endogenous retrovirus group K membe…	ERVK-21;ERVK-6;ERVK-25;ERVK-16;HERV-K104;ERVK-8;HERVK_113;ERVK-9;ERVK-19	sp|P61571|REC21_HUMAN Endogenous retrovirus group K member 21 Rec protein OS=Homo sapiens OX=9606 GN=ERVK-21 PE=1 SV=1;sp|Q69383|REC6_HUMAN Endogenous retrovirus group K member 6 Rec protein OS=Homo sapiens OX=9606 GN=ERVK-6 PE=1 SV=1;sp|P61579|ERK25_HUMAN	16	1	1	1	1	1	1	6.7	6.7	6.7	11.722	104	104;105;105;105;105;105;105;105;105;661;698;698;699;699;699;699	21																					1				1	-2	0	0
O75027	O75027	4	4	4	ATP-binding cassette sub-family B member 7, mitochondrial	ABCB7	sp|O75027|ABCB7_HUMAN ATP-binding cassette sub-family B member 7, mitochondrial OS=Homo sapiens OX=9606 GN=ABCB7 PE=1 SV=2	1	4	4	4	4	4	4	7	7	7	82.64	752	752	13			1										1	1								1			0	32.163	691370	1031300
O75037	O75037	3	1	1	Kinesin-like protein KIF21B	KIF21B	sp|O75037|KI21B_HUMAN Kinesin-like protein KIF21B OS=Homo sapiens OX=9606 GN=KIF21B PE=1 SV=2	1	3	1	1	3	1	1	2.4	1.1	1.1	182.66	1637	1637	22																						2			1	-2	1232500	1221200
O75038	O75038	1	1	1	1-phosphatidylinositol 4,5-bisphosphate phosphodiesterase eta-2	PLCH2	sp|O75038|PLCH2_HUMAN 1-phosphatidylinositol 4,5-bisphosphate phosphodiesterase eta-2 OS=Homo sapiens OX=9606 GN=PLCH2 PE=1 SV=3	1	1	1	1	1	1	1	0.8	0.8	0.8	154.67	1416	1416	21																					1				1	-2	210440	309980
O75044;P0DJJ0	O75044;P0DJJ0	9;5	7;4	4;1	SLIT-ROBO Rho GTPase-activating protein 2;SLIT-ROBO Rho GTPase-activating protein 2C	SRGAP2;SRGAP2C	sp|O75044|SRGP2_HUMAN SLIT-ROBO Rho GTPase-activating protein 2 OS=Homo sapiens OX=9606 GN=SRGAP2 PE=1 SV=3;sp|P0DJJ0|SRG2C_HUMAN SLIT-ROBO Rho GTPase-activating protein 2C OS=Homo sapiens OX=9606 GN=SRGAP2C PE=1 SV=1	2	9	7	4	9	7	4	12.9	11	7.3	120.87	1071	1071;459	7.86		1		1		1	2	1													1				0	113.23	1139200	1465400
O75054	O75054	11	11	11	Immunoglobulin superfamily member 3	IGSF3	sp|O75054|IGSF3_HUMAN Immunoglobulin superfamily member 3 OS=Homo sapiens OX=9606 GN=IGSF3 PE=2 SV=3	1	11	11	11	11	11	11	12.2	12.2	12.2	135.19	1194	1194	10.8	3			1			1				1	1	2							1			1	1	0	47.921	1676100	2539100
O75063	O75063	4	4	4	Glycosaminoglycan xylosylkinase	FAM20B	sp|O75063|XYLK_HUMAN Glycosaminoglycan xylosylkinase OS=Homo sapiens OX=9606 GN=FAM20B PE=1 SV=1	1	4	4	4	4	4	4	14.4	14.4	14.4	46.432	409	409	19.5														1							2	1			0	24.711	839920	1053800
O75081	O75081	2	2	2	Protein CBFA2T3	CBFA2T3	sp|O75081|MTG16_HUMAN Protein CBFA2T3 OS=Homo sapiens OX=9606 GN=CBFA2T3 PE=1 SV=2	1	2	2	2	2	2	2	2.8	2.8	2.8	71.191	653	653	11				1														1							1	-2	1269300	1986400
O75083	O75083	35	35	35	WD repeat-containing protein 1	WDR1	sp|O75083|WDR1_HUMAN WD repeat-containing protein 1 OS=Homo sapiens OX=9606 GN=WDR1 PE=1 SV=4	1	35	35	35	35	35	35	67.8	67.8	67.8	66.193	606	606	14.9			1	1	1	3	1	1		2	7	10	2	1	3	11	10	6	6	5		2	1	2	0	323.31	80210000	121660000
O75094	O75094	4	4	4	Slit homolog 3 protein	SLIT3	sp|O75094|SLIT3_HUMAN Slit homolog 3 protein OS=Homo sapiens OX=9606 GN=SLIT3 PE=2 SV=3	1	4	4	4	4	4	4	5.2	5.2	5.2	167.71	1523	1523	12.6			1	1													1	1			1				0	34.063	1280500	1577400
O75106;Q16853	O75106;Q16853	1;1	1;1	1;1	Retina-specific copper amine oxidase;Membrane primary amine oxidase	AOC2;AOC3	sp|O75106|AOC2_HUMAN Retina-specific copper amine oxidase OS=Homo sapiens OX=9606 GN=AOC2 PE=1 SV=2;sp|Q16853|AOC3_HUMAN Membrane primary amine oxidase OS=Homo sapiens OX=9606 GN=AOC3 PE=1 SV=3	2	1	1	1	1	1	1	1.2	1.2	1.2	83.672	756	756;763	22																						1			0	5.5765	389030	243850
O75110	O75110	2	2	2	Probable phospholipid-transporting ATPase IIA	ATP9A	sp|O75110|ATP9A_HUMAN Probable phospholipid-transporting ATPase IIA OS=Homo sapiens OX=9606 GN=ATP9A PE=1 SV=3	1	2	2	2	2	2	2	2.8	2.8	2.8	118.58	1047	1047	14.5										1									1						0	9.361	460310	678030
O75113	O75113	4	4	4	NEDD4-binding protein 1	N4BP1	sp|O75113|N4BP1_HUMAN NEDD4-binding protein 1 OS=Homo sapiens OX=9606 GN=N4BP1 PE=1 SV=4	1	4	4	4	4	4	4	7.3	7.3	7.3	100.38	896	896	4.8		1		1		3																			0	51.156	265040	283830
O75116	O75116	50	50	44	Rho-associated protein kinase 2	ROCK2	sp|O75116|ROCK2_HUMAN Rho-associated protein kinase 2 OS=Homo sapiens OX=9606 GN=ROCK2 PE=1 SV=4	1	50	50	44	49	49	44	33.7	33.7	29.9	160.9	1388	1388	12	3	3	3	4	3	2	3	2	2	5	2	1	2	3	3	1	2	3	1	2	2	4	5	1	0	323.31	43952000	59578000
O75122	O75122	20	17	17	CLIP-associating protein 2	CLASP2	sp|O75122|CLAP2_HUMAN CLIP-associating protein 2 OS=Homo sapiens OX=9606 GN=CLASP2 PE=1 SV=3	1	20	17	17	20	17	17	21.3	18.8	18.8	141.06	1294	1294	12.2	1					4	1	1		1	1		1	5	2	1	1	1			1		1		0	192.78	2379200	3394800
O75127	O75127	5	5	5	Pentatricopeptide repeat-containing protein 1, mitochondrial	PTCD1	sp|O75127|PTCD1_HUMAN Pentatricopeptide repeat-containing protein 1, mitochondrial OS=Homo sapiens OX=9606 GN=PTCD1 PE=1 SV=2	1	5	5	5	5	5	5	8.4	8.4	8.4	78.855	700	700	16.5								1	1				1									1	1	1	0	48.626	1219200	1264300
O75129	O75129	1	1	1	Astrotactin-2	ASTN2	sp|O75129|ASTN2_HUMAN Astrotactin-2 OS=Homo sapiens OX=9606 GN=ASTN2 PE=1 SV=2	1	1	1	1	1	1	1	1.2	1.2	1.2	148.24	1339	1339	7							1																		1	-2	40863	43379
O75131	O75131	20	20	20	Copine-3	CPNE3	sp|O75131|CPNE3_HUMAN Copine-3 OS=Homo sapiens OX=9606 GN=CPNE3 PE=1 SV=1	1	20	20	20	20	20	20	40.2	40.2	40.2	60.13	537	537	14			2				4	1	1				2	3	2	3	5	5		1	2				0	323.31	32742000	41423000
O75143	O75143	2	2	2	Autophagy-related protein 13	ATG13	sp|O75143|ATG13_HUMAN Autophagy-related protein 13 OS=Homo sapiens OX=9606 GN=ATG13 PE=1 SV=1	1	2	2	2	2	2	2	8.5	8.5	8.5	56.571	517	517	11.7											1	2													0	82.297	16483	13148
O75146	O75146	6	6	6	Huntingtin-interacting protein 1-related protein	HIP1R	sp|O75146|HIP1R_HUMAN Huntingtin-interacting protein 1-related protein OS=Homo sapiens OX=9606 GN=HIP1R PE=1 SV=2	1	6	6	6	6	6	6	6.8	6.8	6.8	119.39	1068	1068	13.6				1					1		1	1				1			1					1	0	66.959	1767600	2554200
O75147	O75147	2	2	2	Obscurin-like protein 1	OBSL1	sp|O75147|OBSL1_HUMAN Obscurin-like protein 1 OS=Homo sapiens OX=9606 GN=OBSL1 PE=1 SV=4	1	2	2	2	2	2	2	1.3	1.3	1.3	206.94	1896	1896	7				1				1	1																0	8.7901	146580	261830
O75150	O75150	26	26	22	E3 ubiquitin-protein ligase BRE1B	RNF40	sp|O75150|BRE1B_HUMAN E3 ubiquitin-protein ligase BRE1B OS=Homo sapiens OX=9606 GN=RNF40 PE=1 SV=5	1	26	26	22	26	26	22	26.5	26.5	23.4	113.68	1001	1001	12.8	4		3	1		1	2				1	1	3		1	1		1	2	2	2	2	1	2	0	323.31	14044000	17322000
O75151	O75151	2	2	2	Lysine-specific demethylase PHF2	PHF2	sp|O75151|PHF2_HUMAN Lysine-specific demethylase PHF2 OS=Homo sapiens OX=9606 GN=PHF2 PE=1 SV=4	1	2	2	2	2	2	2	1.9	1.9	1.9	120.77	1096	1096	3.67			2		1																				0	5.1235	328270	529830
O75152;A0A1B0GTU1	O75152	14;6	14;6	14;6	Zinc finger CCCH domain-containing protein 11A	ZC3H11A	sp|O75152|ZC11A_HUMAN Zinc finger CCCH domain-containing protein 11A OS=Homo sapiens OX=9606 GN=ZC3H11A PE=1 SV=3	2	14	14	14	14	14	14	20.7	20.7	20.7	89.13	810	810;805	13.7				1	1		1	1		2	3	1		1			1	1		2	1		1	1	0	169.09	4065300	4844800
O75153;Q9Y5I4	O75153	34;1	34;1	34;1	Clustered mitochondria protein homolog	CLUH	sp|O75153|CLU_HUMAN Clustered mitochondria protein homolog OS=Homo sapiens OX=9606 GN=CLUH PE=1 SV=2	2	34	34	34	34	34	34	34	34	34	146.67	1309	1309;1007	12.9	3		1	4	3	1		1	1	2	2	2	2	4	2	3	2	2		1		4	3	2	0	323.31	35176000	35249000
O75157	O75157	1	1	1	TSC22 domain family protein 2	TSC22D2	sp|O75157|T22D2_HUMAN TSC22 domain family protein 2 OS=Homo sapiens OX=9606 GN=TSC22D2 PE=1 SV=3	1	1	1	1	1	1	1	1.5	1.5	1.5	79.227	780	780	10										1															0	8.845	435820	400980
O75164	O75164	1	1	1	Lysine-specific demethylase 4A	KDM4A	sp|O75164|KDM4A_HUMAN Lysine-specific demethylase 4A OS=Homo sapiens OX=9606 GN=KDM4A PE=1 SV=2	1	1	1	1	1	1	1	1.8	1.8	1.8	120.66	1064	1064	1	1																								0.00031776	3.674	54347	65438
O75165	O75165	19	19	19	DnaJ homolog subfamily C member 13	DNAJC13	sp|O75165|DJC13_HUMAN DnaJ homolog subfamily C member 13 OS=Homo sapiens OX=9606 GN=DNAJC13 PE=1 SV=5	1	19	19	19	19	19	19	12.8	12.8	12.8	254.41	2243	2243	13.8	1					1	2	2	1	1	2	2	1	3						2	3		2	1	0	323.31	4667900	6372100
O75175	O75175	9	9	9	CCR4-NOT transcription complex subunit 3	CNOT3	sp|O75175|CNOT3_HUMAN CCR4-NOT transcription complex subunit 3 OS=Homo sapiens OX=9606 GN=CNOT3 PE=1 SV=1	1	9	9	9	9	9	9	14.3	14.3	14.3	81.871	753	753	8.8	2	1	1	1			1	1									1					1	1		0	48.999	4647900	5090300
O75179	O75179	17	9	9	Ankyrin repeat domain-containing protein 17	ANKRD17	sp|O75179|ANR17_HUMAN Ankyrin repeat domain-containing protein 17 OS=Homo sapiens OX=9606 GN=ANKRD17 PE=1 SV=3	1	17	9	9	17	9	9	7.4	4.6	4.6	274.25	2603	2603	6.78		3	2			1				1			1							1					0	84.599	1994300	2205400
O75190;Q8NHS0	O75190	7;1	7;1	7;1	DnaJ homolog subfamily B member 6	DNAJB6	sp|O75190|DNJB6_HUMAN DnaJ homolog subfamily B member 6 OS=Homo sapiens OX=9606 GN=DNAJB6 PE=1 SV=2	2	7	7	7	7	7	7	31.9	31.9	31.9	36.087	326	326;232	15.8	1	1					1							1						1		1	4		0	246.24	2103300	2206300
O75191	O75191	2	2	2	Xylulose kinase	XYLB	sp|O75191|XYLB_HUMAN Xylulose kinase OS=Homo sapiens OX=9606 GN=XYLB PE=1 SV=3	1	2	2	2	2	2	2	4.7	4.7	4.7	58.382	536	536	12				1																1					0	15.842	238880	283380
O75197	O75197	3	3	3	Low-density lipoprotein receptor-related protein 5	LRP5	sp|O75197|LRP5_HUMAN Low-density lipoprotein receptor-related protein 5 OS=Homo sapiens OX=9606 GN=LRP5 PE=1 SV=2	1	3	3	3	3	3	3	2.7	2.7	2.7	179.14	1615	1615	4.33	1				1		1																		0	4.7809	131900	187860
O75208	O75208	4	4	4	Ubiquinone biosynthesis protein COQ9, mitochondrial	COQ9	sp|O75208|COQ9_HUMAN Ubiquinone biosynthesis protein COQ9, mitochondrial OS=Homo sapiens OX=9606 GN=COQ9 PE=1 SV=1	1	4	4	4	4	4	4	21.7	21.7	21.7	35.509	318	318	16.3												2			1		1	1						1	0	323.31	1844100	2248500
O75223	O75223	9	9	9	Gamma-glutamylcyclotransferase	GGCT	sp|O75223|GGCT_HUMAN Gamma-glutamylcyclotransferase OS=Homo sapiens OX=9606 GN=GGCT PE=1 SV=1	1	9	9	9	9	9	9	46.3	46.3	46.3	21.007	188	188	11.7	1	2								1	2	2	2		1	1							2		0	297.98	9171300	11036000
O75251	O75251	4	4	4	NADH dehydrogenase [ubiquinone] iron-sulfur protein 7, mitochondrial	NDUFS7	sp|O75251|NDUS7_HUMAN NADH dehydrogenase [ubiquinone] iron-sulfur protein 7, mitochondrial OS=Homo sapiens OX=9606 GN=NDUFS7 PE=1 SV=3	1	4	4	4	4	4	4	22.1	22.1	22.1	23.563	213	213	18.8													1	1								2	1		0	25.029	4746200	6058200
O75306	O75306	13	13	13	NADH dehydrogenase [ubiquinone] iron-sulfur protein 2, mitochondrial	NDUFS2	sp|O75306|NDUS2_HUMAN NADH dehydrogenase [ubiquinone] iron-sulfur protein 2, mitochondrial OS=Homo sapiens OX=9606 GN=NDUFS2 PE=1 SV=2	1	13	13	13	13	13	13	35.2	35.2	35.2	52.545	463	463	15.3		2					1		1				1	1	1	2	3	2	1		1	1		2	0	319.61	16572000	22479000
O75312	O75312	9	9	9	Zinc finger protein ZPR1	ZPR1	sp|O75312|ZPR1_HUMAN Zinc finger protein ZPR1 OS=Homo sapiens OX=9606 GN=ZPR1 PE=1 SV=1	1	9	9	9	9	9	9	22.9	22.9	22.9	50.925	459	459	11.7					2			2		1			2	1						1	1				0	323.31	6209000	6125100
O75319	O75319	3	3	3	RNA/RNP complex-1-interacting phosphatase	DUSP11	sp|O75319|DUS11_HUMAN RNA/RNP complex-1-interacting phosphatase OS=Homo sapiens OX=9606 GN=DUSP11 PE=1 SV=2	1	3	3	3	3	3	3	11.9	11.9	11.9	43.71	377	377	11.5							1	1	1													1			0	105.66	1002900	1037200
O75323	O75323	9	7	7	Protein NipSnap homolog 2	GBAS	sp|O75323|NIPS2_HUMAN Protein NipSnap homolog 2 OS=Homo sapiens OX=9606 GN=NIPSNAP2 PE=1 SV=1	1	9	7	7	9	7	7	35.3	32.5	32.5	33.742	286	286	17.7													1			1	1		2	2					0	52.427	5296000	7012000
O75330	O75330	16	16	16	Hyaluronan mediated motility receptor	HMMR	sp|O75330|HMMR_HUMAN Hyaluronan mediated motility receptor OS=Homo sapiens OX=9606 GN=HMMR PE=1 SV=2	1	16	16	16	16	16	16	24.7	24.7	24.7	84.099	724	724	15.8		2		2						1	1	1		1			1	1	1	1	2	1	2	3	0	57.431	4825900	8760200
O75334	O75334	6	1	1	Liprin-alpha-2	PPFIA2	sp|O75334|LIPA2_HUMAN Liprin-alpha-2 OS=Homo sapiens OX=9606 GN=PPFIA2 PE=1 SV=2	1	6	1	1	6	1	1	5.1	0.6	0.6	143.29	1257	1257	21																					1				1	-2	0	0
O75340	O75340	7	7	7	Programmed cell death protein 6	PDCD6	sp|O75340|PDCD6_HUMAN Programmed cell death protein 6 OS=Homo sapiens OX=9606 GN=PDCD6 PE=1 SV=1	1	7	7	7	7	7	7	42.4	42.4	42.4	21.868	191	191	16.2														2	2	2	1	2	1						0	79.225	7762400	9796400
O75342	O75342	1	1	1	Arachidonate 12-lipoxygenase, 12R-type	ALOX12B	sp|O75342|LX12B_HUMAN Arachidonate 12-lipoxygenase, 12R-type OS=Homo sapiens OX=9606 GN=ALOX12B PE=1 SV=1	1	1	1	1	1	1	1	2.6	2.6	2.6	80.355	701	701	11											1														1	-2	65707	130070
O75346	O75346	1	1	1	Zinc finger protein 253	ZNF253	sp|O75346|ZN253_HUMAN Zinc finger protein 253 OS=Homo sapiens OX=9606 GN=ZNF253 PE=2 SV=2	1	1	1	1	1	1	1	2.4	2.4	2.4	57.602	499	499	10										1															1	-2	0	0
O75347	O75347	13	13	13	Tubulin-specific chaperone A	TBCA	sp|O75347|TBCA_HUMAN Tubulin-specific chaperone A OS=Homo sapiens OX=9606 GN=TBCA PE=1 SV=3	1	13	13	13	13	13	13	65.7	65.7	65.7	12.855	108	108	15.1	2						1			2	1	1		1		1	3	2	5	2	1	1			0	44.089	43423000	49240000
O75348;O95670	O75348	6;1	6;1	6;1	V-type proton ATPase subunit G 1	ATP6V1G1	sp|O75348|VATG1_HUMAN V-type proton ATPase subunit G 1 OS=Homo sapiens OX=9606 GN=ATP6V1G1 PE=1 SV=3	2	6	6	6	6	6	6	58.5	58.5	58.5	13.757	118	118;118	19.6						1	1												1	1	1	3	4	1	0	106.98	5741800	6785100
O75351	O75351	15	15	12	Vacuolar protein sorting-associated protein 4B	VPS4B	sp|O75351|VPS4B_HUMAN Vacuolar protein sorting-associated protein 4B OS=Homo sapiens OX=9606 GN=VPS4B PE=1 SV=2	1	15	15	12	15	15	12	30	30	23.9	49.301	444	444	15.4		1				2					1	1	2	1	1			2	1		1		3	1	0	283.38	13329000	16732000
O75352	O75352	3	3	3	Mannose-P-dolichol utilization defect 1 protein	MPDU1	sp|O75352|MPU1_HUMAN Mannose-P-dolichol utilization defect 1 protein OS=Homo sapiens OX=9606 GN=MPDU1 PE=1 SV=2	1	3	3	3	3	3	3	13.8	13.8	13.8	26.638	247	247	14.7														2		1									0	18.327	5445800	6845600
O75356	O75356	1	1	1	Ectonucleoside triphosphate diphosphohydrolase 5	ENTPD5	sp|O75356|ENTP5_HUMAN Ectonucleoside triphosphate diphosphohydrolase 5 OS=Homo sapiens OX=9606 GN=ENTPD5 PE=1 SV=1	1	1	1	1	1	1	1	4.2	4.2	4.2	47.517	428	428	4				1																					0	36.618	88482	106750
O75362	O75362	1	1	1	Zinc finger protein 217	ZNF217	sp|O75362|ZN217_HUMAN Zinc finger protein 217 OS=Homo sapiens OX=9606 GN=ZNF217 PE=1 SV=1	1	1	1	1	1	1	1	0.9	0.9	0.9	115.27	1048	1048	1	1																								0.0022482	2.2087	0	0
O75363	O75363	1	1	1	Breast carcinoma-amplified sequence 1	BCAS1	sp|O75363|BCAS1_HUMAN Breast carcinoma-amplified sequence 1 OS=Homo sapiens OX=9606 GN=BCAS1 PE=1 SV=2	1	1	1	1	1	1	1	2.6	2.6	2.6	61.708	584	584	1	1																								0.00016059	4.045	0	0
O75367	O75367	12	10	10	Core histone macro-H2A.1	H2AFY	sp|O75367|H2AY_HUMAN Core histone macro-H2A.1 OS=Homo sapiens OX=9606 GN=MACROH2A1 PE=1 SV=4	1	12	10	10	12	10	10	34.7	27.7	27.7	39.617	372	372	11.5	1		2	1		1		1	1	1			3		1	1	2	1	1			1			0	129.36	17951000	26254000
O75368	O75368	5	5	5	SH3 domain-binding glutamic acid-rich-like protein	SH3BGRL	sp|O75368|SH3L1_HUMAN SH3 domain-binding glutamic acid-rich-like protein OS=Homo sapiens OX=9606 GN=SH3BGRL PE=1 SV=1	1	5	5	5	5	5	5	57	57	57	12.774	114	114	17.5			1		1												1	1	1	1	1	2	2		0	133.96	7824500	10776000
O75369	O75369	170	170	154	Filamin-B	FLNB	sp|O75369|FLNB_HUMAN Filamin-B OS=Homo sapiens OX=9606 GN=FLNB PE=1 SV=2	1	170	170	154	170	170	154	77.5	77.5	73.5	278.16	2602	2602	15.5	4	5	10	8	5	11	13	4	4	27	16	17	17	19	36	32	39	40	36	30	17	16	31	20	0	323.31	628700000	1031800000
O75376	O75376	9	7	7	Nuclear receptor corepressor 1	NCOR1	sp|O75376|NCOR1_HUMAN Nuclear receptor corepressor 1 OS=Homo sapiens OX=9606 GN=NCOR1 PE=1 SV=2	1	9	7	7	9	7	7	4.6	3.9	3.9	270.21	2440	2440	12.4		1	1	1						1					2				1	1				1	0	78.39	999380	1243200
O75379	O75379	1	1	1	Vesicle-associated membrane protein 4	VAMP4	sp|O75379|VAMP4_HUMAN Vesicle-associated membrane protein 4 OS=Homo sapiens OX=9606 GN=VAMP4 PE=1 SV=2	1	1	1	1	1	1	1	13.5	13.5	13.5	16.397	141	141	1	1																								0	27.476	33046	48520
O75380	O75380	6	6	5	NADH dehydrogenase [ubiquinone] iron-sulfur protein 6, mitochondrial	NDUFS6	sp|O75380|NDUS6_HUMAN NADH dehydrogenase [ubiquinone] iron-sulfur protein 6, mitochondrial OS=Homo sapiens OX=9606 GN=NDUFS6 PE=1 SV=1	1	6	6	5	5	5	5	60.5	60.5	50	13.711	124	124	14.9	1					2								1		1	1	1					1	2	0	111.03	6016200	8222600
O75381	O75381	4	4	4	Peroxisomal membrane protein PEX14	PEX14	sp|O75381|PEX14_HUMAN Peroxisomal membrane protein PEX14 OS=Homo sapiens OX=9606 GN=PEX14 PE=1 SV=1	1	4	4	4	4	4	4	18.8	18.8	18.8	41.236	377	377	20.5																			2		1		1		0	70.735	1320600	1713600
O75382	O75382	3	3	3	Tripartite motif-containing protein 3	TRIM3	sp|O75382|TRIM3_HUMAN Tripartite motif-containing protein 3 OS=Homo sapiens OX=9606 GN=TRIM3 PE=1 SV=2	1	3	3	3	3	3	3	6.3	6.3	6.3	80.829	744	744	11.2						1		1	1													1			0	68.252	386580	562840
O75390	O75390	18	18	18	Citrate synthase, mitochondrial	CS	sp|O75390|CISY_HUMAN Citrate synthase, mitochondrial OS=Homo sapiens OX=9606 GN=CS PE=1 SV=2	1	18	18	18	18	18	18	44	44	44	51.712	466	466	16.1					1	1				2			4	3	5	3	7	8	2	1			3	1	0	323.31	78977000	90465000
O75391	O75391	10	10	10	Sperm-associated antigen 7	SPAG7	sp|O75391|SPAG7_HUMAN Sperm-associated antigen 7 OS=Homo sapiens OX=9606 GN=SPAG7 PE=1 SV=2	1	10	10	10	10	10	10	44.9	44.9	44.9	26.034	227	227	14.9	1				1			1	1				2				1	2	1		1	2	1		0	94.32	11807000	14360000
O75396	O75396	6	6	6	Vesicle-trafficking protein SEC22b	SEC22B	sp|O75396|SC22B_HUMAN Vesicle-trafficking protein SEC22b OS=Homo sapiens OX=9606 GN=SEC22B PE=1 SV=4	1	6	6	6	6	6	6	29.3	29.3	29.3	24.593	215	215	13.5		1				1	1				1	1	2		1								2	1	0	147.55	2204900	3050300
O75400	O75400	20	20	19	Pre-mRNA-processing factor 40 homolog A	PRPF40A	sp|O75400|PR40A_HUMAN Pre-mRNA-processing factor 40 homolog A OS=Homo sapiens OX=9606 GN=PRPF40A PE=1 SV=2	1	20	20	19	20	20	19	21.9	21.9	21.1	108.8	957	957	14.5			2			2		2	3				1		1	4	3	1	1	1		1	1	3	0	230.67	24140000	32948000
O75410	O75410	12	10	10	Transforming acidic coiled-coil-containing protein 1	TACC1	sp|O75410|TACC1_HUMAN Transforming acidic coiled-coil-containing protein 1 OS=Homo sapiens OX=9606 GN=TACC1 PE=1 SV=2	1	12	10	10	12	10	10	19.3	17.4	17.4	87.793	805	805	8.88	1	1	1		2		1	2	1	2	2	1				1								1	0	113.59	8691100	10422000
O75414	O75414	1	1	1	Nucleoside diphosphate kinase 6	NME6	sp|O75414|NDK6_HUMAN Nucleoside diphosphate kinase 6 OS=Homo sapiens OX=9606 GN=NME6 PE=1 SV=3	1	1	1	1	1	1	1	7	7	7	21.142	186	186	21																					1				0.0010743	2.705	41749	57808
O75419	O75419	1	1	1	Cell division control protein 45 homolog	CDC45	sp|O75419|CDC45_HUMAN Cell division control protein 45 homolog OS=Homo sapiens OX=9606 GN=CDC45 PE=1 SV=1	1	1	1	1	1	1	1	3	3	3	65.568	566	566	8.5								1	1																0.00031432	3.3853	291130	342870
O75420	O75420	5	5	5	PERQ amino acid-rich with GYF domain-containing protein 1	GIGYF1	sp|O75420|GGYF1_HUMAN GRB10-interacting GYF protein 1 OS=Homo sapiens OX=9606 GN=GIGYF1 PE=1 SV=2	1	5	5	5	5	5	5	5.7	5.7	5.7	114.6	1035	1035	7.33	1		1	1				1	1										1						0	39.633	915400	1223400
O75427	O75427	2	2	2	Leucine-rich repeat and calponin homology domain-containing protein 4	LRCH4	sp|O75427|LRCH4_HUMAN Leucine-rich repeat and calponin homology domain-containing protein 4 OS=Homo sapiens OX=9606 GN=LRCH4 PE=1 SV=2	1	2	2	2	2	2	2	5.3	5.3	5.3	73.449	683	683	14.5								1													1				0	62.676	202900	266920
O75431	O75431	8	8	8	Metaxin-2	MTX2	sp|O75431|MTX2_HUMAN Metaxin-2 OS=Homo sapiens OX=9606 GN=MTX2 PE=1 SV=1	1	8	8	8	8	8	8	35.4	35.4	35.4	29.763	263	263	14.8			1							1			4							1				2	0	88.998	2524500	3251000
O75436	O75436	13	13	13	Vacuolar protein sorting-associated protein 26A	VPS26A	sp|O75436|VP26A_HUMAN Vacuolar protein sorting-associated protein 26A OS=Homo sapiens OX=9606 GN=VPS26A PE=1 SV=2	1	13	13	13	13	13	13	50.8	50.8	50.8	38.169	327	327	16.8								1	2				2		1		2	4		1	1	3	1		0	323.31	20794000	24992000
O75438	O75438	2	2	2	NADH dehydrogenase [ubiquinone] 1 beta subcomplex subunit 1	NDUFB1	sp|O75438|NDUB1_HUMAN NADH dehydrogenase [ubiquinone] 1 beta subcomplex subunit 1 OS=Homo sapiens OX=9606 GN=NDUFB1 PE=1 SV=1	1	2	2	2	2	2	2	36.2	36.2	36.2	6.9611	58	58	5.5					1	1																			0	4.6381	0	0
O75439	O75439	12	11	11	Mitochondrial-processing peptidase subunit beta	PMPCB	sp|O75439|MPPB_HUMAN Mitochondrial-processing peptidase subunit beta OS=Homo sapiens OX=9606 GN=PMPCB PE=1 SV=2	1	12	11	11	12	11	11	29.2	27.8	27.8	54.366	489	489	17.5							1				1	3				3	1	1				2	3	2	0	213.11	10506000	12449000
O75446	O75446	2	2	2	Histone deacetylase complex subunit SAP30	SAP30	sp|O75446|SAP30_HUMAN Histone deacetylase complex subunit SAP30 OS=Homo sapiens OX=9606 GN=SAP30 PE=1 SV=1	1	2	2	2	2	2	2	7.3	7.3	7.3	23.306	220	220	18.5																1					1				0	6.2989	2245400	2247800
O75448	O75448	5	5	5	Mediator of RNA polymerase II transcription subunit 24	MED24	sp|O75448|MED24_HUMAN Mediator of RNA polymerase II transcription subunit 24 OS=Homo sapiens OX=9606 GN=MED24 PE=1 SV=1	1	5	5	5	5	5	5	6.8	6.8	6.8	110.3	989	989	14.4		1											3		1						1			1	0	72.093	1490400	1793900
O75449	O75449	5	5	5	Katanin p60 ATPase-containing subunit A1	KATNA1	sp|O75449|KTNA1_HUMAN Katanin p60 ATPase-containing subunit A1 OS=Homo sapiens OX=9606 GN=KATNA1 PE=1 SV=1	1	5	5	5	5	5	5	12.6	12.6	12.6	55.964	491	491	7	2	1					1																	1	0	38.838	1080700	1315400
O75460	O75460	1	1	1	Serine/threonine-protein kinase/endoribonuclease IRE1;Serine/threonine-protein kinase;Endoribonuclease	1.00 ERN	sp|O75460|ERN1_HUMAN Serine/threonine-protein kinase/endoribonuclease IRE1 OS=Homo sapiens OX=9606 GN=ERN1 PE=1 SV=2	1	1	1	1	1	1	1	2.3	2.3	2.3	109.73	977	977	4				1																					0.00016176	4.3096	30818	41813
O75475	O75475	17	15	15	PC4 and SFRS1-interacting protein	PSIP1	sp|O75475|PSIP1_HUMAN PC4 and SFRS1-interacting protein OS=Homo sapiens OX=9606 GN=PSIP1 PE=1 SV=1	1	17	15	15	17	15	15	36.4	34.5	34.5	60.103	530	530	13.2	2	2				1	1			2	1		2		1	1	3	3			1		2	1	0	259.93	12912000	17301000
O75477	O75477	12	9	9	Erlin-1	ERLIN1	sp|O75477|ERLN1_HUMAN Erlin-1 OS=Homo sapiens OX=9606 GN=ERLIN1 PE=1 SV=2	1	12	9	9	12	9	9	29.3	23.9	23.9	39.171	348	348	10.6	1	1	1		1	1				1					2				1	1	1				0	50.565	12398000	14547000
O75489	O75489	9	9	9	NADH dehydrogenase [ubiquinone] iron-sulfur protein 3, mitochondrial	NDUFS3	sp|O75489|NDUS3_HUMAN NADH dehydrogenase [ubiquinone] iron-sulfur protein 3, mitochondrial OS=Homo sapiens OX=9606 GN=NDUFS3 PE=1 SV=1	1	9	9	9	9	9	9	30.3	30.3	30.3	30.241	264	264	15.8				1			1					1		1			2	1		1	1	2			0	153.43	6181100	8615800
O75494	O75494	9	9	7	Serine/arginine-rich splicing factor 10	SRSF10	sp|O75494|SRS10_HUMAN Serine/arginine-rich splicing factor 10 OS=Homo sapiens OX=9606 GN=SRSF10 PE=1 SV=1	1	9	9	7	9	9	7	27.9	27.9	23.3	31.3	262	262	12.5	1				3	1										1	1	1			2		1		0	112.3	13958000	14748000
O75496	O75496	2	2	2	Geminin	GMNN	sp|O75496|GEMI_HUMAN Geminin OS=Homo sapiens OX=9606 GN=GMNN PE=1 SV=1	1	2	2	2	2	2	2	12	12	12	23.565	209	209	13		1																						1	0	71.424	758350	878060
O75521	O75521	10	10	10	Enoyl-CoA delta isomerase 2, mitochondrial	ECI2	sp|O75521|ECI2_HUMAN Enoyl-CoA delta isomerase 2 OS=Homo sapiens OX=9606 GN=ECI2 PE=1 SV=4	1	10	10	10	10	10	10	34.5	34.5	34.5	43.585	394	394	13.2				1	2	1	1							1	1		1			1	1	1	1		0	207.14	3642800	4958100
O75528	O75528	2	2	2	Transcriptional adapter 3	TADA3	sp|O75528|TADA3_HUMAN Transcriptional adapter 3 OS=Homo sapiens OX=9606 GN=TADA3 PE=1 SV=1	1	2	2	2	2	2	2	7.6	7.6	7.6	48.902	432	432	2.67		1	2																						0	12.023	232450	344020
O75529	O75529	1	1	1	TAF5-like RNA polymerase II p300/CBP-associated factor-associated factor 65 kDa subunit 5L	TAF5L	sp|O75529|TAF5L_HUMAN TAF5-like RNA polymerase II p300/CBP-associated factor-associated factor 65 kDa subunit 5L OS=Homo sapiens OX=9606 GN=TAF5L PE=1 SV=1	1	1	1	1	1	1	1	3.1	3.1	3.1	66.155	589	589	10										1															0.00016226	4.4801	0	0
O75530	O75530	3	3	3	Polycomb protein EED	EED	sp|O75530|EED_HUMAN Polycomb protein EED OS=Homo sapiens OX=9606 GN=EED PE=1 SV=2	1	3	3	3	3	3	3	8.6	8.6	8.6	50.197	441	441	10.5						1	1							1	1										0	75.59	1800000	1804600
O75531	O75531	8	8	8	Barrier-to-autointegration factor;Barrier-to-autointegration factor, N-terminally processed	BANF1	sp|O75531|BAF_HUMAN Barrier-to-autointegration factor OS=Homo sapiens OX=9606 GN=BANF1 PE=1 SV=1	1	8	8	8	8	8	8	76.4	76.4	76.4	10.058	89	89	14.8	1		1								1	1					3	3				1	1		0	33.343	10893000	14732000
O75533	O75533	44	44	44	Splicing factor 3B subunit 1	SF3B1	sp|O75533|SF3B1_HUMAN Splicing factor 3B subunit 1 OS=Homo sapiens OX=9606 GN=SF3B1 PE=1 SV=3	1	44	44	44	44	44	44	37.4	37.4	37.4	145.83	1304	1304	15		3	3	1	1	2	2			4	3	2	5	3	4	5	4	1	3		4		6	9	0	323.31	40705000	51368000
O75534	O75534	26	26	26	Cold shock domain-containing protein E1	CSDE1	sp|O75534|CSDE1_HUMAN Cold shock domain-containing protein E1 OS=Homo sapiens OX=9606 GN=CSDE1 PE=1 SV=2	1	26	26	26	26	26	26	35.8	35.8	35.8	88.884	798	798	12.8	1	2	4	1			3	2	2	1	2	2	2	2	2	1	4	4		2	4	1	2		0	323.31	46871000	44904000
O75554	O75554	4	4	4	WW domain-binding protein 4	WBP4	sp|O75554|WBP4_HUMAN WW domain-binding protein 4 OS=Homo sapiens OX=9606 GN=WBP4 PE=1 SV=1	1	4	4	4	4	4	4	12.8	12.8	12.8	42.506	376	376	14.4								1	1					1			1							1	0	17.268	552150	746870
O75564	O75564	1	1	1	Jerky protein homolog	JRK	sp|O75564|JERKY_HUMAN Jerky protein homolog OS=Homo sapiens OX=9606 GN=JRK PE=1 SV=3	1	1	1	1	1	1	1	2.9	2.9	2.9	61.815	556	556	11.5											1	1													1	-2	43529	66966
O75569	O75569	6	6	6	Interferon-inducible double-stranded RNA-dependent protein kinase activator A	PRKRA	sp|O75569|PRKRA_HUMAN Interferon-inducible double-stranded RNA-dependent protein kinase activator A OS=Homo sapiens OX=9606 GN=PRKRA PE=1 SV=1	1	6	6	6	6	6	6	24.6	24.6	24.6	34.404	313	313	13.4						1		1					1	1		1		1	1						0	57.276	4693200	6159500
O75575	O75575	1	1	1	DNA-directed RNA polymerase III subunit RPC9	CRCP	sp|O75575|RPC9_HUMAN DNA-directed RNA polymerase III subunit RPC9 OS=Homo sapiens OX=9606 GN=CRCP PE=1 SV=1	1	1	1	1	1	1	1	11.5	11.5	11.5	16.871	148	148	21																					1				0.00015967	3.847	149100	157840
O75581	O75581	3	3	3	Low-density lipoprotein receptor-related protein 6	LRP6	sp|O75581|LRP6_HUMAN Low-density lipoprotein receptor-related protein 6 OS=Homo sapiens OX=9606 GN=LRP6 PE=1 SV=2	1	3	3	3	3	3	3	3.3	3.3	3.3	180.43	1613	1613	14.7	1																				1	1			0	43.461	320590	542100
O75586	O75586	2	2	2	Mediator of RNA polymerase II transcription subunit 6	MED6	sp|O75586|MED6_HUMAN Mediator of RNA polymerase II transcription subunit 6 OS=Homo sapiens OX=9606 GN=MED6 PE=1 SV=2	1	2	2	2	2	2	2	8.5	8.5	8.5	28.424	246	246	17										1														1	0.00015913	3.7169	1344300	1539000
O75592	O75592	13	13	13	E3 ubiquitin-protein ligase MYCBP2	MYCBP2	sp|O75592|MYCB2_HUMAN E3 ubiquitin-protein ligase MYCBP2 OS=Homo sapiens OX=9606 GN=MYCBP2 PE=1 SV=4	1	13	13	13	13	13	13	3.6	3.6	3.6	513.63	4678	4678	10.7	1		1		1	1		1	1			1	2	1	1	1								1	0	93.223	2689400	3116600
O75607	O75607	3	3	3	Nucleoplasmin-3	NPM3	sp|O75607|NPM3_HUMAN Nucleoplasmin-3 OS=Homo sapiens OX=9606 GN=NPM3 PE=1 SV=3	1	3	3	3	3	3	3	33.7	33.7	33.7	19.343	178	178	17										1					1				1	1	1				0	323.31	2385500	3015900
O75608	O75608	5	5	5	Acyl-protein thioesterase 1	LYPLA1	sp|O75608|LYPA1_HUMAN Acyl-protein thioesterase 1 OS=Homo sapiens OX=9606 GN=LYPLA1 PE=1 SV=1	1	5	5	5	5	5	5	28.3	28.3	28.3	24.669	230	230	11.4						2									3										0	134.24	4522700	5339100
O75616	O75616	6	6	6	GTPase Era, mitochondrial	ERAL1	sp|O75616|ERAL1_HUMAN GTPase Era, mitochondrial OS=Homo sapiens OX=9606 GN=ERAL1 PE=1 SV=2	1	6	6	6	6	6	6	22.9	22.9	22.9	48.349	437	437	16.3													2	1		2		1						1	0	210.6	4563500	5748500
O75643	O75643	65	65	65	U5 small nuclear ribonucleoprotein 200 kDa helicase	SNRNP200	sp|O75643|U520_HUMAN U5 small nuclear ribonucleoprotein 200 kDa helicase OS=Homo sapiens OX=9606 GN=SNRNP200 PE=1 SV=2	1	65	65	65	65	65	65	34.5	34.5	34.5	244.5	2136	2136	15.1	1	3		1	2	3	5	3	4	4	2	2	5	5	3	6	10	9	7	6	2	6	2	8	0	323.31	86553000	99263000
O75648	O75648	1	1	1	Mitochondrial tRNA-specific 2-thiouridylase 1	TRMU	sp|O75648|MTU1_HUMAN Mitochondrial tRNA-specific 2-thiouridylase 1 OS=Homo sapiens OX=9606 GN=TRMU PE=1 SV=2	1	1	1	1	1	1	1	2.4	2.4	2.4	47.744	421	421	13													1												0.0028379	2.1379	266470	328070
O75663	O75663	6	6	6	TIP41-like protein	TIPRL	sp|O75663|TIPRL_HUMAN TIP41-like protein OS=Homo sapiens OX=9606 GN=TIPRL PE=1 SV=2	1	6	6	6	6	6	6	32.4	32.4	32.4	31.444	272	272	13.9			1	1		1					1						1	2	4						0	69.868	9512900	11381000
O75665	O75665	6	6	6	Oral-facial-digital syndrome 1 protein	OFD1	sp|O75665|OFD1_HUMAN Oral-facial-digital syndrome 1 protein OS=Homo sapiens OX=9606 GN=OFD1 PE=1 SV=1	1	6	6	6	6	6	6	6.3	6.3	6.3	116.67	1012	1012	8		2			1			1				1							1						0	17.899	769250	742270
O75674	O75674	4	4	4	TOM1-like protein 1	TOM1L1	sp|O75674|TM1L1_HUMAN TOM1-like protein 1 OS=Homo sapiens OX=9606 GN=TOM1L1 PE=1 SV=2	1	4	4	4	4	4	4	12	12	12	52.988	476	476	14.2							1			1									1		1				0	97.522	1364900	1744100
O75683	O75683	9	9	9	Surfeit locus protein 6	SURF6	sp|O75683|SURF6_HUMAN Surfeit locus protein 6 OS=Homo sapiens OX=9606 GN=SURF6 PE=1 SV=3	1	9	9	9	9	9	9	26.9	26.9	26.9	41.45	361	361	11.7		1	1		1		1						1	1			1	2		1					0	71.074	5273500	6288100
O75688	O75688	9	8	8	Protein phosphatase 1B	PPM1B	sp|O75688|PPM1B_HUMAN Protein phosphatase 1B OS=Homo sapiens OX=9606 GN=PPM1B PE=1 SV=1	1	9	8	8	9	8	8	26.9	24.8	24.8	52.642	479	479	11.1	1		1			1	1	1	1							1	1					2			0	281.5	4368500	5309000
O75691	O75691	24	24	24	Small subunit processome component 20 homolog	UTP20	sp|O75691|UTP20_HUMAN Small subunit processome component 20 homolog OS=Homo sapiens OX=9606 GN=UTP20 PE=1 SV=3	1	24	24	24	24	24	24	9.6	9.6	9.6	318.38	2785	2785	11.9	2	1	1		1	3	1			1	3	3	3	3	1	1	1	1	1	2			1	1	0	189.23	13006000	15802000
O75694	O75694	30	30	30	Nuclear pore complex protein Nup155	NUP155	sp|O75694|NU155_HUMAN Nuclear pore complex protein Nup155 OS=Homo sapiens OX=9606 GN=NUP155 PE=1 SV=1	1	30	30	30	30	30	30	29.8	29.8	29.8	155.2	1391	1391	11.5	4			1		3	4	7	5		2	2	4	4	7	1			2	2	1	1		2	0	323.31	22850000	26866000
O75695	O75695	4	4	4	Protein XRP2	RP2	sp|O75695|XRP2_HUMAN Protein XRP2 OS=Homo sapiens OX=9606 GN=RP2 PE=1 SV=4	1	4	4	4	4	4	4	13.4	13.4	13.4	39.641	350	350	10.8					1						2		1	1											0	12.651	3106700	5443800
O75716	O75716	1	1	1	Serine/threonine-protein kinase 16	STK16	sp|O75716|STK16_HUMAN Serine/threonine-protein kinase 16 OS=Homo sapiens OX=9606 GN=STK16 PE=1 SV=4	1	1	1	1	1	1	1	4.6	4.6	4.6	34.656	305	305	11											1														0	37.338	33740	51839
O75717	O75717	22	22	22	WD repeat and HMG-box DNA-binding protein 1	WDHD1	sp|O75717|WDHD1_HUMAN WD repeat and HMG-box DNA-binding protein 1 OS=Homo sapiens OX=9606 GN=WDHD1 PE=1 SV=1	1	22	22	22	22	22	22	27	27	27	125.97	1129	1129	12.3	1	2	3	1		1				4	2	1	4	1		2				3	1	2	1	1	0	323.31	11067000	13203000
O75718	O75718	8	8	8	Cartilage-associated protein	CRTAP	sp|O75718|CRTAP_HUMAN Cartilage-associated protein OS=Homo sapiens OX=9606 GN=CRTAP PE=1 SV=1	1	8	8	8	8	8	8	22.4	22.4	22.4	46.561	401	401	7.78	1	1		1			1		2	1				2											0	43.107	2869800	2955300
O75746	O75746	12	8	8	Calcium-binding mitochondrial carrier protein Aralar1	SLC25A12	sp|O75746|CMC1_HUMAN Calcium-binding mitochondrial carrier protein Aralar1 OS=Homo sapiens OX=9606 GN=SLC25A12 PE=1 SV=2	1	12	8	8	12	8	8	24.2	17.8	17.8	74.761	678	678	10.3						1	3	1					2	1				1							0	102.27	4727100	6197100
O75751	O75751	2	2	2	Solute carrier family 22 member 3	SLC22A3	sp|O75751|S22A3_HUMAN Solute carrier family 22 member 3 OS=Homo sapiens OX=9606 GN=SLC22A3 PE=1 SV=1	1	2	2	2	2	2	2	4.1	4.1	4.1	61.279	556	556	13.5	1													1					1	1					0	10.229	1083000	1831400
O75752	O75752	1	1	1	UDP-GalNAc:beta-1,3-N-acetylgalactosaminyltransferase 1	B3GALNT1	sp|O75752|B3GL1_HUMAN UDP-GalNAc:beta-1,3-N-acetylgalactosaminyltransferase 1 OS=Homo sapiens OX=9606 GN=B3GALNT1 PE=1 SV=1	1	1	1	1	1	1	1	2.7	2.7	2.7	39.511	331	331	8								1																	1	-2	55203	291610
O75781	O75781	7	7	7	Paralemmin-1	PALM	sp|O75781|PALM_HUMAN Paralemmin-1 OS=Homo sapiens OX=9606 GN=PALM PE=1 SV=2	1	7	7	7	7	7	7	17.3	17.3	17.3	42.075	387	387	11.8		1	1		1					1	1	1		1					1	1		1			0	26.203	2047000	3458900
O75787	O75787	2	2	2	Renin receptor	ATP6AP2	sp|O75787|RENR_HUMAN Renin receptor OS=Homo sapiens OX=9606 GN=ATP6AP2 PE=1 SV=2	1	2	2	2	2	2	2	9.1	9.1	9.1	39.008	350	350	17.5															1					1					0	6.5382	252900	178910
O75792	O75792	8	8	8	Ribonuclease H2 subunit A	RNASEH2A	sp|O75792|RNH2A_HUMAN Ribonuclease H2 subunit A OS=Homo sapiens OX=9606 GN=RNASEH2A PE=1 SV=2	1	8	8	8	8	8	8	25.8	25.8	25.8	33.395	299	299	16.7													1	1	2	1	1	1	1	2					0	100.07	9183200	11584000
O75794	O75794	5	5	5	Cell division cycle protein 123 homolog	CDC123	sp|O75794|CD123_HUMAN Cell division cycle protein 123 homolog OS=Homo sapiens OX=9606 GN=CDC123 PE=1 SV=1	1	5	5	5	5	5	5	14.6	14.6	14.6	39.134	336	336	11.4						2							1		1		1								0	70.417	8340400	6715200
O75800	O75800	2	2	2	Zinc finger MYND domain-containing protein 10	ZMYND10	sp|O75800|ZMY10_HUMAN Zinc finger MYND domain-containing protein 10 OS=Homo sapiens OX=9606 GN=ZMYND10 PE=1 SV=2	1	2	2	2	2	2	2	5.5	5.5	5.5	50.343	440	440	17.7																	1	2							0.0048831	1.9418	2627000	3681400
O75815	O75815	1	1	1	Breast cancer anti-estrogen resistance protein 3	BCAR3	sp|O75815|BCAR3_HUMAN Breast cancer anti-estrogen resistance protein 3 OS=Homo sapiens OX=9606 GN=BCAR3 PE=1 SV=1	1	1	1	1	1	1	1	1.1	1.1	1.1	92.565	825	825	2		1																							0.0012225	2.6029	644770	307420
O75817	O75817	2	2	2	Ribonuclease P protein subunit p20	POP7	sp|O75817|POP7_HUMAN Ribonuclease P protein subunit p20 OS=Homo sapiens OX=9606 GN=POP7 PE=1 SV=2	1	2	2	2	2	2	2	11.4	11.4	11.4	15.651	140	140	3.67		1	1			1																			0	81.529	3232200	3911000
O75818	O75818	3	3	3	Ribonuclease P protein subunit p40	RPP40	sp|O75818|RPP40_HUMAN Ribonuclease P protein subunit p40 OS=Homo sapiens OX=9606 GN=RPP40 PE=1 SV=3	1	3	3	3	3	3	3	14.6	14.6	14.6	41.833	363	363	11.7									1	1						1									0	65.292	2323900	2866900
O75821	O75821	10	10	10	Eukaryotic translation initiation factor 3 subunit G	EIF3G	sp|O75821|EIF3G_HUMAN Eukaryotic translation initiation factor 3 subunit G OS=Homo sapiens OX=9606 GN=EIF3G PE=1 SV=2	1	10	10	10	10	10	10	35.6	35.6	35.6	35.611	320	320	11.5	1	1	1		1			2	2		1	1				1	1		2			1	1		0	191.39	14761000	16830000
O75822	O75822	11	11	11	Eukaryotic translation initiation factor 3 subunit J	EIF3J	sp|O75822|EIF3J_HUMAN Eukaryotic translation initiation factor 3 subunit J OS=Homo sapiens OX=9606 GN=EIF3J PE=1 SV=2	1	11	11	11	11	11	11	50.8	50.8	50.8	29.062	258	258	11.9	1		1			2	2	2	3		1	1	2	1	1		1	1	1		1			2	0	108.72	11123000	12506000
O75828	O75828	10	8	8	Carbonyl reductase [NADPH] 3	CBR3	sp|O75828|CBR3_HUMAN Carbonyl reductase [NADPH] 3 OS=Homo sapiens OX=9606 GN=CBR3 PE=1 SV=3	1	10	8	8	10	8	8	48.4	37.9	37.9	30.85	277	277	14.4			1										4	2		1			1	2					0	64.125	36748000	39953000
O75832	O75832	5	5	5	26S proteasome non-ATPase regulatory subunit 10	PSMD10	sp|O75832|PSD10_HUMAN 26S proteasome non-ATPase regulatory subunit 10 OS=Homo sapiens OX=9606 GN=PSMD10 PE=1 SV=1	1	5	5	5	5	5	5	28.8	28.8	28.8	24.428	226	226	11.2	1	1											2	1	1	2									0	298.16	11704000	13011000
O75841	O75841	2	2	2	Uroplakin-1b	UPK1B	sp|O75841|UPK1B_HUMAN Uroplakin-1b OS=Homo sapiens OX=9606 GN=UPK1B PE=1 SV=5	1	2	2	2	2	2	2	8.1	8.1	8.1	29.643	260	260	6						2																			0	18.49	119900	83091
O75843	O75843	4	4	4	AP-1 complex subunit gamma-like 2	AP1G2	sp|O75843|AP1G2_HUMAN AP-1 complex subunit gamma-like 2 OS=Homo sapiens OX=9606 GN=AP1G2 PE=1 SV=1	1	4	4	4	4	4	4	5.9	5.9	5.9	87.116	785	785	9.6			1					1	1					2											0	6.312	1591900	2256500
O75844	O75844	7	7	7	CAAX prenyl protease 1 homolog	ZMPSTE24	sp|O75844|FACE1_HUMAN CAAX prenyl protease 1 homolog OS=Homo sapiens OX=9606 GN=ZMPSTE24 PE=1 SV=2	1	7	7	7	7	7	7	17.7	17.7	17.7	54.812	475	475	10.7	1	1		1				3	1				1			2	1	1	1						0	75.798	11721000	13525000
O75864	O75864	2	2	2	Protein phosphatase 1 regulatory subunit 37	PPP1R37	sp|O75864|PPR37_HUMAN Protein phosphatase 1 regulatory subunit 37 OS=Homo sapiens OX=9606 GN=PPP1R37 PE=1 SV=4	1	2	2	2	2	2	2	8.1	8.1	8.1	74.766	691	691	7.5						1	1	1	1																0	7.872	119300	158440
O75874	O75874	28	28	27	Isocitrate dehydrogenase [NADP] cytoplasmic	IDH1	sp|O75874|IDHC_HUMAN Isocitrate dehydrogenase [NADP] cytoplasmic OS=Homo sapiens OX=9606 GN=IDH1 PE=1 SV=2	1	28	28	27	28	28	27	75.8	75.8	73.7	46.659	414	414	14.8						3	3	2	2	7	4	7	3	2	2	2	6	4	4	1	1	2	7	2	0	323.31	74862000	103360000
O75879	O75879	5	5	5	Glutamyl-tRNA(Gln) amidotransferase subunit B, mitochondrial	GATB	sp|O75879|GATB_HUMAN Glutamyl-tRNA(Gln) amidotransferase subunit B, mitochondrial OS=Homo sapiens OX=9606 GN=GATB PE=1 SV=1	1	5	5	5	5	5	5	11	11	11	61.863	557	557	12.8			1		1								1								1	1			0	60.172	897130	1106800
O75880	O75880	3	3	3	Protein SCO1 homolog, mitochondrial	SCO1	sp|O75880|SCO1_HUMAN Protein SCO1 homolog, mitochondrial OS=Homo sapiens OX=9606 GN=SCO1 PE=1 SV=1	1	3	3	3	3	3	3	8	8	8	33.814	301	301	17.3														1				1		1					0	8.1954	1810500	2397800
O75882	O75882	5	5	5	Attractin	ATRN	sp|O75882|ATRN_HUMAN Attractin OS=Homo sapiens OX=9606 GN=ATRN PE=1 SV=2	1	5	5	5	5	5	5	3.2	3.2	3.2	158.54	1429	1429	9.67			1				1	1	2													1			0	68.164	1590300	2291500
O75884	O75884	7	7	7	Putative hydrolase RBBP9	RBBP9	sp|O75884|RBBP9_HUMAN Serine hydrolase RBBP9 OS=Homo sapiens OX=9606 GN=RBBP9 PE=1 SV=2	1	7	7	7	7	7	7	53.8	53.8	53.8	21	186	186	12.3						2	2	1							2				1	2					0	70.613	7558000	9087700
O75886	O75886	5	4	4	Signal transducing adapter molecule 2	STAM2	sp|O75886|STAM2_HUMAN Signal transducing adapter molecule 2 OS=Homo sapiens OX=9606 GN=STAM2 PE=1 SV=1	1	5	4	4	5	4	4	9.9	8	8	58.164	525	525	17.4											1	1				1								2	0	20.562	452740	542210
O75891	O75891	1	1	1	Cytosolic 10-formyltetrahydrofolate dehydrogenase	ALDH1L1	sp|O75891|AL1L1_HUMAN Cytosolic 10-formyltetrahydrofolate dehydrogenase OS=Homo sapiens OX=9606 GN=ALDH1L1 PE=1 SV=2	1	1	1	1	1	1	1	1.8	1.8	1.8	98.828	902	902	23																							1		0.00031716	3.621	0	0
O75896	O75896	1	1	1	Tumor suppressor candidate 2	TUSC2	sp|O75896|TUSC2_HUMAN Tumor suppressor candidate 2 OS=Homo sapiens OX=9606 GN=TUSC2 PE=1 SV=3	1	1	1	1	1	1	1	24.5	24.5	24.5	12.074	110	110	15															1										0	116.32	551810	668580
O75907	O75907	2	2	2	Diacylglycerol O-acyltransferase 1	DGAT1	sp|O75907|DGAT1_HUMAN Diacylglycerol O-acyltransferase 1 OS=Homo sapiens OX=9606 GN=DGAT1 PE=1 SV=2	1	2	2	2	2	2	2	6.1	6.1	6.1	55.278	488	488	12.7								1	1												1				0	34.385	309310	410350
O75909	O75909	2	2	2	Cyclin-K	CCNK	sp|O75909|CCNK_HUMAN Cyclin-K OS=Homo sapiens OX=9606 GN=CCNK PE=1 SV=2	1	2	2	2	2	2	2	7.4	7.4	7.4	64.239	580	580	5.5				1			1																		0	87.727	504450	639530
O75911	O75911	2	2	2	Short-chain dehydrogenase/reductase 3	DHRS3	sp|O75911|DHRS3_HUMAN Short-chain dehydrogenase/reductase 3 OS=Homo sapiens OX=9606 GN=DHRS3 PE=1 SV=2	1	2	2	2	2	2	2	4.6	4.6	4.6	33.548	302	302	18											1	1									1	1		1	0	15.638	1501900	2051100
O75915	O75915	7	7	7	PRA1 family protein 3	ARL6IP5	sp|O75915|PRAF3_HUMAN PRA1 family protein 3 OS=Homo sapiens OX=9606 GN=ARL6IP5 PE=1 SV=1	1	7	7	7	7	7	7	28.7	28.7	28.7	21.614	188	188	9.47		2	3	2		1				1			1		1	1			1		2				0	215.75	17243000	20956000
O75925;O75928	O75925;O75928	2;1	2;1	1;1	E3 SUMO-protein ligase PIAS1;E3 SUMO-protein ligase PIAS2	PIAS1;PIAS2	sp|O75925|PIAS1_HUMAN E3 SUMO-protein ligase PIAS1 OS=Homo sapiens OX=9606 GN=PIAS1 PE=1 SV=2;sp|O75928|PIAS2_HUMAN E3 SUMO-protein ligase PIAS2 OS=Homo sapiens OX=9606 GN=PIAS2 PE=1 SV=3	2	2	2	1	1	1	1	3.5	3.5	2.3	71.835	651	651;621	23																							1		0.0018165	2.3844	100840	115030
O75934	O75934	5	5	5	Pre-mRNA-splicing factor SPF27	BCAS2	sp|O75934|SPF27_HUMAN Pre-mRNA-splicing factor SPF27 OS=Homo sapiens OX=9606 GN=BCAS2 PE=1 SV=1	1	5	5	5	5	5	5	33.8	33.8	33.8	26.131	225	225	16.2				1												1			2				1		0	65.959	4443900	5988700
O75935	O75935	6	6	6	Dynactin subunit 3	DCTN3	sp|O75935|DCTN3_HUMAN Dynactin subunit 3 OS=Homo sapiens OX=9606 GN=DCTN3 PE=1 SV=1	1	6	6	6	6	6	6	28.5	28.5	28.5	21.119	186	186	13.3							1	1	1		1	1	1	1			1	1						1	0	21.047	12728000	15101000
O75937	O75937	10	10	10	DnaJ homolog subfamily C member 8	DNAJC8	sp|O75937|DNJC8_HUMAN DnaJ homolog subfamily C member 8 OS=Homo sapiens OX=9606 GN=DNAJC8 PE=1 SV=2	1	10	10	10	10	10	10	43.5	43.5	43.5	29.841	253	253	15.5	1							1	3						1	2		1	1	2	1	2	1		0	49.956	14913000	20020000
O75940	O75940	5	5	5	Survival of motor neuron-related-splicing factor 30	SMNDC1	sp|O75940|SPF30_HUMAN Survival of motor neuron-related-splicing factor 30 OS=Homo sapiens OX=9606 GN=SMNDC1 PE=1 SV=1	1	5	5	5	5	5	5	32.8	32.8	32.8	26.711	238	238	16.7						1								2			1	1						2	0	149.11	3791400	3833800
O75943	O75943	2	2	2	Cell cycle checkpoint protein RAD17	RAD17	sp|O75943|RAD17_HUMAN Cell cycle checkpoint protein RAD17 OS=Homo sapiens OX=9606 GN=RAD17 PE=1 SV=2	1	2	2	2	2	2	2	2.8	2.8	2.8	77.054	681	681	21																			1				1		0.00092693	2.8754	0	0
O75947	O75947	13	13	13	ATP synthase subunit d, mitochondrial	ATP5H	sp|O75947|ATP5H_HUMAN ATP synthase subunit d, mitochondrial OS=Homo sapiens OX=9606 GN=ATP5PD PE=1 SV=3	1	13	13	13	13	13	13	78.3	78.3	78.3	18.491	161	161	14.7				1	1		1	1	1	1	1	1	1		1	4	2	2				4	1		0	54.648	22284000	30645000
O75954	O75954	1	1	1	Tetraspanin-9	TSPAN9	sp|O75954|TSN9_HUMAN Tetraspanin-9 OS=Homo sapiens OX=9606 GN=TSPAN9 PE=1 SV=1	1	1	1	1	1	1	1	6.3	6.3	6.3	26.779	239	239	19																			1						0	37.91	0	0
O75955	O75955	20	20	20	Flotillin-1	FLOT1	sp|O75955|FLOT1_HUMAN Flotillin-1 OS=Homo sapiens OX=9606 GN=FLOT1 PE=1 SV=3	1	20	20	20	20	20	20	43.1	43.1	43.1	47.355	427	427	14	1	2	1			1	1	1	2		1		1	1	1	2	5	4		1	1	2	2		0	323.31	24146000	37210000
O75962	O75962	14	14	12	Triple functional domain protein	TRIO	sp|O75962|TRIO_HUMAN Triple functional domain protein OS=Homo sapiens OX=9606 GN=TRIO PE=1 SV=2	1	14	14	12	14	14	12	5.6	5.6	5.2	346.9	3097	3097	10	3		2	1	1		1			1				1						1			1	2	0	96.843	2499000	3175800
O75964	O75964	5	5	5	ATP synthase subunit g, mitochondrial	ATP5L	sp|O75964|ATP5L_HUMAN ATP synthase subunit g, mitochondrial OS=Homo sapiens OX=9606 GN=ATP5MG PE=1 SV=3	1	5	5	5	5	5	5	54.4	54.4	54.4	11.428	103	103	10.5		1	1							1			2	2	1										0	26.079	4821300	7044700
O75969	O75969	1	1	1	A-kinase anchor protein 3	AKAP3	sp|O75969|AKAP3_HUMAN A-kinase anchor protein 3 OS=Homo sapiens OX=9606 GN=AKAP3 PE=1 SV=2	1	1	1	1	1	1	1	1.6	1.6	1.6	94.75	853	853	21																					1				1	-2	115170	226240
O75970	O75970	17	17	16	Multiple PDZ domain protein	MPDZ	sp|O75970|MPDZ_HUMAN Multiple PDZ domain protein OS=Homo sapiens OX=9606 GN=MPDZ PE=1 SV=2	1	17	17	16	17	17	16	11.5	11.5	11.1	221.62	2070	2070	11.6	2		1		2	1	1				1	2	2		2						1	2		1	0	129.14	3092200	4285400
O75976	O75976	23	23	23	Carboxypeptidase D	CPD	sp|O75976|CBPD_HUMAN Carboxypeptidase D OS=Homo sapiens OX=9606 GN=CPD PE=1 SV=2	1	23	23	23	23	23	23	21.9	21.9	21.9	152.93	1380	1380	15.4		2			1					2	1	1	4	1	1	2	1	1	3		2	1	2	2	0	323.31	9669700	15183000
O76003	O76003	20	20	20	Glutaredoxin-3	GLRX3	sp|O76003|GLRX3_HUMAN Glutaredoxin-3 OS=Homo sapiens OX=9606 GN=GLRX3 PE=1 SV=2	1	20	20	20	20	20	20	68.4	68.4	68.4	37.432	335	335	13.8			3	3	1					2	1	1	3		3	2	2	2	1	1	2	1	2	1	0	273.87	31224000	34616000
O76021	O76021	22	22	22	Ribosomal L1 domain-containing protein 1	RSL1D1	sp|O76021|RL1D1_HUMAN Ribosomal L1 domain-containing protein 1 OS=Homo sapiens OX=9606 GN=RSL1D1 PE=1 SV=3	1	22	22	22	22	22	22	43.7	43.7	43.7	54.972	490	490	11.9	1	4	3		1		2	1	1	1	1		2	4	3	1	1	2	1		1	1	1	2	0	323.31	33479000	37895000
O76024	O76024	5	5	5	Wolframin	WFS1	sp|O76024|WFS1_HUMAN Wolframin OS=Homo sapiens OX=9606 GN=WFS1 PE=1 SV=2	1	5	5	5	5	5	5	9.2	9.2	9.2	100.29	890	890	13.8						1		1	1				1		1		1	1						1	0	108.85	808720	1004900
O76031	O76031	14	14	14	ATP-dependent Clp protease ATP-binding subunit clpX-like, mitochondrial	CLPX	sp|O76031|CLPX_HUMAN ATP-dependent Clp protease ATP-binding subunit clpX-like, mitochondrial OS=Homo sapiens OX=9606 GN=CLPX PE=1 SV=2	1	14	14	14	14	14	14	22.3	22.3	22.3	69.223	633	633	17.1	1					1									5		4		3			3	3		0	96.589	10582000	12811000
O76041	O76041	1	1	1	Nebulette	NEBL	sp|O76041|NEBL_HUMAN Nebulette OS=Homo sapiens OX=9606 GN=NEBL PE=1 SV=1	1	1	1	1	1	1	1	1.1	1.1	1.1	116.45	1014	1014	7							1																		0.0098808	1.6573	639940	963130
O76054	O76054	4	4	4	SEC14-like protein 2	SEC14L2	sp|O76054|S14L2_HUMAN SEC14-like protein 2 OS=Homo sapiens OX=9606 GN=SEC14L2 PE=1 SV=1	1	4	4	4	4	4	4	11.9	11.9	11.9	46.145	403	403	8.5			1	1				1	1				1	1											0	79.469	1006400	1456300
O76070;Q16143	O76070;Q16143	1;1	1;1	1;1	Gamma-synuclein;Beta-synuclein	SNCG;SNCB	sp|O76070|SYUG_HUMAN Gamma-synuclein OS=Homo sapiens OX=9606 GN=SNCG PE=1 SV=2;sp|Q16143|SYUB_HUMAN Beta-synuclein OS=Homo sapiens OX=9606 GN=SNCB PE=1 SV=1	2	1	1	1	1	1	1	7.1	7.1	7.1	13.331	127	127;134	19																			1						0.001822	2.4785	254060	275600
O76071	O76071	6	6	6	Probable cytosolic iron-sulfur protein assembly protein CIAO1	CIAO1	sp|O76071|CIAO1_HUMAN Probable cytosolic iron-sulfur protein assembly protein CIAO1 OS=Homo sapiens OX=9606 GN=CIAO1 PE=1 SV=1	1	6	6	6	6	6	6	30.7	30.7	30.7	37.84	339	339	11.2		1	1						1				1				1						1		0	79.506	1794900	2247000
O76075	O76075	1	1	1	DNA fragmentation factor subunit beta	DFFB	sp|O76075|DFFB_HUMAN DNA fragmentation factor subunit beta OS=Homo sapiens OX=9606 GN=DFFB PE=1 SV=1	1	1	1	1	1	1	1	5.3	5.3	5.3	39.109	338	338	15															1										0.0088947	1.7021	478010	639880
O76076	O76076	1	1	1	WNT1-inducible-signaling pathway protein 2	WISP2	sp|O76076|CCN5_HUMAN CCN family member 5 OS=Homo sapiens OX=9606 GN=CCN5 PE=1 SV=1	1	1	1	1	1	1	1	7.6	7.6	7.6	26.825	250	250	3			1																						1	-2	30019	52365
O76080	O76080	1	1	1	AN1-type zinc finger protein 5	ZFAND5	sp|O76080|ZFAN5_HUMAN AN1-type zinc finger protein 5 OS=Homo sapiens OX=9606 GN=ZFAND5 PE=1 SV=1	1	1	1	1	1	1	1	8.5	8.5	8.5	23.132	213	213	9									1																0	5.3692	221530	177780
O76081	O76081	2	2	2	Regulator of G-protein signaling 20	RGS20	sp|O76081|RGS20_HUMAN Regulator of G-protein signaling 20 OS=Homo sapiens OX=9606 GN=RGS20 PE=1 SV=4	1	2	2	2	2	2	2	10.6	10.6	10.6	43.691	388	388	6					1		1																		0	73.06	148260	166610
O76094	O76094	29	29	29	Signal recognition particle subunit SRP72	SRP72	sp|O76094|SRP72_HUMAN Signal recognition particle subunit SRP72 OS=Homo sapiens OX=9606 GN=SRP72 PE=1 SV=3	1	29	29	29	29	29	29	52.2	52.2	52.2	74.605	671	671	15.2		1		2				1	1	4	1	1	3	2	5	2	5	5	2	1	2	1	4		0	323.31	37680000	46175000
O77932	O77932	2	2	2	Decapping and exoribonuclease protein	DXO	sp|O77932|DXO_HUMAN Decapping and exoribonuclease protein OS=Homo sapiens OX=9606 GN=DXO PE=1 SV=2	1	2	2	2	2	2	2	11.6	11.6	11.6	44.928	396	396	22																				1				1	0	10.265	553910	715500
O94760	O94760	6	6	6	N(G),N(G)-dimethylarginine dimethylaminohydrolase 1	DDAH1	sp|O94760|DDAH1_HUMAN N(G),N(G)-dimethylarginine dimethylaminohydrolase 1 OS=Homo sapiens OX=9606 GN=DDAH1 PE=1 SV=3	1	6	6	6	6	6	6	23.5	23.5	23.5	31.121	285	285	13.9	1					2											1				1	1		1	0	51.47	2038400	2482800
O94761	O94761	1	1	1	ATP-dependent DNA helicase Q4	RECQL4	sp|O94761|RECQ4_HUMAN ATP-dependent DNA helicase Q4 OS=Homo sapiens OX=9606 GN=RECQL4 PE=1 SV=2	1	1	1	1	1	1	1	1.4	1.4	1.4	133.07	1208	1208	24																								1	0	12.606	12032	19719
O94762	O94762	3	3	3	ATP-dependent DNA helicase Q5	RECQL5	sp|O94762|RECQ5_HUMAN ATP-dependent DNA helicase Q5 OS=Homo sapiens OX=9606 GN=RECQL5 PE=1 SV=2	1	3	3	3	3	3	3	4.5	4.5	4.5	108.86	991	991	18										1										1				1	0	10.297	406150	454340
O94763	O94763	9	9	9	Unconventional prefoldin RPB5 interactor 1	URI1	sp|O94763|RMP_HUMAN Unconventional prefoldin RPB5 interactor 1 OS=Homo sapiens OX=9606 GN=URI1 PE=1 SV=3	1	9	9	9	9	9	9	26.4	26.4	26.4	59.832	535	535	15	1						1	1								2					2	1	1		0	91.79	5701100	6848100
O94766;Q9NPZ5	O94766	6;1	6;1	6;1	Galactosylgalactosylxylosylprotein 3-beta-glucuronosyltransferase 3	B3GAT3	sp|O94766|B3GA3_HUMAN Galactosylgalactosylxylosylprotein 3-beta-glucuronosyltransferase 3 OS=Homo sapiens OX=9606 GN=B3GAT3 PE=1 SV=2	2	6	6	6	6	6	6	22.4	22.4	22.4	37.121	335	335;323	18.8														2					1	1		1		1	0	24.048	3206300	4109900
O94776	O94776	20	20	17	Metastasis-associated protein MTA2	MTA2	sp|O94776|MTA2_HUMAN Metastasis-associated protein MTA2 OS=Homo sapiens OX=9606 GN=MTA2 PE=1 SV=1	1	20	20	17	20	20	17	34.7	34.7	30.4	75.022	668	668	13.7	1	1	2	3							1	2	6	3		2	2	2	1	2	1	1		3	0	209.84	27332000	32639000
O94788	O94788	3	1	1	Retinal dehydrogenase 2	ALDH1A2	sp|O94788|AL1A2_HUMAN Retinal dehydrogenase 2 OS=Homo sapiens OX=9606 GN=ALDH1A2 PE=1 SV=3	1	3	1	1	3	1	1	4.4	2.7	2.7	56.723	518	518	12												1													0.00092966	2.9412	0	0
O94804	O94804	13	12	12	Serine/threonine-protein kinase 10	STK10	sp|O94804|STK10_HUMAN Serine/threonine-protein kinase 10 OS=Homo sapiens OX=9606 GN=STK10 PE=1 SV=1	1	13	12	12	13	12	12	14.8	13.6	13.6	112.13	968	968	11.9	1	1					2			4	1	1	1	1									1	2	0	98.329	3483900	3857200
O94808	O94808	7	3	3	Glutamine--fructose-6-phosphate aminotransferase [isomerizing] 2	GFPT2	sp|O94808|GFPT2_HUMAN Glutamine--fructose-6-phosphate aminotransferase [isomerizing] 2 OS=Homo sapiens OX=9606 GN=GFPT2 PE=1 SV=3	1	7	3	3	7	3	3	13.3	5.6	5.6	76.93	682	682	17.3							1															1	1		0	103.77	1325400	1383300
O94811	O94811	2	2	2	Tubulin polymerization-promoting protein	TPPP	sp|O94811|TPPP_HUMAN Tubulin polymerization-promoting protein OS=Homo sapiens OX=9606 GN=TPPP PE=1 SV=1	1	2	2	2	2	2	2	16.4	16.4	16.4	23.693	219	219	2	1	1	1																						0	50.02	425760	718380
Q96MY1;O94818	Q96MY1;O94818	1;1	1;1	1;1	Nucleolar protein 4-like;Nucleolar protein 4	NOL4L;NOL4	sp|Q96MY1|NOL4L_HUMAN Nucleolar protein 4-like OS=Homo sapiens OX=9606 GN=NOL4L PE=1 SV=2;sp|O94818|NOL4_HUMAN Nucleolar protein 4 OS=Homo sapiens OX=9606 GN=NOL4 PE=1 SV=2	2	1	1	1	1	1	1	3	3	3	47.214	436	436;638	23																							1		0.00031797	3.6767	26425	46128
O94822	O94822	10	10	10	E3 ubiquitin-protein ligase listerin	LTN1	sp|O94822|LTN1_HUMAN E3 ubiquitin-protein ligase listerin OS=Homo sapiens OX=9606 GN=LTN1 PE=1 SV=6	1	10	10	10	10	10	10	6.8	6.8	6.8	200.55	1766	1766	12.7		1	1			1				1	1		1	2							1	1		1	0	78.03	2650900	3064400
O94826	O94826	31	31	31	Mitochondrial import receptor subunit TOM70	TOMM70A	sp|O94826|TOM70_HUMAN Mitochondrial import receptor subunit TOM70 OS=Homo sapiens OX=9606 GN=TOMM70 PE=1 SV=1	1	31	31	31	31	31	31	65.6	65.6	65.6	67.454	608	608	12.4		8		2		2	3	3	2	2	3	4	1	1		3	5	4	2	1	1	4		3	0	323.31	32925000	39554000
O94829	O94829	1	1	1	Importin-13	IPO13	sp|O94829|IPO13_HUMAN Importin-13 OS=Homo sapiens OX=9606 GN=IPO13 PE=1 SV=3	1	1	1	1	1	1	1	1.7	1.7	1.7	108.19	963	963	8.5								1	1																0	81.024	150080	161370
O94830	O94830	3	3	3	Phospholipase DDHD2	DDHD2	sp|O94830|DDHD2_HUMAN Phospholipase DDHD2 OS=Homo sapiens OX=9606 GN=DDHD2 PE=1 SV=2	1	3	3	3	3	3	3	5.6	5.6	5.6	81.031	711	711	8.75		1		1	1																			1	0	26.45	394200	456360
O94842;O94900;O15405	O94842	3;1;1	3;1;1	3;1;1	TOX high mobility group box family member 4	TOX4	sp|O94842|TOX4_HUMAN TOX high mobility group box family member 4 OS=Homo sapiens OX=9606 GN=TOX4 PE=1 SV=1	3	3	3	3	3	3	3	6.1	6.1	6.1	66.194	621	621;526;576	10.8									1	1	2	2													0	32.593	667700	619450
O94844	O94844	2	2	2	Rho-related BTB domain-containing protein 1	RHOBTB1	sp|O94844|RHBT1_HUMAN Rho-related BTB domain-containing protein 1 OS=Homo sapiens OX=9606 GN=RHOBTB1 PE=2 SV=2	1	2	2	2	2	2	2	3.2	3.2	3.2	79.416	696	696	6.5		1									1														1	-2	22202	29213
O94851	O94851	12	12	12	Protein-methionine sulfoxide oxidase MICAL2	MICAL2	sp|O94851|MICA2_HUMAN [F-actin]-monooxygenase MICAL2 OS=Homo sapiens OX=9606 GN=MICAL2 PE=1 SV=1	1	12	12	12	12	12	12	16.7	16.7	16.7	126.69	1124	1124	11.6		1			1	1	1	2	2					1	2						2		1		0	323.31	2949200	3492800
O94855	O94855	7	6	6	Protein transport protein Sec24D	SEC24D	sp|O94855|SC24D_HUMAN Protein transport protein Sec24D OS=Homo sapiens OX=9606 GN=SEC24D PE=1 SV=2	1	7	6	6	7	6	6	8.4	7	7	113.01	1032	1032	10.4		1		1		1					2	1		1									1		0	111.03	1622700	2098400
O94864	O94864	1	1	1	STAGA complex 65 subunit gamma	SUPT7L	sp|O94864|ST65G_HUMAN STAGA complex 65 subunit gamma OS=Homo sapiens OX=9606 GN=SUPT7L PE=1 SV=1	1	1	1	1	1	1	1	1.9	1.9	1.9	46.192	414	414	10										1															0.00152	2.5106	346950	388620
O94868	O94868	1	1	1	F-BAR and double SH3 domains protein 2	FCHSD2	sp|O94868|FCSD2_HUMAN F-BAR and double SH3 domains protein 2 OS=Homo sapiens OX=9606 GN=FCHSD2 PE=1 SV=3	1	1	1	1	1	1	1	2.2	2.2	2.2	84.275	740	740	5					1																				0	94.125	208000	180060
O94874	O94874	13	13	13	E3 UFM1-protein ligase 1	UFL1	sp|O94874|UFL1_HUMAN E3 UFM1-protein ligase 1 OS=Homo sapiens OX=9606 GN=UFL1 PE=1 SV=2	1	13	13	13	13	13	13	17	17	17	89.594	794	794	14.8				1	1	1			1	2	1	1		1		1	1					2	2	2	0	98.148	4803800	6369900
O94875	O94875	1	1	1	Sorbin and SH3 domain-containing protein 2	SORBS2	sp|O94875|SRBS2_HUMAN Sorbin and SH3 domain-containing protein 2 OS=Homo sapiens OX=9606 GN=SORBS2 PE=1 SV=3	1	1	1	1	1	1	1	1.5	1.5	1.5	124.11	1100	1100	7							1																		1	-2	384890	437810
O94876	O94876	2	2	2	Transmembrane and coiled-coil domains protein 1	TMCC1	sp|O94876|TMCC1_HUMAN Transmembrane and coiled-coil domains protein 1 OS=Homo sapiens OX=9606 GN=TMCC1 PE=1 SV=3	1	2	2	2	2	2	2	4.3	4.3	4.3	72.082	653	653	14					1																		1		0	5.6882	174870	253940
O94880	O94880	9	9	9	PHD finger protein 14	PHF14	sp|O94880|PHF14_HUMAN PHD finger protein 14 OS=Homo sapiens OX=9606 GN=PHF14 PE=1 SV=2	1	9	9	9	9	9	9	10.1	10.1	10.1	100.05	888	888	16.3			1							1			1	1			1	1		2				2	0	86.57	2543800	3161700
O94885	O94885	2	2	2	SAM and SH3 domain-containing protein 1	SASH1	sp|O94885|SASH1_HUMAN SAM and SH3 domain-containing protein 1 OS=Homo sapiens OX=9606 GN=SASH1 PE=1 SV=3	1	2	2	2	2	2	2	2.6	2.6	2.6	136.65	1247	1247	4.67				1	2																				0.0001615	4.2594	336450	542270
O94887	O94887	3	3	3	FERM, RhoGEF and pleckstrin domain-containing protein 2	FARP2	sp|O94887|FARP2_HUMAN FERM, ARHGEF and pleckstrin domain-containing protein 2 OS=Homo sapiens OX=9606 GN=FARP2 PE=1 SV=3	1	3	3	3	3	3	3	3.5	3.5	3.5	119.89	1054	1054	12.2			1									1				1		1							0	7.9427	14828000	14937000
O94888	O94888	5	5	5	UBX domain-containing protein 7	UBXN7	sp|O94888|UBXN7_HUMAN UBX domain-containing protein 7 OS=Homo sapiens OX=9606 GN=UBXN7 PE=1 SV=2	1	5	5	5	5	5	5	14.1	14.1	14.1	54.862	489	489	15.2				1										2							1		1		0	153.72	2172800	2763700
O94901	O94901	10	10	10	SUN domain-containing protein 1	SUN1	sp|O94901|SUN1_HUMAN SUN domain-containing protein 1 OS=Homo sapiens OX=9606 GN=SUN1 PE=1 SV=3	1	10	10	10	10	10	10	19.8	19.8	19.8	90.063	812	812	11.5						3	2			2					1	1			1					1	0	225.87	3004900	3874000
O94903	O94903	8	8	8	Proline synthase co-transcribed bacterial homolog protein	PROSC	sp|O94903|PLPHP_HUMAN Pyridoxal phosphate homeostasis protein OS=Homo sapiens OX=9606 GN=PLPBP PE=1 SV=1	1	8	8	8	8	8	8	36	36	36	30.344	275	275	17.1						1					1	1	1			1	1		1				2	2	0	69.736	11981000	15643000
O94905	O94905	12	12	9	Erlin-2	ERLIN2	sp|O94905|ERLN2_HUMAN Erlin-2 OS=Homo sapiens OX=9606 GN=ERLIN2 PE=1 SV=1	1	12	12	9	12	12	9	31	31	25.4	37.839	339	339	11.7	2	1					1	1					2	1			2	1	1			1			0	111	8845100	11417000
O94906	O94906	37	37	37	Pre-mRNA-processing factor 6	PRPF6	sp|O94906|PRP6_HUMAN Pre-mRNA-processing factor 6 OS=Homo sapiens OX=9606 GN=PRPF6 PE=1 SV=1	1	37	37	37	37	37	37	39.1	39.1	39.1	106.92	941	941	12.4	2	3	2		1	1	1	6	6	2	2	2	2	2		2	2	2		1	2	4	4	1	0	323.31	28086000	38107000
O94907;Q9UBU2	O94907	5;1	5;1	5;1	Dickkopf-related protein 1	1.00 DKK	sp|O94907|DKK1_HUMAN Dickkopf-related protein 1 OS=Homo sapiens OX=9606 GN=DKK1 PE=1 SV=1	2	5	5	5	5	5	5	17.7	17.7	17.7	28.671	266	266;259	16										1						2		1		1					0	91.55	3487100	2874800
O94913	O94913	6	6	6	Pre-mRNA cleavage complex 2 protein Pcf11	PCF11	sp|O94913|PCF11_HUMAN Pre-mRNA cleavage complex 2 protein Pcf11 OS=Homo sapiens OX=9606 GN=PCF11 PE=1 SV=3	1	6	6	6	6	6	6	6.3	6.3	6.3	173.05	1555	1555	13	1		1							1									1			1	1		0	75.318	1860800	2197200
O94915	O94915	5	5	5	Protein furry homolog-like	FRYL	sp|O94915|FRYL_HUMAN Protein furry homolog-like OS=Homo sapiens OX=9606 GN=FRYL PE=1 SV=2	1	5	5	5	5	5	5	2.3	2.3	2.3	339.59	3013	3013	14.6			1				1						1	1							1	2			0	85.217	1016800	1161000
O94916	O94916	4	4	4	Nuclear factor of activated T-cells 5	NFAT5	sp|O94916|NFAT5_HUMAN Nuclear factor of activated T-cells 5 OS=Homo sapiens OX=9606 GN=NFAT5 PE=1 SV=1	1	4	4	4	4	4	4	3.7	3.7	3.7	165.76	1531	1531	13					1					1				1									1		0	43.949	1183200	1281900
O94919	O94919	7	7	7	Endonuclease domain-containing 1 protein	ENDOD1	sp|O94919|ENDD1_HUMAN Endonuclease domain-containing 1 protein OS=Homo sapiens OX=9606 GN=ENDOD1 PE=1 SV=2	1	7	7	7	7	7	7	17	17	17	55.016	500	500	13.2							1			1	1	1		1	2							1			0	127.11	1806600	2049100
O94923	O94923	5	5	5	D-glucuronyl C5-epimerase	GLCE	sp|O94923|GLCE_HUMAN D-glucuronyl C5-epimerase OS=Homo sapiens OX=9606 GN=GLCE PE=1 SV=3	1	5	5	5	5	5	5	12	12	12	70.1	617	617	15.2						1		1										1		1				1	0	12.472	832290	1096400
O94925	O94925	23	23	23	Glutaminase kidney isoform, mitochondrial	GLS	sp|O94925|GLSK_HUMAN Glutaminase kidney isoform, mitochondrial OS=Homo sapiens OX=9606 GN=GLS PE=1 SV=1	1	23	23	23	23	23	23	39.9	39.9	39.9	73.46	669	669	13.4	1	3		3		1	1	2	2	1		1	2	2	2	5	5	4	2	2	1	1	1	1	0	323.31	56680000	60629000
O94927	O94927	3	3	3	HAUS augmin-like complex subunit 5	HAUS5	sp|O94927|HAUS5_HUMAN HAUS augmin-like complex subunit 5 OS=Homo sapiens OX=9606 GN=HAUS5 PE=1 SV=2	1	3	3	3	3	3	3	7	7	7	71.682	633	633	5.67					1	2																			0	54.092	643760	603420
O94952	O94952	3	3	3	F-box only protein 21	FBXO21	sp|O94952|FBX21_HUMAN F-box only protein 21 OS=Homo sapiens OX=9606 GN=FBXO21 PE=2 SV=2	1	3	3	3	3	3	3	6.4	6.4	6.4	72.269	628	628	4.6	1	1	1					1	1																0	66.672	1253900	1359500
O94953	O94953	1	1	1	Lysine-specific demethylase 4B	KDM4B	sp|O94953|KDM4B_HUMAN Lysine-specific demethylase 4B OS=Homo sapiens OX=9606 GN=KDM4B PE=1 SV=4	1	1	1	1	1	1	1	2.4	2.4	2.4	121.9	1096	1096	20																				1					1	-2	167670	176590
O94964	O94964	4	3	3	Protein SOGA1;N-terminal form;C-terminal 80 kDa form	SOGA1	sp|O94964|SOGA1_HUMAN Protein SOGA1 OS=Homo sapiens OX=9606 GN=SOGA1 PE=1 SV=2	1	4	3	3	4	3	3	3.9	2.9	2.9	159.76	1423	1423	15.3							1									1							1		0	79.447	61148	67540
O94966	O94966	7	7	7	Ubiquitin carboxyl-terminal hydrolase 19	USP19	sp|O94966|UBP19_HUMAN Ubiquitin carboxyl-terminal hydrolase 19 OS=Homo sapiens OX=9606 GN=USP19 PE=1 SV=2	1	7	7	7	7	7	7	10.7	10.7	10.7	145.65	1318	1318	10.3				2	1		1			1											2				0	69.082	1747300	2393700
O94967	O94967	2	2	2	WD repeat-containing protein 47	WDR47	sp|O94967|WDR47_HUMAN WD repeat-containing protein 47 OS=Homo sapiens OX=9606 GN=WDR47 PE=1 SV=1	1	2	2	2	2	2	2	3.4	3.4	3.4	101.95	919	919	7.33					1			1	1																0	26.727	201870	275290
O94972	O94972	2	2	2	E3 ubiquitin-protein ligase TRIM37	TRIM37	sp|O94972|TRI37_HUMAN E3 ubiquitin-protein ligase TRIM37 OS=Homo sapiens OX=9606 GN=TRIM37 PE=1 SV=2	1	2	2	2	2	2	2	3.3	3.3	3.3	107.9	964	964	8.33						1			1	1															1	-2	186790	215640
O94973	O94973	24	14	14	AP-2 complex subunit alpha-2	AP2A2	sp|O94973|AP2A2_HUMAN AP-2 complex subunit alpha-2 OS=Homo sapiens OX=9606 GN=AP2A2 PE=1 SV=2	1	24	14	14	24	14	14	28.9	18.2	18.2	103.96	939	939	15		2											2	1	4	2	3	2	1	1			1		0	202.95	9890900	13737000
O94979	O94979	33	33	33	Protein transport protein Sec31A	SEC31A	sp|O94979|SC31A_HUMAN Protein transport protein Sec31A OS=Homo sapiens OX=9606 GN=SEC31A PE=1 SV=3	1	33	33	33	33	33	33	28.8	28.8	28.8	133.01	1220	1220	14.9			2	2			1			2	1	1	5	3	8	2	4	3		1	3	4		1	0	323.31	54588000	70592000
O94985	O94985	3	3	3	Calsyntenin-1;Soluble Alc-alpha;CTF1-alpha	CLSTN1	sp|O94985|CSTN1_HUMAN Calsyntenin-1 OS=Homo sapiens OX=9606 GN=CLSTN1 PE=1 SV=1	1	3	3	3	3	3	3	4.4	4.4	4.4	109.79	981	981	15											1			1						1					0	73.69	594080	926110
O94986	O94986	2	2	2	Centrosomal protein of 152 kDa	CEP152	sp|O94986|CE152_HUMAN Centrosomal protein of 152 kDa OS=Homo sapiens OX=9606 GN=CEP152 PE=1 SV=4	1	2	2	2	2	2	2	1.2	1.2	1.2	195.62	1710	1710	9.33					1						1	1													1	-2	185470	211090
O94992	O94992	7	7	6	Protein HEXIM1	HEXIM1	sp|O94992|HEXI1_HUMAN Protein HEXIM1 OS=Homo sapiens OX=9606 GN=HEXIM1 PE=1 SV=1	1	7	7	6	7	7	6	29.5	29.5	27.3	40.623	359	359	9	1		1	1	1					3	1	1	1							1					0	179.39	2950700	2792900
O95067	O95067	3	3	3	G2/mitotic-specific cyclin-B2	CCNB2	sp|O95067|CCNB2_HUMAN G2/mitotic-specific cyclin-B2 OS=Homo sapiens OX=9606 GN=CCNB2 PE=1 SV=1	1	3	3	3	3	3	3	13.1	13.1	13.1	45.281	398	398	8		1	1									1			1										0	72.69	1043900	1558900
O95070	O95070	2	2	2	Protein YIF1A	YIF1A	sp|O95070|YIF1A_HUMAN Protein YIF1A OS=Homo sapiens OX=9606 GN=YIF1A PE=1 SV=2	1	2	2	2	2	2	2	6.8	6.8	6.8	32.011	293	293	13.5													1	1											0	124.26	917420	1342900
O95071	O95071	18	18	18	E3 ubiquitin-protein ligase UBR5	UBR5	sp|O95071|UBR5_HUMAN E3 ubiquitin-protein ligase UBR5 OS=Homo sapiens OX=9606 GN=UBR5 PE=1 SV=2	1	18	18	18	18	18	18	9.8	9.8	9.8	309.35	2799	2799	12.6		2	2		1		1	1		2			1	4						1	1	1	2	1	0	323.31	5370600	6200400
O95081	O95081	3	2	2	Arf-GAP domain and FG repeat-containing protein 2	AGFG2	sp|O95081|AGFG2_HUMAN Arf-GAP domain and FG repeat-containing protein 2 OS=Homo sapiens OX=9606 GN=AGFG2 PE=1 SV=2	1	3	2	2	3	2	2	7.7	5.8	5.8	48.962	481	481	13.5													1	1											0	24.87	895630	1056700
O95084	O95084	5	5	5	Serine protease 23	PRSS23	sp|O95084|PRS23_HUMAN Serine protease 23 OS=Homo sapiens OX=9606 GN=PRSS23 PE=1 SV=1	1	5	5	5	5	5	5	13.6	13.6	13.6	43.001	383	383	13.5					2									1			1	1				1			0	16.236	1040200	1373800
O95104	O95104	4	3	3	Splicing factor, arginine/serine-rich 15	SCAF4	sp|O95104|SCAF4_HUMAN SR-related and CTD-associated factor 4 OS=Homo sapiens OX=9606 GN=SCAF4 PE=1 SV=3	1	4	3	3	4	3	3	3	2.4	2.4	125.87	1147	1147	18			1																			1	1	1	0	18.268	1083300	1341000
O95139	O95139	6	6	5	NADH dehydrogenase [ubiquinone] 1 beta subcomplex subunit 6	NDUFB6	sp|O95139|NDUB6_HUMAN NADH dehydrogenase [ubiquinone] 1 beta subcomplex subunit 6 OS=Homo sapiens OX=9606 GN=NDUFB6 PE=1 SV=3	1	6	6	5	5	5	5	49.2	49.2	43.8	15.489	128	128	10.7		1	1					1	1						1				2						0	40.535	1015300	1591000
O95140	O95140	8	8	7	Mitofusin-2	MFN2	sp|O95140|MFN2_HUMAN Mitofusin-2 OS=Homo sapiens OX=9606 GN=MFN2 PE=1 SV=3	1	8	8	7	8	8	7	14	14	13.1	86.401	757	757	8.75		1	1	1	1					1		1		1						1					0	57.709	2084900	2334000
O95149	O95149	2	2	2	Snurportin-1	SNUPN	sp|O95149|SPN1_HUMAN Snurportin-1 OS=Homo sapiens OX=9606 GN=SNUPN PE=1 SV=1	1	2	2	2	2	2	2	5.8	5.8	5.8	41.142	360	360	5	1								1																0	9.9832	751760	612710
O95155	O95155	9	9	9	Ubiquitin conjugation factor E4 B	UBE4B	sp|O95155|UBE4B_HUMAN Ubiquitin conjugation factor E4 B OS=Homo sapiens OX=9606 GN=UBE4B PE=1 SV=1	1	9	9	9	9	9	9	9.6	9.6	9.6	146.18	1302	1302	9.09		2				1	1	3	1					2								1			0	323.31	2332100	2742500
O95159	O95159	4	4	4	Zinc finger protein-like 1	ZFPL1	sp|O95159|ZFPL1_HUMAN Zinc finger protein-like 1 OS=Homo sapiens OX=9606 GN=ZFPL1 PE=1 SV=2	1	4	4	4	4	4	4	18.7	18.7	18.7	34.114	310	310	17.6													1				1	2				1			0	23.548	5392800	7999400
O95163	O95163	15	15	15	Elongator complex protein 1	IKBKAP	sp|O95163|ELP1_HUMAN Elongator complex protein 1 OS=Homo sapiens OX=9606 GN=ELP1 PE=1 SV=3	1	15	15	15	15	15	15	14.9	14.9	14.9	150.25	1332	1332	14.5	1	1	2			1							1	3	1			1		1	3	3	1		0	239.42	6327200	7755200
O95166	O95166	3	3	2	Gamma-aminobutyric acid receptor-associated protein	GABARAP	sp|O95166|GBRAP_HUMAN Gamma-aminobutyric acid receptor-associated protein OS=Homo sapiens OX=9606 GN=GABARAP PE=1 SV=1	1	3	3	2	3	3	2	18.8	18.8	9.4	13.918	117	117	19.2																	1	2						1	0	6.0918	6405700	7634400
O95167	O95167	1	1	1	NADH dehydrogenase [ubiquinone] 1 alpha subcomplex subunit 3	NDUFA3	sp|O95167|NDUA3_HUMAN NADH dehydrogenase [ubiquinone] 1 alpha subcomplex subunit 3 OS=Homo sapiens OX=9606 GN=NDUFA3 PE=1 SV=1	1	1	1	1	1	1	1	41.7	41.7	41.7	9.2787	84	84	8.4								3	2																0	87.152	747690	1182600
O95168	O95168	5	5	5	NADH dehydrogenase [ubiquinone] 1 beta subcomplex subunit 4	NDUFB4	sp|O95168|NDUB4_HUMAN NADH dehydrogenase [ubiquinone] 1 beta subcomplex subunit 4 OS=Homo sapiens OX=9606 GN=NDUFB4 PE=1 SV=3	1	5	5	5	5	5	5	48.1	48.1	48.1	15.208	129	129	17.4														1		2			1			1			0	27.533	10322000	14360000
O95169	O95169	4	4	4	NADH dehydrogenase [ubiquinone] 1 beta subcomplex subunit 8, mitochondrial	NDUFB8	sp|O95169|NDUB8_HUMAN NADH dehydrogenase [ubiquinone] 1 beta subcomplex subunit 8, mitochondrial OS=Homo sapiens OX=9606 GN=NDUFB8 PE=1 SV=1	1	4	4	4	4	4	4	36	36	36	21.766	186	186	11.2				1		2				1	2	1								1	1				0	23.715	2996900	4455200
O95182	O95182	4	4	4	NADH dehydrogenase [ubiquinone] 1 alpha subcomplex subunit 7	NDUFA7	sp|O95182|NDUA7_HUMAN NADH dehydrogenase [ubiquinone] 1 alpha subcomplex subunit 7 OS=Homo sapiens OX=9606 GN=NDUFA7 PE=1 SV=3	1	4	4	4	4	4	4	35.4	35.4	35.4	12.551	113	113	15.3							1								1		2	2							0	29.766	985850	1202100
O95197	O95197	3	3	3	Reticulon-3	RTN3	sp|O95197|RTN3_HUMAN Reticulon-3 OS=Homo sapiens OX=9606 GN=RTN3 PE=1 SV=2	1	3	3	3	3	3	3	5.6	5.6	5.6	112.61	1032	1032	11.2	1					2			1	1									2	1					0	117.81	1978500	2470800
O95202	O95202	19	19	19	LETM1 and EF-hand domain-containing protein 1, mitochondrial	LETM1	sp|O95202|LETM1_HUMAN Mitochondrial proton/calcium exchanger protein OS=Homo sapiens OX=9606 GN=LETM1 PE=1 SV=1	1	19	19	19	19	19	19	29.4	29.4	29.4	83.353	739	739	13.8	2		2		2					2	1	1	1		1	1	3	1	1	4	2	1	1		0	307.34	11424000	15553000
O95208	O95208	6	6	5	Epsin-2	EPN2	sp|O95208|EPN2_HUMAN Epsin-2 OS=Homo sapiens OX=9606 GN=EPN2 PE=1 SV=3	1	6	6	5	6	6	5	11.2	11.2	11.2	68.481	641	641	13.1					1	1				1	1	1					2	1				1			0	153.07	3666200	4841400
O95210	O95210	4	4	4	Starch-binding domain-containing protein 1	STBD1	sp|O95210|STBD1_HUMAN Starch-binding domain-containing protein 1 OS=Homo sapiens OX=9606 GN=STBD1 PE=1 SV=1	1	4	4	4	4	4	4	12.6	12.6	12.6	39.007	358	358	9	1			1		1								1						1					0	34.203	447580	631840
O95218	O95218	8	8	8	Zinc finger Ran-binding domain-containing protein 2	ZRANB2	sp|O95218|ZRAB2_HUMAN Zinc finger Ran-binding domain-containing protein 2 OS=Homo sapiens OX=9606 GN=ZRANB2 PE=1 SV=2	1	8	8	8	8	8	8	21.2	21.2	21.2	37.404	330	330	13.8	1			1					1			1	2		1						3	1			0	24.328	6417900	8295900
O95219	O95219	6	6	6	Sorting nexin-4	SNX4	sp|O95219|SNX4_HUMAN Sorting nexin-4 OS=Homo sapiens OX=9606 GN=SNX4 PE=1 SV=1	1	6	6	6	6	6	6	17.6	17.6	17.6	51.908	450	450	16.2						1	1			1										2	1		2		0	59.396	2326300	2619400
O95232	O95232	14	14	14	Luc7-like protein 3	LUC7L3	sp|O95232|LC7L3_HUMAN Luc7-like protein 3 OS=Homo sapiens OX=9606 GN=LUC7L3 PE=1 SV=2	1	14	14	14	14	14	14	32.9	32.9	32.9	51.466	432	432	13.6	2					2	1	1		1	1	1		1	1		2	2		1		1	2	1	0	157.98	16501000	18391000
O95235	O95235	6	6	6	Kinesin-like protein KIF20A	KIF20A	sp|O95235|KI20A_HUMAN Kinesin-like protein KIF20A OS=Homo sapiens OX=9606 GN=KIF20A PE=1 SV=1	1	6	6	6	6	6	6	14.3	14.3	14.3	100.28	890	890	12.7					1	1		1		1													1	1	0	178.17	638260	787120
O95239;Q2VIQ3;Q6ZMV9	O95239	20;8;1	20;8;1	19;7;0	Chromosome-associated kinesin KIF4A	KIF4A	sp|O95239|KIF4A_HUMAN Chromosome-associated kinesin KIF4A OS=Homo sapiens OX=9606 GN=KIF4A PE=1 SV=3	3	20	20	19	20	20	19	19.2	19.2	18.3	139.88	1232	1232;1234;814	12.6	1	1	1		2	1	3			2			2	1			1		2	2	1	1		2	0	323.31	4594200	5355400
O95248	O95248	8	8	8	Myotubularin-related protein 5	SBF1	sp|O95248|MTMR5_HUMAN Myotubularin-related protein 5 OS=Homo sapiens OX=9606 GN=SBF1 PE=1 SV=4	1	8	8	8	8	8	8	5.9	5.9	5.9	208.44	1868	1868	9.7			2			4	1						1										1	1	0	121.57	1244500	1669800
O95249	O95249	8	8	8	Golgi SNAP receptor complex member 1	GOSR1	sp|O95249|GOSR1_HUMAN Golgi SNAP receptor complex member 1 OS=Homo sapiens OX=9606 GN=GOSR1 PE=1 SV=1	1	8	8	8	8	8	8	26	26	26	28.612	250	250	12.6	1									2	2		1	1			1	1			1				0	116.45	9116500	10782000
O95251	O95251	8	8	8	Histone acetyltransferase KAT7	KAT7	sp|O95251|KAT7_HUMAN Histone acetyltransferase KAT7 OS=Homo sapiens OX=9606 GN=KAT7 PE=1 SV=1	1	8	8	8	8	8	8	13.7	13.7	13.7	70.642	611	611	11.1			2				1			2	1											1	1		0	323.31	2038000	2366900
O95260	O95260	7	7	7	Arginyl-tRNA--protein transferase 1	ATE1	sp|O95260|ATE1_HUMAN Arginyl-tRNA--protein transferase 1 OS=Homo sapiens OX=9606 GN=ATE1 PE=1 SV=2	1	7	7	7	7	7	7	21	21	21	59.09	518	518	14.7	1							1	1				1	1					1		1		1	1	0	117.47	5655000	7379800
O95271	O95271	1	1	1	Tankyrase-1	TNKS	sp|O95271|TNKS1_HUMAN Poly [ADP-ribose] polymerase tankyrase-1 OS=Homo sapiens OX=9606 GN=TNKS PE=1 SV=2	1	1	1	1	1	1	1	0.8	0.8	0.8	142.04	1327	1327	12												1													0.00093124	2.9936	123380	143360
O95273	O95273	3	3	3	Cyclin-D1-binding protein 1	CCNDBP1	sp|O95273|CCDB1_HUMAN Cyclin-D1-binding protein 1 OS=Homo sapiens OX=9606 GN=CCNDBP1 PE=1 SV=2	1	3	3	3	3	3	3	11.4	11.4	11.4	40.262	360	360	9.75								2	1					1											0	27.193	592490	769500
O95292	O95292	8	7	7	Vesicle-associated membrane protein-associated protein B/C	VAPB	sp|O95292|VAPB_HUMAN Vesicle-associated membrane protein-associated protein B/C OS=Homo sapiens OX=9606 GN=VAPB PE=1 SV=3	1	8	7	7	8	7	7	37.4	32.5	32.5	27.228	243	243	10	1		1	2			1								2				1			1			0	40.741	9616000	11663000
O95295	O95295	4	4	4	SNARE-associated protein Snapin	SNAPIN	sp|O95295|SNAPN_HUMAN SNARE-associated protein Snapin OS=Homo sapiens OX=9606 GN=SNAPIN PE=1 SV=1	1	4	4	4	4	4	4	41.9	41.9	41.9	14.874	136	136	14.1							1	1	1						1				1	1	1				0	222.62	672290	903530
O95297	O95297	5	5	5	Myelin protein zero-like protein 1	MPZL1	sp|O95297|MPZL1_HUMAN Myelin protein zero-like protein 1 OS=Homo sapiens OX=9606 GN=MPZL1 PE=1 SV=1	1	5	5	5	5	5	5	19	19	19	29.082	269	269	18.5		1																	1		1	1	1	1	0	33.388	2211200	3851900
O95298;E9PQ53	O95298;E9PQ53	4;3	4;3	4;3	NADH dehydrogenase [ubiquinone] 1 subunit C2;NADH dehydrogenase [ubiquinone] 1 subunit C2, isoform 2	NDUFC2;NDUFC2-KCTD14	sp|O95298|NDUC2_HUMAN NADH dehydrogenase [ubiquinone] 1 subunit C2 OS=Homo sapiens OX=9606 GN=NDUFC2 PE=1 SV=1;sp|E9PQ53|NDUCR_HUMAN NADH dehydrogenase [ubiquinone] 1 subunit C2, isoform 2 OS=Homo sapiens OX=9606 GN=NDUFC2-KCTD14 PE=1 SV=1	2	4	4	4	4	4	4	26.1	26.1	26.1	14.187	119	119;114	9		1		1	1					1	1	1							1						0	8.61	3183100	3739000
O95299	O95299	15	15	15	NADH dehydrogenase [ubiquinone] 1 alpha subcomplex subunit 10, mitochondrial	NDUFA10	sp|O95299|NDUAA_HUMAN NADH dehydrogenase [ubiquinone] 1 alpha subcomplex subunit 10, mitochondrial OS=Homo sapiens OX=9606 GN=NDUFA10 PE=1 SV=1	1	15	15	15	15	15	15	44.2	44.2	44.2	40.75	355	355	15.3	1				1			1	2	1				3	1	2		1	2	5	2	1			0	53.875	12917000	16826000
O95302;Q75LS8	O95302	15;4	15;4	15;4	Peptidyl-prolyl cis-trans isomerase FKBP9	FKBP9	sp|O95302|FKBP9_HUMAN Peptidyl-prolyl cis-trans isomerase FKBP9 OS=Homo sapiens OX=9606 GN=FKBP9 PE=1 SV=2	2	15	15	15	15	15	15	32.8	32.8	32.8	63.083	570	570;142	13	1	1		1		1	1		1				1	2		1	2	2	2	2					0	81.8	8874300	10596000
O95336	O95336	8	8	8	6-phosphogluconolactonase	PGLS	sp|O95336|6PGL_HUMAN 6-phosphogluconolactonase OS=Homo sapiens OX=9606 GN=PGLS PE=1 SV=2	1	8	8	8	8	8	8	45.3	45.3	45.3	27.547	258	258	15.5					2										1	1	3	4	2						0	123.51	15346000	22508000
O95340	O95340	14	14	13	Bifunctional 3-phosphoadenosine 5-phosphosulfate synthase 2;Sulfate adenylyltransferase;Adenylyl-sulfate kinase	PAPSS2	sp|O95340|PAPS2_HUMAN Bifunctional 3-phosphoadenosine 5-phosphosulfate synthase 2 OS=Homo sapiens OX=9606 GN=PAPSS2 PE=1 SV=2	1	14	14	13	14	14	13	27.5	27.5	25.2	69.5	614	614	13.6	1	1			1			1	1		1	1		1	3						2	1	1	1	0	91.907	9145100	9449800
O95347	O95347	45	45	45	Structural maintenance of chromosomes protein 2	SMC2	sp|O95347|SMC2_HUMAN Structural maintenance of chromosomes protein 2 OS=Homo sapiens OX=9606 GN=SMC2 PE=1 SV=2	1	45	45	45	45	45	45	40	40	40	135.65	1197	1197	13	4	3		2	4	2	1	1	1	1	6	3	4	3	1	2	1		2	5	3	2	5	2	0	323.31	24942000	31515000
O95352	O95352	9	9	9	Ubiquitin-like modifier-activating enzyme ATG7	ATG7	sp|O95352|ATG7_HUMAN Ubiquitin-like modifier-activating enzyme ATG7 OS=Homo sapiens OX=9606 GN=ATG7 PE=1 SV=1	1	9	9	9	9	9	9	15.5	15.5	15.5	77.959	703	703	14.7				1				1	1					3						2		2			0	84.602	6581600	7571700
O95359	O95359	12	12	10	Transforming acidic coiled-coil-containing protein 2	TACC2	sp|O95359|TACC2_HUMAN Transforming acidic coiled-coil-containing protein 2 OS=Homo sapiens OX=9606 GN=TACC2 PE=1 SV=3	1	12	12	10	12	12	10	4.6	4.6	4.1	309.42	2948	2948	12.1						2	3			1	2	2	2	2	1				1	1	1				0	97.643	9375200	12091000
O95361;Q309B1	O95361	28;10	28;10	28;10	Tripartite motif-containing protein 16	TRIM16	sp|O95361|TRI16_HUMAN Tripartite motif-containing protein 16 OS=Homo sapiens OX=9606 GN=TRIM16 PE=1 SV=3	2	28	28	28	28	28	28	55.7	55.7	55.7	63.954	564	564;348	12.9	2		1		2	1	2	3	3	4	6	6		1	2	5	4	4	2					5	0	323.31	39639000	49881000
O95363	O95363	2	2	2	Phenylalanine--tRNA ligase, mitochondrial	FARS2	sp|O95363|SYFM_HUMAN Phenylalanine--tRNA ligase, mitochondrial OS=Homo sapiens OX=9606 GN=FARS2 PE=1 SV=1	1	2	2	2	2	2	2	2.9	2.9	2.9	52.356	451	451	7.5						1	1	1	1																0	10.922	807490	907660
O95365	O95365	3	3	3	Zinc finger and BTB domain-containing protein 7A	ZBTB7A	sp|O95365|ZBT7A_HUMAN Zinc finger and BTB domain-containing protein 7A OS=Homo sapiens OX=9606 GN=ZBTB7A PE=1 SV=1	1	3	3	3	3	3	3	12.2	12.2	12.2	61.438	584	584	6	2															1									0	69.829	413260	495890
O95372	O95372	5	5	5	Acyl-protein thioesterase 2	LYPLA2	sp|O95372|LYPA2_HUMAN Acyl-protein thioesterase 2 OS=Homo sapiens OX=9606 GN=LYPLA2 PE=1 SV=1	1	5	5	5	5	5	5	29.4	29.4	29.4	24.737	231	231	10.8					1			2	2						1	2									0	45.684	9249100	11774000
O95373	O95373	28	28	27	Importin-7	IPO7	sp|O95373|IPO7_HUMAN Importin-7 OS=Homo sapiens OX=9606 GN=IPO7 PE=1 SV=1	1	28	28	27	28	28	27	29.7	29.7	28.7	119.52	1038	1038	11.6	11		3	1			1	2	4	1	3	2	2	3	4	3	3	2	3	3	2	1	3		0	323.31	47755000	46884000
O95376	O95376	7	7	7	E3 ubiquitin-protein ligase ARIH2	ARIH2	sp|O95376|ARI2_HUMAN E3 ubiquitin-protein ligase ARIH2 OS=Homo sapiens OX=9606 GN=ARIH2 PE=1 SV=1	1	7	7	7	7	7	7	18.7	18.7	18.7	57.818	493	493	11.4	1						1	1		2											1		1		0	152.76	2253900	2440700
O95379	O95379	3	3	3	Tumor necrosis factor alpha-induced protein 8	TNFAIP8	sp|O95379|TFIP8_HUMAN Tumor necrosis factor alpha-induced protein 8 OS=Homo sapiens OX=9606 GN=TNFAIP8 PE=1 SV=1	1	3	3	3	3	3	3	17.2	17.2	17.2	23.003	198	198	19.7																		1		1	1				0	130.36	319750	493880
O95391	O95391	4	4	4	Pre-mRNA-splicing factor SLU7	SLU7	sp|O95391|SLU7_HUMAN Pre-mRNA-splicing factor SLU7 OS=Homo sapiens OX=9606 GN=SLU7 PE=1 SV=2	1	4	4	4	4	4	4	6.7	6.7	6.7	68.386	586	586	8.25				2	1															1					0	10.088	497850	640770
O95394	O95394	11	11	11	Phosphoacetylglucosamine mutase	PGM3	sp|O95394|AGM1_HUMAN Phosphoacetylglucosamine mutase OS=Homo sapiens OX=9606 GN=PGM3 PE=1 SV=1	1	11	11	11	11	11	11	31.9	31.9	31.9	59.851	542	542	14.3					1	3	1				3	2		1		4			1	2	2			2	0	323.31	12156000	16561000
O95395	O95395	2	2	2	Beta-1,3-galactosyl-O-glycosyl-glycoprotein beta-1,6-N-acetylglucosaminyltransferase 3	GCNT3	sp|O95395|GCNT3_HUMAN Beta-1,3-galactosyl-O-glycosyl-glycoprotein beta-1,6-N-acetylglucosaminyltransferase 3 OS=Homo sapiens OX=9606 GN=GCNT3 PE=2 SV=1	1	2	2	2	2	2	2	6.6	6.6	6.6	50.863	438	438	13.5													1	1											0	53.369	132630	151960
O95396	O95396	6	6	6	Adenylyltransferase and sulfurtransferase MOCS3;Molybdopterin-synthase adenylyltransferase;Molybdopterin-synthase sulfurtransferase	MOCS3	sp|O95396|MOCS3_HUMAN Adenylyltransferase and sulfurtransferase MOCS3 OS=Homo sapiens OX=9606 GN=MOCS3 PE=1 SV=1	1	6	6	6	6	6	6	15.9	15.9	15.9	49.669	460	460	11.2				1					2	1	2	2											1		0	75.022	1945100	2198400
O95399	O95399	1	1	1	Urotensin-2	UTS2	sp|O95399|UTS2_HUMAN Urotensin-2 OS=Homo sapiens OX=9606 GN=UTS2 PE=1 SV=1	1	1	1	1	1	1	1	6.5	6.5	6.5	14.295	124	124	3.5			1	1																					0.0028375	2.129	2052900	2431100
O95400	O95400	9	9	9	CD2 antigen cytoplasmic tail-binding protein 2	CD2BP2	sp|O95400|CD2B2_HUMAN CD2 antigen cytoplasmic tail-binding protein 2 OS=Homo sapiens OX=9606 GN=CD2BP2 PE=1 SV=1	1	9	9	9	9	9	9	39.6	39.6	39.6	37.646	341	341	13.5			1			1	1				2	2				1				2	1		1		0	187.53	3666600	4260700
O95425	O95425	15	15	15	Supervillin	SVIL	sp|O95425|SVIL_HUMAN Supervillin OS=Homo sapiens OX=9606 GN=SVIL PE=1 SV=2	1	15	15	15	15	15	15	10.8	10.8	10.8	247.74	2214	2214	11.9	1		3		1	1					3	3		1					1		1	1		2	0	246.06	3290900	4402300
O95427	O95427	2	2	2	GPI ethanolamine phosphate transferase 1	PIGN	sp|O95427|PIGN_HUMAN GPI ethanolamine phosphate transferase 1 OS=Homo sapiens OX=9606 GN=PIGN PE=1 SV=1	1	2	2	2	2	2	2	3.7	3.7	3.7	105.81	931	931	1	2																								0.0022533	2.2364	0	0
O95428	O95428	1	1	1	Papilin	PAPLN	sp|O95428|PPN_HUMAN Papilin OS=Homo sapiens OX=9606 GN=PAPLN PE=2 SV=4	1	1	1	1	1	1	1	1.8	1.8	1.8	137.7	1278	1278	21																					1				0	6.9296	8035.9	13877
O95429	O95429	3	3	3	BAG family molecular chaperone regulator 4	BAG4	sp|O95429|BAG4_HUMAN BAG family molecular chaperone regulator 4 OS=Homo sapiens OX=9606 GN=BAG4 PE=1 SV=1	1	3	3	3	3	3	3	12.5	12.5	12.5	49.593	457	457	13.8											2	1		1							1				0	78.848	1035200	1232900
O95433	O95433	21	21	20	Activator of 90 kDa heat shock protein ATPase homolog 1	AHSA1	sp|O95433|AHSA1_HUMAN Activator of 90 kDa heat shock protein ATPase homolog 1 OS=Homo sapiens OX=9606 GN=AHSA1 PE=1 SV=1	1	21	21	20	20	20	20	57.4	57.4	56.8	38.274	338	338	11.1		1	4	1		7	1	1	2		1	1	3	1	3	6	1						1	2	0	295.65	40213000	41828000
O95453	O95453	9	9	9	Poly(A)-specific ribonuclease PARN	PARN	sp|O95453|PARN_HUMAN Poly(A)-specific ribonuclease PARN OS=Homo sapiens OX=9606 GN=PARN PE=1 SV=1	1	9	9	9	9	9	9	15.5	15.5	15.5	73.45	639	639	15.3		1	1										1				1	1	5	1					0	76.014	3527500	4805500
O95456	O95456	6	6	6	Proteasome assembly chaperone 1	PSMG1	sp|O95456|PSMG1_HUMAN Proteasome assembly chaperone 1 OS=Homo sapiens OX=9606 GN=PSMG1 PE=1 SV=1	1	6	6	6	6	6	6	31.9	31.9	31.9	32.854	288	288	15			1	2						1							1	1	1	1			2	1	0	203.67	1199700	1173300
O95466	O95466	16	16	13	Formin-like protein 1	FMNL1	sp|O95466|FMNL1_HUMAN Formin-like protein 1 OS=Homo sapiens OX=9606 GN=FMNL1 PE=1 SV=3	1	16	16	13	16	16	13	14.3	14.3	12.5	121.85	1100	1100	13.9		1		1				2	1	1	1	1	1	1	2	1				1	1			3	0	92.614	7674800	9537700
O95470	O95470	7	7	7	Sphingosine-1-phosphate lyase 1	SGPL1	sp|O95470|SGPL1_HUMAN Sphingosine-1-phosphate lyase 1 OS=Homo sapiens OX=9606 GN=SGPL1 PE=1 SV=3	1	7	7	7	7	7	7	12.9	12.9	12.9	63.523	568	568	18															1	1	2	2	1	1		1			0	55.57	11232000	16049000
O95476	O95476	1	1	1	CTD nuclear envelope phosphatase 1	CTDNEP1	sp|O95476|CNEP1_HUMAN CTD nuclear envelope phosphatase 1 OS=Homo sapiens OX=9606 GN=CTDNEP1 PE=1 SV=2	1	1	1	1	1	1	1	9.4	9.4	9.4	28.377	244	244	20																				1					0	64.992	116350	161340
O95478	O95478	11	11	11	Ribosome biogenesis protein NSA2 homolog	NSA2	sp|O95478|NSA2_HUMAN Ribosome biogenesis protein NSA2 homolog OS=Homo sapiens OX=9606 GN=NSA2 PE=1 SV=1	1	11	11	11	11	11	11	40.4	40.4	40.4	30.065	260	260	16.9	1												2	2		1	1	1	3	1	2	1	1		0	69.505	11997000	12910000
O95479	O95479	3	3	3	GDH/6PGL endoplasmic bifunctional protein;Glucose 1-dehydrogenase;6-phosphogluconolactonase	H6PD	sp|O95479|G6PE_HUMAN GDH/6PGL endoplasmic bifunctional protein OS=Homo sapiens OX=9606 GN=H6PD PE=1 SV=2	1	3	3	3	3	3	3	4.6	4.6	4.6	88.892	791	791	7.67						2	1	1	1	1															0	34.323	412480	637560
O95486	O95486	6	6	6	Protein transport protein Sec24A	SEC24A	sp|O95486|SC24A_HUMAN Protein transport protein Sec24A OS=Homo sapiens OX=9606 GN=SEC24A PE=1 SV=2	1	6	6	6	6	6	6	6.2	6.2	6.2	119.75	1093	1093	11.7					1	1	1						1		1		1		1						0	86.502	2689300	3282700
O95487	O95487	10	10	10	Protein transport protein Sec24B	SEC24B	sp|O95487|SC24B_HUMAN Protein transport protein Sec24B OS=Homo sapiens OX=9606 GN=SEC24B PE=1 SV=2	1	10	10	10	10	10	10	9.5	9.5	9.5	137.42	1268	1268	10.1	1	2		1	1	1								1	1	1						1		1	0	112.33	3847400	5299400
O95490	O95490	2	2	2	Latrophilin-2	LPHN2	sp|O95490|AGRL2_HUMAN Adhesion G protein-coupled receptor L2 OS=Homo sapiens OX=9606 GN=ADGRL2 PE=1 SV=2	1	2	2	2	2	2	2	1.7	1.7	1.7	163.35	1459	1459	20.5																				1	1				0	4.7173	250640	310570
O95551	O95551	2	2	2	Tyrosyl-DNA phosphodiesterase 2	TDP2	sp|O95551|TYDP2_HUMAN Tyrosyl-DNA phosphodiesterase 2 OS=Homo sapiens OX=9606 GN=TDP2 PE=1 SV=1	1	2	2	2	2	2	2	7.7	7.7	7.7	40.929	362	362	22																					1		1		0	15.597	567580	787170
O95562	O95562	3	3	3	Vesicle transport protein SFT2B	SFT2D2	sp|O95562|SFT2B_HUMAN Vesicle transport protein SFT2B OS=Homo sapiens OX=9606 GN=SFT2D2 PE=1 SV=1	1	3	3	3	3	3	3	16.9	16.9	16.9	17.779	160	160	9			1		1														1						0	145.63	705790	894600
O95571	O95571	10	10	10	Persulfide dioxygenase ETHE1, mitochondrial	ETHE1	sp|O95571|ETHE1_HUMAN Persulfide dioxygenase ETHE1, mitochondrial OS=Homo sapiens OX=9606 GN=ETHE1 PE=1 SV=2	1	10	10	10	10	10	10	61	61	61	27.873	254	254	15.6					1					1		1	1		3	1	1	1	2	1				1	0	323.31	7255100	10322000
O95573	O95573	22	22	18	Long-chain-fatty-acid--CoA ligase 3	ACSL3	sp|O95573|ACSL3_HUMAN Long-chain-fatty-acid--CoA ligase 3 OS=Homo sapiens OX=9606 GN=ACSL3 PE=1 SV=3	1	22	22	18	21	21	18	38.5	38.5	31.8	80.419	720	720	15.3					2						1	2	3	2	4	6	3	3	3	2	1				0	262.4	33788000	40853000
O95602	O95602	20	20	19	DNA-directed RNA polymerase I subunit RPA1	POLR1A	sp|O95602|RPA1_HUMAN DNA-directed RNA polymerase I subunit RPA1 OS=Homo sapiens OX=9606 GN=POLR1A PE=1 SV=2	1	20	20	19	20	20	19	16.5	16.5	15.9	194.81	1720	1720	12.7	1	2		1	1	1					4	5		4	1	1	2	1	1	2		1	1		0	277.9	12784000	14555000
O95613	O95613	7	7	7	Pericentrin	PCNT	sp|O95613|PCNT_HUMAN Pericentrin OS=Homo sapiens OX=9606 GN=PCNT PE=1 SV=4	1	7	7	7	7	7	7	3.6	3.6	3.6	378.03	3336	3336	10.4	1			2				1	1														1	1	0	41.274	654340	864830
O95625	O95625	4	4	4	Zinc finger and BTB domain-containing protein 11	ZBTB11	sp|O95625|ZBT11_HUMAN Zinc finger and BTB domain-containing protein 11 OS=Homo sapiens OX=9606 GN=ZBTB11 PE=1 SV=2	1	4	4	4	4	4	4	6.4	6.4	6.4	119.38	1053	1053	11.8				1		1								1									1		0	154.04	963440	821030
O95628	O95628	2	2	2	CCR4-NOT transcription complex subunit 4	CNOT4	sp|O95628|CNOT4_HUMAN CCR4-NOT transcription complex subunit 4 OS=Homo sapiens OX=9606 GN=CNOT4 PE=1 SV=3	1	2	2	2	2	2	2	4.5	4.5	4.5	63.509	575	575	14.5						1																	1		0	41.871	585320	625650
O95630	O95630	9	9	9	STAM-binding protein	STAMBP	sp|O95630|STABP_HUMAN STAM-binding protein OS=Homo sapiens OX=9606 GN=STAMBP PE=1 SV=1	1	9	9	9	9	9	9	28.5	28.5	28.5	48.076	424	424	15.5						1		1	1			1			1		1	1	1		1	1		1	0	223.5	4823500	5594100
O95633	O95633	1	1	1	Follistatin-related protein 3	FSTL3	sp|O95633|FSTL3_HUMAN Follistatin-related protein 3 OS=Homo sapiens OX=9606 GN=FSTL3 PE=1 SV=1	1	1	1	1	1	1	1	6.8	6.8	6.8	27.663	263	263	10										1															0	12.909	377200	419520
O95639	O95639	2	2	2	Cleavage and polyadenylation specificity factor subunit 4	CPSF4	sp|O95639|CPSF4_HUMAN Cleavage and polyadenylation specificity factor subunit 4 OS=Homo sapiens OX=9606 GN=CPSF4 PE=1 SV=1	1	2	2	2	2	2	2	7.1	7.1	7.1	30.255	269	269	12					1														1						0	6.482	249190	304420
O95671	O95671	10	10	10	N-acetylserotonin O-methyltransferase-like protein	ASMTL	sp|O95671|ASML_HUMAN Probable bifunctional dTTP/UTP pyrophosphatase/methyltransferase protein OS=Homo sapiens OX=9606 GN=ASMTL PE=1 SV=3	1	10	10	10	10	10	10	15.5	15.5	15.5	68.856	621	621	11.9			1	1		2		1	1	1	1	1			1		1		1			1		1	0	199.37	5204000	6403600
O95674	O95674	3	3	3	Phosphatidate cytidylyltransferase 2	CDS2	sp|O95674|CDS2_HUMAN Phosphatidate cytidylyltransferase 2 OS=Homo sapiens OX=9606 GN=CDS2 PE=1 SV=1	1	3	3	3	3	3	3	10.8	10.8	10.8	51.417	445	445	10.7							1			1					1										0	267	236600	289680
O95677	O95677	2	2	2	Eyes absent homolog 4	EYA4	sp|O95677|EYA4_HUMAN Eyes absent homolog 4 OS=Homo sapiens OX=9606 GN=EYA4 PE=1 SV=2	1	2	2	2	2	2	2	5.3	5.3	5.3	69.504	639	639	10.3								1			1	1													0	7.7675	348140	366210
O95684	O95684	4	4	4	FGFR1 oncogene partner	FGFR1OP	sp|O95684|CEP43_HUMAN Centrosomal protein 43 OS=Homo sapiens OX=9606 GN=CEP43 PE=1 SV=1	1	4	4	4	4	4	4	11.8	11.8	11.8	43.064	399	399	15			1											1					1					1	0	24.859	1668700	1614800
O95685	O95685	1	1	1	Protein phosphatase 1 regulatory subunit 3D	PPP1R3D	sp|O95685|PPR3D_HUMAN Protein phosphatase 1 regulatory subunit 3D OS=Homo sapiens OX=9606 GN=PPP1R3D PE=1 SV=1	1	1	1	1	1	1	1	5.7	5.7	5.7	32.559	299	299	2		1																							0	61.085	35339	59594
O95696	O95696	3	3	3	Bromodomain-containing protein 1	BRD1	sp|O95696|BRD1_HUMAN Bromodomain-containing protein 1 OS=Homo sapiens OX=9606 GN=BRD1 PE=1 SV=1	1	3	3	3	3	3	3	2.9	2.9	2.9	119.52	1058	1058	17													1			1						1			0	4.7672	538240	656800
O95707	O95707	1	1	1	Ribonuclease P protein subunit p29	POP4	sp|O95707|RPP29_HUMAN Ribonuclease P protein subunit p29 OS=Homo sapiens OX=9606 GN=POP4 PE=1 SV=2	1	1	1	1	1	1	1	5.5	5.5	5.5	25.424	220	220	15															1										0	15.673	721650	892240
O95714;Q9BVR0	O95714	18;3	18;3	18;3	E3 ubiquitin-protein ligase HERC2	HERC2	sp|O95714|HERC2_HUMAN E3 ubiquitin-protein ligase HERC2 OS=Homo sapiens OX=9606 GN=HERC2 PE=1 SV=2	2	18	18	18	18	18	18	5.2	5.2	5.2	527.22	4834	4834;1158	15.2			2				2	1	1			1		3						2	1	3	2	1	0	110.24	4107800	4571200
O95716;P20336	O95716	4;1	4;1	4;1	Ras-related protein Rab-3D	RAB3D	sp|O95716|RAB3D_HUMAN Ras-related protein Rab-3D OS=Homo sapiens OX=9606 GN=RAB3D PE=1 SV=1	2	4	4	4	4	4	4	16	16	16	24.267	219	219;220	14.2								1	1				2								2				0	43.09	1912300	1900500
O95721	O95721	7	7	7	Synaptosomal-associated protein 29	SNAP29	sp|O95721|SNP29_HUMAN Synaptosomal-associated protein 29 OS=Homo sapiens OX=9606 GN=SNAP29 PE=1 SV=1	1	7	7	7	7	7	7	37.2	37.2	37.2	28.97	258	258	11.5			1	1				1		2			1									2			0	89.638	4882900	5192100
O95747	O95747	8	7	6	Serine/threonine-protein kinase OSR1	OXSR1	sp|O95747|OXSR1_HUMAN Serine/threonine-protein kinase OSR1 OS=Homo sapiens OX=9606 GN=OXSR1 PE=1 SV=1	1	8	7	6	7	6	6	21.8	19.9	17.3	58.022	527	527	11.4				1	1			2					1				1	2							0	313.86	2718000	3631900
O95749	O95749	5	5	4	Geranylgeranyl pyrophosphate synthase	GGPS1	sp|O95749|GGPPS_HUMAN Geranylgeranyl pyrophosphate synthase OS=Homo sapiens OX=9606 GN=GGPS1 PE=1 SV=1	1	5	5	4	4	4	4	18.7	18.7	15.3	34.87	300	300	14	1												1				1	1			1				0	41.82	1246300	1855500
O95755	O95755	1	1	1	Ras-related protein Rab-36	RAB36	sp|O95755|RAB36_HUMAN Ras-related protein Rab-36 OS=Homo sapiens OX=9606 GN=RAB36 PE=1 SV=2	1	1	1	1	1	1	1	4.8	4.8	4.8	36.322	333	333	10										1															0	38.553	42462	49871
O95757	O95757	23	20	20	Heat shock 70 kDa protein 4L	HSPA4L	sp|O95757|HS74L_HUMAN Heat shock 70 kDa protein 4L OS=Homo sapiens OX=9606 GN=HSPA4L PE=1 SV=3	1	23	20	20	23	20	20	29.6	25.4	25.4	94.511	839	839	12.4	1	2		1		1	1	4	2	2	3	2	1	1	1	2			1	1	1	2	1	2	0	323.31	9361500	11231000
O95758	O95758	8	5	5	Polypyrimidine tract-binding protein 3	PTBP3	sp|O95758|PTBP3_HUMAN Polypyrimidine tract-binding protein 3 OS=Homo sapiens OX=9606 GN=PTBP3 PE=1 SV=2	1	8	5	5	8	5	5	14.9	10.3	10.3	59.689	552	552	19.5													1				1		1			1	2		0	93.843	4796700	6701900
O95759	O95759	3	3	3	TBC1 domain family member 8	TBC1D8	sp|O95759|TBCD8_HUMAN TBC1 domain family member 8 OS=Homo sapiens OX=9606 GN=TBC1D8 PE=1 SV=3	1	3	3	3	3	3	3	3.2	3.2	3.2	130.83	1140	1140	12.7					1							1									1				0	7.4867	440310	441320
O95777	O95777	6	6	6	U6 snRNA-associated Sm-like protein LSm8	8.00 LSM	sp|O95777|LSM8_HUMAN U6 snRNA-associated Sm-like protein LSm8 OS=Homo sapiens OX=9606 GN=LSM8 PE=1 SV=3	1	6	6	6	6	6	6	91.7	91.7	91.7	10.403	96	96	11.7	1				2					1	1	1		1	1						1		1		0	84.162	4819900	5478300
O95782	O95782	27	27	16	AP-2 complex subunit alpha-1	AP2A1	sp|O95782|AP2A1_HUMAN AP-2 complex subunit alpha-1 OS=Homo sapiens OX=9606 GN=AP2A1 PE=1 SV=3	1	27	27	16	26	26	16	30.6	30.6	18.8	107.54	977	977	15.5					3	1	1			1			2	2	7	1	4	3	3	5	1	1	1		0	301.36	44074000	57153000
O95785	O95785	4	4	4	Protein Wiz	WIZ	sp|O95785|WIZ_HUMAN Protein Wiz OS=Homo sapiens OX=9606 GN=WIZ PE=1 SV=2	1	4	4	4	4	4	4	4.3	4.3	4.3	178.67	1651	1651	8.83					2					2	1	1													0	56.567	971660	1212700
O95786	O95786	2	2	2	Probable ATP-dependent RNA helicase DDX58	DDX58	sp|O95786|DDX58_HUMAN Antiviral innate immune response receptor RIG-I OS=Homo sapiens OX=9606 GN=DDX58 PE=1 SV=2	1	2	2	2	2	2	2	2.1	2.1	2.1	106.6	925	925	8	1										1	1													0.00046868	3.2183	115070	166280
O95793	O95793	14	14	12	Double-stranded RNA-binding protein Staufen homolog 1	STAU1	sp|O95793|STAU1_HUMAN Double-stranded RNA-binding protein Staufen homolog 1 OS=Homo sapiens OX=9606 GN=STAU1 PE=1 SV=2	1	14	14	12	14	14	12	28.2	28.2	25.3	63.182	577	577	12.1	1	1					5	1					1		2	2	1		2		2				0	237.22	5697900	6024500
O95800	O95800	1	1	1	Probable G-protein coupled receptor 75	GPR75	sp|O95800|GPR75_HUMAN Probable G-protein coupled receptor 75 OS=Homo sapiens OX=9606 GN=GPR75 PE=1 SV=1	1	1	1	1	1	1	1	3.1	3.1	3.1	59.358	540	540	6						1																			1	-2	64470	85217
O95801	O95801	8	8	8	Tetratricopeptide repeat protein 4	TTC4	sp|O95801|TTC4_HUMAN Tetratricopeptide repeat protein 4 OS=Homo sapiens OX=9606 GN=TTC4 PE=1 SV=3	1	8	8	8	8	8	8	27.1	27.1	27.1	44.678	387	387	10.4	1		3			2	1							1						2	2				0	164.72	2989600	3037300
O95810	O95810	12	12	11	Serum deprivation-response protein	SDPR	sp|O95810|CAVN2_HUMAN Caveolae-associated protein 2 OS=Homo sapiens OX=9606 GN=CAVIN2 PE=1 SV=3	1	12	12	11	11	11	11	31.1	31.1	30.8	47.173	425	425	13.2	1			2						1	2	1	1	2			4	3				1			0	155.03	12902000	19006000
O95816	O95816	12	12	12	BAG family molecular chaperone regulator 2	BAG2	sp|O95816|BAG2_HUMAN BAG family molecular chaperone regulator 2 OS=Homo sapiens OX=9606 GN=BAG2 PE=1 SV=1	1	12	12	12	12	12	12	55	55	55	23.772	211	211	12.5			1	1	2	2					1	1	1			2	1	2	1	1			1		0	323.31	13192000	16009000
O95817	O95817	17	17	17	BAG family molecular chaperone regulator 3	BAG3	sp|O95817|BAG3_HUMAN BAG family molecular chaperone regulator 3 OS=Homo sapiens OX=9606 GN=BAG3 PE=1 SV=3	1	17	17	17	17	17	17	46.8	46.8	46.8	61.594	575	575	14.3	1	1	1	1				1	1	3				1	2	1	1	1			3	3	1	1	0	312.33	6620100	7373300
O95819;Q9UKE5;Q9NRD5	O95819	14;2;1	14;2;1	11;0;1	Mitogen-activated protein kinase kinase kinase kinase 4	MAP4K4	sp|O95819|M4K4_HUMAN Mitogen-activated protein kinase kinase kinase kinase 4 OS=Homo sapiens OX=9606 GN=MAP4K4 PE=1 SV=2	3	14	14	11	14	14	11	16.1	16.1	12.2	142.1	1239	1239;1360;415	13.2		1						3	3	1	2	1		1			3	2			1	1	1		0	213.35	5043100	6118400
O95822	O95822	5	5	5	Malonyl-CoA decarboxylase, mitochondrial	MLYCD	sp|O95822|DCMC_HUMAN Malonyl-CoA decarboxylase, mitochondrial OS=Homo sapiens OX=9606 GN=MLYCD PE=1 SV=3	1	5	5	5	5	5	5	12	12	12	55.003	493	493	10.8			1	2																1			1		0	118.62	803320	972440
O95825	O95825	1	1	1	Quinone oxidoreductase-like protein 1	CRYZL1	sp|O95825|QORL1_HUMAN Quinone oxidoreductase-like protein 1 OS=Homo sapiens OX=9606 GN=CRYZL1 PE=1 SV=2	1	1	1	1	1	1	1	3.2	3.2	3.2	38.696	349	349	21																					1				0.0021126	2.3247	525020	777230
O95831	O95831	23	23	23	Apoptosis-inducing factor 1, mitochondrial	AIFM1	sp|O95831|AIFM1_HUMAN Apoptosis-inducing factor 1, mitochondrial OS=Homo sapiens OX=9606 GN=AIFM1 PE=1 SV=1	1	23	23	23	23	23	23	39.3	39.3	39.3	66.9	613	613	12.7		1	3		2	3	1	1					3		6	3	1	1	1	1	1	2		1	0	245.55	33691000	45867000
O95833	O95833	1	1	1	Chloride intracellular channel protein 3	CLIC3	sp|O95833|CLIC3_HUMAN Chloride intracellular channel protein 3 OS=Homo sapiens OX=9606 GN=CLIC3 PE=1 SV=2	1	1	1	1	1	1	1	6.8	6.8	6.8	26.648	236	236	8								1																	0.00077809	3.0292	0	0
O95834	O95834	9	9	9	Echinoderm microtubule-associated protein-like 2	EML2	sp|O95834|EMAL2_HUMAN Echinoderm microtubule-associated protein-like 2 OS=Homo sapiens OX=9606 GN=EML2 PE=1 SV=1	1	9	9	9	9	9	9	20.6	20.6	20.6	70.678	649	649	14.3		1		1										2	1				3				1		0	163.63	2483000	3820200
Q9NRM7;O95835	Q9NRM7;O95835	1;1	1;1	1;1	Serine/threonine-protein kinase LATS2;Serine/threonine-protein kinase LATS1	LATS2;LATS1	sp|Q9NRM7|LATS2_HUMAN Serine/threonine-protein kinase LATS2 OS=Homo sapiens OX=9606 GN=LATS2 PE=1 SV=2;sp|O95835|LATS1_HUMAN Serine/threonine-protein kinase LATS1 OS=Homo sapiens OX=9606 GN=LATS1 PE=1 SV=1	2	1	1	1	1	1	1	0.7	0.7	0.7	120.13	1088	1088;1130	24																								1	1	-2	0	0
O95837	O95837	2	1	1	Guanine nucleotide-binding protein subunit alpha-14	GNA14	sp|O95837|GNA14_HUMAN Guanine nucleotide-binding protein subunit alpha-14 OS=Homo sapiens OX=9606 GN=GNA14 PE=1 SV=1	1	2	1	1	2	1	1	9.6	7	7	41.57	355	355	17																	1								1	-2	199060	227400
O95847	O95847	1	1	1	Mitochondrial uncoupling protein 4	SLC25A27	sp|O95847|UCP4_HUMAN Mitochondrial uncoupling protein 4 OS=Homo sapiens OX=9606 GN=SLC25A27 PE=2 SV=1	1	1	1	1	1	1	1	2.5	2.5	2.5	36.064	323	323	6						1																			1	-2	86572	112620
O95848	O95848	4	4	4	Uridine diphosphate glucose pyrophosphatase	NUDT14	sp|O95848|NUD14_HUMAN Uridine diphosphate glucose pyrophosphatase NUDT14 OS=Homo sapiens OX=9606 GN=NUDT14 PE=1 SV=2	1	4	4	4	4	4	4	23.4	23.4	23.4	24.118	222	222	15			1											1						1			1		0	33.163	1531100	1663200
O95858	O95858	3	3	3	Tetraspanin-15	TSPAN15	sp|O95858|TSN15_HUMAN Tetraspanin-15 OS=Homo sapiens OX=9606 GN=TSPAN15 PE=1 SV=1	1	3	3	3	3	3	3	16	16	16	33.165	294	294	15								1					1											1	0	25.426	1176700	1740300
O95861	O95861	10	10	10	3(2),5-bisphosphate nucleotidase 1	BPNT1	sp|O95861|BPNT1_HUMAN 3(2),5-bisphosphate nucleotidase 1 OS=Homo sapiens OX=9606 GN=BPNT1 PE=1 SV=1	1	10	10	10	10	10	10	35.4	35.4	35.4	33.392	308	308	14.1				1				1		2			1			2			2	2					0	68.947	7856200	10021000
O95864	O95864	8	8	8	Fatty acid desaturase 2	FADS2	sp|O95864|FADS2_HUMAN Acyl-CoA 6-desaturase OS=Homo sapiens OX=9606 GN=FADS2 PE=1 SV=1	1	8	8	8	8	8	8	20.7	20.7	20.7	52.259	444	444	13.5	1	1											1		2				1		1	1			0	46.905	6080100	5782300
O95865	O95865	7	7	7	N(G),N(G)-dimethylarginine dimethylaminohydrolase 2	DDAH2	sp|O95865|DDAH2_HUMAN N(G),N(G)-dimethylarginine dimethylaminohydrolase 2 OS=Homo sapiens OX=9606 GN=DDAH2 PE=1 SV=1	1	7	7	7	7	7	7	36.5	36.5	36.5	29.644	285	285	16.5		1								1	1		1	1					1	1	1		1	2	0	102.45	2408900	3879800
O95870	O95870	7	7	7	Abhydrolase domain-containing protein 16A	ABHD16A	sp|O95870|ABHGA_HUMAN Phosphatidylserine lipase ABHD16A OS=Homo sapiens OX=9606 GN=ABHD16A PE=1 SV=3	1	7	7	7	7	7	7	16.3	16.3	16.3	63.243	558	558	8.11	1		1			1		1	1	1	1	1	1												0	124.31	1647100	2240700
O95881	O95881	2	2	2	Thioredoxin domain-containing protein 12	TXNDC12	sp|O95881|TXD12_HUMAN Thioredoxin domain-containing protein 12 OS=Homo sapiens OX=9606 GN=TXNDC12 PE=1 SV=1	1	2	2	2	2	2	2	12.8	12.8	12.8	19.206	172	172	10.7						1	1												1						0	14.295	3980200	4325100
O95900	O95900	2	2	2	Probable tRNA pseudouridine synthase 2	TRUB2	sp|O95900|TRUB2_HUMAN Mitochondrial mRNA pseudouridine synthase TRUB2 OS=Homo sapiens OX=9606 GN=TRUB2 PE=1 SV=1	1	2	2	2	2	2	2	6.6	6.6	6.6	36.694	331	331	9.67		1	1																					1	0.00016137	4.2192	241130	256890
O95905	O95905	11	11	11	Protein SGT1	ECD	sp|O95905|ECD_HUMAN Protein ecdysoneless homolog OS=Homo sapiens OX=9606 GN=ECD PE=1 SV=1	1	11	11	11	11	11	11	18.9	18.9	18.9	72.757	644	644	12.8	1			1	1						3	1	2						2				1	1	0	61.345	6013900	5776600
O95926	O95926	2	2	2	Pre-mRNA-splicing factor SYF2	SYF2	sp|O95926|SYF2_HUMAN Pre-mRNA-splicing factor SYF2 OS=Homo sapiens OX=9606 GN=SYF2 PE=1 SV=1	1	2	2	2	2	2	2	9.1	9.1	9.1	28.722	243	243	4.5			1			1																			0.00031721	3.6227	912930	969290
O95977	O95977	1	1	1	Sphingosine 1-phosphate receptor 4	S1PR4	sp|O95977|S1PR4_HUMAN Sphingosine 1-phosphate receptor 4 OS=Homo sapiens OX=9606 GN=S1PR4 PE=1 SV=1	1	1	1	1	1	1	1	4.7	4.7	4.7	41.623	384	384	17																	1								1	-2	0	0
O95983	O95983	2	2	2	Methyl-CpG-binding domain protein 3	MBD3	sp|O95983|MBD3_HUMAN Methyl-CpG-binding domain protein 3 OS=Homo sapiens OX=9606 GN=MBD3 PE=1 SV=1	1	2	2	2	2	2	2	10	10	10	32.844	291	291	10.8					1						2	2		1											0	64.233	3091000	3062400
O95985	O95985	3	3	3	DNA topoisomerase 3-beta-1	TOP3B	sp|O95985|TOP3B_HUMAN DNA topoisomerase 3-beta-1 OS=Homo sapiens OX=9606 GN=TOP3B PE=1 SV=1	1	3	3	3	3	3	3	4.5	4.5	4.5	96.661	862	862	15	1																					2			0	5.5059	541770	700280
O95989	O95989	2	2	2	Diphosphoinositol polyphosphate phosphohydrolase 1	NUDT3	sp|O95989|NUDT3_HUMAN Diphosphoinositol polyphosphate phosphohydrolase 1 OS=Homo sapiens OX=9606 GN=NUDT3 PE=1 SV=1	1	2	2	2	2	2	2	13.4	13.4	13.4	19.471	172	172	18														1								1			0	5.1958	998920	1226700
O95994;Q8TD06	O95994	6;1	6;1	6;1	Anterior gradient protein 2 homolog	AGR2	sp|O95994|AGR2_HUMAN Anterior gradient protein 2 homolog OS=Homo sapiens OX=9606 GN=AGR2 PE=1 SV=1	2	6	6	6	6	6	6	39.4	39.4	39.4	19.979	175	175;166	15.5						1	1	1	1						3					1	4	1			0	102.94	18261000	21517000
O95996	O95996	1	1	1	Adenomatous polyposis coli protein 2	APC2	sp|O95996|APCL_HUMAN Adenomatous polyposis coli protein 2 OS=Homo sapiens OX=9606 GN=APC2 PE=1 SV=1	1	1	1	1	1	1	1	0.4	0.4	0.4	243.95	2303	2303	19																			1						1	-2	30073	41684
O95999	O95999	3	3	3	B-cell lymphoma/leukemia 10	BCL10	sp|O95999|BCL10_HUMAN B-cell lymphoma/leukemia 10 OS=Homo sapiens OX=9606 GN=BCL10 PE=1 SV=1	1	3	3	3	3	3	3	13.3	13.3	13.3	26.251	233	233	8.5		1							1		1	1													0	21.281	899510	1123800
O96000	O96000	11	11	11	NADH dehydrogenase [ubiquinone] 1 beta subcomplex subunit 10	NDUFB10	sp|O96000|NDUBA_HUMAN NADH dehydrogenase [ubiquinone] 1 beta subcomplex subunit 10 OS=Homo sapiens OX=9606 GN=NDUFB10 PE=1 SV=3	1	11	11	11	11	11	11	44.2	44.2	44.2	20.776	172	172	10.9	1	1	2				3	1	1	1				1			1		1		1		2		0	109.52	6712700	7887200
O96005	O96005	9	9	9	Cleft lip and palate transmembrane protein 1	CLPTM1	sp|O96005|CLPT1_HUMAN Cleft lip and palate transmembrane protein 1 OS=Homo sapiens OX=9606 GN=CLPTM1 PE=1 SV=1	1	9	9	9	9	9	9	17.2	17.2	17.2	76.096	669	669	17.6				1						1	1				1	1	1		1				1	4	0	221.86	3693500	4675300
O96006	O96006	2	2	2	Zinc finger BED domain-containing protein 1	ZBED1	sp|O96006|ZBED1_HUMAN E3 SUMO-protein ligase ZBED1 OS=Homo sapiens OX=9606 GN=ZBED1 PE=1 SV=1	1	2	2	2	2	2	2	3.6	3.6	3.6	78.155	694	694	11.5			1																	1					0.0010761	2.7585	126820	152620
O96007	O96007	4	4	4	Molybdopterin synthase catalytic subunit	MOCS2	sp|O96007|MOC2B_HUMAN Molybdopterin synthase catalytic subunit OS=Homo sapiens OX=9606 GN=MOCS2 PE=1 SV=1	1	4	4	4	4	4	4	26.6	26.6	26.6	20.944	188	188	11.8					2									1									1		0	21.148	505460	502590
O96008	O96008	11	11	11	Mitochondrial import receptor subunit TOM40 homolog	TOMM40	sp|O96008|TOM40_HUMAN Mitochondrial import receptor subunit TOM40 homolog OS=Homo sapiens OX=9606 GN=TOMM40 PE=1 SV=1	1	11	11	11	11	11	11	51	51	51	37.893	361	361	17.9						1					1	1	1	1	1	1	3	4	6	3		7			0	323.31	27393000	30493000
O96011	O96011	2	2	2	Peroxisomal membrane protein 11B	PEX11B	sp|O96011|PX11B_HUMAN Peroxisomal membrane protein 11B OS=Homo sapiens OX=9606 GN=PEX11B PE=1 SV=1	1	2	2	2	2	2	2	9.3	9.3	9.3	28.431	259	259	10								1	1				1												0	35.283	911490	1587700
O96013	O96013	13	13	13	Serine/threonine-protein kinase PAK 4	PAK4	sp|O96013|PAK4_HUMAN Serine/threonine-protein kinase PAK 4 OS=Homo sapiens OX=9606 GN=PAK4 PE=1 SV=1	1	13	13	13	13	13	13	26.9	26.9	26.9	64.071	591	591	12.8			2	2						3	2	2	2	3			1	1			2	1		1	0	284.03	15964000	17134000
O96017	O96017	2	2	2	Serine/threonine-protein kinase Chk2	CHEK2	sp|O96017|CHK2_HUMAN Serine/threonine-protein kinase Chk2 OS=Homo sapiens OX=9606 GN=CHEK2 PE=1 SV=1	1	2	2	2	2	2	2	6.8	6.8	6.8	60.914	543	543	10						1								1											0	36.558	443410	505460
O96019;O94805	O96019	9;3	9;3	9;3	Actin-like protein 6A	ACTL6A	sp|O96019|ACL6A_HUMAN Actin-like protein 6A OS=Homo sapiens OX=9606 GN=ACTL6A PE=1 SV=1	2	9	9	9	9	9	9	27.5	27.5	27.5	47.46	429	429;426	15.6		1									1	3		1		1	1	2	1	1				2	0	123.02	9760700	11673000
O96028	O96028	4	4	4	Histone-lysine N-methyltransferase NSD2	WHSC1	sp|O96028|NSD2_HUMAN Histone-lysine N-methyltransferase NSD2 OS=Homo sapiens OX=9606 GN=NSD2 PE=1 SV=1	1	4	4	4	4	4	4	4.1	4.1	4.1	152.26	1365	1365	12.2						1				2													1		0	33.682	798050	856040
P00167	P00167	6	6	6	Cytochrome b5	CYB5A	sp|P00167|CYB5_HUMAN Cytochrome b5 OS=Homo sapiens OX=9606 GN=CYB5A PE=1 SV=2	1	6	6	6	6	6	6	45.5	45.5	45.5	15.33	134	134	9.12		1	1	1		1					1	1	1									1			0	323.31	2609800	2642300
P00338;Q6ZMR3;P07864	P00338	28;2;1	28;2;1	26;1;0	L-lactate dehydrogenase A chain	LDHA	sp|P00338|LDHA_HUMAN L-lactate dehydrogenase A chain OS=Homo sapiens OX=9606 GN=LDHA PE=1 SV=2	3	28	28	26	28	28	26	73.2	73.2	69.3	36.688	332	332;332;332	13.7	1	1				3	4	7	6	2	2	1	7	6	6	9	8	8	4	1	1	1	2	1	0	323.31	189360000	225750000
P00352	P00352	46	46	42	Retinal dehydrogenase 1	ALDH1A1	sp|P00352|AL1A1_HUMAN Retinal dehydrogenase 1 OS=Homo sapiens OX=9606 GN=ALDH1A1 PE=1 SV=2	1	46	46	42	46	46	42	89.8	89.8	88	54.861	501	501	15.4	2		7		1	1	7	10	9	14	4	5	15	12	29	28	37	29	23	18	15	4	4	5	0	323.31	682590000	1059700000
P00367;P49448	P00367;P49448	32;16	32;16	32;16	Glutamate dehydrogenase 1, mitochondrial;Glutamate dehydrogenase 2, mitochondrial	GLUD1;GLUD2	sp|P00367|DHE3_HUMAN Glutamate dehydrogenase 1, mitochondrial OS=Homo sapiens OX=9606 GN=GLUD1 PE=1 SV=2;sp|P49448|DHE4_HUMAN Glutamate dehydrogenase 2, mitochondrial OS=Homo sapiens OX=9606 GN=GLUD2 PE=1 SV=2	2	32	32	32	32	32	32	49.1	49.1	49.1	61.397	558	558;558	12	3	1	4		4	7	1	1	1	3			3	6	1	3	1	2	2	1		2	5	2	0	323.31	40324000	51845000
P00374;Q86XF0	P00374	9;2	9;2	9;2	Dihydrofolate reductase	DHFR	sp|P00374|DYR_HUMAN Dihydrofolate reductase OS=Homo sapiens OX=9606 GN=DHFR PE=1 SV=2	2	9	9	9	9	9	9	54.5	54.5	54.5	21.452	187	187;187	14.7		1		2	1					1			1		1		1	1					2	3	0	89.257	10304000	10029000
P00387	P00387	12	12	12	NADH-cytochrome b5 reductase 3;NADH-cytochrome b5 reductase 3 membrane-bound form;NADH-cytochrome b5 reductase 3 soluble form	CYB5R3	sp|P00387|NB5R3_HUMAN NADH-cytochrome b5 reductase 3 OS=Homo sapiens OX=9606 GN=CYB5R3 PE=1 SV=3	1	12	12	12	12	12	12	53.8	53.8	53.8	34.234	301	301	11.6	2	2				1				2	1	1	1	3	1	2	2		1				1		0	254.27	9734600	12494000
P00390	P00390	15	15	15	Glutathione reductase, mitochondrial	GSR	sp|P00390|GSHR_HUMAN Glutathione reductase, mitochondrial OS=Homo sapiens OX=9606 GN=GSR PE=1 SV=2	1	15	15	15	15	15	15	40	40	40	56.256	522	522	15.2									1	6	2	2		1	1	2	3	2	3	1		1		2	0	323.31	39367000	45744000
P00395	P00395	2	2	2	Cytochrome c oxidase subunit 1	MT-CO1	sp|P00395|COX1_HUMAN Cytochrome c oxidase subunit 1 OS=Homo sapiens OX=9606 GN=MT-CO1 PE=1 SV=1	1	2	2	2	2	2	2	7.6	7.6	7.6	57.041	513	513	17.3													1						1	1					0	23.316	1430600	1703500
P00403	P00403	4	4	4	Cytochrome c oxidase subunit 2	MT-CO2	sp|P00403|COX2_HUMAN Cytochrome c oxidase subunit 2 OS=Homo sapiens OX=9606 GN=MT-CO2 PE=1 SV=1	1	4	4	4	4	4	4	23.3	23.3	23.3	25.565	227	227	10.9		1	1						1				1		4										0	31.749	14940000	19004000
P00441	P00441	12	12	12	Superoxide dismutase [Cu-Zn]	SOD1	sp|P00441|SODC_HUMAN Superoxide dismutase [Cu-Zn] OS=Homo sapiens OX=9606 GN=SOD1 PE=1 SV=2	1	12	12	12	12	12	12	89.6	89.6	89.6	15.936	154	154	14.8	2		2	1	1	2	1			1						1	4	2	2	4	2	4	2		0	323.31	27991000	38718000
P00488	P00488	1	1	1	Coagulation factor XIII A chain	F13A1	sp|P00488|F13A_HUMAN Coagulation factor XIII A chain OS=Homo sapiens OX=9606 GN=F13A1 PE=1 SV=4	1	1	1	1	1	1	1	1.2	1.2	1.2	83.266	732	732	11.5											1	1													0.0022475	2.2035	0	0
P00491	P00491	12	12	12	Purine nucleoside phosphorylase	PNP	sp|P00491|PNPH_HUMAN Purine nucleoside phosphorylase OS=Homo sapiens OX=9606 GN=PNP PE=1 SV=2	1	12	12	12	12	12	12	63.3	63.3	63.3	32.118	289	289	14.9	1	1		1	2						2	1	1	1		1	2	3	1	4	1		1	2	0	303.57	12886000	15688000
P00492	P00492	8	8	7	Hypoxanthine-guanine phosphoribosyltransferase	HPRT1	sp|P00492|HPRT_HUMAN Hypoxanthine-guanine phosphoribosyltransferase OS=Homo sapiens OX=9606 GN=HPRT1 PE=1 SV=2	1	8	8	7	8	8	7	49.5	49.5	46.3	24.579	218	218	14.2			1							2	1		1			1	1	1	2	1					0	191.42	22707000	25681000
P00505	P00505	24	24	24	Aspartate aminotransferase, mitochondrial	GOT2	sp|P00505|AATM_HUMAN Aspartate aminotransferase, mitochondrial OS=Homo sapiens OX=9606 GN=GOT2 PE=1 SV=3	1	24	24	24	24	24	24	60.2	60.2	60.2	47.517	430	430	13.8				4		1	1	1	1	1			7	3	7	5	7	6	1						0	323.31	61444000	74390000
P00519	P00519	2	2	2	Tyrosine-protein kinase ABL1	ABL1	sp|P00519|ABL1_HUMAN Tyrosine-protein kinase ABL1 OS=Homo sapiens OX=9606 GN=ABL1 PE=1 SV=4	1	2	2	2	2	2	2	2.8	2.8	2.8	122.87	1130	1130	6					1		1																		0	4.9883	187500	275820
P00533	P00533	37	37	36	Epidermal growth factor receptor	EGFR	sp|P00533|EGFR_HUMAN Epidermal growth factor receptor OS=Homo sapiens OX=9606 GN=EGFR PE=1 SV=2	1	37	37	36	37	37	36	38.3	38.3	38.3	134.28	1210	1210	11.7	1	5	8	4	3	3	3	1	1	1	1	1	2	3	5	7	1		3	2		1	3	6	0	323.31	42432000	55353000
P00558;P07205	P00558	36;5	36;5	35;5	Phosphoglycerate kinase 1	1.00 PGK	sp|P00558|PGK1_HUMAN Phosphoglycerate kinase 1 OS=Homo sapiens OX=9606 GN=PGK1 PE=1 SV=3	2	36	36	35	35	35	35	84.9	84.9	83.7	44.614	417	417;417	15.4	2					10	3	4	2	2	1	1	3	2	11	16	14	10	9	5	6	3	3	4	0	323.31	212110000	289200000
P00568	P00568	11	11	11	Adenylate kinase isoenzyme 1	AK1	sp|P00568|KAD1_HUMAN Adenylate kinase isoenzyme 1 OS=Homo sapiens OX=9606 GN=AK1 PE=1 SV=3	1	11	11	11	11	11	11	56.7	56.7	56.7	21.635	194	194	15.3		1		1		1							1	1		2			3		2	2			0	304.18	18342000	21908000
P00742	P00742	1	1	1	Coagulation factor X;Factor X light chain;Factor X heavy chain;Activated factor Xa heavy chain	F10	sp|P00742|FA10_HUMAN Coagulation factor X OS=Homo sapiens OX=9606 GN=F10 PE=1 SV=2	1	1	1	1	1	1	1	2.3	2.3	2.3	54.731	488	488	1	1																								0	17.742	139920	137930
P00747;Q02325	P00747;Q02325	4;2	1;1	1;1	Plasminogen;Plasmin heavy chain A;Activation peptide;Angiostatin;Plasmin heavy chain A, short form;Plasmin light chain B;Plasminogen-like protein B	PLG;PLGLB1	sp|P00747|PLMN_HUMAN Plasminogen OS=Homo sapiens OX=9606 GN=PLG PE=1 SV=2;sp|Q02325|PLGB_HUMAN Plasminogen-like protein B OS=Homo sapiens OX=9606 GN=PLGLB1 PE=3 SV=1	2	4	1	1	4	1	1	5.3	2.3	2.3	90.568	810	810;96	21																					1				1	-2	204080	260280
P00813	P00813	10	10	10	Adenosine deaminase	ADA	sp|P00813|ADA_HUMAN Adenosine deaminase OS=Homo sapiens OX=9606 GN=ADA PE=1 SV=3	1	10	10	10	10	10	10	31.7	31.7	31.7	40.764	363	363	10.9	1			2		1		1			1	1	2	1								1	1		0	101.81	7800800	10376000
P00846	P00846	1	1	1	ATP synthase subunit a	MT-ATP6	sp|P00846|ATP6_HUMAN ATP synthase subunit a OS=Homo sapiens OX=9606 GN=MT-ATP6 PE=1 SV=1	1	1	1	1	1	1	1	4.4	4.4	4.4	24.817	226	226	13													1												0.00016189	4.3325	0	0
P00918	P00918	2	2	2	Carbonic anhydrase 2	CA2	sp|P00918|CAH2_HUMAN Carbonic anhydrase 2 OS=Homo sapiens OX=9606 GN=CA2 PE=1 SV=2	1	2	2	2	2	2	2	10.8	10.8	10.8	29.246	260	260	2.5	1			1																					0	7.3332	0	0
P00966	P00966	2	2	2	Argininosuccinate synthase	ASS1	sp|P00966|ASSY_HUMAN Argininosuccinate synthase OS=Homo sapiens OX=9606 GN=ASS1 PE=1 SV=2	1	2	2	2	2	2	2	8	8	8	46.53	412	412	14.2											2	1											1		0	32.506	597620	832160
P01024	P01024	8	2	2	Complement C3;Complement C3 beta chain;C3-beta-c;Complement C3 alpha chain;C3a anaphylatoxin;Acylation stimulating protein;Complement C3b alpha chain;Complement C3c alpha chain fragment 1;Complement C3dg fragment;Complement C3g fragment;Complement C3d fragment;Complement C3f fragment;Complement C3c alpha chain fragment 2	C3	sp|P01024|CO3_HUMAN Complement C3 OS=Homo sapiens OX=9606 GN=C3 PE=1 SV=2	1	8	2	2	8	2	2	5.2	2	2	187.15	1663	1663	7.5		1											1												0	5.1332	519860	561710
P01033	P01033	2	2	2	Metalloproteinase inhibitor 1	TIMP1	sp|P01033|TIMP1_HUMAN Metalloproteinase inhibitor 1 OS=Homo sapiens OX=9606 GN=TIMP1 PE=1 SV=1	1	2	2	2	2	2	2	17.9	17.9	17.9	23.171	207	207	9					1								1												0.00046765	3.0949	363040	379180
P01034	P01034	4	4	4	Cystatin-C	CST3	sp|P01034|CYTC_HUMAN Cystatin-C OS=Homo sapiens OX=9606 GN=CST3 PE=1 SV=1	1	4	4	4	4	4	4	44.5	44.5	44.5	15.799	146	146	16.4						1							1							1	1	1			0	158.19	2408000	2818600
P01111	P01111	7	1	1	GTPase NRas	NRAS	sp|P01111|RASN_HUMAN GTPase NRas OS=Homo sapiens OX=9606 GN=NRAS PE=1 SV=1	1	7	1	1	7	1	1	52.9	3.7	3.7	21.229	189	189	8.5								1	1																1	-2	238990	321060
P01112	P01112	7	7	1	GTPase HRas;GTPase HRas, N-terminally processed	HRAS	sp|P01112|RASH_HUMAN GTPase HRas OS=Homo sapiens OX=9606 GN=HRAS PE=1 SV=1	1	7	7	1	7	7	1	56.1	56.1	6.9	21.298	189	189	17.2		1									1				2				1	2			2	1	0	323.31	5158500	7650100
P01116	P01116	6	2	2	GTPase KRas;GTPase KRas, N-terminally processed	KRAS	sp|P01116|RASK_HUMAN GTPase KRas OS=Homo sapiens OX=9606 GN=KRAS PE=1 SV=1	1	6	2	2	6	2	2	49.7	13.8	13.8	21.656	189	189	8.33		1									1	1													0	6.0401	1819900	2838400
P01130	P01130	4	4	4	Low-density lipoprotein receptor	LDLR	sp|P01130|LDLR_HUMAN Low-density lipoprotein receptor OS=Homo sapiens OX=9606 GN=LDLR PE=1 SV=1	1	4	4	4	4	4	4	5.9	5.9	5.9	95.375	860	860	9.6	1		1							1		1										1			0	9.4504	834550	746510
P01135	P01135	1	1	1	Protransforming growth factor alpha;Transforming growth factor alpha	TGFA	sp|P01135|TGFA_HUMAN Protransforming growth factor alpha OS=Homo sapiens OX=9606 GN=TGFA PE=1 SV=1	1	1	1	1	1	1	1	6.2	6.2	6.2	17.006	160	160	4				1																					0.0038644	2.0571	66681	56554
P01137	P01137	2	2	2	Transforming growth factor beta-1;Latency-associated peptide	TGFB1	sp|P01137|TGFB1_HUMAN Transforming growth factor beta-1 proprotein OS=Homo sapiens OX=9606 GN=TGFB1 PE=1 SV=2	1	2	2	2	2	2	2	5.4	5.4	5.4	44.341	390	390	12.5										1					1										0	9.8321	1194300	1516400
P01282	P01282	1	1	1	VIP peptides;Intestinal peptide PHV-42;Intestinal peptide PHM-27;Vasoactive intestinal peptide	VIP	sp|P01282|VIP_HUMAN VIP peptides OS=Homo sapiens OX=9606 GN=VIP PE=1 SV=1	1	1	1	1	1	1	1	4.7	4.7	4.7	19.168	170	170	11.5											1	1													0.0098751	1.6479	71396	86930
P01344	P01344	2	2	2	Insulin-like growth factor II;Insulin-like growth factor II;Insulin-like growth factor II Ala-25 Del;Preptin	IGF2	sp|P01344|IGF2_HUMAN Insulin-like growth factor II OS=Homo sapiens OX=9606 GN=IGF2 PE=1 SV=1	1	2	2	2	2	2	2	13.9	13.9	13.9	20.14	180	180	21.8																			1			1	2		0	5.5492	590490	864540
P01375	P01375	1	1	1	Tumor necrosis factor;Tumor necrosis factor, membrane form;Intracellular domain 1;Intracellular domain 2;C-domain 1;C-domain 2;Tumor necrosis factor, soluble form	TNF	sp|P01375|TNFA_HUMAN Tumor necrosis factor OS=Homo sapiens OX=9606 GN=TNF PE=1 SV=1	1	1	1	1	1	1	1	4.7	4.7	4.7	25.644	233	233	10										1															1	-2	0	0
P01562	P01562	1	1	1	Interferon alpha-1/13	IFNA1	sp|P01562|IFNA1_HUMAN Interferon alpha-1/13 OS=Homo sapiens OX=9606 GN=IFNA1 PE=1 SV=1	1	1	1	1	1	1	1	6.3	6.3	6.3	21.725	189	189	11.5											1	1													1	-2	0	0
P0DOX4;P01854	P0DOX4;P01854	1;1	1;1	1;1	Ig epsilon chain C region	IGHE	sp|P0DOX4|IGE_HUMAN Immunoglobulin epsilon heavy chain OS=Homo sapiens OX=9606 PE=1 SV=1;sp|P01854|IGHE_HUMAN Immunoglobulin heavy constant epsilon OS=Homo sapiens OX=9606 GN=IGHE PE=1 SV=1	2	1	1	1	1	1	1	1.5	1.5	1.5	60.322	547	547;428	13													1												1	-2	0	0
P01889	P01889	3	1	1	HLA class I histocompatibility antigen, B-7 alpha chain	HLA-B	sp|P01889|HLAB_HUMAN HLA class I histocompatibility antigen, B alpha chain OS=Homo sapiens OX=9606 GN=HLA-B PE=1 SV=3	1	3	1	1	3	1	1	11.3	3.9	3.9	40.46	362	362	19.5															1									1	0	36.364	336540	524080
P01893	P01893	5	3	3	Putative HLA class I histocompatibility antigen, alpha chain H	HLA-H	sp|P01893|HLAH_HUMAN Putative HLA class I histocompatibility antigen, alpha chain H OS=Homo sapiens OX=9606 GN=HLA-H PE=5 SV=3	1	5	3	3	5	3	3	16.9	10.2	10.2	40.891	362	362	13.5								1	1								1			1					0	57.693	1643400	2649600
P02144	P02144	1	1	1	Myoglobin	MB	sp|P02144|MYG_HUMAN Myoglobin OS=Homo sapiens OX=9606 GN=MB PE=1 SV=2	1	1	1	1	1	1	1	9.7	9.7	9.7	17.184	154	154	21																					1				0	7.8377	248330	285470
P02452;CON__Q862S4	P02452	6;2	6;2	6;2	Collagen alpha-1(I) chain	COL1A1	sp|P02452|CO1A1_HUMAN Collagen alpha-1(I) chain OS=Homo sapiens OX=9606 GN=COL1A1 PE=1 SV=5	2	6	6	6	6	6	6	5.2	5.2	5.2	138.94	1464	1464;114	18.8											1	1							1	1	1	2	1		0	47.069	2026500	2320400
P02458	P02458	4	4	4	Collagen alpha-1(II) chain;Collagen alpha-1(II) chain;Chondrocalcin	COL2A1	sp|P02458|CO2A1_HUMAN Collagen alpha-1(II) chain OS=Homo sapiens OX=9606 GN=COL2A1 PE=1 SV=3	1	4	4	4	4	4	4	4.5	4.5	4.5	141.78	1487	1487	16					1						1													2	0	32.58	678260	1036900
P02462;P29400	P02462;P29400	4;2	4;2	4;2	Collagen alpha-1(IV) chain;Arresten;Collagen alpha-5(IV) chain	COL4A1;COL4A5	sp|P02462|CO4A1_HUMAN Collagen alpha-1(IV) chain OS=Homo sapiens OX=9606 GN=COL4A1 PE=1 SV=4;sp|P29400|CO4A5_HUMAN Collagen alpha-5(IV) chain OS=Homo sapiens OX=9606 GN=COL4A5 PE=1 SV=2	2	4	4	4	4	4	4	2.4	2.4	2.4	160.61	1669	1669;1685	15.2	1															1					1		1		0	62.297	1397400	2262100
P02545;REV__Q5VX52	P02545	73;1	73;1	72;1	Prelamin-A/C;Lamin-A/C	LMNA	sp|P02545|LMNA_HUMAN Prelamin-A/C OS=Homo sapiens OX=9606 GN=LMNA PE=1 SV=1	2	73	73	72	73	73	72	72.4	72.4	72.4	74.139	664	664;459	14.1	14	4	1	2	3	3	7	6	7	8	10	11	2	6	7	11	11	7	12	11	9	8	8	12	0	323.31	215310000	312250000
P02656	P02656	1	1	1	Apolipoprotein C-III	APOC3	sp|P02656|APOC3_HUMAN Apolipoprotein C-III OS=Homo sapiens OX=9606 GN=APOC3 PE=1 SV=1	1	1	1	1	1	1	1	16.2	16.2	16.2	10.852	99	99	19																			1						0	147.74	0	0
P02671	P02671	2	1	1	Fibrinogen alpha chain;Fibrinopeptide A;Fibrinogen alpha chain	FGA	sp|P02671|FIBA_HUMAN Fibrinogen alpha chain OS=Homo sapiens OX=9606 GN=FGA PE=1 SV=2	1	2	1	1	2	1	1	2.8	1.7	1.7	94.972	866	866	17																	1								0.00016064	4.0534	140480	109410
P02686	P02686	1	1	1	Myelin basic protein	MBP	sp|P02686|MBP_HUMAN Myelin basic protein OS=Homo sapiens OX=9606 GN=MBP PE=1 SV=3	1	1	1	1	1	1	1	10.2	10.2	10.2	33.117	304	304	24																								1	0	79.64	52947	71974
P02751	P02751	14	14	14	Fibronectin;Anastellin;Ugl-Y1;Ugl-Y2;Ugl-Y3	FN1	sp|P02751|FINC_HUMAN Fibronectin OS=Homo sapiens OX=9606 GN=FN1 PE=1 SV=5	1	14	14	14	14	14	14	7.3	7.3	7.3	272.32	2477	2477	10.8		1		2	2	1	1	2	1				2	1	1	1	1	1	1				1		0	196.72	5812500	7951400
P02753	P02753	3	3	3	Retinol-binding protein 4;Plasma retinol-binding protein(1-182);Plasma retinol-binding protein(1-181);Plasma retinol-binding protein(1-179);Plasma retinol-binding protein(1-176)	RBP4	sp|P02753|RET4_HUMAN Retinol-binding protein 4 OS=Homo sapiens OX=9606 GN=RBP4 PE=1 SV=3	1	3	3	3	3	3	3	20.4	20.4	20.4	23.01	201	201	9.89					5								2	1										1	0	15.802	2246100	1797900
P02786;Q9UP52	P02786	34;1	34;1	34;1	Transferrin receptor protein 1;Transferrin receptor protein 1, serum form	TFRC	sp|P02786|TFR1_HUMAN Transferrin receptor protein 1 OS=Homo sapiens OX=9606 GN=TFRC PE=1 SV=2	2	34	34	34	34	34	34	42.9	42.9	42.9	84.87	760	760;801	15.5		1			2	1	1		1		3	5	3		11	6	3	2	2		5	1	2	4	0	323.31	44633000	53961000
P02792	P02792	1	1	1	Ferritin light chain	FTL	sp|P02792|FRIL_HUMAN Ferritin light chain OS=Homo sapiens OX=9606 GN=FTL PE=1 SV=2	1	1	1	1	1	1	1	8.6	8.6	8.6	20.019	175	175	5					1																				0	12.463	199540	249080
P02794	P02794	2	2	2	Ferritin heavy chain;Ferritin heavy chain, N-terminally processed	FTH1	sp|P02794|FRIH_HUMAN Ferritin heavy chain OS=Homo sapiens OX=9606 GN=FTH1 PE=1 SV=2	1	2	2	2	2	2	2	13.1	13.1	13.1	21.225	183	183	10		1																1							0	38.514	1182100	1402000
P02795;P13640;P80294;P04731	P02795;P13640	4;3;1;1	1;1;1;1	0;0;0;0	Metallothionein-2;Metallothionein-1G	MT2A;MT1G	sp|P02795|MT2_HUMAN Metallothionein-2 OS=Homo sapiens OX=9606 GN=MT2A PE=1 SV=1;sp|P13640|MT1G_HUMAN Metallothionein-1G OS=Homo sapiens OX=9606 GN=MT1G PE=1 SV=2	4	4	1	0	4	1	0	50.8	13.1	0	6.0422	61	61;62;61;61	17.5																1	1	1	1						0.00092635	2.8562	6008700	6692900
P03372	P03372	1	1	1	Estrogen receptor	ESR1	sp|P03372|ESR1_HUMAN Estrogen receptor OS=Homo sapiens OX=9606 GN=ESR1 PE=1 SV=2	1	1	1	1	1	1	1	1.5	1.5	1.5	66.215	595	595	14														1											1	-2	229010	229120
P03905	P03905	2	2	2	NADH-ubiquinone oxidoreductase chain 4	MT-ND4	sp|P03905|NU4M_HUMAN NADH-ubiquinone oxidoreductase chain 4 OS=Homo sapiens OX=9606 GN=MT-ND4 PE=1 SV=1	1	2	2	2	2	2	2	4.1	4.1	4.1	51.58	459	459	11.5									1					1											0	4.7565	728480	962450
P03928	P03928	1	1	1	ATP synthase protein 8	MT-ATP8	sp|P03928|ATP8_HUMAN ATP synthase protein 8 OS=Homo sapiens OX=9606 GN=MT-ATP8 PE=1 SV=1	1	1	1	1	1	1	1	16.2	16.2	16.2	7.9916	68	68	16																1									0	5.2383	0	0
P03952	P03952	1	1	1	Plasma kallikrein;Plasma kallikrein heavy chain;Plasma kallikrein light chain	KLKB1	sp|P03952|KLKB1_HUMAN Plasma kallikrein OS=Homo sapiens OX=9606 GN=KLKB1 PE=1 SV=1	1	1	1	1	1	1	1	1.3	1.3	1.3	71.369	638	638	8							1	1	1																0.006462	1.8063	1299500	1094200
P04035	P04035	1	1	1	3-hydroxy-3-methylglutaryl-coenzyme A reductase	HMGCR	sp|P04035|HMDH_HUMAN 3-hydroxy-3-methylglutaryl-coenzyme A reductase OS=Homo sapiens OX=9606 GN=HMGCR PE=1 SV=1	1	1	1	1	1	1	1	2.7	2.7	2.7	97.475	888	888	15															1										1	-2	1010500	1368900
P04040	P04040	15	15	15	Catalase	CAT	sp|P04040|CATA_HUMAN Catalase OS=Homo sapiens OX=9606 GN=CAT PE=1 SV=3	1	15	15	15	15	15	15	34.7	34.7	34.7	59.755	527	527	12.4		2	3				1	1					2	1		1	1		3		2			1	0	323.31	13363000	17798000
P04049	P04049	4	4	4	RAF proto-oncogene serine/threonine-protein kinase	RAF1	sp|P04049|RAF1_HUMAN RAF proto-oncogene serine/threonine-protein kinase OS=Homo sapiens OX=9606 GN=RAF1 PE=1 SV=1	1	4	4	4	4	4	4	7.7	7.7	7.7	73.051	648	648	17	1																				1		2		0	11.536	1256800	1061000
P04062	P04062	6	6	6	Glucosylceramidase	GBA	sp|P04062|GLCM_HUMAN Lysosomal acid glucosylceramidase OS=Homo sapiens OX=9606 GN=GBA PE=1 SV=3	1	6	6	6	6	6	6	12.7	12.7	12.7	59.716	536	536	16.9											1	1		1			1		1	1	2				0	60.471	6419200	8629200
P04066	P04066	1	1	1	Tissue alpha-L-fucosidase	FUCA1	sp|P04066|FUCO_HUMAN Tissue alpha-L-fucosidase OS=Homo sapiens OX=9606 GN=FUCA1 PE=1 SV=4	1	1	1	1	1	1	1	3.6	3.6	3.6	53.688	466	466	22.5																						1	1		0.00046934	3.2585	143210	198910
P04075	P04075	34	34	27	Fructose-bisphosphate aldolase A	ALDOA	sp|P04075|ALDOA_HUMAN Fructose-bisphosphate aldolase A OS=Homo sapiens OX=9606 GN=ALDOA PE=1 SV=2	1	34	34	27	34	34	27	76.6	76.6	62.9	39.42	364	364	14.4	1			1	15		1	2	3	6	2	2	9	2	5	11	15	15	9	6	5	1	2	1	0	323.31	319990000	416320000
P04080	P04080	4	4	4	Cystatin-B	CSTB	sp|P04080|CYTB_HUMAN Cystatin-B OS=Homo sapiens OX=9606 GN=CSTB PE=1 SV=2	1	4	4	4	4	4	4	45.9	45.9	45.9	11.139	98	98	6.86			1	8		1	1		1										1	1					0	53.207	2969000	3736900
P04083	P04083	41	41	41	Annexin A1	ANXA1	sp|P04083|ANXA1_HUMAN Annexin A1 OS=Homo sapiens OX=9606 GN=ANXA1 PE=1 SV=2	1	41	41	41	41	41	41	87.6	87.6	87.6	38.714	346	346	15.6	2	4	2		1	4	1	2	1	11	1	1	8	4	7	6	12	10	13	6	5	8	7	6	0	323.31	165810000	262160000
P04114	P04114	10	8	8	Apolipoprotein B-100;Apolipoprotein B-48	APOB	sp|P04114|APOB_HUMAN Apolipoprotein B-100 OS=Homo sapiens OX=9606 GN=APOB PE=1 SV=2	1	10	8	8	10	8	8	2.1	1.5	1.5	515.6	4563	4563	13.4								1	1	1	2	2		1	2		1	1				1			0	17.655	6616700	7418900
P04150;P08235	P04150	19;2	19;2	19;2	Glucocorticoid receptor	NR3C1	sp|P04150|GCR_HUMAN Glucocorticoid receptor OS=Homo sapiens OX=9606 GN=NR3C1 PE=1 SV=1	2	19	19	19	19	19	19	36.2	36.2	36.2	85.658	777	777;984	15.8					2		1	1	1	2			1	1	1		2	1	2	4	1	1	1	2	0	323.31	5692300	8401900
P04156	P04156	3	3	3	Major prion protein	PRNP	sp|P04156|PRIO_HUMAN Major prion protein OS=Homo sapiens OX=9606 GN=PRNP PE=1 SV=1	1	3	3	3	3	3	3	24.1	24.1	24.1	27.661	253	253	5.6			1	3									1												0	139.94	1151000	1663600
P04179	P04179	9	9	9	Superoxide dismutase [Mn], mitochondrial	SOD2	sp|P04179|SODM_HUMAN Superoxide dismutase [Mn], mitochondrial OS=Homo sapiens OX=9606 GN=SOD2 PE=1 SV=3	1	9	9	9	9	9	9	35.6	35.6	35.6	24.75	222	222	16.6										1			2			4	1	1			2	1			0	145.42	15753000	21618000
P04181	P04181	12	12	12	Ornithine aminotransferase, mitochondrial;Ornithine aminotransferase, hepatic form;Ornithine aminotransferase, renal form	OAT	sp|P04181|OAT_HUMAN Ornithine aminotransferase, mitochondrial OS=Homo sapiens OX=9606 GN=OAT PE=1 SV=1	1	12	12	12	12	12	12	31.4	31.4	31.4	48.534	439	439	15.4							3	2	1	1			1		1		3	3	1			1	2	2	0	122.61	17735000	22321000
P04183	P04183	12	12	12	Thymidine kinase, cytosolic	TK1	sp|P04183|KITH_HUMAN Thymidine kinase, cytosolic OS=Homo sapiens OX=9606 GN=TK1 PE=1 SV=2	1	12	12	12	12	12	12	45.3	45.3	45.3	25.468	234	234	10.8		1	1	1	1	1		1	1				2	1	2	1		1			1				0	47.094	7797000	11914000
P04259	P04259	16	1	0	Keratin, type II cytoskeletal 6B	KRT6B	sp|P04259|K2C6B_HUMAN Keratin, type II cytoskeletal 6B OS=Homo sapiens OX=9606 GN=KRT6B PE=1 SV=5	1	16	1	0	16	1	0	19.1	3	0	60.066	564	564	16																1									0	9.7189	0	0
P04264;CON__P04264	P04264;CON__P04264	33;32	29;28	18;17	Keratin, type II cytoskeletal 1	KRT1	sp|P04264|K2C1_HUMAN Keratin, type II cytoskeletal 1 OS=Homo sapiens OX=9606 GN=KRT1 PE=1 SV=6;	2	33	29	18	33	29	18	51.1	49.7	36.5	66.038	644	644;644	14.8	3		1		1	2	2	2	1				2	1	5	5	6	5	5	3	1	2	2	1	0	323.31	40897000	54590000
P04279;Q02383	P04279;Q02383	1;1	1;1	1;1	Semenogelin-1;Alpha-inhibin-92;Alpha-inhibin-31;Seminal basic protein;Semenogelin-2	SEMG1;SEMG2	sp|P04279|SEMG1_HUMAN Semenogelin-1 OS=Homo sapiens OX=9606 GN=SEMG1 PE=1 SV=2;sp|Q02383|SEMG2_HUMAN Semenogelin-2 OS=Homo sapiens OX=9606 GN=SEMG2 PE=1 SV=1	2	1	1	1	1	1	1	1.7	1.7	1.7	52.13	462	462;582	18																		1							1	-2	772170	980670
P04350	P04350	25	3	0	Tubulin beta-4A chain	TUBB4A	sp|P04350|TBB4A_HUMAN Tubulin beta-4A chain OS=Homo sapiens OX=9606 GN=TUBB4A PE=1 SV=2	1	25	3	0	25	3	0	55.4	6.1	0	49.585	444	444	13.3				1	1					1							1	1	1	1					0	135.15	6582200	8745800
P04406;O14556	P04406	29;1	29;1	29;1	Glyceraldehyde-3-phosphate dehydrogenase	GAPDH	sp|P04406|G3P_HUMAN Glyceraldehyde-3-phosphate dehydrogenase OS=Homo sapiens OX=9606 GN=GAPDH PE=1 SV=3	2	29	29	29	29	29	29	71.3	71.3	71.3	36.053	335	335;408	15.2					3	1	9	18	18		1	5	9	15	30	38	35	30	15	12	8	4	2	3	0	323.31	533530000	687500000
P04424	P04424	3	3	3	Argininosuccinate lyase	ASL	sp|P04424|ARLY_HUMAN Argininosuccinate lyase OS=Homo sapiens OX=9606 GN=ASL PE=1 SV=4	1	3	3	3	3	3	3	8	8	8	51.657	464	464	14.5								1	1										1			1			0	92.909	1349700	2319600
P04439;P17693;P30511;P13747	P04439	7;1;1;1	7;1;1;1	5;0;0;0	HLA class I histocompatibility antigen, A-3 alpha chain	HLA-A	sp|P04439|HLAA_HUMAN HLA class I histocompatibility antigen, A alpha chain OS=Homo sapiens OX=9606 GN=HLA-A PE=1 SV=2	4	7	7	5	7	7	5	23.8	23.8	17.3	40.84	365	365;338;346;358	16			1							1	1	1					1		1	2	2	1			0	182.71	3416000	6681700
P04626	P04626	2	1	1	Receptor tyrosine-protein kinase erbB-2	ERBB2	sp|P04626|ERBB2_HUMAN Receptor tyrosine-protein kinase erbB-2 OS=Homo sapiens OX=9606 GN=ERBB2 PE=1 SV=1	1	2	1	1	2	1	1	2.3	1.4	1.4	137.91	1255	1255	9									1																0.0015235	2.544	31309	42763
P04632;Q96L46	P04632	16;2	16;2	16;2	Calpain small subunit 1	CAPNS1	sp|P04632|CPNS1_HUMAN Calpain small subunit 1 OS=Homo sapiens OX=9606 GN=CAPNS1 PE=1 SV=1	2	16	16	16	16	16	16	80.6	80.6	80.6	28.315	268	268;248	15.3				1	2	1				3	1	1	7	2	5	5	4	3	2	2	2	3	1	1	0	323.31	25637000	33441000
P04637	P04637	2	2	2	Cellular tumor antigen p53	TP53	sp|P04637|P53_HUMAN Cellular tumor antigen p53 OS=Homo sapiens OX=9606 GN=TP53 PE=1 SV=4	1	2	2	2	2	2	2	6.6	6.6	6.6	43.653	393	393	3	1				1																				0	5.2546	407730	541380
P04733	P04733	3	2	2	Metallothionein-1F	MT1F	sp|P04733|MT1F_HUMAN Metallothionein-1F OS=Homo sapiens OX=9606 GN=MT1F PE=1 SV=1	1	3	2	2	3	2	2	45.9	32.8	32.8	6.0863	61	61	17												1										1			0	5.0126	0	0
P04792	P04792	15	15	15	Heat shock protein beta-1	HSPB1	sp|P04792|HSPB1_HUMAN Heat shock protein beta-1 OS=Homo sapiens OX=9606 GN=HSPB1 PE=1 SV=2	1	15	15	15	15	15	15	88.8	88.8	88.8	22.782	205	205	17		1		2	1	2					2	2	2		1	4	1	1	3	7	2	4	6	3	0	271.65	26898000	39691000
P04818	P04818	3	3	3	Thymidylate synthase	TYMS	sp|P04818|TYSY_HUMAN Thymidylate synthase OS=Homo sapiens OX=9606 GN=TYMS PE=1 SV=3	1	3	3	3	3	3	3	14.1	14.1	14.1	35.716	313	313	4.67	1				1			1																	0	42.536	1093500	566170
P04843	P04843	34	34	34	Dolichyl-diphosphooligosaccharide--protein glycosyltransferase subunit 1	RPN1	sp|P04843|RPN1_HUMAN Dolichyl-diphosphooligosaccharide--protein glycosyltransferase subunit 1 OS=Homo sapiens OX=9606 GN=RPN1 PE=1 SV=1	1	34	34	34	34	34	34	53.5	53.5	53.5	68.569	607	607	13.6	1	3		1		1	8	3	2	2	1	1	2	2	3	7	1	2	3	3	4	2	2	2	0	323.31	60758000	79997000
P04844	P04844	15	15	15	Dolichyl-diphosphooligosaccharide--protein glycosyltransferase subunit 2	RPN2	sp|P04844|RPN2_HUMAN Dolichyl-diphosphooligosaccharide--protein glycosyltransferase subunit 2 OS=Homo sapiens OX=9606 GN=RPN2 PE=1 SV=3	1	15	15	15	15	15	15	28.1	28.1	28.1	69.283	631	631	14.7				1	1	1	1	1	1		1	1	2	2	1	1	1	1	2	3	1	2	1		0	201.47	23151000	31890000
P04899	P04899	12	9	8	Guanine nucleotide-binding protein G(i) subunit alpha-2	GNAI2	sp|P04899|GNAI2_HUMAN Guanine nucleotide-binding protein G(i) subunit alpha-2 OS=Homo sapiens OX=9606 GN=GNAI2 PE=1 SV=3	1	12	9	8	12	9	8	41.1	32.1	28.2	40.45	355	355	10.2				2	2		1	1	1		2	2	1							1		1			0	268.6	2383700	3714100
P04920;P48751	P04920	15;1	15;1	15;1	Anion exchange protein 2	SLC4A2	sp|P04920|B3A2_HUMAN Anion exchange protein 2 OS=Homo sapiens OX=9606 GN=SLC4A2 PE=1 SV=4	2	15	15	15	15	15	15	20.1	20.1	20.1	137.01	1241	1241;1232	11.5	2	2		1	1	3				1	3	4	1	1						1			4	1	0	323.31	3743100	5369100
P05023;P50993;P20648	P05023	44;12;3	44;12;3	29;1;0	Sodium/potassium-transporting ATPase subunit alpha-1	ATP1A1	sp|P05023|AT1A1_HUMAN Sodium/potassium-transporting ATPase subunit alpha-1 OS=Homo sapiens OX=9606 GN=ATP1A1 PE=1 SV=1	3	44	44	29	44	44	29	46.3	46.3	29.5	112.89	1023	1023;1020;1035	13.1	4	4	2	2	5	4	1	1	1	4	2	1	5	2	4	9	2	2	2	3	5	6	3	2	0	323.31	56170000	88386000
P05026	P05026	6	6	6	Sodium/potassium-transporting ATPase subunit beta-1	ATP1B1	sp|P05026|AT1B1_HUMAN Sodium/potassium-transporting ATPase subunit beta-1 OS=Homo sapiens OX=9606 GN=ATP1B1 PE=1 SV=1	1	6	6	6	6	6	6	18.5	18.5	18.5	35.061	303	303	14.3	1												1	1		1		1	2						0	41.755	13597000	21906000
P05062	P05062	3	2	2	Fructose-bisphosphate aldolase B	ALDOB	sp|P05062|ALDOB_HUMAN Fructose-bisphosphate aldolase B OS=Homo sapiens OX=9606 GN=ALDOB PE=1 SV=2	1	3	2	2	3	2	2	9.1	7.1	7.1	39.473	364	364	11			1																1						0.00016263	4.5944	525610	632300
P05067	P05067	9	9	8	Amyloid beta A4 protein;N-APP;Soluble APP-alpha;Soluble APP-beta;C99;Beta-amyloid protein 42;Beta-amyloid protein 40;C83;P3(42);P3(40);C80;Gamma-secretase C-terminal fragment 59;Gamma-secretase C-terminal fragment 57;Gamma-secretase C-terminal fragment 50;C31	APP	sp|P05067|A4_HUMAN Amyloid-beta precursor protein OS=Homo sapiens OX=9606 GN=APP PE=1 SV=3	1	9	9	8	9	9	8	15.1	15.1	14	86.942	770	770	15.6	1									2	1	1		1						2	1	2		1	0	230.17	1656300	2833300
P05091	P05091	18	14	14	Aldehyde dehydrogenase, mitochondrial	ALDH2	sp|P05091|ALDH2_HUMAN Aldehyde dehydrogenase, mitochondrial OS=Homo sapiens OX=9606 GN=ALDH2 PE=1 SV=2	1	18	14	14	18	14	14	48.5	45.1	45.1	56.381	517	517	13.5		1	2	1	1								2		6	3	1	2			2	1			0	323.31	15728000	21650000
P05109	P05109	1	1	1	Protein S100-A8;Protein S100-A8, N-terminally processed	S100A8	sp|P05109|S10A8_HUMAN Protein S100-A8 OS=Homo sapiens OX=9606 GN=S100A8 PE=1 SV=1	1	1	1	1	1	1	1	11.8	11.8	11.8	10.834	93	93	4				1																					0.0047372	1.965	116820	112110
P05114	P05114	4	4	4	Non-histone chromosomal protein HMG-14	HMGN1	sp|P05114|HMGN1_HUMAN Non-histone chromosomal protein HMG-14 OS=Homo sapiens OX=9606 GN=HMGN1 PE=1 SV=3	1	4	4	4	4	4	4	31	31	31	10.659	100	100	12.7			1				1	1	1						1								1	1	0	8.8066	1216800	1353300
P05121	P05121	12	12	12	Plasminogen activator inhibitor 1	SERPINE1	sp|P05121|PAI1_HUMAN Plasminogen activator inhibitor 1 OS=Homo sapiens OX=9606 GN=SERPINE1 PE=1 SV=1	1	12	12	12	12	12	12	31.8	31.8	31.8	45.059	402	402	12				1	2	1		1	1				3		1	1			1	1		1			0	257.32	17564000	32438000
P05141;Q9H0C2	P05141	28;5	28;5	12;0	ADP/ATP translocase 2;ADP/ATP translocase 2, N-terminally processed	SLC25A5	sp|P05141|ADT2_HUMAN ADP/ATP translocase 2 OS=Homo sapiens OX=9606 GN=SLC25A5 PE=1 SV=7	2	28	28	12	28	28	12	63.8	63.8	30.5	32.852	298	298;315	14.6		1	1	2	1					1	5	6	5	4	10	10	10	10	2	2				1	0	317.09	348020000	399660000
P05161	P05161	1	1	1	Ubiquitin-like protein ISG15	ISG15	sp|P05161|ISG15_HUMAN Ubiquitin-like protein ISG15 OS=Homo sapiens OX=9606 GN=ISG15 PE=1 SV=5	1	1	1	1	1	1	1	5.5	5.5	5.5	17.887	165	165	13													1												0	7.4424	478530	664810
P05165	P05165	4	4	4	Propionyl-CoA carboxylase alpha chain, mitochondrial	PCCA	sp|P05165|PCCA_HUMAN Propionyl-CoA carboxylase alpha chain, mitochondrial OS=Homo sapiens OX=9606 GN=PCCA PE=1 SV=4	1	4	4	4	4	4	4	9.5	9.5	9.5	80.058	728	728	13.8						1							2										1		0	84.758	1738900	2801200
P05166	P05166	5	5	5	Propionyl-CoA carboxylase beta chain, mitochondrial	PCCB	sp|P05166|PCCB_HUMAN Propionyl-CoA carboxylase beta chain, mitochondrial OS=Homo sapiens OX=9606 GN=PCCB PE=1 SV=3	1	5	5	5	5	5	5	14.1	14.1	14.1	58.215	539	539	12.9				1						2	1	2					1			2					0	27.221	1339100	1838400
P05198	P05198	19	19	19	Eukaryotic translation initiation factor 2 subunit 1	EIF2S1	sp|P05198|IF2A_HUMAN Eukaryotic translation initiation factor 2 subunit 1 OS=Homo sapiens OX=9606 GN=EIF2S1 PE=1 SV=3	1	19	19	19	19	19	19	58.7	58.7	58.7	36.112	315	315	16.1	1			1		2	1	1	1	1			2	1	1	3	2	2	4	8	2	1	1	2	0	323.31	47467000	57847000
P05204	P05204	9	9	6	Non-histone chromosomal protein HMG-17	HMGN2	sp|P05204|HMGN2_HUMAN Non-histone chromosomal protein HMG-17 OS=Homo sapiens OX=9606 GN=HMGN2 PE=1 SV=3	1	9	9	6	9	9	6	63.3	63.3	42.2	9.3926	90	90	15.3	1										2	1	2	1		2	1					3		1	0	77.424	3019900	3272600
P05386	P05386	2	2	2	60S acidic ribosomal protein P1	RPLP1	sp|P05386|RLA1_HUMAN 60S acidic ribosomal protein P1 OS=Homo sapiens OX=9606 GN=RPLP1 PE=1 SV=1	1	2	2	2	2	2	2	36.8	36.8	36.8	11.514	114	114	16.8					1										1					3	1				0	25.968	1396800	1408000
P05387	P05387	5	5	5	60S acidic ribosomal protein P2	RPLP2	sp|P05387|RLA2_HUMAN 60S acidic ribosomal protein P2 OS=Homo sapiens OX=9606 GN=RPLP2 PE=1 SV=1	1	5	5	5	5	5	5	60	60	60	11.665	115	115	16.1				1								1	1			1	2	2	2					1	0	97.536	39303000	37726000
P05388;Q8NHW5	P05388;Q8NHW5	17;11	17;11	17;11	60S acidic ribosomal protein P0;60S acidic ribosomal protein P0-like	RPLP0;RPLP0P6	sp|P05388|RLA0_HUMAN 60S acidic ribosomal protein P0 OS=Homo sapiens OX=9606 GN=RPLP0 PE=1 SV=1;sp|Q8NHW5|RLA0L_HUMAN 60S acidic ribosomal protein P0-like OS=Homo sapiens OX=9606 GN=RPLP0P6 PE=5 SV=1	2	17	17	17	17	17	17	53.6	53.6	53.6	34.273	317	317;317	15.1		1	1					1	3	1	1		3	1	4	6	5	5	3	2	1			1	0	320.63	88932000	89915000
P05412	P05412	2	1	1	Transcription factor AP-1	JUN	sp|P05412|JUN_HUMAN Transcription factor AP-1 OS=Homo sapiens OX=9606 GN=JUN PE=1 SV=2	1	2	1	1	2	1	1	6.6	4.5	4.5	35.675	331	331	4				1																					0	27.05	96475	179980
P05423	P05423	5	5	5	DNA-directed RNA polymerase III subunit RPC4	POLR3D	sp|P05423|RPC4_HUMAN DNA-directed RNA polymerase III subunit RPC4 OS=Homo sapiens OX=9606 GN=POLR3D PE=1 SV=2	1	5	5	5	5	5	5	18.6	18.6	18.6	44.395	398	398	12.5					1	1				1	1										1	1			0	65.775	1195900	1178400
P05455	P05455	24	24	24	Lupus La protein	SSB	sp|P05455|LA_HUMAN Lupus La protein OS=Homo sapiens OX=9606 GN=SSB PE=1 SV=2	1	24	24	24	24	24	24	65.2	65.2	65.2	46.836	408	408	15	1	2	1	2	2			2	2	1		1	1		3	4	7	3	2			1	3	7	0	323.31	54379000	72080000
P05496;Q06055;P48201	P05496;Q06055;P48201	1;1;1	1;1;1	1;1;1	ATP synthase F(0) complex subunit C1, mitochondrial;ATP synthase F(0) complex subunit C2, mitochondrial;ATP synthase F(0) complex subunit C3, mitochondrial	ATP5G1;ATP5G2;ATP5G3	sp|P05496|AT5G1_HUMAN ATP synthase F(0) complex subunit C1, mitochondrial OS=Homo sapiens OX=9606 GN=ATP5MC1 PE=1 SV=2;sp|Q06055|AT5G2_HUMAN ATP synthase F(0) complex subunit C2, mitochondrial OS=Homo sapiens OX=9606 GN=ATP5MC2 PE=1 SV=1;sp|P48201|AT5G3_HU	3	1	1	1	1	1	1	5.1	5.1	5.1	14.277	136	136;141;142	16																1									0.0053121	1.903	24845000	30294000
P05556	P05556	36	36	36	Integrin beta-1	ITGB1	sp|P05556|ITB1_HUMAN Integrin beta-1 OS=Homo sapiens OX=9606 GN=ITGB1 PE=1 SV=2	1	36	36	36	36	36	36	40.4	40.4	40.4	88.414	798	798	14.5				3	3	5	1	1	2	2	5	3	2		6	9	5	11	3	2	4	3	1	2	0	323.31	88975000	132630000
P05783;CON__P05784;CON__H-INV:HIT000015463;CON__Q92764;CON__Q497I4	P05783	61;16;6;2;2	61;16;6;2;2	56;14;6;0;0	Keratin, type I cytoskeletal 18	KRT18	sp|P05783|K1C18_HUMAN Keratin, type I cytoskeletal 18 OS=Homo sapiens OX=9606 GN=KRT18 PE=1 SV=2	5	61	61	56	61	61	56	92.6	92.6	88.6	48.057	430	430;423;295;425;455	13.8	13	21	18	7	2	4	8	10	15	1	7	8	11	16	8	34	26	28	28	16	28	10	6	8	0	323.31	686290000	910030000
P05976;P08590	P05976;P08590	2;2	2;2	2;2	Myosin light chain 1/3, skeletal muscle isoform;Myosin light chain 3	MYL1;MYL3	sp|P05976|MYL1_HUMAN Myosin light chain 1/3, skeletal muscle isoform OS=Homo sapiens OX=9606 GN=MYL1 PE=1 SV=3;sp|P08590|MYL3_HUMAN Myosin light chain 3 OS=Homo sapiens OX=9606 GN=MYL3 PE=1 SV=3	2	2	2	2	2	2	2	8.2	8.2	8.2	21.145	194	194;195	13										1	1	1							1						0	19.716	3672500	6836600
P05997	P05997	2	2	2	Collagen alpha-2(V) chain	COL5A2	sp|P05997|CO5A2_HUMAN Collagen alpha-2(V) chain OS=Homo sapiens OX=9606 GN=COL5A2 PE=1 SV=3	1	2	2	2	2	2	2	1.6	1.6	1.6	144.91	1499	1499	6		1								1															0.00046846	3.2021	306630	324810
P06132	P06132	7	7	7	Uroporphyrinogen decarboxylase	UROD	sp|P06132|DCUP_HUMAN Uroporphyrinogen decarboxylase OS=Homo sapiens OX=9606 GN=UROD PE=1 SV=2	1	7	7	7	7	7	7	31.9	31.9	31.9	40.786	367	367	9.45	2		2	1		2											1	1			1			1	0	193.83	5585600	7921800
P06133	P06133	1	1	1	UDP-glucuronosyltransferase 2B4	UGT2B4	sp|P06133|UD2B4_HUMAN UDP-glucuronosyltransferase 2B4 OS=Homo sapiens OX=9606 GN=UGT2B4 PE=1 SV=2	1	1	1	1	1	1	1	3.2	3.2	3.2	60.512	528	528	10										1															1	-2	17879	23330
P06280	P06280	7	7	7	Alpha-galactosidase A	GLA	sp|P06280|AGAL_HUMAN Alpha-galactosidase A OS=Homo sapiens OX=9606 GN=GLA PE=1 SV=1	1	7	7	7	7	7	7	21.7	21.7	21.7	48.766	429	429	12.1			2								4	1	1		2	1								1	0	51.915	9730700	11399000
P06307	P06307	1	1	1	Cholecystokinin;Cholecystokinin-58;Cholecystokinin-58 desnonopeptide;Cholecystokinin-39;Cholecystokinin-33;Cholecystokinin-25;Cholecystokinin-18;Cholecystokinin-12;Cholecystokinin-8;Cholecystokinin-7;Cholecystokinin-5	CCK	sp|P06307|CCKN_HUMAN Cholecystokinin OS=Homo sapiens OX=9606 GN=CCK PE=1 SV=1	1	1	1	1	1	1	1	13	13	13	12.669	115	115	11.5											1	1													1	-2	18977	34160
P06396;REV__Q6TDU7	P06396	18;1	5;1	5;1	Gelsolin	GSN	sp|P06396|GELS_HUMAN Gelsolin OS=Homo sapiens OX=9606 GN=GSN PE=1 SV=1	2	18	5	5	18	5	5	33.6	13	13	85.696	782	782;716	12			1	1			1	1	1								2	2	1						0	205.16	11620000	18135000
P06400	P06400	9	9	9	Retinoblastoma-associated protein	RB1	sp|P06400|RB_HUMAN Retinoblastoma-associated protein OS=Homo sapiens OX=9606 GN=RB1 PE=1 SV=2	1	9	9	9	9	9	9	8.3	8.3	8.3	106.16	928	928	16.6			1	1						1							1	2	2			2	1	1	0	139.5	7257000	7413900
P06454	P06454	7	7	7	Prothymosin alpha;Prothymosin alpha, N-terminally processed;Thymosin alpha-1	PTMA	sp|P06454|PTMA_HUMAN Prothymosin alpha OS=Homo sapiens OX=9606 GN=PTMA PE=1 SV=2	1	7	7	7	7	7	7	36	36	36	12.203	111	111	13.4		1	1	5							1	1	2	2	2				3	1	5	1			0	180.11	44159000	38661000
P06493	P06493	11	11	10	Cyclin-dependent kinase 1	CDK1	sp|P06493|CDK1_HUMAN Cyclin-dependent kinase 1 OS=Homo sapiens OX=9606 GN=CDK1 PE=1 SV=3	1	11	11	10	11	11	10	46.8	46.8	43.1	34.095	297	297	14.5		3				1	1							1	1	1	5	5	2		1	1			0	282.05	41786000	48600000
P06576	P06576	30	30	30	ATP synthase subunit beta, mitochondrial	ATP5B	sp|P06576|ATPB_HUMAN ATP synthase subunit beta, mitochondrial OS=Homo sapiens OX=9606 GN=ATP5F1B PE=1 SV=3	1	30	30	30	30	30	30	72.8	72.8	72.8	56.559	529	529	14.6		3	8	6	1	1	5	3	3	3	6	5	5		11	6	9	8	4	3	8	6	9	8	0	323.31	126750000	161110000
P06703	P06703	9	9	9	Protein S100-A6	S100A6	sp|P06703|S10A6_HUMAN Protein S100-A6 OS=Homo sapiens OX=9606 GN=S100A6 PE=1 SV=1	1	9	9	9	9	9	9	60	60	60	10.18	90	90	14.2					1			4	4				1		1		1	1	1	2		2	2		0	40.379	69111000	79175000
P06730	P06730	8	8	8	Eukaryotic translation initiation factor 4E	EIF4E	sp|P06730|IF4E_HUMAN Eukaryotic translation initiation factor 4E OS=Homo sapiens OX=9606 GN=EIF4E PE=1 SV=2	1	8	8	8	8	8	8	42.9	42.9	42.9	25.097	217	217	13.9					1			1	1				1	1	1	1			2		1				0	210.1	13640000	15685000
P06733	P06733	39	39	34	Alpha-enolase	ENO1	sp|P06733|ENOA_HUMAN Alpha-enolase OS=Homo sapiens OX=9606 GN=ENO1 PE=1 SV=2	1	39	39	34	39	39	34	79.3	79.3	68.9	47.168	434	434	15.9		2	1	1	14	2	1	1	3	4	2	2	28	18	18	19	20	18	13	8	7	17	14	7	0	323.31	324780000	456690000
P06737	P06737	38	31	31	Glycogen phosphorylase, liver form	PYGL	sp|P06737|PYGL_HUMAN Glycogen phosphorylase, liver form OS=Homo sapiens OX=9606 GN=PYGL PE=1 SV=4	1	38	31	31	38	31	31	46.9	39.7	39.7	97.147	847	847	13.1	2		1		2	2	1	3	4	1	1	1		2	5	4	4	3	4	2	1	1			0	323.31	32766000	46551000
P06744;CON__Q3ZBD7;Q8N196	P06744	36;9;1	36;9;1	36;9;1	Glucose-6-phosphate isomerase	GPI	sp|P06744|G6PI_HUMAN Glucose-6-phosphate isomerase OS=Homo sapiens OX=9606 GN=GPI PE=1 SV=4	3	36	36	36	36	36	36	68.8	68.8	68.8	63.146	558	558;557;739	14.2			2	7	2	1	2	2	3	1	1	1	6	3	15	14	10	10	4	5	1	2	1		0	323.31	184320000	247520000
P06748	P06748	26	26	26	Nucleophosmin	NPM1	sp|P06748|NPM_HUMAN Nucleophosmin OS=Homo sapiens OX=9606 GN=NPM1 PE=1 SV=2	1	26	26	26	26	26	26	76.9	76.9	76.9	32.575	294	294	11.8	9	3	15	10	2	7	3	9	7	9			4	2	8	10	9	10	22	6	1	1	5	1	0	323.31	243470000	307120000
P06753	P06753	33	8	8	Tropomyosin alpha-3 chain	TPM3	sp|P06753|TPM3_HUMAN Tropomyosin alpha-3 chain OS=Homo sapiens OX=9606 GN=TPM3 PE=1 SV=2	1	33	8	8	33	8	8	67.4	18.2	18.2	32.95	285	285	16.9			1				1			1				1	1		1	1	2	3	1	2	1		0	64.615	21472000	19511000
P06756	P06756	33	33	33	Integrin alpha-V;Integrin alpha-V heavy chain;Integrin alpha-V light chain	ITGAV	sp|P06756|ITAV_HUMAN Integrin alpha-V OS=Homo sapiens OX=9606 GN=ITGAV PE=1 SV=2	1	33	33	33	33	33	33	36.1	36.1	36.1	116.04	1048	1048	13.9		1	5	1	1	1		1	1	1	3	2	3	3	4	3	3	4	3	2	2	2	2	1	0	323.31	32767000	55407000
P06865	P06865	9	9	9	Beta-hexosaminidase subunit alpha	HEXA	sp|P06865|HEXA_HUMAN Beta-hexosaminidase subunit alpha OS=Homo sapiens OX=9606 GN=HEXA PE=1 SV=2	1	9	9	9	9	9	9	19.1	19.1	19.1	60.702	529	529	17.6							1							1	1	1	1	1					1	2	0	40.549	6424500	7617000
P06899;Q6DRA6;Q6DN03	P06899	13;5;5	2;2;2	0;0;0	Histone H2B type 1-J	HIST1H2BJ	sp|P06899|H2B1J_HUMAN Histone H2B type 1-J OS=Homo sapiens OX=9606 GN=H2BC11 PE=1 SV=3	3	13	2	0	12	2	0	81	7.9	0	13.904	126	126;164;193	17.4											1	1				2	2	2	1	1	1			1	0	6.8014	28839000	30730000
P07093	P07093	1	1	1	Glia-derived nexin	SERPINE2	sp|P07093|GDN_HUMAN Glia-derived nexin OS=Homo sapiens OX=9606 GN=SERPINE2 PE=1 SV=1	1	1	1	1	1	1	1	2.5	2.5	2.5	44.002	398	398	14														1											0.0041512	2.0011	188550	169190
P07099	P07099	18	18	18	Epoxide hydrolase 1	EPHX1	sp|P07099|HYEP_HUMAN Epoxide hydrolase 1 OS=Homo sapiens OX=9606 GN=EPHX1 PE=1 SV=1	1	18	18	18	18	18	18	46.2	46.2	46.2	52.948	455	455	12.8			2				1	2	1	1	3	3	2	4	3	1	1	2	1	2					0	323.31	30860000	41487000
P07108	P07108	2	2	2	Acyl-CoA-binding protein	DBI	sp|P07108|ACBP_HUMAN Acyl-CoA-binding protein OS=Homo sapiens OX=9606 GN=DBI PE=1 SV=2	1	2	2	2	2	2	2	41.4	41.4	41.4	10.044	87	87	20																			1		1				0	6.419	1450200	1931300
P07148	P07148	1	1	1	Fatty acid-binding protein, liver	FABP1	sp|P07148|FABPL_HUMAN Fatty acid-binding protein, liver OS=Homo sapiens OX=9606 GN=FABP1 PE=1 SV=1	1	1	1	1	1	1	1	11	11	11	14.208	127	127	8.75								1	3																0.00046809	3.1498	1070800	825250
P07195	P07195	20	18	18	L-lactate dehydrogenase B chain	LDHB	sp|P07195|LDHB_HUMAN L-lactate dehydrogenase B chain OS=Homo sapiens OX=9606 GN=LDHB PE=1 SV=2	1	20	18	18	20	18	18	65.6	60.2	60.2	36.638	334	334	17.6		2	1					2	2				3	2	5	7	5	5	2	1	1	9	10	4	0	276.06	87786000	117390000
P07199	P07199	7	7	7	Major centromere autoantigen B	CENPB	sp|P07199|CENPB_HUMAN Major centromere autoantigen B OS=Homo sapiens OX=9606 GN=CENPB PE=1 SV=2	1	7	7	7	7	7	7	16.4	16.4	16.4	65.171	599	599	11.8	1				1	1				1	1			1									1	1	0	96.342	1670700	2391400
P07203	P07203	3	3	3	Glutathione peroxidase 1	GPX1	sp|P07203|GPX1_HUMAN Glutathione peroxidase 1 OS=Homo sapiens OX=9606 GN=GPX1 PE=1 SV=4	1	3	3	3	3	3	3	21.7	21.7	21.7	22.088	203	203	9		2					1	1					1									1			0	41.338	996130	1480800
P07204	P07204	3	3	3	Thrombomodulin	THBD	sp|P07204|TRBM_HUMAN Thrombomodulin OS=Homo sapiens OX=9606 GN=THBD PE=1 SV=2	1	3	3	3	3	3	3	9	9	9	60.329	575	575	17.8						1														1	1			1	0	203.79	465150	713990
P07237	P07237	41	41	41	Protein disulfide-isomerase	P4HB	sp|P07237|PDIA1_HUMAN Protein disulfide-isomerase OS=Homo sapiens OX=9606 GN=P4HB PE=1 SV=3	1	41	41	41	41	41	41	71.3	71.3	71.3	57.116	508	508	14.1	2	4	4	3	5	7	4	3	3				2	2	2	10	7	8	8	8	5	3	3	7	0	323.31	138940000	173110000
P07305	P07305	9	9	8	Histone H1.0;Histone H1.0, N-terminally processed	H1F0	sp|P07305|H10_HUMAN Histone H1.0 OS=Homo sapiens OX=9606 GN=H1-0 PE=1 SV=3	1	9	9	8	8	8	8	29.4	29.4	29.4	20.863	194	194	14.6		1				2							2	1	1	1	3	2	1	1		1			0	55.102	7446700	11600000
P07311	P07311	3	3	3	Acylphosphatase-1	ACYP1	sp|P07311|ACYP1_HUMAN Acylphosphatase-1 OS=Homo sapiens OX=9606 GN=ACYP1 PE=1 SV=2	1	3	3	3	3	3	3	32.3	32.3	32.3	11.261	99	99	16						1							1									1	1		0	9.4841	1775400	2723300
P07339	P07339	18	18	18	Cathepsin D;Cathepsin D light chain;Cathepsin D heavy chain	CTSD	sp|P07339|CATD_HUMAN Cathepsin D OS=Homo sapiens OX=9606 GN=CTSD PE=1 SV=1	1	18	18	18	18	18	18	48.8	48.8	48.8	44.552	412	412	14.8						2		2	2		1	1	1	1	5	3	3	6		1			1	1	0	300.93	38937000	49153000
P07355;A6NMY6	P07355;A6NMY6	49;36	49;36	49;36	Annexin A2;Putative annexin A2-like protein	ANXA2;ANXA2P2	sp|P07355|ANXA2_HUMAN Annexin A2 OS=Homo sapiens OX=9606 GN=ANXA2 PE=1 SV=2;sp|A6NMY6|AXA2L_HUMAN Putative annexin A2-like protein OS=Homo sapiens OX=9606 GN=ANXA2P2 PE=5 SV=2	2	49	49	49	49	49	49	88.8	88.8	88.8	38.604	339	339;339	13.6	3	11	5	3	19	13	14	5	6	6	9	10	19	15	21	20	17	21	10	9	14	11	9	11	0	323.31	455580000	679830000
P07358	P07358	2	2	2	Complement component C8 beta chain	C8B	sp|P07358|CO8B_HUMAN Complement component C8 beta chain OS=Homo sapiens OX=9606 GN=C8B PE=1 SV=3	1	2	2	2	2	2	2	3.4	3.4	3.4	67.046	591	591	4			1		1																				0.00031822	3.7145	416030	369740
P07384	P07384	28	28	28	Calpain-1 catalytic subunit	CAPN1	sp|P07384|CAN1_HUMAN Calpain-1 catalytic subunit OS=Homo sapiens OX=9606 GN=CAPN1 PE=1 SV=1	1	28	28	28	28	28	28	48.7	48.7	48.7	81.889	714	714	15.4		1					3	1		2		1	3	1	5	4	3	4	2	2	4	1		1	0	323.31	38144000	56315000
P07437;A6NNZ2	P07437	30;8	7;0	6;0	Tubulin beta chain	TUBB	sp|P07437|TBB5_HUMAN Tubulin beta chain OS=Homo sapiens OX=9606 GN=TUBB PE=1 SV=2	2	30	7	6	30	7	6	62.2	20.5	17.1	49.67	444	444;444	12	1	1	11	6						2	4	2	8	2	6	3	4	2	2	2	2		3	2	0	323.31	53801000	73512000
P07602	P07602	11	11	11	Prosaposin;Saposin-A;Saposin-B-Val;Saposin-B;Saposin-C;Saposin-D	PSAP	sp|P07602|SAP_HUMAN Prosaposin OS=Homo sapiens OX=9606 GN=PSAP PE=1 SV=2	1	11	11	11	11	11	11	24	24	24	58.112	524	524	12.9				1	1		1	1	2	1				2	1		2	1	2			1			0	41.513	8826100	13156000
P07686	P07686	9	9	9	Beta-hexosaminidase subunit beta;Beta-hexosaminidase subunit beta chain B;Beta-hexosaminidase subunit beta chain A	HEXB	sp|P07686|HEXB_HUMAN Beta-hexosaminidase subunit beta OS=Homo sapiens OX=9606 GN=HEXB PE=1 SV=3	1	9	9	9	9	9	9	24.8	24.8	24.8	63.111	556	556	16.1						1	1						1	1	1	1		1	1				3		0	121.51	5163500	6510500
P07711	P07711	6	6	6	Cathepsin L1;Cathepsin L1 heavy chain;Cathepsin L1 light chain	CTSL	sp|P07711|CATL1_HUMAN Procathepsin L OS=Homo sapiens OX=9606 GN=CTSL PE=1 SV=2	1	6	6	6	6	6	6	26.1	26.1	26.1	37.564	333	333	11.1					1	2				1		1							1	1					0	48.06	1429800	1037500
P07737	P07737	17	17	9	Profilin-1	PFN1	sp|P07737|PROF1_HUMAN Profilin-1 OS=Homo sapiens OX=9606 GN=PFN1 PE=1 SV=2	1	17	17	9	16	16	9	95.7	95.7	56.4	15.054	140	140	12.8	1				4	21	26	4	4				11	14	3	9	8	5	6	5	2	8	8	1	0	323.31	164330000	210960000
P07738	P07738	2	2	2	Bisphosphoglycerate mutase	BPGM	sp|P07738|PMGE_HUMAN Bisphosphoglycerate mutase OS=Homo sapiens OX=9606 GN=BPGM PE=1 SV=2	1	2	2	2	2	2	2	9.3	9.3	9.3	30.005	259	259	11.5		1	1																	1	1				0	60.285	426500	511320
P07741	P07741	11	11	11	Adenine phosphoribosyltransferase	APRT	sp|P07741|APT_HUMAN Adenine phosphoribosyltransferase OS=Homo sapiens OX=9606 GN=APRT PE=1 SV=2	1	11	11	11	11	11	11	68.9	68.9	68.9	19.608	180	180	15			2	1					1		1	2	2	1		1	2	1		1			1	4	0	268.34	43540000	53179000
P07814	P07814	72	72	71	Bifunctional glutamate/proline--tRNA ligase;Glutamate--tRNA ligase;Proline--tRNA ligase	EPRS	sp|P07814|SYEP_HUMAN Bifunctional glutamate/proline--tRNA ligase OS=Homo sapiens OX=9606 GN=EPRS1 PE=1 SV=5	1	72	72	71	72	72	71	51.6	51.6	51.6	170.59	1512	1512	16.8	2	1	1	1	1	1	1	4	3		3	2	3	3	12	9	13	13	11	9	7	4	9	8	0	323.31	104700000	151910000
P07858	P07858	9	9	9	Cathepsin B;Cathepsin B light chain;Cathepsin B heavy chain	CTSB	sp|P07858|CATB_HUMAN Cathepsin B OS=Homo sapiens OX=9606 GN=CTSB PE=1 SV=3	1	9	9	9	9	9	9	31.6	31.6	31.6	37.821	339	339	14.8	2									2	2	2				1	2	3	1	1			1	2	0	223.99	19548000	26068000
P07900;Q14568;Q58FG1	P07900	67;10;2	67;10;2	44;4;1	Heat shock protein HSP 90-alpha	HSP90AA1	sp|P07900|HS90A_HUMAN Heat shock protein HSP 90-alpha OS=Homo sapiens OX=9606 GN=HSP90AA1 PE=1 SV=5	3	67	67	44	67	67	44	69.5	69.5	51.2	84.659	732	732;343;418	13.3	4	19	17	17	7	7	14	12	11	6	12	17	8	7	9	24	22	17	26	20	17	12	11	11	0	323.31	445100000	457890000
P07902	P07902	1	1	1	Galactose-1-phosphate uridylyltransferase	GALT	sp|P07902|GALT_HUMAN Galactose-1-phosphate uridylyltransferase OS=Homo sapiens OX=9606 GN=GALT PE=1 SV=3	1	1	1	1	1	1	1	3.7	3.7	3.7	43.363	379	379	8.5								1	1																0	36.258	206770	296580
P07910;P0DMR1;O60812;B7ZW38;B2RXH8;Q86SE5	P07910	23;8;8;8;8;1	23;8;8;8;8;1	22;8;8;8;8;1	Heterogeneous nuclear ribonucleoproteins C1/C2	HNRNPC	sp|P07910|HNRPC_HUMAN Heterogeneous nuclear ribonucleoproteins C1/C2 OS=Homo sapiens OX=9606 GN=HNRNPC PE=1 SV=4	6	23	23	22	22	22	22	58.5	58.5	57.2	33.67	306	306;293;293;293;293;291	14.1	2	4	1	1	1	1	1				1	1	7	1	2	4	11	7	2		4	2		1	0	323.31	187460000	250140000
P07919;A0A096LP55	P07919	8;3	8;3	8;3	Cytochrome b-c1 complex subunit 6, mitochondrial	UQCRH	sp|P07919|QCR6_HUMAN Cytochrome b-c1 complex subunit 6, mitochondrial OS=Homo sapiens OX=9606 GN=UQCRH PE=1 SV=2	2	8	8	8	8	8	8	79.1	79.1	79.1	10.739	91	91;91	7.18				5	1	2						1		1		1									0	204.92	2059300	2571500
P07942	P07942	40	40	40	Laminin subunit beta-1	LAMB1	sp|P07942|LAMB1_HUMAN Laminin subunit beta-1 OS=Homo sapiens OX=9606 GN=LAMB1 PE=1 SV=2	1	40	40	40	40	40	40	33.9	33.9	33.9	198.04	1786	1786	12.1	1	3	1	4	1	5	1	2	3	3	5	4	2				1	1	4	5	5	1	2		0	323.31	22213000	20665000
P07947;P06241	P07947	12;5	6;1	6;1	Tyrosine-protein kinase Yes	YES1	sp|P07947|YES_HUMAN Tyrosine-protein kinase Yes OS=Homo sapiens OX=9606 GN=YES1 PE=1 SV=3	2	12	6	6	12	6	6	25.8	15.3	15.3	60.801	543	543;537	15.5		1									1	1		1			1			1				2	0	33.745	3099200	4580900
P07948	P07948	10	9	8	Tyrosine-protein kinase Lyn	LYN	sp|P07948|LYN_HUMAN Tyrosine-protein kinase Lyn OS=Homo sapiens OX=9606 GN=LYN PE=1 SV=3	1	10	9	8	10	9	8	27	25.4	23.4	58.573	512	512	13.5	1	1					1		1	1				1			1	1		2	1		1		0	56.901	3457100	5269800
P07951	P07951	41	41	5	Tropomyosin beta chain	TPM2	sp|P07951|TPM2_HUMAN Tropomyosin beta chain OS=Homo sapiens OX=9606 GN=TPM2 PE=1 SV=1	1	41	41	5	41	41	5	72.5	72.5	16.2	32.85	284	284	14	3	2		1	2	2	3	3	5	5	5	5	1	3	6	1	2	4	3	5	7	6	4	1	0	323.31	88676000	139400000
P07954	P07954	17	17	17	Fumarate hydratase, mitochondrial	FH	sp|P07954|FUMH_HUMAN Fumarate hydratase, mitochondrial OS=Homo sapiens OX=9606 GN=FH PE=1 SV=3	1	17	17	17	17	17	17	46.3	46.3	46.3	54.636	510	510	16.9		2		1	1		1	2	1				1	1		2	1	2	3		1	3	1	9	0	316.44	41821000	47664000
P07992	P07992	2	2	2	DNA excision repair protein ERCC-1	ERCC1	sp|P07992|ERCC1_HUMAN DNA excision repair protein ERCC-1 OS=Homo sapiens OX=9606 GN=ERCC1 PE=1 SV=1	1	2	2	2	2	2	2	7.7	7.7	7.7	32.562	297	297	17																1	1	1							0	6.2477	537900	547840
P07996	P07996	21	2	2	Thrombospondin-1	THBS1	sp|P07996|TSP1_HUMAN Thrombospondin-1 OS=Homo sapiens OX=9606 GN=THBS1 PE=1 SV=2	1	21	2	2	21	2	2	19.1	2.6	2.6	129.38	1170	1170	19									1															2	0	14.31	290960	258240
P08047	P08047	3	3	3	Transcription factor Sp1	SP1	sp|P08047|SP1_HUMAN Transcription factor Sp1 OS=Homo sapiens OX=9606 GN=SP1 PE=1 SV=3	1	3	3	3	3	3	3	8.4	8.4	8.4	80.692	785	785	21.7																			1			1		1	0	122.17	916020	1191800
P08048;P17010	P08048;P17010	2;2	2;2	2;2	Zinc finger Y-chromosomal protein;Zinc finger X-chromosomal protein	ZFY;ZFX	sp|P08048|ZFY_HUMAN Zinc finger Y-chromosomal protein OS=Homo sapiens OX=9606 GN=ZFY PE=1 SV=3;sp|P17010|ZFX_HUMAN Zinc finger X-chromosomal protein OS=Homo sapiens OX=9606 GN=ZFX PE=2 SV=2	2	2	2	2	2	2	2	5.7	5.7	5.7	90.504	801	801;805	7.5					1					1															0	79.451	29716	44379
P08069;P06213	P08069	17;2	17;2	17;2	Insulin-like growth factor 1 receptor;Insulin-like growth factor 1 receptor alpha chain;Insulin-like growth factor 1 receptor beta chain	IGF1R	sp|P08069|IGF1R_HUMAN Insulin-like growth factor 1 receptor OS=Homo sapiens OX=9606 GN=IGF1R PE=1 SV=1	2	17	17	17	17	17	17	14.6	14.6	14.6	154.79	1367	1367;1382	9.28	1	2	3		1	1		1	2				3			1	1			1				1	0	275.68	5069400	8432700
P08123	P08123	2	2	2	Collagen alpha-2(I) chain	COL1A2	sp|P08123|CO1A2_HUMAN Collagen alpha-2(I) chain OS=Homo sapiens OX=9606 GN=COL1A2 PE=1 SV=7	1	2	2	2	2	2	2	2.1	2.1	2.1	129.31	1366	1366	7.33	2																			1					0	98.218	529980	598860
P08133	P08133	35	35	34	Annexin A6	ANXA6	sp|P08133|ANXA6_HUMAN Annexin A6 OS=Homo sapiens OX=9606 GN=ANXA6 PE=1 SV=3	1	35	35	34	34	34	34	51.1	51.1	49.9	75.872	673	673	14.8			1		1	2		4	3	4		1	2	1	3	5	1	2	2	1	1	1	6	2	0	323.31	42441000	57688000
P08134	P08134	9	3	3	Rho-related GTP-binding protein RhoC	RHOC	sp|P08134|RHOC_HUMAN Rho-related GTP-binding protein RhoC OS=Homo sapiens OX=9606 GN=RHOC PE=1 SV=1	1	9	3	3	9	3	3	51.8	24.9	24.9	22.006	193	193	16.6				1												1				1	1	1			0	32.907	2616600	2949300
P08174	P08174	6	6	6	Complement decay-accelerating factor	CD55	sp|P08174|DAF_HUMAN Complement decay-accelerating factor OS=Homo sapiens OX=9606 GN=CD55 PE=1 SV=4	1	6	6	6	6	6	6	16.5	16.5	16.5	41.4	381	381	14.9										1			2		1	2					1				0	85.342	3783000	6932100
P08183	P08183	2	2	2	Multidrug resistance protein 1	ABCB1	sp|P08183|MDR1_HUMAN ATP-dependent translocase ABCB1 OS=Homo sapiens OX=9606 GN=ABCB1 PE=1 SV=3	1	2	2	2	2	2	2	2.8	2.8	2.8	141.48	1280	1280	9.5	1																	1							1	-2	95185	126270
P08195	P08195	31	31	31	4F2 cell-surface antigen heavy chain	SLC3A2	sp|P08195|4F2_HUMAN 4F2 cell-surface antigen heavy chain OS=Homo sapiens OX=9606 GN=SLC3A2 PE=1 SV=3	1	31	31	31	31	31	31	51.3	51.3	51.3	67.993	630	630	14	2	2	4	2		2	1	1		2	2	2	10	6	7	7	10	8	4	3	4	3			0	323.31	86583000	130740000
P08237	P08237	14	12	11	ATP-dependent 6-phosphofructokinase, muscle type	PFKM	sp|P08237|PFKAM_HUMAN ATP-dependent 6-phosphofructokinase, muscle type OS=Homo sapiens OX=9606 GN=PFKM PE=1 SV=2	1	14	12	11	14	12	11	17.1	14.7	13.6	85.182	780	780	13.9	2						1		1	1			1	1	4		1	1			2	2			0	172.45	22075000	25894000
P08238;Q58FF6	P08238	60;5	39;0	24;0	Heat shock protein HSP 90-beta	HSP90AB1	sp|P08238|HS90B_HUMAN Heat shock protein HSP 90-beta OS=Homo sapiens OX=9606 GN=HSP90AB1 PE=1 SV=4	2	60	39	24	60	39	24	68.6	52.2	39.9	83.263	724	724;505	13.6	1	5	5	4	3	7	6	4	2	9	7	7	1	1	4	15	14	14	6	7	12	2	2	2	0	323.31	227450000	251720000
P08240	P08240	10	10	10	Signal recognition particle receptor subunit alpha	SRPR	sp|P08240|SRPRA_HUMAN Signal recognition particle receptor subunit alpha OS=Homo sapiens OX=9606 GN=SRPRA PE=1 SV=2	1	10	10	10	10	10	10	17.2	17.2	17.2	69.81	638	638	9.64	2	1				1	1		1				1	1	1		1				1				0	99.854	3985400	5168400
P08243	P08243	20	20	20	Asparagine synthetase [glutamine-hydrolyzing]	ASNS	sp|P08243|ASNS_HUMAN Asparagine synthetase [glutamine-hydrolyzing] OS=Homo sapiens OX=9606 GN=ASNS PE=1 SV=4	1	20	20	20	20	20	20	39	39	39	64.369	561	561	10.8		1	5	5		3	1	1	1				2		3	5	1		1	1			1	2	0	274.1	32169000	43234000
P09210;P08263	P09210;P08263	1;1	1;1	1;1	Glutathione S-transferase A2;Glutathione S-transferase A1;Glutathione S-transferase A1, N-terminally processed	GSTA2;GSTA1	sp|P09210|GSTA2_HUMAN Glutathione S-transferase A2 OS=Homo sapiens OX=9606 GN=GSTA2 PE=1 SV=4;sp|P08263|GSTA1_HUMAN Glutathione S-transferase A1 OS=Homo sapiens OX=9606 GN=GSTA1 PE=1 SV=3	2	1	1	1	1	1	1	5	5	5	25.664	222	222;222	23																							1		0.0015216	2.5228	2026700	2422400
P08397	P08397	9	9	9	Porphobilinogen deaminase	HMBS	sp|P08397|HEM3_HUMAN Porphobilinogen deaminase OS=Homo sapiens OX=9606 GN=HMBS PE=1 SV=2	1	9	9	9	9	9	9	26	26	26	39.33	361	361	13.6						2	1				1	1			1	1			1			2			0	321.34	6084700	7401800
P08473	P08473	1	1	1	Neprilysin	MME	sp|P08473|NEP_HUMAN Neprilysin OS=Homo sapiens OX=9606 GN=MME PE=1 SV=2	1	1	1	1	1	1	1	0.9	0.9	0.9	85.513	750	750	24																								1	0.0083212	1.7159	771140	1192300
P08559;P29803	P08559	22;3	22;3	22;3	Pyruvate dehydrogenase E1 component subunit alpha, somatic form, mitochondrial	PDHA1	sp|P08559|ODPA_HUMAN Pyruvate dehydrogenase E1 component subunit alpha, somatic form, mitochondrial OS=Homo sapiens OX=9606 GN=PDHA1 PE=1 SV=3	2	22	22	22	22	22	22	54.1	54.1	54.1	43.295	390	390;388	12.1	1	1	5	2		1	3						1	1	6	2		1		1	2	1	2	1	0	188.25	15660000	19382000
P08567	P08567	2	2	2	Pleckstrin	PLEK	sp|P08567|PLEK_HUMAN Pleckstrin OS=Homo sapiens OX=9606 GN=PLEK PE=1 SV=3	1	2	2	2	2	2	2	6	6	6	40.124	350	350	5.5		1							1																0	44.184	255910	301240
P08572	P08572	1	1	1	Collagen alpha-2(IV) chain;Canstatin	COL4A2	sp|P08572|CO4A2_HUMAN Collagen alpha-2(IV) chain OS=Homo sapiens OX=9606 GN=COL4A2 PE=1 SV=4	1	1	1	1	1	1	1	0.9	0.9	0.9	167.55	1712	1712	10										1															0	27.738	213820	321020
P08574	P08574	11	11	11	Cytochrome c1, heme protein, mitochondrial	CYC1	sp|P08574|CY1_HUMAN Cytochrome c1, heme protein, mitochondrial OS=Homo sapiens OX=9606 GN=CYC1 PE=1 SV=3	1	11	11	11	11	11	11	42.2	42.2	42.2	35.422	325	325	13.8	1		1			1	1						1	3	2	1	2	2	1	1	1				0	169.39	18843000	21486000
P08579	P08579	12	12	9	U2 small nuclear ribonucleoprotein B	SNRPB2	sp|P08579|RU2B_HUMAN U2 small nuclear ribonucleoprotein B OS=Homo sapiens OX=9606 GN=SNRPB2 PE=1 SV=1	1	12	12	9	11	11	9	46.7	46.7	36	25.486	225	225	11.3	1		1	1	1	1		1	1				2	1	2	1	2	2							0	118.26	20169000	29613000
P08581	P08581	7	6	6	Hepatocyte growth factor receptor	MET	sp|P08581|MET_HUMAN Hepatocyte growth factor receptor OS=Homo sapiens OX=9606 GN=MET PE=1 SV=4	1	7	6	6	7	6	6	7.7	7.1	7.1	155.54	1390	1390	12.7						1				1	1	1	2											1	0	76.361	3408300	4401500
P08582	P08582	7	7	7	Melanotransferrin	MFI2	sp|P08582|TRFM_HUMAN Melanotransferrin OS=Homo sapiens OX=9606 GN=MELTF PE=1 SV=2	1	7	7	7	7	7	7	12.9	12.9	12.9	80.214	738	738	11.6	1					1	1				2	1									1			1	0	44.864	2265800	3641600
P08621	P08621	24	24	24	U1 small nuclear ribonucleoprotein 70 kDa	SNRNP70	sp|P08621|RU17_HUMAN U1 small nuclear ribonucleoprotein 70 kDa OS=Homo sapiens OX=9606 GN=SNRNP70 PE=1 SV=2	1	24	24	24	24	24	24	50.1	50.1	50.1	51.556	437	437	12	2		7	3			2	1	1		4	5	3	4	1	1	3	3		2	3	1		2	0	323.31	33552000	49047000
P08631	P08631	3	1	1	Tyrosine-protein kinase HCK	HCK	sp|P08631|HCK_HUMAN Tyrosine-protein kinase HCK OS=Homo sapiens OX=9606 GN=HCK PE=1 SV=5	1	3	1	1	3	1	1	7.2	3.8	3.8	59.599	526	526	17																	1								1	-2	725240	1294100
P08648	P08648	11	11	11	Integrin alpha-5;Integrin alpha-5 heavy chain;Integrin alpha-5 light chain	ITGA5	sp|P08648|ITA5_HUMAN Integrin alpha-5 OS=Homo sapiens OX=9606 GN=ITGA5 PE=1 SV=2	1	11	11	11	11	11	11	14.3	14.3	14.3	114.54	1049	1049	12.8					1	1			1	1	1	1	2	1				2						1	0	171.07	3687600	6298300
P08651;O00712;Q14938	P08651	6;1;1	6;1;1	4;0;0	Nuclear factor 1 C-type	NFIC	sp|P08651|NFIC_HUMAN Nuclear factor 1 C-type OS=Homo sapiens OX=9606 GN=NFIC PE=1 SV=2	3	6	6	4	6	6	4	16.3	16.3	13.6	55.674	508	508;420;502	11.3						1	1		1	1						1				1					0	84.059	1810500	2273000
P08670;P17661	P08670	55;6	52;4	48;2	Vimentin	VIM	sp|P08670|VIME_HUMAN Vimentin OS=Homo sapiens OX=9606 GN=VIM PE=1 SV=4	2	55	52	48	55	52	48	74	72.5	67.4	53.651	466	466;470	11.1	4	28	11	20	9	10	19	11	11	6	5	6	3	3	1	8	7	9	10	8	7	17	9	7	0	323.31	189430000	310970000
P08708	P08708	11	11	11	40S ribosomal protein S17	RPS17	sp|P08708|RS17_HUMAN 40S ribosomal protein S17 OS=Homo sapiens OX=9606 GN=RPS17 PE=1 SV=2	1	11	11	11	11	11	11	72.6	72.6	72.6	15.55	135	135	17					1		1						2		4	1	4	2	2	1		2	2	1	0	91.237	94397000	90945000
P08754	P08754	14	13	10	Guanine nucleotide-binding protein G(k) subunit alpha	GNAI3	sp|P08754|GNAI3_HUMAN Guanine nucleotide-binding protein G(i) subunit alpha OS=Homo sapiens OX=9606 GN=GNAI3 PE=1 SV=3	1	14	13	10	14	13	10	44.6	41.5	34.5	40.532	354	354	13.5	1	1	1	1				1	1	2						2	1				1	3	2		0	323.31	9079500	14220000
P08758	P08758	31	31	31	Annexin A5	ANXA5	sp|P08758|ANXA5_HUMAN Annexin A5 OS=Homo sapiens OX=9606 GN=ANXA5 PE=1 SV=2	1	31	31	31	31	31	31	75	75	75	35.936	320	320	15.1	2	1	2	1			3	1	1	4	3	2	3	5	3	8	5	5	1	3	6	4	4	2	0	323.31	135170000	183470000
P08842	P08842	1	1	1	Steryl-sulfatase	STS	sp|P08842|STS_HUMAN Steryl-sulfatase OS=Homo sapiens OX=9606 GN=STS PE=1 SV=2	1	1	1	1	1	1	1	3.8	3.8	3.8	65.492	583	583	20																				1					1	-2	46620	65045
P08865	P08865	15	15	15	40S ribosomal protein SA	RPSA	sp|P08865|RSSA_HUMAN 40S ribosomal protein SA OS=Homo sapiens OX=9606 GN=RPSA PE=1 SV=4	1	15	15	15	15	15	15	58.3	58.3	58.3	32.854	295	295	16				1	1						3	4	8	3	2	4	3	3		2		1	3	5	0	323.31	57104000	61557000
P08910	P08910	1	1	1	Abhydrolase domain-containing protein 2	ABHD2	sp|P08910|ABHD2_HUMAN Monoacylglycerol lipase ABHD2 OS=Homo sapiens OX=9606 GN=ABHD2 PE=1 SV=1	1	1	1	1	1	1	1	3.3	3.3	3.3	48.314	425	425	6						1																			0.0012232	2.6189	34319	48051
P08962	P08962	3	3	3	CD63 antigen	CD63	sp|P08962|CD63_HUMAN CD63 antigen OS=Homo sapiens OX=9606 GN=CD63 PE=1 SV=2	1	3	3	3	3	3	3	11.8	11.8	11.8	25.636	238	238	13.4							3									1	2	2							0	15.881	3433500	7651500
P08F94	P08F94	2	2	2	Fibrocystin	PKHD1	sp|P08F94|PKHD1_HUMAN Fibrocystin OS=Homo sapiens OX=9606 GN=PKHD1 PE=1 SV=1	1	2	2	2	2	2	2	0.6	0.6	0.6	446.7	4074	4074	14								1												1					1	-2	2168900	2039500
P09001	P09001	7	7	7	39S ribosomal protein L3, mitochondrial	MRPL3	sp|P09001|RM03_HUMAN 39S ribosomal protein L3, mitochondrial OS=Homo sapiens OX=9606 GN=MRPL3 PE=1 SV=1	1	7	7	7	7	7	7	20.4	20.4	20.4	38.632	348	348	12.8						2	1						1	2							2				0	32.498	3623400	4765500
P09012	P09012	10	8	8	U1 small nuclear ribonucleoprotein A	SNRPA	sp|P09012|SNRPA_HUMAN U1 small nuclear ribonucleoprotein A OS=Homo sapiens OX=9606 GN=SNRPA PE=1 SV=3	1	10	8	8	10	8	8	34.4	31.9	31.9	31.279	282	282	9.19	2	2	2				1	1	1				1	1	2		1	1	1						0	158.28	16312000	27324000
P09038	P09038	4	4	4	Fibroblast growth factor 2	FGF2	sp|P09038|FGF2_HUMAN Fibroblast growth factor 2 OS=Homo sapiens OX=9606 GN=FGF2 PE=1 SV=3	1	4	4	4	4	4	4	14.2	14.2	14.2	30.77	288	288	16.2														3									1		0	19.775	2867500	2947300
P09104	P09104	18	13	12	Gamma-enolase	ENO2	sp|P09104|ENOG_HUMAN Gamma-enolase OS=Homo sapiens OX=9606 GN=ENO2 PE=1 SV=3	1	18	13	12	18	13	12	49.5	39.2	37.3	47.268	434	434	13.8				2	2	1	1						1		1	2	1	1		1	2		1	1	0	188.92	17009000	21461000
P09110	P09110	9	9	9	3-ketoacyl-CoA thiolase, peroxisomal	ACAA1	sp|P09110|THIK_HUMAN 3-ketoacyl-CoA thiolase, peroxisomal OS=Homo sapiens OX=9606 GN=ACAA1 PE=1 SV=2	1	9	9	9	9	9	9	38.9	38.9	38.9	44.292	424	424	10.8			1		2	1							2		1		1			1					0	221.17	2756100	3586200
P09132	P09132	8	8	8	Signal recognition particle 19 kDa protein	SRP19	sp|P09132|SRP19_HUMAN Signal recognition particle 19 kDa protein OS=Homo sapiens OX=9606 GN=SRP19 PE=1 SV=3	1	8	8	8	8	8	8	66.7	66.7	66.7	16.156	144	144	15.2			1				1	1	1	1						1	1	1				1		3	0	110.62	8934200	9450700
P09211	P09211	12	12	12	Glutathione S-transferase P	GSTP1	sp|P09211|GSTP1_HUMAN Glutathione S-transferase P OS=Homo sapiens OX=9606 GN=GSTP1 PE=1 SV=2	1	12	12	12	12	12	12	52.9	52.9	52.9	23.356	210	210	15.4	6			1		1				2	1		2	8		7	3	4		2	2	5	5	3	0	323.31	27071000	37960000
P09234	P09234	4	4	4	U1 small nuclear ribonucleoprotein C	SNRPC	sp|P09234|RU1C_HUMAN U1 small nuclear ribonucleoprotein C OS=Homo sapiens OX=9606 GN=SNRPC PE=1 SV=1	1	4	4	4	4	4	4	25.2	25.2	25.2	17.394	159	159	11.2							1	4	5							1						1		1	0	135.53	5441600	6930700
P09327	P09327	1	1	1	Villin-1	VIL1	sp|P09327|VILI_HUMAN Villin-1 OS=Homo sapiens OX=9606 GN=VIL1 PE=1 SV=4	1	1	1	1	1	1	1	1.5	1.5	1.5	92.694	827	827	11.5											1	1													0	5.3206	207120	399240
P09382	P09382	12	12	12	Galectin-1	LGALS1	sp|P09382|LEG1_HUMAN Galectin-1 OS=Homo sapiens OX=9606 GN=LGALS1 PE=1 SV=2	1	12	12	12	12	12	12	94.1	94.1	94.1	14.716	135	135	16.8						1	1	1	3		1	1	2		1	1	5	7	4	7	2	2	1	1	0	270.2	50235000	75113000
P09417	P09417	4	4	4	Dihydropteridine reductase	QDPR	sp|P09417|DHPR_HUMAN Dihydropteridine reductase OS=Homo sapiens OX=9606 GN=QDPR PE=1 SV=2	1	4	4	4	4	4	4	21.3	21.3	21.3	25.789	244	244	15.5				1											1	2					2				0	63.562	6013300	7935300
P09429;B2RPK0	P09429;B2RPK0	14;8	14;8	10;4	High mobility group protein B1;Putative high mobility group protein B1-like 1	HMGB1;HMGB1P1	sp|P09429|HMGB1_HUMAN High mobility group protein B1 OS=Homo sapiens OX=9606 GN=HMGB1 PE=1 SV=3;sp|B2RPK0|HGB1A_HUMAN Putative high mobility group protein B1-like 1 OS=Homo sapiens OX=9606 GN=HMGB1P1 PE=5 SV=1	2	14	14	10	14	14	10	43.7	43.7	28.8	24.893	215	215;211	16.2								1	1	1			1	2	2	3	7	5	2	1				1	0	94.983	59944000	79191000
P09455	P09455	1	1	1	Retinol-binding protein 1	RBP1	sp|P09455|RET1_HUMAN Retinol-binding protein 1 OS=Homo sapiens OX=9606 GN=RBP1 PE=1 SV=2	1	1	1	1	1	1	1	11.9	11.9	11.9	15.85	135	135	2		1																							0	26.888	77630	66770
P09486	P09486	3	3	3	SPARC	SPARC	sp|P09486|SPRC_HUMAN SPARC OS=Homo sapiens OX=9606 GN=SPARC PE=1 SV=1	1	3	3	3	3	3	3	13.9	13.9	13.9	34.632	303	303	11.4					1					1	1	1							1						0	23.725	326750	365650
P09493	P09493	39	19	13	Tropomyosin alpha-1 chain	TPM1	sp|P09493|TPM1_HUMAN Tropomyosin alpha-1 chain OS=Homo sapiens OX=9606 GN=TPM1 PE=1 SV=2	1	39	19	13	39	19	13	74.3	49.6	33.5	32.708	284	284	14.2	1	2	2	1	1	1				2		2	1	4		3	3	3	2	2	1	4	2		0	170.43	60701000	94713000
P09496	P09496	11	11	11	Clathrin light chain A	CLTA	sp|P09496|CLCA_HUMAN Clathrin light chain A OS=Homo sapiens OX=9606 GN=CLTA PE=1 SV=1	1	11	11	11	11	11	11	23	23	23	27.076	248	248	17.8											2	2	1	1	1	1		1		1	1	2		4	0	69.788	18737000	25949000
P09497	P09497	6	6	6	Clathrin light chain B	CLTB	sp|P09497|CLCB_HUMAN Clathrin light chain B OS=Homo sapiens OX=9606 GN=CLTB PE=1 SV=1	1	6	6	6	6	6	6	19.2	19.2	19.2	25.19	229	229	10.8	1			1	1					1												1	1		0	21.57	2500900	3694100
P09525	P09525	28	28	28	Annexin A4	ANXA4	sp|P09525|ANXA4_HUMAN Annexin A4 OS=Homo sapiens OX=9606 GN=ANXA4 PE=1 SV=4	1	28	28	28	28	28	28	73.4	73.4	73.4	35.882	319	319	14.7	3	2	1		1	1	1	5	6		3	3	1	2	6	3	6	4	7	5	3	3	3	4	0	323.31	129110000	193350000
P09543	P09543	25	25	25	2,3-cyclic-nucleotide 3-phosphodiesterase	CNP	sp|P09543|CN37_HUMAN 2,3-cyclic-nucleotide 3-phosphodiesterase OS=Homo sapiens OX=9606 GN=CNP PE=1 SV=2	1	25	25	25	25	25	25	45.6	45.6	45.6	47.578	421	421	13.1	1	1	2	1		1	2	1	1		3	4	3	5		1	1	1	3	3	2	1		1	0	186.78	26986000	35834000
P09601	P09601	13	13	13	Heme oxygenase 1	HMOX1	sp|P09601|HMOX1_HUMAN Heme oxygenase 1 OS=Homo sapiens OX=9606 GN=HMOX1 PE=1 SV=1	1	13	13	13	13	13	13	42	42	42	32.818	288	288	12.2			1	1	8	1	2			1				1		1	3	4	3	1			1	1	0	291.36	26231000	29979000
P09622	P09622	24	24	24	Dihydrolipoyl dehydrogenase, mitochondrial	DLD	sp|P09622|DLDH_HUMAN Dihydrolipoyl dehydrogenase, mitochondrial OS=Homo sapiens OX=9606 GN=DLD PE=1 SV=2	1	24	24	24	24	24	24	55	55	55	54.177	509	509	13.1	1	2	1		2		1	4	6	2	4	4	3	2	6		8	6	1	1	2	2	1		0	323.31	46662000	62296000
P09651;Q32P51	P09651;Q32P51	29;18	29;18	25;15	Heterogeneous nuclear ribonucleoprotein A1;Heterogeneous nuclear ribonucleoprotein A1, N-terminally processed;Heterogeneous nuclear ribonucleoprotein A1-like 2	HNRNPA1;HNRNPA1L2	sp|P09651|ROA1_HUMAN Heterogeneous nuclear ribonucleoprotein A1 OS=Homo sapiens OX=9606 GN=HNRNPA1 PE=1 SV=5;sp|Q32P51|RA1L2_HUMAN Heterogeneous nuclear ribonucleoprotein A1-like 2 OS=Homo sapiens OX=9606 GN=HNRNPA1L2 PE=2 SV=2	2	29	29	25	28	28	25	65.1	65.1	61.8	38.746	372	372;320	16.2				1	4	4	1	1	2	1	4	3	1		1	5	15	15	7	5	4	3	2	6	0	323.31	223560000	261800000
P09661	P09661	16	16	16	U2 small nuclear ribonucleoprotein A	SNRPA1	sp|P09661|RU2A_HUMAN U2 small nuclear ribonucleoprotein A OS=Homo sapiens OX=9606 GN=SNRPA1 PE=1 SV=2	1	16	16	16	16	16	16	54.5	54.5	54.5	28.415	255	255	15.9						3							4	2	4	1	1	2	1	1	2	2	2		0	260.71	19586000	22147000
P09669	P09669	3	3	3	Cytochrome c oxidase subunit 6C	COX6C	sp|P09669|COX6C_HUMAN Cytochrome c oxidase subunit 6C OS=Homo sapiens OX=9606 GN=COX6C PE=1 SV=2	1	3	3	3	3	3	3	29.3	29.3	29.3	8.7813	75	75	8.83		1	1							1	1	1			1										0	6.2979	10778000	14411000
P09874	P09874	46	46	45	Poly [ADP-ribose] polymerase 1	PARP1	sp|P09874|PARP1_HUMAN Poly [ADP-ribose] polymerase 1 OS=Homo sapiens OX=9606 GN=PARP1 PE=1 SV=4	1	46	46	45	45	45	45	43.7	43.7	42.3	113.08	1014	1014	14.8	1				4	6	2	1	3		2	3	4	2	6	5	6	4	1	1	3	5	7	2	0	323.31	82903000	116150000
P09884	P09884	12	12	12	DNA polymerase alpha catalytic subunit	POLA1	sp|P09884|DPOLA_HUMAN DNA polymerase alpha catalytic subunit OS=Homo sapiens OX=9606 GN=POLA1 PE=1 SV=2	1	12	12	12	12	12	12	10	10	10	165.91	1462	1462	13.3		2		1	1	1	1						1	1						1		2	3		0	174.99	3469700	3590600
P09936	P09936	21	21	21	Ubiquitin carboxyl-terminal hydrolase isozyme L1	UCHL1	sp|P09936|UCHL1_HUMAN Ubiquitin carboxyl-terminal hydrolase isozyme L1 OS=Homo sapiens OX=9606 GN=UCHL1 PE=1 SV=2	1	21	21	21	21	21	21	76.7	76.7	76.7	24.824	223	223	15.1		2	1	1		1		5	4	1	3	2	3	1	1	5	11	9	3	3	6	2	1	2	0	323.31	59098000	99283000
P09960	P09960	30	30	30	Leukotriene A-4 hydrolase	LTA4H	sp|P09960|LKHA4_HUMAN Leukotriene A-4 hydrolase OS=Homo sapiens OX=9606 GN=LTA4H PE=1 SV=2	1	30	30	30	30	30	30	51.6	51.6	51.6	69.284	611	611	14.7	1		2	1		4		1	1	1	3	5	4		4	7	8	5	4	2	1	2	1	3	0	323.31	80795000	97487000
P09972	P09972	10	3	3	Fructose-bisphosphate aldolase C	ALDOC	sp|P09972|ALDOC_HUMAN Fructose-bisphosphate aldolase C OS=Homo sapiens OX=9606 GN=ALDOC PE=1 SV=2	1	10	3	3	10	3	3	25	11.3	11.3	39.455	364	364	14.9	1							1	1				2	1								1	3		0	133.02	1310800	1733800
P0C0L4;P0C0L5	P0C0L4;P0C0L5	5;4	1;1	1;1	Complement C4-A;Complement C4 beta chain;Complement C4-A alpha chain;C4a anaphylatoxin;C4b-A;C4d-A;Complement C4 gamma chain;Complement C4-B;Complement C4 beta chain;Complement C4-B alpha chain;C4a anaphylatoxin;C4b-B;C4d-B;Complement C4 gamma chain	C4A;C4B	sp|P0C0L4|CO4A_HUMAN Complement C4-A OS=Homo sapiens OX=9606 GN=C4A PE=1 SV=2;sp|P0C0L5|CO4B_HUMAN Complement C4-B OS=Homo sapiens OX=9606 GN=C4B PE=1 SV=2	2	5	1	1	5	1	1	3.6	1.3	1.3	192.78	1744	1744;1744	20																				1					0	31.093	385170	532890
Q71UI9;P0C0S5	Q71UI9;P0C0S5	4;4	2;2	2;2	Histone H2A.V;Histone H2A.Z	H2AFV;H2AFZ	sp|Q71UI9|H2AV_HUMAN Histone H2A.V OS=Homo sapiens OX=9606 GN=H2AZ2 PE=1 SV=3;sp|P0C0S5|H2AZ_HUMAN Histone H2A.Z OS=Homo sapiens OX=9606 GN=H2AZ1 PE=1 SV=2	2	4	2	2	4	2	2	31.2	18.8	18.8	13.509	128	128;128	13.7								1							1			1							0	8.2684	13245000	16002000
P0C263	P0C263	2	2	2	Serine/threonine-protein kinase SBK2	SBK2	sp|P0C263|SBK2_HUMAN Serine/threonine-protein kinase SBK2 OS=Homo sapiens OX=9606 GN=SBK2 PE=3 SV=2	1	2	2	2	2	2	2	7.5	7.5	7.5	38.087	348	348	14.3								1									1	1							0.00092478	2.8174	519520	594240
P0C7P0	P0C7P0	2	2	2	CDGSH iron-sulfur domain-containing protein 3, mitochondrial	CISD3	sp|P0C7P0|CISD3_HUMAN CDGSH iron-sulfur domain-containing protein 3, mitochondrial OS=Homo sapiens OX=9606 GN=CISD3 PE=1 SV=1	1	2	2	2	2	2	2	11.8	11.8	11.8	14.215	127	127	18.5															1							1			0.0016712	2.4934	1080300	1351500
P0C870	P0C870	1	1	1	JmjC domain-containing protein 7	JMJD7	sp|P0C870|JMJD7_HUMAN Bifunctional peptidase and (3S)-lysyl hydroxylase JMJD7 OS=Homo sapiens OX=9606 GN=JMJD7 PE=1 SV=1	1	1	1	1	1	1	1	4.4	4.4	4.4	35.932	316	316	14														1											0.00016021	3.9792	261000	330510
P0C875	P0C875	1	1	1	Protein FAM228B	FAM228B	sp|P0C875|F228B_HUMAN Protein FAM228B OS=Homo sapiens OX=9606 GN=FAM228B PE=2 SV=2	1	1	1	1	1	1	1	5.2	5.2	5.2	38.069	324	324	3			1																						1	-2	248590	457180
P0CAP2;Q9BZD3	P0CAP2;Q9BZD3	4;3	4;3	4;3	DNA-directed RNA polymerase II subunit GRINL1A;Putative GRINL1B complex locus protein 2	POLR2M;GCOM2	sp|P0CAP2|GRL1A_HUMAN DNA-directed RNA polymerase II subunit GRINL1A OS=Homo sapiens OX=9606 GN=POLR2M PE=1 SV=1;sp|Q9BZD3|GCOM2_HUMAN Putative GRINL1B complex locus protein 2 OS=Homo sapiens OX=9606 GN=GCOM2 PE=5 SV=2	2	4	4	4	4	4	4	17.9	17.9	17.9	41.739	368	368;368	8.43						2	1	1	1		1	1													0	107.84	508220	623830
P0CG13	P0CG13	1	1	1	Chromosome transmission fidelity protein 8 homolog	CHTF8	sp|P0CG13|CTF8_HUMAN Chromosome transmission fidelity protein 8 homolog OS=Homo sapiens OX=9606 GN=CHTF8 PE=1 SV=1	1	1	1	1	1	1	1	14.9	14.9	14.9	13.313	121	121	10										1															0	48.327	46319	86979
P0CG39	P0CG39	7	1	1	POTE ankyrin domain family member J	POTEJ	sp|P0CG39|POTEJ_HUMAN POTE ankyrin domain family member J OS=Homo sapiens OX=9606 GN=POTEJ PE=3 SV=1	1	7	1	1	7	1	1	7	2.2	2.2	117.39	1038	1038	11.5											1	1													0	5.6481	0	0
P0DMN0;P0DMM9;P50226;P50225	P0DMN0;P0DMM9	4;4;1;1	4;4;1;1	4;4;1;1	Sulfotransferase 1A4;Sulfotransferase 1A3	SULT1A4;SULT1A3	sp|P0DMN0|ST1A4_HUMAN Sulfotransferase 1A4 OS=Homo sapiens OX=9606 GN=SULT1A4 PE=1 SV=1;sp|P0DMM9|ST1A3_HUMAN Sulfotransferase 1A3 OS=Homo sapiens OX=9606 GN=SULT1A3 PE=1 SV=1	4	4	4	4	4	4	4	20	20	20	34.196	295	295;295;295;295	9.6						1		1	1	1					1										0	27.364	677910	880420
P0DMV9;P0DMV8	P0DMV9;P0DMV8	48;48	42;42	25;25	Heat shock 70 kDa protein 1B;Heat shock 70 kDa protein 1A	HSPA1B;HSPA1A	sp|P0DMV9|HS71B_HUMAN Heat shock 70 kDa protein 1B OS=Homo sapiens OX=9606 GN=HSPA1B PE=1 SV=1;sp|P0DMV8|HS71A_HUMAN Heat shock 70 kDa protein 1A OS=Homo sapiens OX=9606 GN=HSPA1A PE=1 SV=1	2	48	42	25	48	42	25	76.6	72.4	49.3	70.051	641	641;641	14.9	2	1			1	6	6	4	4	5		1	7	4	3	17	16	16	9	4	3	3	3	2	0	323.31	180110000	232960000
P0DN76;Q01081;Q8WU68	P0DN76;Q01081	10;10;3	10;10;3	10;10;3	Splicing factor U2AF 35 kDa subunit	U2AF1	sp|P0DN76|U2AF5_HUMAN Splicing factor U2AF 35 kDa subunit-like protein OS=Homo sapiens OX=9606 GN=U2AF1L5 PE=1 SV=1;sp|Q01081|U2AF1_HUMAN Splicing factor U2AF 35 kDa subunit OS=Homo sapiens OX=9606 GN=U2AF1 PE=1 SV=3	3	10	10	10	10	10	10	44.2	44.2	44.2	27.872	240	240;240;220	11	1	2		5	2						1	1	1		1	2	2	1	1	1	1			1	0	323.31	19251000	26293000
P0DN79;P35520	P0DN79;P35520	2;2	2;2	2;2	Cystathionine beta-synthase	CBS	sp|P0DN79|CBSL_HUMAN Cystathionine beta-synthase-like protein OS=Homo sapiens OX=9606 GN=CBSL PE=1 SV=1;sp|P35520|CBS_HUMAN Cystathionine beta-synthase OS=Homo sapiens OX=9606 GN=CBS PE=1 SV=2	2	2	2	2	2	2	2	4.9	4.9	4.9	60.586	551	551;551	3	1	1				1																			0	13.211	778960	1351100
P0DP25;P0DP24;P0DP23	P0DP25;P0DP24;P0DP23	4;4;4	4;4;4	3;3;3			sp|P0DP25|CALM3_HUMAN Calmodulin-3 OS=Homo sapiens OX=9606 GN=CALM3 PE=1 SV=1;sp|P0DP24|CALM2_HUMAN Calmodulin-2 OS=Homo sapiens OX=9606 GN=CALM2 PE=1 SV=1;sp|P0DP23|CALM1_HUMAN Calmodulin-1 OS=Homo sapiens OX=9606 GN=CALM1 PE=1 SV=1	3	4	4	3	3	3	3	31.5	31.5	22.8	16.837	149	149;149;149	17										1									1			1			0	22.285	1337400	1123100
P0DP91;Q03468	P0DP91;Q03468	2;2	2;2	2;2	DNA excision repair protein ERCC-6	ERCC6	sp|P0DP91|ERPG3_HUMAN Chimeric ERCC6-PGBD3 protein OS=Homo sapiens OX=9606 GN=ERCC6 PE=1 SV=1;sp|Q03468|ERCC6_HUMAN DNA excision repair protein ERCC-6 OS=Homo sapiens OX=9606 GN=ERCC6 PE=1 SV=1	2	2	2	2	2	2	2	3.1	3.1	3.1	119.49	1061	1061;1493	15							1																1		0	7.8148	183150	268910
P0DPB6;P0DPB5	P0DPB6	5;1	5;1	5;1			sp|P0DPB6|RPAC2_HUMAN DNA-directed RNA polymerases I and III subunit RPAC2 OS=Homo sapiens OX=9606 GN=POLR1D PE=1 SV=1	2	5	5	5	5	5	5	38.3	38.3	38.3	15.237	133	133;122	5.8		1	2		2	1		2	2																0	167.66	1105400	1474000
P0DPD7	P0DPD7	3	3	2			sp|P0DPD7|EFMT4_HUMAN EEF1A lysine methyltransferase 4 OS=Homo sapiens OX=9606 GN=EEF1AKMT4 PE=1 SV=1	1	3	3	2	3	3	2	22.4	22.4	17.6	28.306	255	255	14.8											1	1		1								1			0	323.31	1674200	1310200
P0DPD8;P0DPD6	P0DPD8;P0DPD6	2;1	1;1	1;1			sp|P0DPD8|EFCE2_HUMAN EEF1AKMT4-ECE2 readthrough transcript protein OS=Homo sapiens OX=9606 GN=EEF1AKMT4-ECE2 PE=1 SV=1;sp|P0DPD6|ECE2_HUMAN Endothelin-converting enzyme 2 OS=Homo sapiens OX=9606 GN=ECE2 PE=1 SV=1	2	2	1	1	2	1	1	2.6	1.2	1.2	99.772	883	883;811	15															1										0.0073185	1.7535	0	0
P10070	P10070	4	4	4	Zinc finger protein GLI2	GLI2	sp|P10070|GLI2_HUMAN Zinc finger protein GLI2 OS=Homo sapiens OX=9606 GN=GLI2 PE=1 SV=4	1	4	4	4	4	4	4	3.6	3.6	3.6	167.78	1586	1586	10.8							1	1	1	1										1					0	63.251	1073500	1204600
P10109	P10109	5	5	5	Adrenodoxin, mitochondrial	FDX1	sp|P10109|ADX_HUMAN Adrenodoxin, mitochondrial OS=Homo sapiens OX=9606 GN=FDX1 PE=1 SV=1	1	5	5	5	5	5	5	22.3	22.3	22.3	19.393	184	184	13.4				1							1	1		1	2								1		0	18.243	4216300	4111800
P10155	P10155	19	19	19	60 kDa SS-A/Ro ribonucleoprotein	TROVE2	sp|P10155|RO60_HUMAN 60 kDa SS-A/Ro ribonucleoprotein OS=Homo sapiens OX=9606 GN=RO60 PE=1 SV=2	1	19	19	19	19	19	19	39.4	39.4	39.4	60.67	538	538	11.8	1	2	1	2	1		2	2	2	1			1	1	2	1	1	1		1		4	1		0	218.03	15041000	19461000
P10253	P10253	14	14	14	Lysosomal alpha-glucosidase;76 kDa lysosomal alpha-glucosidase;70 kDa lysosomal alpha-glucosidase	GAA	sp|P10253|LYAG_HUMAN Lysosomal alpha-glucosidase OS=Homo sapiens OX=9606 GN=GAA PE=1 SV=4	1	14	14	14	14	14	14	20.6	20.6	20.6	105.32	952	952	13.4		2		1	1			1	1				1	2	1	1	2	2	2		1			1	0	282.03	10339000	13850000
P10275	P10275	1	1	1	Androgen receptor	AR	sp|P10275|ANDR_HUMAN Androgen receptor OS=Homo sapiens OX=9606 GN=AR PE=1 SV=3	1	1	1	1	1	1	1	1.4	1.4	1.4	99.187	920	920	12												1													1	-2	0	0
P10301	P10301	13	13	11	Ras-related protein R-Ras	RRAS	sp|P10301|RRAS_HUMAN Ras-related protein R-Ras OS=Homo sapiens OX=9606 GN=RRAS PE=1 SV=1	1	13	13	11	13	13	11	67.9	67.9	62.8	23.48	218	218	13.4	1	1					2	3	3	5	1	2			2						1	2	3	3	0	323.31	11278000	19110000
P10321	P10321	5	4	3	HLA class I histocompatibility antigen, Cw-7 alpha chain	HLA-C	sp|P10321|HLAC_HUMAN HLA class I histocompatibility antigen, C alpha chain OS=Homo sapiens OX=9606 GN=HLA-C PE=1 SV=3	1	5	4	3	5	4	3	15.6	12.6	12.6	40.648	366	366	17.8							1													2	2				0	107.67	760280	1435900
P10398	P10398	4	4	4	Serine/threonine-protein kinase A-Raf	ARAF	sp|P10398|ARAF_HUMAN Serine/threonine-protein kinase A-Raf OS=Homo sapiens OX=9606 GN=ARAF PE=1 SV=2	1	4	4	4	4	4	4	11.4	11.4	11.4	67.585	606	606	10.2				1				1	1	1										1					0	36.804	865970	1025000
P10412;Q02539	P10412	19;7	19;7	6;0	Histone H1.4	HIST1H1E	sp|P10412|H14_HUMAN Histone H1.4 OS=Homo sapiens OX=9606 GN=H1-4 PE=1 SV=2	2	19	19	6	18	18	6	58	58	25.1	21.865	219	219;215	15.7	2							1	1	1	1	1	4	1	4	5	7	5	5	2	2	1	1		0	99.827	77655000	97577000
P10515	P10515	11	11	11	Dihydrolipoyllysine-residue acetyltransferase component of pyruvate dehydrogenase complex, mitochondrial	DLAT	sp|P10515|ODP2_HUMAN Dihydrolipoyllysine-residue acetyltransferase component of pyruvate dehydrogenase complex, mitochondrial OS=Homo sapiens OX=9606 GN=DLAT PE=1 SV=3	1	11	11	11	11	11	11	23.2	23.2	23.2	68.996	647	647	16.9							2							2	1	2	1	2					2	2	0	111.57	10212000	12979000
P10586	P10586	21	21	19	Receptor-type tyrosine-protein phosphatase F	PTPRF	sp|P10586|PTPRF_HUMAN Receptor-type tyrosine-protein phosphatase F OS=Homo sapiens OX=9606 GN=PTPRF PE=1 SV=2	1	21	21	19	21	21	19	17.5	17.5	16.3	212.88	1907	1907	12.7	1		2			2	1	2	1	1	1	1	1	1		1	1	2	1	1	3		1		0	323.31	8873800	13656000
P10599	P10599	12	12	12	Thioredoxin	TXN	sp|P10599|THIO_HUMAN Thioredoxin OS=Homo sapiens OX=9606 GN=TXN PE=1 SV=3	1	12	12	12	12	12	12	96.2	96.2	96.2	11.737	105	105	12.6	1		1	1		1		9	11	1	1	2	9	5	8	2	3	2	1	1	1	2	1	1	0	126.38	46222000	64816000
P10606	P10606	5	5	5	Cytochrome c oxidase subunit 5B, mitochondrial	COX5B	sp|P10606|COX5B_HUMAN Cytochrome c oxidase subunit 5B, mitochondrial OS=Homo sapiens OX=9606 GN=COX5B PE=1 SV=2	1	5	5	5	5	5	5	51.2	51.2	51.2	13.696	129	129	17.9										1						3	2					1	1	1	0	23.168	12216000	21072000
P10619	P10619	3	3	3	Lysosomal protective protein;Lysosomal protective protein 32 kDa chain;Lysosomal protective protein 20 kDa chain	CTSA	sp|P10619|PPGB_HUMAN Lysosomal protective protein OS=Homo sapiens OX=9606 GN=CTSA PE=1 SV=2	1	3	3	3	3	3	3	9.6	9.6	9.6	54.465	480	480	14.7										1					1				1						0	36.497	2380600	2675000
P10620	P10620	3	3	3	Microsomal glutathione S-transferase 1	MGST1	sp|P10620|MGST1_HUMAN Microsomal glutathione S-transferase 1 OS=Homo sapiens OX=9606 GN=MGST1 PE=1 SV=1	1	3	3	3	3	3	3	12.3	12.3	12.3	17.598	155	155	18.1																1	2	2	1	2					0	10.296	11232000	15701000
P10635	P10635	1	1	1	Cytochrome P450 2D6	CYP2D6	sp|P10635|CP2D6_HUMAN Cytochrome P450 2D6 OS=Homo sapiens OX=9606 GN=CYP2D6 PE=1 SV=2	1	1	1	1	1	1	1	4.8	4.8	4.8	55.769	497	497	20																				1					1	-2	58039	45467
P10644;P31321	P10644	16;2	16;2	16;2	cAMP-dependent protein kinase type I-alpha regulatory subunit;cAMP-dependent protein kinase type I-alpha regulatory subunit, N-terminally processed	PRKAR1A	sp|P10644|KAP0_HUMAN cAMP-dependent protein kinase type I-alpha regulatory subunit OS=Homo sapiens OX=9606 GN=PRKAR1A PE=1 SV=1	2	16	16	16	16	16	16	47.2	47.2	47.2	42.981	381	381;381	14.1	2	2		1					1		1	1		1	2	4			1	5	4				0	261.8	22661000	26584000
P10746	P10746	1	1	1	Uroporphyrinogen-III synthase	UROS	sp|P10746|HEM4_HUMAN Uroporphyrinogen-III synthase OS=Homo sapiens OX=9606 GN=UROS PE=1 SV=1	1	1	1	1	1	1	1	5.7	5.7	5.7	28.627	265	265	10										1															0	18.683	428320	534190
P10768	P10768	10	10	10	S-formylglutathione hydrolase	ESD	sp|P10768|ESTD_HUMAN S-formylglutathione hydrolase OS=Homo sapiens OX=9606 GN=ESD PE=1 SV=2	1	10	10	10	10	10	10	59.6	59.6	59.6	31.462	282	282	14	1	1	2	1								1	1		4	2	2	4	2					2	0	209.07	23768000	32434000
P10809	P10809	51	51	51	60 kDa heat shock protein, mitochondrial	HSPD1	sp|P10809|CH60_HUMAN 60 kDa heat shock protein, mitochondrial OS=Homo sapiens OX=9606 GN=HSPD1 PE=1 SV=2	1	51	51	51	51	51	51	82	82	82	61.054	573	573	11.7	2	6	18	19	10	19	31	7	5	12	4	5	5	2	10	13	14	14	11	8	3	5	14	10	0	323.31	188600000	232130000
P10909	P10909	8	8	8	Clusterin;Clusterin beta chain;Clusterin alpha chain	CLU	sp|P10909|CLUS_HUMAN Clusterin OS=Homo sapiens OX=9606 GN=CLU PE=1 SV=1	1	8	8	8	8	8	8	22.3	22.3	22.3	52.494	449	449	13		2				1					2	2				1			1	1	1			1	0	167.59	3863700	5755100
P11021	P11021	50	48	48	78 kDa glucose-regulated protein	HSPA5	sp|P11021|BIP_HUMAN Endoplasmic reticulum chaperone BiP OS=Homo sapiens OX=9606 GN=HSPA5 PE=1 SV=2	1	50	48	48	50	48	48	68.7	68.7	68.7	72.332	654	654	16.2	4	2	1	2	3	1		2	6	1	3	6		8	5	17	24	20	17	6	4	7	8	8	0	323.31	258580000	360080000
P11047	P11047	38	38	38	Laminin subunit gamma-1	LAMC1	sp|P11047|LAMC1_HUMAN Laminin subunit gamma-1 OS=Homo sapiens OX=9606 GN=LAMC1 PE=1 SV=3	1	38	38	38	38	38	38	31.9	31.9	31.9	177.6	1609	1609	13.8	2	2	2	1	3	4	1	1	2	1	3	3		2	1			1	2	3	3		2	10	0	323.31	10433000	14050000
P11142	P11142	61	61	45	Heat shock cognate 71 kDa protein	HSPA8	sp|P11142|HSP7C_HUMAN Heat shock cognate 71 kDa protein OS=Homo sapiens OX=9606 GN=HSPA8 PE=1 SV=1	1	61	61	45	61	61	45	76.6	76.6	65.3	70.897	646	646	14.9	10	6	3	2	17	5	6	1	5		5	3	7	19	12	22	28	39	21	21	11	7	7	5	0	323.31	501840000	571630000
P11166	P11166	8	8	8	Solute carrier family 2, facilitated glucose transporter member 1	SLC2A1	sp|P11166|GTR1_HUMAN Solute carrier family 2, facilitated glucose transporter member 1 OS=Homo sapiens OX=9606 GN=SLC2A1 PE=1 SV=2	1	8	8	8	8	8	8	12.4	12.4	12.4	54.083	492	492	13.1	1	1			1			1		3			1			1			1		1	1	1	1	0	82.14	7538200	15265000
P11169;Q8TDB8	P11169;Q8TDB8	2;1	2;1	2;1	Solute carrier family 2, facilitated glucose transporter member 3;Solute carrier family 2, facilitated glucose transporter member 14	SLC2A3;SLC2A14	sp|P11169|GTR3_HUMAN Solute carrier family 2, facilitated glucose transporter member 3 OS=Homo sapiens OX=9606 GN=SLC2A3 PE=1 SV=1;sp|Q8TDB8|GTR14_HUMAN Solute carrier family 2, facilitated glucose transporter member 14 OS=Homo sapiens OX=9606 GN=SLC2A14 P	2	2	2	2	2	2	2	3.2	3.2	3.2	53.924	496	496;520	8	1														1										0.0094518	1.6676	1115000	1544400
P11171	P11171	6	4	4	Protein 4.1	EPB41	sp|P11171|EPB41_HUMAN Protein 4.1 OS=Homo sapiens OX=9606 GN=EPB41 PE=1 SV=4	1	6	4	4	6	4	4	8.8	6.1	6.1	97.016	864	864	10	1				1							1										1			0	17.607	321790	427280
P11172	P11172	18	18	18	Uridine 5-monophosphate synthase;Orotate phosphoribosyltransferase;Orotidine 5-phosphate decarboxylase	UMPS	sp|P11172|UMPS_HUMAN Uridine 5-monophosphate synthase OS=Homo sapiens OX=9606 GN=UMPS PE=1 SV=1	1	18	18	18	18	18	18	41	41	41	52.221	480	480	16.8					1	1					1	1			2	3	2	3	3		2		2	1	0	270.44	32563000	39063000
P11177	P11177	12	12	12	Pyruvate dehydrogenase E1 component subunit beta, mitochondrial	PDHB	sp|P11177|ODPB_HUMAN Pyruvate dehydrogenase E1 component subunit beta, mitochondrial OS=Homo sapiens OX=9606 GN=PDHB PE=1 SV=3	1	12	12	12	12	12	12	52.1	52.1	52.1	39.233	359	359	17.7					1	1	1						1	1	1	2	1	1		2	4	5	2		0	229.95	10251000	13447000
P11182	P11182	5	5	5	Lipoamide acyltransferase component of branched-chain alpha-keto acid dehydrogenase complex, mitochondrial	DBT	sp|P11182|ODB2_HUMAN Lipoamide acyltransferase component of branched-chain alpha-keto acid dehydrogenase complex, mitochondrial OS=Homo sapiens OX=9606 GN=DBT PE=1 SV=3	1	5	5	5	5	5	5	12.4	12.4	12.4	53.486	482	482	15								2								1			1					1	0	8.079	1059500	1347600
P11216;P11217	P11216	48;9	48;9	41;3	Glycogen phosphorylase, brain form	PYGB	sp|P11216|PYGB_HUMAN Glycogen phosphorylase, brain form OS=Homo sapiens OX=9606 GN=PYGB PE=1 SV=5	2	48	48	41	48	48	41	57.1	57.1	49.8	96.695	843	843;842	13.5	2		2	4	4	2	1	3	2	2	2	2	5	5	6	8	8	6	6	3	1	2	1	1	0	323.31	93373000	119750000
P11233	P11233	10	10	5	Ras-related protein Ral-A	RALA	sp|P11233|RALA_HUMAN Ras-related protein Ral-A OS=Homo sapiens OX=9606 GN=RALA PE=1 SV=1	1	10	10	5	10	10	5	48.1	48.1	15	23.567	206	206	14.8			1		1	1			1						2	1				2	1		1	1	0	323.31	5903100	8484700
P11234	P11234	8	3	3	Ras-related protein Ral-B	RALB	sp|P11234|RALB_HUMAN Ras-related protein Ral-B OS=Homo sapiens OX=9606 GN=RALB PE=1 SV=1	1	8	3	3	8	3	3	48.1	15	15	23.408	206	206	8.5	1				1									2											0	16.953	1258200	1811900
P11274	P11274	5	4	4	Breakpoint cluster region protein	BCR	sp|P11274|BCR_HUMAN Breakpoint cluster region protein OS=Homo sapiens OX=9606 GN=BCR PE=1 SV=2	1	5	4	4	5	4	4	4.6	3.9	3.9	142.82	1271	1271	8.5				1	1						1			1											0	26.435	504820	616490
P11279	P11279	3	3	3	Lysosome-associated membrane glycoprotein 1	LAMP1	sp|P11279|LAMP1_HUMAN Lysosome-associated membrane glycoprotein 1 OS=Homo sapiens OX=9606 GN=LAMP1 PE=1 SV=3	1	3	3	3	3	3	3	9.1	9.1	9.1	44.882	417	417	8.25			1	1									2												0	10.291	2251200	3523700
P11310	P11310	11	11	11	Medium-chain specific acyl-CoA dehydrogenase, mitochondrial	ACADM	sp|P11310|ACADM_HUMAN Medium-chain specific acyl-CoA dehydrogenase, mitochondrial OS=Homo sapiens OX=9606 GN=ACADM PE=1 SV=1	1	11	11	11	11	11	11	29.7	29.7	29.7	46.588	421	421	13.4	1				1		2	1	1				1	1			1	1		1		1	2		0	124.15	3774300	4733000
P11362	P11362	4	4	4	Fibroblast growth factor receptor 1	FGFR1	sp|P11362|FGFR1_HUMAN Fibroblast growth factor receptor 1 OS=Homo sapiens OX=9606 GN=FGFR1 PE=1 SV=3	1	4	4	4	4	4	4	8.9	8.9	8.9	91.867	822	822	12.8	1				1																	1	1		0	49.821	167370	201110
P11387	P11387	27	27	24	DNA topoisomerase 1	1.00 TOP	sp|P11387|TOP1_HUMAN DNA topoisomerase 1 OS=Homo sapiens OX=9606 GN=TOP1 PE=1 SV=2	1	27	27	24	27	27	24	34.1	34.1	31.5	90.725	765	765	13.8	2		2	1			2	3	4		1	1	2	2	3	2	1	3	2	1	2	5	2		0	323.31	53017000	62706000
P11388	P11388	62	62	47	DNA topoisomerase 2-alpha	TOP2A	sp|P11388|TOP2A_HUMAN DNA topoisomerase 2-alpha OS=Homo sapiens OX=9606 GN=TOP2A PE=1 SV=3	1	62	62	47	62	62	47	41	41	32.6	174.38	1531	1531	13.7	1	1	1	4	3	2	11	6	6		4	4	6	5	7	8	4	3	6	7	3	9	2	3	0	323.31	81523000	140570000
P11413	P11413	53	53	53	Glucose-6-phosphate 1-dehydrogenase	G6PD	sp|P11413|G6PD_HUMAN Glucose-6-phosphate 1-dehydrogenase OS=Homo sapiens OX=9606 GN=G6PD PE=1 SV=4	1	53	53	53	53	53	53	87.6	87.6	87.6	59.256	515	515	16.7	1		1			1	1	2	4	5	10	8	19	15	24	14	17	19	21	10	13	8	7	18	0	323.31	433070000	609370000
P11441	P11441	4	4	4	Ubiquitin-like protein 4A	UBL4A	sp|P11441|UBL4A_HUMAN Ubiquitin-like protein 4A OS=Homo sapiens OX=9606 GN=UBL4A PE=1 SV=1	1	4	4	4	4	4	4	25.5	25.5	25.5	17.776	157	157	13						1			1						1							1			0	37.268	1947000	2347500
P11498	P11498	26	26	26	Pyruvate carboxylase, mitochondrial	PC	sp|P11498|PYC_HUMAN Pyruvate carboxylase, mitochondrial OS=Homo sapiens OX=9606 GN=PC PE=1 SV=2	1	26	26	26	26	26	26	31.7	31.7	31.7	129.63	1178	1178	13.4				2	1	1	3	2	2	3	2	2	1		4		3	2	3	2	2	1		1	0	323.31	23208000	35502000
P11586	P11586	52	52	50	C-1-tetrahydrofolate synthase, cytoplasmic;Methylenetetrahydrofolate dehydrogenase;Methenyltetrahydrofolate cyclohydrolase;Formyltetrahydrofolate synthetase;C-1-tetrahydrofolate synthase, cytoplasmic, N-terminally processed	MTHFD1	sp|P11586|C1TC_HUMAN C-1-tetrahydrofolate synthase, cytoplasmic OS=Homo sapiens OX=9606 GN=MTHFD1 PE=1 SV=3	1	52	52	50	52	52	50	54.3	54.3	53.3	101.56	935	935	13.9		4	3	3	2	3	3	2	2	1	3	5	10	8	7	7	6	7	10	4	2	2	2	3	0	323.31	125730000	168570000
P11717	P11717	36	36	36	Cation-independent mannose-6-phosphate receptor	IGF2R	sp|P11717|MPRI_HUMAN Cation-independent mannose-6-phosphate receptor OS=Homo sapiens OX=9606 GN=IGF2R PE=1 SV=3	1	36	36	36	36	36	36	19	19	19	274.37	2491	2491	11.8		1	3	2		5	6	3	3	1			1	2	3	3	1		2	2	2		2	2	0	323.31	13465000	19485000
P11766	P11766	13	13	13	Alcohol dehydrogenase class-3	ADH5	sp|P11766|ADHX_HUMAN Alcohol dehydrogenase class-3 OS=Homo sapiens OX=9606 GN=ADH5 PE=1 SV=4	1	13	13	13	13	13	13	34.8	34.8	34.8	39.724	374	374	16.1		1					1			1				1	2	5	2	1	2	1		1	1	1	0	127.52	34873000	43037000
P11802	P11802	3	3	3	Cyclin-dependent kinase 4	CDK4	sp|P11802|CDK4_HUMAN Cyclin-dependent kinase 4 OS=Homo sapiens OX=9606 GN=CDK4 PE=1 SV=2	1	3	3	3	3	3	3	13.2	13.2	13.2	33.729	303	303	9.5					1	1	1													1					0	25.701	2833800	2126900
P11831	P11831	1	1	1	Serum response factor	SRF	sp|P11831|SRF_HUMAN Serum response factor OS=Homo sapiens OX=9606 GN=SRF PE=1 SV=1	1	1	1	1	1	1	1	4.5	4.5	4.5	51.592	508	508	10										1															0.00092678	2.8664	24364	72373
P11908	P11908	11	5	4	Ribose-phosphate pyrophosphokinase 2	PRPS2	sp|P11908|PRPS2_HUMAN Ribose-phosphate pyrophosphokinase 2 OS=Homo sapiens OX=9606 GN=PRPS2 PE=1 SV=2	1	11	5	4	11	5	4	43.4	20.8	16.7	34.769	318	318	14.3						1					1	2				1			1					1	0	118.08	8877400	10061000
P11940;Q9H361;Q4VXU2;Q96DU9	P11940	36;16;4;1	36;16;4;1	25;13;2;1	Polyadenylate-binding protein 1	PABPC1	sp|P11940|PABP1_HUMAN Polyadenylate-binding protein 1 OS=Homo sapiens OX=9606 GN=PABPC1 PE=1 SV=2	4	36	36	25	36	36	25	58.6	58.6	39.3	70.67	636	636;631;614;382	13.5	5	5	7	1		2	2	5	4				8	3	6	5	16	11	6	2	1	1	7	2	0	323.31	134610000	139440000
P12004	P12004	19	19	19	Proliferating cell nuclear antigen	PCNA	sp|P12004|PCNA_HUMAN Proliferating cell nuclear antigen OS=Homo sapiens OX=9606 GN=PCNA PE=1 SV=1	1	19	19	19	19	19	19	90.4	90.4	90.4	28.768	261	261	11	2	1		8	8			1	2	2			1	3	3	5	4	4	2	2	1				0	323.31	65974000	66553000
P12074	P12074	3	3	3	Cytochrome c oxidase subunit 6A1, mitochondrial	COX6A1	sp|P12074|CX6A1_HUMAN Cytochrome c oxidase subunit 6A1, mitochondrial OS=Homo sapiens OX=9606 GN=COX6A1 PE=1 SV=4	1	3	3	3	3	3	3	43.1	43.1	43.1	12.155	109	109	15.8											1	1					1	2	1						0	67.674	4789800	7376600
P12081	P12081	28	28	22	Histidine--tRNA ligase, cytoplasmic	HARS	sp|P12081|HARS1_HUMAN Histidine--tRNA ligase, cytoplasmic OS=Homo sapiens OX=9606 GN=HARS1 PE=1 SV=2	1	28	28	22	27	27	22	53.8	53.8	45.4	57.41	509	509	15.6		1		1	2	1				2		1	1		4	4	3	3		2		1	3	3	0	115.52	36602000	44128000
P12111	P12111	4	4	4	Collagen alpha-3(VI) chain	COL6A3	sp|P12111|CO6A3_HUMAN Collagen alpha-3(VI) chain OS=Homo sapiens OX=9606 GN=COL6A3 PE=1 SV=5	1	4	4	4	4	4	4	1.4	1.4	1.4	343.67	3177	3177	11.5		1								1	1	2										1			0	12.897	1606700	1332800
P12235	P12235	18	2	2	ADP/ATP translocase 1	SLC25A4	sp|P12235|ADT1_HUMAN ADP/ATP translocase 1 OS=Homo sapiens OX=9606 GN=SLC25A4 PE=1 SV=4	1	18	2	2	18	2	2	54.4	6.7	6.7	33.064	298	298	21.3																					2	1			0	6.6145	1463400	1857000
P12236	P12236	26	11	6	ADP/ATP translocase 3;ADP/ATP translocase 3, N-terminally processed	SLC25A6	sp|P12236|ADT3_HUMAN ADP/ATP translocase 3 OS=Homo sapiens OX=9606 GN=SLC25A6 PE=1 SV=4	1	26	11	6	26	11	6	73.5	43.3	25.2	32.866	298	298	14.3						6							2	1	6	6	4	4	3						0	298.47	64704000	75017000
P12268	P12268	20	20	17	Inosine-5-monophosphate dehydrogenase 2	IMPDH2	sp|P12268|IMDH2_HUMAN Inosine-5-monophosphate dehydrogenase 2 OS=Homo sapiens OX=9606 GN=IMPDH2 PE=1 SV=2	1	20	20	17	20	20	17	41.1	41.1	37.7	55.804	514	514	14.8			1	1		3	1			1	1	2		1	1	5	6	4	2	1			2	1	0	231.9	45548000	47174000
P12270	P12270	100	100	100	Nucleoprotein TPR	TPR	sp|P12270|TPR_HUMAN Nucleoprotein TPR OS=Homo sapiens OX=9606 GN=TPR PE=1 SV=3	1	100	100	100	100	100	100	42.2	42.2	42.2	267.29	2363	2363	11.5	6	10	7	8	7	9	5	8	7	7	4	3		3	4	9	7	6	8	4	3	6	5	5	0	323.31	87210000	118110000
P12273	P12273	1	1	1	Prolactin-inducible protein	PIP	sp|P12273|PIP_HUMAN Prolactin-inducible protein OS=Homo sapiens OX=9606 GN=PIP PE=1 SV=1	1	1	1	1	1	1	1	11	11	11	16.572	146	146	13													1												0	4.6751	190700	286980
P12277	P12277	1	1	1	Creatine kinase B-type	CKB	sp|P12277|KCRB_HUMAN Creatine kinase B-type OS=Homo sapiens OX=9606 GN=CKB PE=1 SV=1	1	1	1	1	1	1	1	4.2	4.2	4.2	42.644	381	381	8.5								1	1																0	45.703	85114	63618
P12429	P12429	20	20	20	Annexin A3	ANXA3	sp|P12429|ANXA3_HUMAN Annexin A3 OS=Homo sapiens OX=9606 GN=ANXA3 PE=1 SV=3	1	20	20	20	20	20	20	56	56	56	36.375	323	323	12.3	1	4	2			1	1	1	1	1	1	2	4	3		1	3	3	2		2	1	1		0	316.53	49664000	78249000
P12532	P12532	3	3	3	Creatine kinase U-type, mitochondrial	CKMT1A	sp|P12532|KCRU_HUMAN Creatine kinase U-type, mitochondrial OS=Homo sapiens OX=9606 GN=CKMT1A PE=1 SV=1	1	3	3	3	3	3	3	16.5	16.5	16.5	47.036	417	417	15.7							1													2					0	40.618	386820	390400
P12694	P12694	6	6	6	2-oxoisovalerate dehydrogenase subunit alpha, mitochondrial	BCKDHA	sp|P12694|ODBA_HUMAN 2-oxoisovalerate dehydrogenase subunit alpha, mitochondrial OS=Homo sapiens OX=9606 GN=BCKDHA PE=1 SV=2	1	6	6	6	6	6	6	26.7	26.7	26.7	50.47	445	445	14		1		1											1				1		1		1		0	284.06	2007800	2634500
P12814;P35609	P12814	69;17	39;2	38;1	Alpha-actinin-1	ACTN1	sp|P12814|ACTN1_HUMAN Alpha-actinin-1 OS=Homo sapiens OX=9606 GN=ACTN1 PE=1 SV=2	2	69	39	38	69	39	38	75.1	54.5	54.5	103.06	892	892;894	14	5	5	1	2	3	4	6	4	4	6	4	2	2		4	6	3	6	5	2	1	7	6	14	0	323.31	77396000	130690000
P12830;P22223	P12830	4;1	4;1	4;1	Cadherin-1;E-Cad/CTF1;E-Cad/CTF2;E-Cad/CTF3	CDH1	sp|P12830|CADH1_HUMAN Cadherin-1 OS=Homo sapiens OX=9606 GN=CDH1 PE=1 SV=3	2	4	4	4	4	4	4	6.1	6.1	6.1	97.455	882	882;829	11.2			1					1		1														1	0	36.833	895280	1752200
P12931;Q9H3Y6;P42685;P06239	P12931	12;1;1;1	12;1;1;1	5;0;0;0	Proto-oncogene tyrosine-protein kinase Src	SRC	sp|P12931|SRC_HUMAN Proto-oncogene tyrosine-protein kinase Src OS=Homo sapiens OX=9606 GN=SRC PE=1 SV=3	4	12	12	5	12	12	5	25.9	25.9	13.8	59.834	536	536;488;505;509	11.3	1	1				2	1			1	3	2	2		5	3									0	199.36	18672000	30187000
P12955	P12955	22	22	22	Xaa-Pro dipeptidase	PEPD	sp|P12955|PEPD_HUMAN Xaa-Pro dipeptidase OS=Homo sapiens OX=9606 GN=PEPD PE=1 SV=3	1	22	22	22	22	22	22	62.3	62.3	62.3	54.548	493	493	16.3					1	1		1	1	2	1	1	3	1	2		1	1	4	1	2	1	4	2	0	323.31	33704000	43769000
P12956	P12956	30	30	30	X-ray repair cross-complementing protein 6	XRCC6	sp|P12956|XRCC6_HUMAN X-ray repair cross-complementing protein 6 OS=Homo sapiens OX=9606 GN=XRCC6 PE=1 SV=2	1	30	30	30	30	30	30	51.1	51.1	51.1	69.842	609	609	15.1				2	5			4	3	1	1	1	8	2	2	9	6	4		2	5	4	2	4	0	323.31	122150000	147190000
P13010	P13010	40	40	40	X-ray repair cross-complementing protein 5	XRCC5	sp|P13010|XRCC5_HUMAN X-ray repair cross-complementing protein 5 OS=Homo sapiens OX=9606 GN=XRCC5 PE=1 SV=3	1	40	40	40	40	40	40	68.7	68.7	68.7	82.704	732	732	13.8				1	4	7	2	4	4	4	2	2	6	2	4	7	3	4	4	2		1	4	6	0	323.31	83259000	106210000
P13051	P13051	3	3	3	Uracil-DNA glycosylase	UNG	sp|P13051|UNG_HUMAN Uracil-DNA glycosylase OS=Homo sapiens OX=9606 GN=UNG PE=1 SV=2	1	3	3	3	3	3	3	24	24	24	34.645	313	313	6	2	2																						1	0	69.215	575860	413880
P13073	P13073	12	12	12	Cytochrome c oxidase subunit 4 isoform 1, mitochondrial	COX4I1	sp|P13073|COX41_HUMAN Cytochrome c oxidase subunit 4 isoform 1, mitochondrial OS=Homo sapiens OX=9606 GN=COX4I1 PE=1 SV=1	1	12	12	12	12	12	12	43.2	43.2	43.2	19.576	169	169	14.2					4	2	2	1	1						1	1	2	2			3	2	2	1	0	293.17	34105000	42675000
P13196	P13196	2	2	2	5-aminolevulinate synthase, nonspecific, mitochondrial	ALAS1	sp|P13196|HEM1_HUMAN 5-aminolevulinate synthase, nonspecific, mitochondrial OS=Homo sapiens OX=9606 GN=ALAS1 PE=1 SV=2	1	2	2	2	2	2	2	4.5	4.5	4.5	70.58	640	640	8.5					1							1													0	4.6593	704900	754290
P13378	P13378	1	1	1	Homeobox protein Hox-D8	HOXD8	sp|P13378|HXD8_HUMAN Homeobox protein Hox-D8 OS=Homo sapiens OX=9606 GN=HOXD8 PE=1 SV=2	1	1	1	1	1	1	1	4.5	4.5	4.5	31.91	290	290	16																1									1	-2	92101	72592
P13473	P13473	5	5	5	Lysosome-associated membrane glycoprotein 2	LAMP2	sp|P13473|LAMP2_HUMAN Lysosome-associated membrane glycoprotein 2 OS=Homo sapiens OX=9606 GN=LAMP2 PE=1 SV=2	1	5	5	5	5	5	5	13.7	13.7	13.7	44.96	410	410	16.4															4	1			1	1					0	26.798	5778300	7662600
P13489	P13489	26	26	26	Ribonuclease inhibitor	RNH1	sp|P13489|RINI_HUMAN Ribonuclease inhibitor OS=Homo sapiens OX=9606 GN=RNH1 PE=1 SV=2	1	26	26	26	26	26	26	79.4	79.4	79.4	49.973	461	461	15.3		1	2	2	1	1	1				4	6	2	2	4	3	5	5	1	1	2	4	4	4	0	323.31	60186000	71722000
P13497	P13497	2	2	2	Bone morphogenetic protein 1	BMP1	sp|P13497|BMP1_HUMAN Bone morphogenetic protein 1 OS=Homo sapiens OX=9606 GN=BMP1 PE=1 SV=2	1	2	2	2	2	2	2	3.1	3.1	3.1	111.25	986	986	8				1								1													0	6.4231	41060	50812
P13498	P13498	1	1	1	Cytochrome b-245 light chain	CYBA	sp|P13498|CY24A_HUMAN Cytochrome b-245 light chain OS=Homo sapiens OX=9606 GN=CYBA PE=1 SV=3	1	1	1	1	1	1	1	7.7	7.7	7.7	21.012	195	195	7							1																		0.0037241	2.0832	69165	79149
P13535;Q9UKX2;P12882	P13535;Q9UKX2;P12882	3;3;2	2;2;1	2;2;1	Myosin-8;Myosin-2;Myosin-1	MYH8;MYH2;MYH1	sp|P13535|MYH8_HUMAN Myosin-8 OS=Homo sapiens OX=9606 GN=MYH8 PE=1 SV=3;sp|Q9UKX2|MYH2_HUMAN Myosin-2 OS=Homo sapiens OX=9606 GN=MYH2 PE=1 SV=1;sp|P12882|MYH1_HUMAN Myosin-1 OS=Homo sapiens OX=9606 GN=MYH1 PE=1 SV=3	3	3	2	2	3	2	2	1.8	1.3	1.3	222.76	1937	1937;1941;1939	5			1				1																		0.00031314	3.2696	144300	181550
P13584	P13584	1	1	1	Cytochrome P450 4B1	CYP4B1	sp|P13584|CP4B1_HUMAN Cytochrome P450 4B1 OS=Homo sapiens OX=9606 GN=CYP4B1 PE=1 SV=2	1	1	1	1	1	1	1	1.8	1.8	1.8	58.99	511	511	3			1																						1	-2	196890	236740
P13591	P13591	1	1	1	Neural cell adhesion molecule 1	NCAM1	sp|P13591|NCAM1_HUMAN Neural cell adhesion molecule 1 OS=Homo sapiens OX=9606 GN=NCAM1 PE=1 SV=3	1	1	1	1	1	1	1	1.4	1.4	1.4	94.573	858	858	12												2													0	6.684	123450	168130
P13612	P13612	1	1	1	Integrin alpha-4	ITGA4	sp|P13612|ITA4_HUMAN Integrin alpha-4 OS=Homo sapiens OX=9606 GN=ITGA4 PE=1 SV=3	1	1	1	1	1	1	1	0.7	0.7	0.7	114.9	1032	1032	5					1																				0.0064639	1.8105	328880	436040
P13637;Q13733	P13637	17;8	2;1	2;1	Sodium/potassium-transporting ATPase subunit alpha-3	ATP1A3	sp|P13637|AT1A3_HUMAN Sodium/potassium-transporting ATPase subunit alpha-3 OS=Homo sapiens OX=9606 GN=ATP1A3 PE=1 SV=3	2	17	2	2	17	2	2	22.1	3.7	3.7	111.75	1013	1013;1029	6.67			1					1	1																0	17.549	69319	91382
P13639	P13639	63	63	62	Elongation factor 2	EEF2	sp|P13639|EF2_HUMAN Elongation factor 2 OS=Homo sapiens OX=9606 GN=EEF2 PE=1 SV=4	1	63	63	62	63	63	62	74	74	72.8	95.337	858	858	15.4	3	3	4	5	2	3	3	3	2	3	6	9	22	10	10	19	27	27	21	11	4	7	6	9	0	323.31	427780000	457770000
P13667	P13667	43	43	42	Protein disulfide-isomerase A4	PDIA4	sp|P13667|PDIA4_HUMAN Protein disulfide-isomerase A4 OS=Homo sapiens OX=9606 GN=PDIA4 PE=1 SV=2	1	43	43	42	43	43	42	61.2	61.2	58.9	72.932	645	645	13.4	2	4			10	7	2	1	1	1	7	3	5	3	5	9	10	7	4	2	7	4	3		0	323.31	161030000	193850000
P13674	P13674	11	11	11	Prolyl 4-hydroxylase subunit alpha-1	P4HA1	sp|P13674|P4HA1_HUMAN Prolyl 4-hydroxylase subunit alpha-1 OS=Homo sapiens OX=9606 GN=P4HA1 PE=1 SV=2	1	11	11	11	11	11	11	26.6	26.6	26.6	61.049	534	534	13.7		2						1	1					3	1	1	2	1	1	1	1				0	217.15	4714200	5551400
P13682	P13682	1	1	1	Zinc finger protein 35	ZNF35	sp|P13682|ZNF35_HUMAN Zinc finger protein 35 OS=Homo sapiens OX=9606 GN=ZNF35 PE=1 SV=4	1	1	1	1	1	1	1	3	3	3	59.089	527	527	6						1																			1	-2	0	0
P13693;Q56UQ5	P13693	8;1	8;1	8;1	Translationally-controlled tumor protein	TPT1	sp|P13693|TCTP_HUMAN Translationally-controlled tumor protein OS=Homo sapiens OX=9606 GN=TPT1 PE=1 SV=1	2	8	8	8	8	8	8	34.3	34.3	34.3	19.595	172	172;140	12.5	7					1				1			1		1		2	2	1			2	4		0	49.696	26844000	27738000
P13716	P13716	3	3	3	Delta-aminolevulinic acid dehydratase	ALAD	sp|P13716|HEM2_HUMAN Delta-aminolevulinic acid dehydratase OS=Homo sapiens OX=9606 GN=ALAD PE=1 SV=1	1	3	3	3	3	3	3	9.4	9.4	9.4	36.294	330	330	18										1							1	1				1	1		0	115.27	1026600	1245100
P13726	P13726	1	1	1	Tissue factor	F3	sp|P13726|TF_HUMAN Tissue factor OS=Homo sapiens OX=9606 GN=F3 PE=1 SV=1	1	1	1	1	1	1	1	9.8	9.8	9.8	33.067	295	295	7							1																		1	-2	15208	23436
P13797;P13796	P13797	41;5	41;5	39;5	Plastin-3	PLS3	sp|P13797|PLST_HUMAN Plastin-3 OS=Homo sapiens OX=9606 GN=PLS3 PE=1 SV=4	2	41	41	39	41	41	39	55.9	55.9	51.7	70.81	630	630;627	13.3		8	3	3	4	2	3			3	2	1	4			10	8	6	5	3	4	2	1	4	0	323.31	100090000	146770000
P13798	P13798	17	17	17	Acylamino-acid-releasing enzyme	APEH	sp|P13798|ACPH_HUMAN Acylamino-acid-releasing enzyme OS=Homo sapiens OX=9606 GN=APEH PE=1 SV=4	1	17	17	17	17	17	17	33.6	33.6	33.6	81.224	732	732	15.1	1			1	1			1	1	2					2	3	1	2	1		1	2	2	1	0	323.31	12968000	17745000
P13804	P13804	12	12	12	Electron transfer flavoprotein subunit alpha, mitochondrial	ETFA	sp|P13804|ETFA_HUMAN Electron transfer flavoprotein subunit alpha, mitochondrial OS=Homo sapiens OX=9606 GN=ETFA PE=1 SV=1	1	12	12	12	12	12	12	46.8	46.8	46.8	35.079	333	333	13.2						3	1	1	1	7	1	2	3	2	2	3	1	1	2	2	1	1			0	300.74	23602000	31901000
P13807	P13807	10	10	10	Glycogen [starch] synthase, muscle	GYS1	sp|P13807|GYS1_HUMAN Glycogen [starch] synthase, muscle OS=Homo sapiens OX=9606 GN=GYS1 PE=1 SV=2	1	10	10	10	10	10	10	18.9	18.9	18.9	83.785	737	737	14.1	2							1			1	1	1		1	1						1	2	1	0	205.94	1715300	2419100
P13861	P13861	20	20	20	cAMP-dependent protein kinase type II-alpha regulatory subunit	PRKAR2A	sp|P13861|KAP2_HUMAN cAMP-dependent protein kinase type II-alpha regulatory subunit OS=Homo sapiens OX=9606 GN=PRKAR2A PE=1 SV=2	1	20	20	20	20	20	20	50.7	50.7	50.7	45.518	404	404	15.1		1		1	1					6	1	3			1	2	4	5	2	2	1	1	2	1	0	323.31	16178000	22470000
P13929	P13929	11	5	5	Beta-enolase	ENO3	sp|P13929|ENOB_HUMAN Beta-enolase OS=Homo sapiens OX=9606 GN=ENO3 PE=1 SV=5	1	11	5	5	11	5	5	32.5	16.1	16.1	46.986	434	434	13.2				1	1												1		1		1				0	59.41	2097400	3417700
P13984	P13984	9	9	9	General transcription factor IIF subunit 2	GTF2F2	sp|P13984|T2FB_HUMAN General transcription factor IIF subunit 2 OS=Homo sapiens OX=9606 GN=GTF2F2 PE=1 SV=2	1	9	9	9	9	9	9	47.4	47.4	47.4	28.38	249	249	17.1							1								2	2	1	1			1		2		0	111.29	14904000	16779000
P13987	P13987	6	6	6	CD59 glycoprotein	CD59	sp|P13987|CD59_HUMAN CD59 glycoprotein OS=Homo sapiens OX=9606 GN=CD59 PE=1 SV=1	1	6	6	6	6	6	6	21.9	21.9	21.9	14.177	128	128	14.1		2														2		1	1	2					0	67.074	21154000	34476000
P13995	P13995	17	17	17	Bifunctional methylenetetrahydrofolate dehydrogenase/cyclohydrolase, mitochondrial;NAD-dependent methylenetetrahydrofolate dehydrogenase;Methenyltetrahydrofolate cyclohydrolase	MTHFD2	sp|P13995|MTDC_HUMAN Bifunctional methylenetetrahydrofolate dehydrogenase/cyclohydrolase, mitochondrial OS=Homo sapiens OX=9606 GN=MTHFD2 PE=1 SV=2	1	17	17	17	17	17	17	44.3	44.3	44.3	37.895	350	350	14.5	1	2						1	1				2	2	1	3	1	2	1	1	2	1	1		0	284.88	17692000	20435000
P14061	P14061	2	2	2	Estradiol 17-beta-dehydrogenase 1	HSD17B1	sp|P14061|DHB1_HUMAN 17-beta-hydroxysteroid dehydrogenase type 1 OS=Homo sapiens OX=9606 GN=HSD17B1 PE=1 SV=3	1	2	2	2	2	2	2	9.5	9.5	9.5	34.95	328	328	7.5							1	1																	1	-2	472200	516400
P14136	P14136	4	2	2	Glial fibrillary acidic protein	GFAP	sp|P14136|GFAP_HUMAN Glial fibrillary acidic protein OS=Homo sapiens OX=9606 GN=GFAP PE=1 SV=1	1	4	2	2	4	2	2	10.9	6.5	6.5	49.88	432	432	5.5	1									1															1	-2	205020	311530
P14174	P14174	5	5	5	Macrophage migration inhibitory factor	MIF	sp|P14174|MIF_HUMAN Macrophage migration inhibitory factor OS=Homo sapiens OX=9606 GN=MIF PE=1 SV=4	1	5	5	5	5	5	5	43.5	43.5	43.5	12.476	115	115	15.1									3				1	5	3		5	6							0	45.265	13995000	24723000
P14209	P14209	1	1	1	CD99 antigen	CD99	sp|P14209|CD99_HUMAN CD99 antigen OS=Homo sapiens OX=9606 GN=CD99 PE=1 SV=1	1	1	1	1	1	1	1	7.6	7.6	7.6	18.848	185	185	2		2																							0	62.503	116660	138300
P14314	P14314	22	22	22	Glucosidase 2 subunit beta	PRKCSH	sp|P14314|GLU2B_HUMAN Glucosidase 2 subunit beta OS=Homo sapiens OX=9606 GN=PRKCSH PE=1 SV=2	1	22	22	22	22	22	22	48.5	48.5	48.5	59.425	528	528	13.8	2	3		1	4			7	4			1	1	2	3	3	1	1	2	3	1	6	5	2	0	323.31	30595000	36182000
P14324	P14324	10	10	10	Farnesyl pyrophosphate synthase	FDPS	sp|P14324|FPPS_HUMAN Farnesyl pyrophosphate synthase OS=Homo sapiens OX=9606 GN=FDPS PE=1 SV=4	1	10	10	10	10	10	10	25.8	25.8	25.8	48.275	419	419	10.5				6	2			1	1	1	1	1		3		1	2	2	1						0	140.66	25624000	37984000
P14373	P14373	1	1	1	Zinc finger protein RFP	TRIM27	sp|P14373|TRI27_HUMAN Zinc finger protein RFP OS=Homo sapiens OX=9606 GN=TRIM27 PE=1 SV=1	1	1	1	1	1	1	1	2.9	2.9	2.9	58.489	513	513	9									1																0.0010753	2.744	114960	128860
P14384	P14384	5	5	5	Carboxypeptidase M	CPM	sp|P14384|CBPM_HUMAN Carboxypeptidase M OS=Homo sapiens OX=9606 GN=CPM PE=1 SV=2	1	5	5	5	5	5	5	16.3	16.3	16.3	50.513	443	443	13.9			1			1					1	1								1		1	1		0	158.37	889720	1104400
P14406	P14406	2	2	2	Cytochrome c oxidase subunit 7A2, mitochondrial	COX7A2	sp|P14406|CX7A2_HUMAN Cytochrome c oxidase subunit 7A2, mitochondrial OS=Homo sapiens OX=9606 GN=COX7A2 PE=1 SV=1	1	2	2	2	2	2	2	27.7	27.7	27.7	9.3959	83	83	11						1	2	1	1							1	1	1							0	11.404	12511000	17056000
P14543	P14543	2	2	2	Nidogen-1	NID1	sp|P14543|NID1_HUMAN Nidogen-1 OS=Homo sapiens OX=9606 GN=NID1 PE=1 SV=3	1	2	2	2	2	2	2	1.8	1.8	1.8	136.38	1247	1247	19																		1		1					0	6.8456	803590	1187100
P14550	P14550	11	11	11	Alcohol dehydrogenase [NADP(+)]	AKR1A1	sp|P14550|AK1A1_HUMAN Aldo-keto reductase family 1 member A1 OS=Homo sapiens OX=9606 GN=AKR1A1 PE=1 SV=3	1	11	11	11	11	11	11	33.2	33.2	33.2	36.573	325	325	15.2				1	1					1			2	4			1	2	2	1		1		1	0	118.02	15226000	24961000
P14618;P30613	P14618	55;1	55;1	55;1	Pyruvate kinase PKM	PKM	sp|P14618|KPYM_HUMAN Pyruvate kinase PKM OS=Homo sapiens OX=9606 GN=PKM PE=1 SV=4	2	55	55	55	55	55	55	81.5	81.5	81.5	57.936	531	531;574	14.5	1	9	16	5	5	5	7	19	29	10	6	6	4	5	23	20	20	21	11	17	22	18	22	10	0	323.31	441560000	551520000
P14621	P14621	1	1	1	Acylphosphatase-2	ACYP2	sp|P14621|ACYP2_HUMAN Acylphosphatase-2 OS=Homo sapiens OX=9606 GN=ACYP2 PE=1 SV=2	1	1	1	1	1	1	1	9.1	9.1	9.1	11.139	99	99	1	1																								0.0012227	2.6075	201040	293100
P14625;Q58FF3	P14625	58;12	55;12	55;12	Endoplasmin	HSP90B1	sp|P14625|ENPL_HUMAN Endoplasmin OS=Homo sapiens OX=9606 GN=HSP90B1 PE=1 SV=1	2	58	55	55	58	55	55	69.5	67.1	67.1	92.468	803	803;399	15.4	3	2	2	1	13	2	2				1	2	10	14	5	12	11	13	18	13	13	5	3	2	0	323.31	182900000	234440000
P14635	P14635	6	6	6	G2/mitotic-specific cyclin-B1	CCNB1	sp|P14635|CCNB1_HUMAN G2/mitotic-specific cyclin-B1 OS=Homo sapiens OX=9606 GN=CCNB1 PE=1 SV=1	1	6	6	6	6	6	6	18.5	18.5	18.5	48.337	433	433	14.7	1															2	2	2							0	34.076	12751000	24263000
P14649	P14649	5	3	3	Myosin light chain 6B	MYL6B	sp|P14649|MYL6B_HUMAN Myosin light chain 6B OS=Homo sapiens OX=9606 GN=MYL6B PE=1 SV=1	1	5	3	3	5	3	3	34.6	23.1	23.1	22.764	208	208	13.2		1						1													1	1			0	23.183	247030	319190
P14678;P63162	P14678;P63162	10;9	10;9	10;9	Small nuclear ribonucleoprotein-associated proteins B and B;Small nuclear ribonucleoprotein-associated protein N	SNRPB;SNRPN	sp|P14678|RSMB_HUMAN Small nuclear ribonucleoprotein-associated proteins B and B OS=Homo sapiens OX=9606 GN=SNRPB PE=1 SV=2;sp|P63162|RSMN_HUMAN Small nuclear ribonucleoprotein-associated protein N OS=Homo sapiens OX=9606 GN=SNRPN PE=1 SV=1	2	10	10	10	10	10	10	33.3	33.3	33.3	24.61	240	240;240	14.9			1				1	1	1		1	2	2	2	1	2	3	4	2					2	0	57.936	37951000	44579000
P14735	P14735	31	31	31	Insulin-degrading enzyme	IDE	sp|P14735|IDE_HUMAN Insulin-degrading enzyme OS=Homo sapiens OX=9606 GN=IDE PE=1 SV=4	1	31	31	31	31	31	31	33.5	33.5	33.5	117.97	1019	1019	13.8	1	1	3				2	1	1	4	1	1	1	4	4	4	4	4	1	3	3			1	0	323.31	35497000	44919000
P14854	P14854	4	4	4	Cytochrome c oxidase subunit 6B1	COX6B1	sp|P14854|CX6B1_HUMAN Cytochrome c oxidase subunit 6B1 OS=Homo sapiens OX=9606 GN=COX6B1 PE=1 SV=2	1	4	4	4	4	4	4	66.3	66.3	66.3	10.192	86	86	12.4	1	1		1	1											1	2	2	2						0	101.27	11927000	20087000
P14859;Q9UKI9	P14859	5;2	5;2	5;2	POU domain, class 2, transcription factor 1	POU2F1	sp|P14859|PO2F1_HUMAN POU domain, class 2, transcription factor 1 OS=Homo sapiens OX=9606 GN=POU2F1 PE=1 SV=2	2	5	5	5	5	5	5	10.2	10.2	10.2	76.471	743	743;436	9.83		1	1							1	1	1									1				0	79.461	957890	1145800
P14866	P14866	27	27	26	Heterogeneous nuclear ribonucleoprotein L	HNRNPL	sp|P14866|HNRPL_HUMAN Heterogeneous nuclear ribonucleoprotein L OS=Homo sapiens OX=9606 GN=HNRNPL PE=1 SV=2	1	27	27	26	27	27	26	58.2	58.2	57	64.132	589	589	14.6				4	3			2		4	1	3	1	1	5	4	7	7	3	3	1	1	3		0	323.31	81917000	105930000
P14867;P47869	P14867;P47869	2;1	1;1	1;1	Gamma-aminobutyric acid receptor subunit alpha-1;Gamma-aminobutyric acid receptor subunit alpha-2	GABRA1;GABRA2	sp|P14867|GBRA1_HUMAN Gamma-aminobutyric acid receptor subunit alpha-1 OS=Homo sapiens OX=9606 GN=GABRA1 PE=1 SV=3;sp|P47869|GBRA2_HUMAN Gamma-aminobutyric acid receptor subunit alpha-2 OS=Homo sapiens OX=9606 GN=GABRA2 PE=1 SV=2	2	2	1	1	2	1	1	3.9	1.8	1.8	51.801	456	456;451	6						1																			1	-2	0	0
P14868	P14868	32	32	31	Aspartate--tRNA ligase, cytoplasmic	DARS	sp|P14868|SYDC_HUMAN Aspartate--tRNA ligase, cytoplasmic OS=Homo sapiens OX=9606 GN=DARS1 PE=1 SV=2	1	32	32	31	31	31	31	68.7	68.7	66.9	57.136	501	501	14.3	1	1				3	2	2	2		7	10	2	3	2	5	5	6	1	2	1			7	0	323.31	77689000	95238000
P14923	P14923	32	32	28	Junction plakoglobin	JUP	sp|P14923|PLAK_HUMAN Junction plakoglobin OS=Homo sapiens OX=9606 GN=JUP PE=1 SV=3	1	32	32	28	32	32	28	52.2	52.2	48.1	81.744	745	745	13.9			2	3	3		5	1	1	1			5	5	6	4	1		3	2		1	3	5	0	323.31	36830000	66490000
P14927	P14927	10	10	10	Cytochrome b-c1 complex subunit 7	UQCRB	sp|P14927|QCR7_HUMAN Cytochrome b-c1 complex subunit 7 OS=Homo sapiens OX=9606 GN=UQCRB PE=1 SV=2	1	10	10	10	10	10	10	56.8	56.8	56.8	13.53	111	111	15.5		1						1	2	1					2		2	1		1		1	1	2	0	95.871	21783000	28332000
P15121	P15121	22	22	21	Aldose reductase	AKR1B1	sp|P15121|ALDR_HUMAN Aldo-keto reductase family 1 member B1 OS=Homo sapiens OX=9606 GN=AKR1B1 PE=1 SV=3	1	22	22	21	22	22	21	72.5	72.5	69.9	35.853	316	316	15.9	1	2	1	1				2	3	1			2	1	6	5	10	9	10	5	4	3			0	323.31	198510000	250190000
P15144	P15144	8	8	8	Aminopeptidase N	ANPEP	sp|P15144|AMPN_HUMAN Aminopeptidase N OS=Homo sapiens OX=9606 GN=ANPEP PE=1 SV=4	1	8	8	8	8	8	8	9.2	9.2	9.2	109.54	967	967	10.4	1							2	2	1		2		1							1				0	37.387	1032700	1367000
P15151	P15151	2	2	2	Poliovirus receptor	PVR	sp|P15151|PVR_HUMAN Poliovirus receptor OS=Homo sapiens OX=9606 GN=PVR PE=1 SV=2	1	2	2	2	2	2	2	5	5	5	45.302	417	417	18.5																	1	1	1	1					0.00016145	4.2323	6352200	8618300
P15170	P15170	25	25	12	Eukaryotic peptide chain release factor GTP-binding subunit ERF3A	GSPT1	sp|P15170|ERF3A_HUMAN Eukaryotic peptide chain release factor GTP-binding subunit ERF3A OS=Homo sapiens OX=9606 GN=GSPT1 PE=1 SV=1	1	25	25	12	25	25	12	58.1	58.1	29.5	55.755	499	499	17.3						1	1			2	1	1	3		5	8	2	1	4	4	2	3	3	4	0	323.31	52983000	66391000
P15289	P15289	1	1	1	Arylsulfatase A;Arylsulfatase A component B;Arylsulfatase A component C	ARSA	sp|P15289|ARSA_HUMAN Arylsulfatase A OS=Homo sapiens OX=9606 GN=ARSA PE=1 SV=3	1	1	1	1	1	1	1	3.4	3.4	3.4	53.588	507	507	8.5								1	1																0.00031786	3.676	131570	159470
P15291	P15291	2	2	2	Beta-1,4-galactosyltransferase 1;Lactose synthase A protein;N-acetyllactosamine synthase;Beta-N-acetylglucosaminylglycopeptide beta-1,4-galactosyltransferase;Beta-N-acetylglucosaminyl-glycolipid beta-1,4-galactosyltransferase;Processed beta-1,4-galactosyltransferase 1	B4GALT1	sp|P15291|B4GT1_HUMAN Beta-1,4-galactosyltransferase 1 OS=Homo sapiens OX=9606 GN=B4GALT1 PE=1 SV=5	1	2	2	2	2	2	2	8.5	8.5	8.5	43.92	398	398	9.67		1	1																					1	0	46.132	157390	231250
P15311	P15311	59	48	44	Ezrin	EZR	sp|P15311|EZRI_HUMAN Ezrin OS=Homo sapiens OX=9606 GN=EZR PE=1 SV=4	1	59	48	44	59	48	44	76.6	61.9	57.7	69.412	586	586	14.2	2	3	4	2	7	1	1	1	2	5	1	1	1	9	4	6	6	7	5	2	2	1	6	9	0	323.31	161670000	216700000
P15336	P15336	1	1	1	Cyclic AMP-dependent transcription factor ATF-2	ATF2	sp|P15336|ATF2_HUMAN Cyclic AMP-dependent transcription factor ATF-2 OS=Homo sapiens OX=9606 GN=ATF2 PE=1 SV=4	1	1	1	1	1	1	1	1.8	1.8	1.8	54.537	505	505	20																				1					0.0041537	2.0145	99185	163200
P15374	P15374	7	7	7	Ubiquitin carboxyl-terminal hydrolase isozyme L3	UCHL3	sp|P15374|UCHL3_HUMAN Ubiquitin carboxyl-terminal hydrolase isozyme L3 OS=Homo sapiens OX=9606 GN=UCHL3 PE=1 SV=1	1	7	7	7	7	7	7	35.2	35.2	35.2	26.182	230	230	12.3						1		1	1		2	2			1	1							1		0	248.19	3387900	3355300
P15428	P15428	8	8	8	15-hydroxyprostaglandin dehydrogenase [NAD(+)]	HPGD	sp|P15428|PGDH_HUMAN 15-hydroxyprostaglandin dehydrogenase [NAD(+)] OS=Homo sapiens OX=9606 GN=HPGD PE=1 SV=1	1	8	8	8	8	8	8	42.5	42.5	42.5	28.977	266	266	16.3								1			1		2	1		1			1	2		1	1		0	101.89	11769000	14262000
P15502	P15502	1	1	1	Elastin	ELN	sp|P15502|ELN_HUMAN Elastin OS=Homo sapiens OX=9606 GN=ELN PE=1 SV=4	1	1	1	1	1	1	1	1.1	1.1	1.1	68.397	786	786	19																			1						1	-2	393270	547970
P15514	P15514	2	2	2	Amphiregulin	AREG	sp|P15514|AREG_HUMAN Amphiregulin OS=Homo sapiens OX=9606 GN=AREG PE=1 SV=2	1	2	2	2	2	2	2	8.3	8.3	8.3	27.895	252	252	9.33						1				1		1													0.0015228	2.5346	801440	1253300
P15529	P15529	6	6	6	Membrane cofactor protein	CD46	sp|P15529|MCP_HUMAN Membrane cofactor protein OS=Homo sapiens OX=9606 GN=CD46 PE=1 SV=3	1	6	6	6	6	6	6	11	11	11	43.747	392	392	11.6	1						1				2	2							1	1					0	47.441	2803000	3757900
P15531	P15531	12	6	6	Nucleoside diphosphate kinase A	NME1	sp|P15531|NDKA_HUMAN Nucleoside diphosphate kinase A OS=Homo sapiens OX=9606 GN=NME1 PE=1 SV=1	1	12	6	6	12	6	6	85.5	55.3	55.3	17.149	152	152	14.1			2	1		1	1	1		3					5		1	2	7			1	1		0	82.903	29965000	33796000
P15559	P15559	18	18	18	NAD(P)H dehydrogenase [quinone] 1	NQO1	sp|P15559|NQO1_HUMAN NAD(P)H dehydrogenase [quinone] 1 OS=Homo sapiens OX=9606 GN=NQO1 PE=1 SV=1	1	18	18	18	18	18	18	50.4	50.4	50.4	30.867	274	274	18.2											1	1	2	2	7	13	6	6	7	6	3	5	5	4	0	323.31	139720000	182980000
P15586	P15586	8	8	8	N-acetylglucosamine-6-sulfatase	GNS	sp|P15586|GNS_HUMAN N-acetylglucosamine-6-sulfatase OS=Homo sapiens OX=9606 GN=GNS PE=1 SV=3	1	8	8	8	8	8	8	18.3	18.3	18.3	62.081	552	552	17.9														2	1	1	1					2	1		0	111.84	8091300	9524400
P15735	P15735	1	1	1	Phosphorylase b kinase gamma catalytic chain, liver/testis isoform	PHKG2	sp|P15735|PHKG2_HUMAN Phosphorylase b kinase gamma catalytic chain, liver/testis isoform OS=Homo sapiens OX=9606 GN=PHKG2 PE=1 SV=1	1	1	1	1	1	1	1	8.9	8.9	8.9	46.442	406	406	1	1																								0	9.246	20039	23387
P15814	P15814	1	1	1	Immunoglobulin lambda-like polypeptide 1	IGLL1	sp|P15814|IGLL1_HUMAN Immunoglobulin lambda-like polypeptide 1 OS=Homo sapiens OX=9606 GN=IGLL1 PE=1 SV=1	1	1	1	1	1	1	1	8.5	8.5	8.5	22.963	213	213	24																								1	1	-2	0	0
P15848	P15848	2	2	2	Arylsulfatase B	ARSB	sp|P15848|ARSB_HUMAN Arylsulfatase B OS=Homo sapiens OX=9606 GN=ARSB PE=1 SV=1	1	2	2	2	2	2	2	5.8	5.8	5.8	59.687	533	533	22																					1		1		0	11.51	593960	716050
P15880	P15880	19	19	19	40S ribosomal protein S2	RPS2	sp|P15880|RS2_HUMAN 40S ribosomal protein S2 OS=Homo sapiens OX=9606 GN=RPS2 PE=1 SV=2	1	19	19	19	19	19	19	51.2	51.2	51.2	31.324	293	293	16.4		1								1			1	1	6	12	7	3	2	2	2			1	0	170.82	148900000	161340000
P15882	P15882	2	2	2	N-chimaerin	CHN1	sp|P15882|CHIN_HUMAN N-chimaerin OS=Homo sapiens OX=9606 GN=CHN1 PE=1 SV=3	1	2	2	2	2	2	2	6.5	6.5	6.5	53.172	459	459	13.5										1							1								0	5.2095	524630	655400
P15923	P15923	1	1	1	Transcription factor E2-alpha	TCF3	sp|P15923|TFE2_HUMAN Transcription factor E2-alpha OS=Homo sapiens OX=9606 GN=TCF3 PE=1 SV=1	1	1	1	1	1	1	1	6	6	6	67.6	654	654	7							1																		0	16.12	34408	41035
P15924	P15924	55	55	55	Desmoplakin	DSP	sp|P15924|DESP_HUMAN Desmoplakin OS=Homo sapiens OX=9606 GN=DSP PE=1 SV=3	1	55	55	55	55	55	55	21.2	21.2	21.2	331.77	2871	2871	11.7	5	2	3	2	8	3	2	6	6	4	2	2			2	4	4	2		5	5	3	1	4	0	323.31	26307000	32740000
P15927	P15927	8	8	8	Replication protein A 32 kDa subunit	RPA2	sp|P15927|RFA2_HUMAN Replication protein A 32 kDa subunit OS=Homo sapiens OX=9606 GN=RPA2 PE=1 SV=1	1	8	8	8	8	8	8	48.1	48.1	48.1	29.247	270	270	13.1				3	1	1				1	1				1		2	2				2		1	0	211.42	31439000	40045000
P15954	P15954	1	1	1	Cytochrome c oxidase subunit 7C, mitochondrial	COX7C	sp|P15954|COX7C_HUMAN Cytochrome c oxidase subunit 7C, mitochondrial OS=Homo sapiens OX=9606 GN=COX7C PE=1 SV=1	1	1	1	1	1	1	1	14.3	14.3	14.3	7.2454	63	63	22																						1			0	5.2816	433710	543370
P16035	P16035	2	2	2	Metalloproteinase inhibitor 2	TIMP2	sp|P16035|TIMP2_HUMAN Metalloproteinase inhibitor 2 OS=Homo sapiens OX=9606 GN=TIMP2 PE=1 SV=2	1	2	2	2	2	2	2	11.4	11.4	11.4	24.399	220	220	21																				1		1			0	7.2066	591530	691950
P16070	P16070	13	13	13	CD44 antigen	CD44	sp|P16070|CD44_HUMAN CD44 antigen OS=Homo sapiens OX=9606 GN=CD44 PE=1 SV=3	1	13	13	13	13	13	13	17.1	17.1	17.1	81.537	742	742	14.6					2			2	1	6				1		5	1	3	1	2	1	1		2	0	323.31	43587000	46342000
P16083	P16083	9	9	9	Ribosyldihydronicotinamide dehydrogenase [quinone]	NQO2	sp|P16083|NQO2_HUMAN Ribosyldihydronicotinamide dehydrogenase [quinone] OS=Homo sapiens OX=9606 GN=NQO2 PE=1 SV=5	1	9	9	9	9	9	9	48.9	48.9	48.9	25.918	231	231	14.6				1			1		1				1	1		1						1	2		0	190.38	7502400	10648000
P16104	P16104	7	3	3	Histone H2AX	H2AFX	sp|P16104|H2AX_HUMAN Histone H2AX OS=Homo sapiens OX=9606 GN=H2AX PE=1 SV=2	1	7	3	3	7	3	3	32.9	16.8	16.8	15.144	143	143	18.3															1	1								1	0	5.0197	814070	1303600
P16144	P16144	8	8	8	Integrin beta-4	ITGB4	sp|P16144|ITB4_HUMAN Integrin beta-4 OS=Homo sapiens OX=9606 GN=ITGB4 PE=1 SV=5	1	8	8	8	8	8	8	5.5	5.5	5.5	202.16	1822	1822	12.6	1	1		1		1						1								1		2		1	0	84.865	1001600	1277600
P16152	P16152	18	18	16	Carbonyl reductase [NADPH] 1	CBR1	sp|P16152|CBR1_HUMAN Carbonyl reductase [NADPH] 1 OS=Homo sapiens OX=9606 GN=CBR1 PE=1 SV=3	1	18	18	16	18	18	16	76.5	76.5	71.8	30.375	277	277	15.4					1	1		1	1	2	2	2	3	3	3	4	4	3	2	2			2	3	0	323.31	64931000	79822000
P16157	P16157	5	5	4	Ankyrin-1	ANK1	sp|P16157|ANK1_HUMAN Ankyrin-1 OS=Homo sapiens OX=9606 GN=ANK1 PE=1 SV=3	1	5	5	4	5	5	4	3.5	3.5	3	206.26	1881	1881	12.6								1	1		1	1	1	1							1				0	14.169	731250	876130
P16219;REV__Q8WW52	P16219	4;1	4;1	3;1	Short-chain specific acyl-CoA dehydrogenase, mitochondrial	ACADS	sp|P16219|ACADS_HUMAN Short-chain specific acyl-CoA dehydrogenase, mitochondrial OS=Homo sapiens OX=9606 GN=ACADS PE=1 SV=1	2	4	4	3	3	3	3	10.7	10.7	10.4	44.297	412	412;585	12.3	1												1										1		0	31.372	5856800	3861900
[truncated: 6,022 more rows]
[truncated: 34 more columns]
