# Supplementary material for: Monitoring Functional Posttranslational Modifications Using a Data‐Driven Proteome Informatic Pipeline
Source: Proteomics. 2025 Mar 18;25(8):e202400238. doi: 10.1002/pmic.202400238 (PMC12019915; doi:10.1002/pmic.202400238)
Supplement: Supplementary file 4 — Supporting Information [file PMIC-25-e202400238-s002.csv]

Supplementary data 3
Sequence	N-term cleavage window	C-term cleavage window	Amino acid before	First amino acid	Second amino acid	Second last amino acid	Last amino acid	Amino acid after	A Count	R Count	N Count	D Count	C Count	Q Count	E Count	G Count	H Count	I Count	L Count	K Count	M Count	F Count	P Count	S Count	T Count	W Count	Y Count	V Count	U Count	O Count	Length	Missed cleavages	Mass	Proteins	Leading razor protein	Start position	End position	Gene names	Protein names	Unique (Groups)	Unique (Proteins)	Charges	PEP	Score	Experiment Dasatinib	Control replicate 1	Control replicate 2	Control replicate 3	100 nM replicate 1
AAAAAAAAAAAAAAAGAGAGAK	QSRFQVDLVSENAGRAAAAAAAAAAAAAAA	AAAAAAAAGAGAGAKQTPADGEASGESEPA	R	A	A	A	K	Q	18	0	0	0	0	0	0	3	0	0	0	1	0	0	0	0	0	0	0	0	0	0	22	0	1595.838	P55011	P55011	93	114	SLC12A2	Solute carrier family 12 member 2	yes	yes	3	7.24E-05	111.33	1	653050	709070	769140	798890
AAAAAAAAAAGAAGGR	______________________________	AAAAAAAAAGAAGGRGSGPGRRRHLVPGAG	M	A	A	G	R	G	12	1	0	0	0	0	0	3	0	0	0	0	0	0	0	0	0	0	0	0	0	0	16	0	1197.6214	Q86U42	Q86U42	2	17	PABPN1	Polyadenylate-binding protein 2	yes	yes	2	1.07E-41	134.84	2	163090	116760	140410	146140
AAAAAAAAAAGAAGGRGSGPGR	______________________________	AAAGAAGGRGSGPGRRRHLVPGAGGEAGEG	M	A	A	G	R	R	12	2	0	0	0	0	0	6	0	0	0	0	0	0	1	1	0	0	0	0	0	0	22	1	1708.8717	Q86U42	Q86U42	2	23	PABPN1	Polyadenylate-binding protein 2	yes	yes	2	2.92E-64	139.58	1	104490	113300	118730	161680
AAAAAAAGDSDSWDADAFSVEDPVR	______________________________	DSWDADAFSVEDPVRKVGGGGTAGGDRWEG	M	A	A	V	R	K	9	1	0	5	0	0	1	1	0	0	0	0	0	1	1	3	0	1	0	2	0	0	25	0	2464.0779	O75822	O75822	2	26	EIF3J	Eukaryotic translation initiation factor 3 subunit J	yes	yes	2	2.9E-09	139.6	1	18086	16050	10710	14415
AAAAAAAGDSDSWDADAFSVEDPVRK	______________________________	SWDADAFSVEDPVRKVGGGGTAGGDRWEGE	M	A	A	R	K	V	9	1	0	5	0	0	1	1	0	0	0	1	0	1	1	3	0	1	0	2	0	0	26	1	2592.1728	O75822	O75822	2	27	EIF3J	Eukaryotic translation initiation factor 3 subunit J	yes	yes	3	3.34E-116	228.62	2	293590	312460	334780	281930
AAAAAAAKMDGKESK	NSSLGAELSRKKKERAAAAAAAKMDGKESK	AAAAAAAKMDGKESKGSPVFLPRKENSSVE	R	A	A	S	K	G	7	0	0	1	0	0	1	1	0	0	0	3	1	0	0	1	0	0	0	0	0	0	15	2	1418.7188	Q9NYV4	Q9NYV4	407	421	CDK12	Cyclin-dependent kinase 12	yes	yes	2	0.0006449	82.417	1	0	0	0	0
AAAAAAALQAK	TILRQARNHKLRVDKAAAAAAALQAKSDEK	RVDKAAAAAAALQAKSDEKAAVAGKKPVVG	K	A	A	A	K	S	8	0	0	0	0	1	0	0	0	0	1	1	0	0	0	0	0	0	0	0	0	0	11	0	955.54508	P36578	P36578	354	364	RPL4	60S ribosomal protein L4	yes	yes	2;3	5.99E-13	205.57	4	18530000	20357000	19094000	17590000
AAAAAAAVGGQQPSQPELPAPGLALDK	______________________________	PSQPELPAPGLALDKAATAAHLKAALSRPD	M	A	A	D	K	A	9	0	0	1	0	3	1	3	0	0	3	1	0	0	4	1	0	0	0	1	0	0	27	0	2498.3129	Q6ZT12	Q6ZT12	2	28	UBR3	E3 ubiquitin-protein ligase UBR3	no	no		1	NaN		0	0	0	0
AAAAAAGAASGLPGPVAQGLK	______________________________	GAASGLPGPVAQGLKEALVDTLTGILSPVQ	M	A	A	L	K	E	9	0	0	0	0	1	0	4	0	0	2	1	0	0	2	1	0	0	0	1	0	0	21	0	1747.9581	Q96P70	Q96P70	2	22	IPO9	Importin-9	yes	yes	2	3.11E-18	110.29	1	0	0	0	0
AAAAAAGAGPEMVR	______________________________	MAAAAAAGAGPEMVRGQVFDVGPRYTNLSY	M	A	A	V	R	G	7	1	0	0	0	0	1	2	0	0	0	0	1	0	1	0	0	0	0	1	0	0	14	0	1241.6187	P28482	P28482	2	15	MAPK1	Mitogen-activated protein kinase 1	no	no		1	NaN		0	0	0	0
AAAAAAGAGPEMVRGQVFDVGPR	______________________________	GPEMVRGQVFDVGPRYTNLSYIGEGAYGMV	M	A	A	P	R	Y	7	2	0	1	0	1	1	4	0	0	0	0	1	1	2	0	0	0	0	3	0	0	23	1	2197.1062	P28482	P28482	2	24	MAPK1	Mitogen-activated protein kinase 1	yes	yes	3	4.04E-25	147.35	1	29516	36273	33806	37704
AAAAAAGPSPGSGPGDSPEGPEGEAPERR	______________________________	GDSPEGPEGEAPERRRKAHGMLKLYYGLSE	M	A	A	R	R	R	7	2	0	1	0	0	4	6	0	0	0	0	0	0	6	3	0	0	0	0	0	0	29	1	2644.2113	Q9UID3	Q9UID3	2	30	VPS51	Vacuolar protein sorting-associated protein 51 homolog	yes	yes	3	1.17E-103	219.38	1	12096	9839	13703	12494
AAAAAAGPSPGSGPGDSPEGPEGEAPERRR	______________________________	DSPEGPEGEAPERRRKAHGMLKLYYGLSEG	M	A	A	R	R	K	7	3	0	1	0	0	4	6	0	0	0	0	0	0	6	3	0	0	0	0	0	0	30	2	2800.3125	Q9UID3	Q9UID3	2	31	VPS51	Vacuolar protein sorting-associated protein 51 homolog	yes	yes	3	2.54E-26	65.275	1	0	0	0	0
AAAAAAGSGTPREEEGPAGEAAASQPQAPTSVPGAR	______________________________	AASQPQAPTSVPGARLSRLPLARVKALVKA	M	A	A	A	R	L	12	2	0	0	0	2	4	5	0	0	0	0	0	0	5	3	2	0	0	1	0	0	36	1	3287.5767	Q9NR33	Q9NR33	2	37	POLE4	DNA polymerase epsilon subunit 4	yes	yes	3	7.44E-48	114.52	2	0	0	1612.3	0
AAAAAALSGAGTPPAGGGAGGGGAGGGGSPPGGWAVAR	______________________________	AGGGGSPPGGWAVARLEGREFEYLMKKRSV	M	A	A	A	R	L	12	1	0	0	0	0	0	15	0	0	1	0	0	0	4	2	1	1	0	1	0	0	38	0	2943.4336	Q01167	Q01167	2	39	FOXK2	Forkhead box protein K2	yes	yes	3	1.17E-37	142.37	2	110120	120050	130350	124250
AAAAAASAGSSASSGNQPPQELGLGELLEEFSR	______________________________	PQELGLGELLEEFSRTQYRAKDGSGTGGSK	R	A	A	S	R	T	8	1	1	0	0	2	4	4	0	0	4	0	0	1	2	6	0	0	0	0	0	0	33	0	3172.5273	Q8NCE2	Q8NCE2	6	38	MTMR14	Myotubularin-related protein 14	yes	yes	3	0.0012117	70.424	1	26639	30493	38708	32186
AAAAAATAAAAASIR	______________________________	AAAAAATAAAAASIRERQTVALKRMLNFNV	M	A	A	I	R	E	11	1	0	0	0	0	0	0	0	1	0	0	0	0	0	1	1	0	0	0	0	0	15	0	1256.6837	Q8WVM8	Q8WVM8	2	16	SCFD1	Sec1 family domain-containing protein 1	yes	yes	2	1.4E-28	117.98	1	108630	115850	111060	108110
AAAAAAVGPGAGGAGSAVPGGAGPCATVSVFPGAR	______________________________	GAGPCATVSVFPGARLLTIGDANGEIQRHA	M	A	A	A	R	L	12	1	0	0	1	0	0	9	0	0	0	0	0	1	4	2	1	0	0	4	0	0	35	0	2906.4457	Q86X55	Q86X55	2	36	CARM1	Histone-arginine methyltransferase CARM1	yes	yes	3	1.99E-11	90.03	2	190140	257910	247890	303330
AAAAADLANR	YLGFGTPSNLGKGRRAAAAADLANRSGESN	GKGRRAAAAADLANRSGESNTHQDIEEKDR	R	A	A	N	R	S	6	1	1	1	0	0	0	0	0	0	1	0	0	0	0	0	0	0	0	0	0	0	10	0	942.48829	O76031	O76031	453	462	CLPX	ATP-dependent Clp protease ATP-binding subunit clpX-like, mitochondrial	yes	yes	2	7.36E-07	180.45	2	2490400	2693700	2761800	2358000
AAAAAGLGGGGAGPGPEAGDFLAR	______________________________	GGAGPGPEAGDFLARYRLVSNKLKKRFLRK	M	A	A	A	R	Y	8	1	0	1	0	0	1	8	0	0	2	0	0	1	2	0	0	0	0	0	0	0	24	0	2009.9919	P23610	P23610	2	25	F8A1	Factor VIII intron 22 protein	yes	yes	3	5.38E-06	49.638	1	24701	44775	28698	32540
AAAAALSQQQSLQER	SASSSASPGRSQSPRAAAAALSQQQSLQER	AAAAALSQQQSLQERLRLREERKQQEELMK	R	A	A	E	R	L	5	1	0	0	0	4	1	0	0	0	2	0	0	0	0	2	0	0	0	0	0	0	15	0	1570.8063	Q8WUQ7	Q8WUQ7	129	143	CACTIN	Cactin	yes	yes	2	0.0017105	110.66	1	0	0	0	0
AAAAAMAEQESAR	______________________________	______________________________	M	A	A	A	R	N	7	1	0	0	0	1	2	0	0	0	0	0	1	0	0	1	0	0	0	0	0	0	13	0	1275.5877	Q7L5D6	Q7L5D6	2	14	GET4	Golgi to ER traffic protein 4 homolog	yes	yes	2	3.54E-09	137.85	2	300730	314290	330800	315140
AAAAASAPQQLSDEELFSQLR	______________________________	APQQLSDEELFSQLRRYGLSPGPVTESTRP	M	A	A	L	R	R	6	1	0	1	0	3	2	0	0	0	3	0	0	1	1	3	0	0	0	0	0	0	21	0	2202.0917	Q9Y2U8	Q9Y2U8	2	22	LEMD3	Inner nuclear membrane protein Man1	yes	yes	3	1.16E-29	143.46	1	17037	29238	31897	21425
AAAAASAPQQLSDEELFSQLRR	______________________________	PQQLSDEELFSQLRRYGLSPGPVTESTRPV	M	A	A	R	R	Y	6	2	0	1	0	3	2	0	0	0	3	0	0	1	1	3	0	0	0	0	0	0	22	1	2358.1928	Q9Y2U8	Q9Y2U8	2	23	LEMD3	Inner nuclear membrane protein Man1	yes	yes	3	7.79E-125	266.64	1	155210	156680	166870	257600
AAAAASASQDELNQLER	______________________________	AAASASQDELNQLERVFLRLGHAETDEQLQ	M	A	A	E	R	V	6	1	1	1	0	2	2	0	0	0	2	0	0	0	0	2	0	0	0	0	0	0	17	0	1743.8388	Q5VYK3	Q5VYK3	2	18	ECM29	Proteasome-associated protein ECM29 homolog	yes	yes	2	4.29E-88	276.2	1	38218	40234	41411	44844
AAAAASHLNLDALREVLECPICMESFTEEQLRPK	______________________________	PICMESFTEEQLRPKLLHCGHTICRQCLEK	M	A	A	P	K	L	6	2	1	1	2	1	5	0	1	1	5	1	1	1	2	2	1	0	0	1	0	0	34	2	3868.891	Q13049	Q13049	2	35	TRIM32	E3 ubiquitin-protein ligase TRIM32	yes	yes	5	1.03E-34	69.873	1	115730	135910	168220	142310
AAAAAWEEPSSGNGTAR	______________________________	AAAWEEPSSGNGTARAGPRKRGGPAGRKRE	K	A	A	A	R	A	6	1	1	0	0	0	2	2	0	0	0	0	0	0	1	2	1	1	0	0	0	0	17	0	1644.7492	Q9P258	Q9P258	6	22	RCC2	Protein RCC2	yes	yes	2;3	1.06E-65	276.47	2	945120	982780	1102100	944050
AAAACLDK	ILSVLAKGDHSPVTRAAAACLDKAVEYGLI	DHSPVTRAAAACLDKAVEYGLIQPNQDGE_	R	A	A	D	K	A	4	0	0	1	1	0	0	0	0	0	1	1	0	0	0	0	0	0	0	0	0	0	8	0	818.39564	Q9H3U1	Q9H3U1	923	930	UNC45A	Protein unc-45 homolog A	yes	yes	2	0.001354	124.08	2	1961600	2207800	2175500	1950500
AAAADSFSGGPAGVR	______________________________	AAAADSFSGGPAGVRLPRSPPLKVLAEQLR	M	A	A	V	R	L	5	1	0	1	0	0	0	3	0	0	0	0	0	1	1	2	0	0	0	1	0	0	15	0	1332.6422	Q96E14	Q96E14	2	16	RMI2	RecQ-mediated genome instability protein 2	yes	yes	2	1.44E-19	123.51	1	182870	192140	186570	188590
AAAADSFSGGPAGVRLPR	______________________________	ADSFSGGPAGVRLPRSPPLKVLAEQLRRDA	M	A	A	P	R	S	5	2	0	1	0	0	0	3	0	0	1	0	0	1	2	2	0	0	0	1	0	0	18	1	1698.8802	Q96E14	Q96E14	2	19	RMI2	RecQ-mediated genome instability protein 2	yes	yes	2	3.04E-163	218.75	1	0	0	0	0
AAAAECDVVMAATEPELLDDQEAKR	______________________________	AATEPELLDDQEAKREAETFKEQGNAYYAK	M	A	A	K	R	E	7	1	0	3	1	1	4	0	0	0	2	1	1	0	1	0	1	0	0	2	0	0	25	1	2702.2527	Q99615	Q99615	2	26	DNAJC7	DnaJ homolog subfamily C member 7	yes	yes	3	1.2E-35	128.98	1	305700	289200	264830	313940
AAAAEGVLATR	______________________________	______________________________	M	A	A	T	R	S	5	1	0	0	0	0	1	1	0	0	1	0	0	0	0	0	1	0	0	1	0	0	11	0	1028.5615	Q6QNY1	Q6QNY1	2	12	BLOC1S2	Biogenesis of lysosome-related organelles complex 1 subunit 2	yes	yes	2	2.62E-06	109.66	1	371710	358670	362960	428940
AAAAELER	REGGRGAPDPFLGVKAAAAELERRYPGTRL	DPFLGVKAAAAELERRYPGTRLAWLAVRAE	K	A	A	E	R	R	4	1	0	0	0	0	2	0	0	0	1	0	0	0	0	0	0	0	0	0	0	0	8	0	829.42938	Q9P2E5	Q9P2E5	547	554	CHPF2	Chondroitin sulfate glucuronyltransferase	yes	yes	2	0.035068	75.213	1	251030	232520	273650	241030
AAAAELSLLEK	______________________________	______________________________	M	A	A	E	K	S	4	0	0	0	0	0	2	0	0	0	3	1	0	0	0	1	0	0	0	0	0	0	11	0	1114.6234	O43324	O43324	2	12	EEF1E1	Eukaryotic translation elongation factor 1 epsilon-1	yes	yes	2	2.36E-13	118.18	2	1181600	1377600	1424500	1081500
AAAAFVLANENNIALFK	IQDQEHPAIRTLSARAAAAFVLANENNIAL	AAFVLANENNIALFKDFADLLPGILQAVND	R	A	A	F	K	D	6	0	3	0	0	0	1	0	0	1	2	1	0	2	0	0	0	0	0	1	0	0	17	0	1775.957	O60518	O60518	204	220	RANBP6	Ran-binding protein 6	yes	yes	3	0.061208	40.278	1	112430	128750	128650	95776
AAAAGDGGGEGGAGLGSAAGLGPGPGLR	______________________________	GLGSAAGLGPGPGLRGQGPSAEAHEGAPDP	M	A	A	L	R	G	7	1	0	1	0	0	1	12	0	0	3	0	0	0	2	1	0	0	0	0	0	0	28	0	2220.0883	Q9HCJ3	Q9HCJ3	2	29	RAVER2	Ribonucleoprotein PTB-binding 2	yes	yes	3	6.61E-05	66.012	1	88091	94084	104160	89678
AAAAGRESPAAAAAREAR	AAARGAPVAAAALARAAAAGRESPAAAAAR	AGRESPAAAAAREARMAEVARLLGEPVDEE	R	A	A	A	R	M	10	3	0	0	0	0	2	1	0	0	0	0	0	0	1	1	0	0	0	0	0	0	18	2	1695.8765	Q8N6I1	Q8N6I1	87	104	EID2	EP300-interacting inhibitor of differentiation 2	yes	yes	3	0.023407	60.307	2	87961	90230	104800	121930
AAAAKPNNLSLVVHGPGDLR	______________________________	PNNLSLVVHGPGDLRLENYPIPEPGPNEVL	M	A	A	L	R	L	4	1	2	1	0	0	0	2	1	0	3	1	0	0	2	1	0	0	0	2	0	0	20	1	1999.0963	Q00796	Q00796	2	21	SORD	Sorbitol dehydrogenase	yes	yes	3	3.33E-21	94.281	1	951960	921700	947590	1086900
AAAALMQDR	AAFCSLLAPERQVGRAAAALMQDRHTAAGQ	ERQVGRAAAALMQDRHTAAGQLVQDLLTQV	R	A	A	D	R	H	4	1	0	1	0	1	0	0	0	0	1	0	1	0	0	0	0	0	0	0	0	0	9	0	945.4702	Q13671	Q13671	367	375	RIN1	Ras and Rab interactor 1	yes	yes	2	0.0053278	98.582	1	429320	435480	539730	413250
AAAAPAAAAASSEAPAASATAEPEAGDQDSR	______________________________	ASATAEPEAGDQDSREVRVLQSLRGKICEA	M	A	A	S	R	E	15	1	0	2	0	1	3	1	0	0	0	0	0	0	3	4	1	0	0	0	0	0	31	0	2782.2642	Q15283	Q15283	2	32	RASA2	Ras GTPase-activating protein 2	yes	yes	3	1.76E-26	113.65	1	6354.7	12965	13463	12828
AAAAPAAAAASSEAPAASATAEPEAGDQDSREVR	______________________________	TAEPEAGDQDSREVRVLQSLRGKICEAKNL	M	A	A	V	R	V	15	2	0	2	0	1	4	1	0	0	0	0	0	0	3	4	1	0	0	1	0	0	34	1	3166.4763	Q15283	Q15283	2	35	RASA2	Ras GTPase-activating protein 2	yes	yes	3	1.54E-128	228.84	1	3496.9	7371	6029.2	3918.7
AAAAPAGGNPEQRLDYER	______________________________	APAGGNPEQRLDYERAAALGGPEDEPGAAE	K	A	A	E	R	A	5	2	1	1	0	1	2	2	0	0	1	0	0	0	2	0	0	0	1	0	0	0	18	1	1884.9078	Q68DK7	Q68DK7	10	27	MSL1	Male-specific lethal 1 homolog	yes	yes	3	8.86E-28	178	1	0	0	0	0
AAAAPDSRVSEEENLK	______________________________	AAAPDSRVSEEENLKKTPKKKMKMVTGAVA	M	A	A	L	K	K	4	1	1	1	0	0	3	0	0	0	1	1	0	0	1	2	0	0	0	1	0	0	16	1	1685.822	Q9Y3B9	Q9Y3B9	2	17	RRP15	RRP15-like protein	yes	yes	3	0.00086042	50.077	1	169270	198270	213420	251400
AAAAPGASPSPGGDAAWSEAGPGPRPLAR	DANKASARASREGGRAAAAPGASPSPGGDA	AAWSEAGPGPRPLARSASPPKAKNLNGGLR	R	A	A	A	R	S	9	2	0	1	0	0	1	5	0	0	1	0	0	0	6	3	0	1	0	0	0	0	29	1	2641.2997	P52701	P52701	34	62	MSH6	DNA mismatch repair protein Msh6	yes	yes	3	5.56E-121	296.49	2	676370	638160	697340	554320
AAAAQLSLTQLSSGNPVYEK	______________________________	LSLTQLSSGNPVYEKYYRQVDTGNTGRVLA	M	A	A	E	K	Y	4	0	1	0	0	2	1	1	0	0	3	1	0	0	1	3	1	0	1	1	0	0	20	0	2047.0586	P42566	P42566	2	21	EPS15	Epidermal growth factor receptor substrate 15	yes	yes	2	3.48E-15	142.85	1	191210	220990	224740	209760
AAAASAAEAGIATTGTEDSDDALLK	SMEEQRQRQEEEARRAAAASAAEAGIATTG	IATTGTEDSDDALLKMTISQQEFGRTGLPD	R	A	A	L	K	M	9	0	0	3	0	0	2	2	0	1	2	1	0	0	0	2	3	0	0	0	0	0	25	0	2319.1078	P55036	P55036	238	262	PSMD4	26S proteasome non-ATPase regulatory subunit 4	yes	yes	3	4.28E-83	275.5	1	404270	394990	494380	396500
AAAASVPNADGLK	LGPWGTGKIGENREKAAAASVPNADGLKDS	EKAAAASVPNADGLKDSLYVAVADFEGDKD	K	A	A	L	K	D	5	0	1	1	0	0	0	1	0	0	1	1	0	0	1	1	0	0	0	1	0	0	13	0	1183.6197	A1X283	A1X283	839	851	SH3PXD2B	SH3 and PX domain-containing protein 2B	yes	yes	3	0.0015728	97.463	1	248510	334830	300110	254110
AAAATAAEGVPSR	______________________________	______________________________	M	A	A	S	R	G	6	1	0	0	0	0	1	1	0	0	0	0	0	0	1	1	1	0	0	1	0	0	13	0	1170.5993	Q8TBC3	Q8TBC3	2	14	SHKBP1	SH3KBP1-binding protein 1	yes	yes	2	0.00078951	69.346	1	305930	247290	283460	191240
AAAATAAEGVPSRGPPGEVIHLNVGGKR	______________________________	GPPGEVIHLNVGGKRFSTSRQTLTWIPDSF	M	A	A	K	R	F	6	2	1	0	0	0	2	5	1	1	1	1	0	0	3	1	1	0	0	3	0	0	28	2	2681.4361	Q8TBC3	Q8TBC3	2	29	SHKBP1	SH3KBP1-binding protein 1	yes	yes	4	9.72E-07	88.917	1	359000	361760	337880	341780
AAAAVEPDVVVK	LSARLRALRQRQLDRAAAAVEPDVVVKRQE	LDRAAAAVEPDVVVKRQEALAAARLKMQEE	R	A	A	V	K	R	4	0	0	1	0	0	1	0	0	0	0	1	0	0	1	0	0	0	0	4	0	0	12	0	1167.6499	Q9BQE4	Q9BQE4	66	77	VIMP	Selenoprotein S	yes	yes	3	0.0030453	89.403	1	331570	296280	331890	275290
AAAAVGAGHGAGGPGAASSSGGAR	______________________________	GAGGPGAASSSGGAREGARVAALCLLWYAL	M	A	A	A	R	E	9	1	0	0	0	0	0	8	1	0	0	0	0	0	1	3	0	0	0	1	0	0	24	0	1863.8936	Q96K37	Q96K37	2	25	SLC35E1	Solute carrier family 35 member E1	yes	yes	2;3	5.86E-97	255.37	3	86351	87617	88365	92053
AAAAVSESWPELELAERER	______________________________	VSESWPELELAERERRRELLLTGPGLEERV	M	A	A	E	R	R	5	2	0	0	0	0	5	0	0	0	2	0	0	0	1	2	0	1	0	1	0	0	19	1	2113.044	Q8N1G4	Q8N1G4	2	20	LRRC47	Leucine-rich repeat-containing protein 47	yes	yes	2	3.17E-85	245.85	1	110710	114290	164160	170490
AAAAVSSAKR	______________________________	______________________________	M	A	A	K	R	S	5	1	0	0	0	0	0	0	0	0	0	1	0	0	0	2	0	0	0	1	0	0	10	1	930.52468	P49914	P49914	2	11	MTHFS	5-formyltetrahydrofolate cyclo-ligase	yes	yes	2	0.00016093	98.582	2	1256400	724990	950880	1238500
AAAAVVAAAAR	TAGTVAAMAATPSARAAAAVVAAAARTGSE	PSARAAAAVVAAAARTGSEARVSKAALATK	R	A	A	A	R	T	8	1	0	0	0	0	0	0	0	0	0	0	0	0	0	0	0	0	0	2	0	0	11	0	940.54541	Q8WWH5	Q8WWH5	39	49	TRUB1	Probable tRNA pseudouridine synthase 1	yes	yes	2	0.022448	71.877	1	0	0	0	0
AAAAVVEFQR	______________________________	______________________________	M	A	A	Q	R	A	4	1	0	0	0	1	1	0	0	0	0	0	0	1	0	0	0	0	0	2	0	0	10	0	1060.5665	O00231	O00231	2	11	PSMD11	26S proteasome non-ATPase regulatory subunit 11	yes	yes	2	8.02E-22	145.63	2	135910	149070	187760	146340
AAAAVVVPAEWIK	______________________________	______________________________	M	A	A	I	K	N	5	0	0	0	0	0	1	0	0	1	0	1	0	0	1	0	0	1	0	3	0	0	13	0	1323.7551	Q8NI27	Q8NI27	2	14	THOC2	THO complex subunit 2	yes	yes	2	3.08E-07	111.06	1	1118200	1228200	1217100	999930
AAADGDDSLYPIAVLIDELRNEDVQLR	______________________________	AVLIDELRNEDVQLRLNSIKKLSTIALALG	M	A	A	L	R	L	4	2	1	5	0	1	2	1	0	2	4	0	0	0	1	1	0	0	1	2	0	0	27	1	2970.4934	P30153	P30153	2	28	PPP2R1A	Serine/threonine-protein phosphatase 2A 65 kDa regulatory subunit A alpha isoform	yes	yes	3	5.21E-70	215.68	1	65307	79977	83891	73719
AAADGDRDCVLQK	EFGTEFTDHYIEVVKAAADGDRDCVLQKSR	VKAAADGDRDCVLQKSRDLKFLTGFETKAF	K	A	A	Q	K	S	3	1	0	3	1	1	0	1	0	0	1	1	0	0	0	0	0	0	0	1	0	0	13	1	1417.662	Q96D53	Q96D53	407	419	ADCK4	AarF domain-containing protein kinase 4	yes	yes	3	2.53E-06	125.97	1	1901800	2441800	2608900	2027400
AAADGGGPGGASVGTEEDGGGVGHR	______________________________	ASVGTEEDGGGVGHRTVYLFDRREKESELG	M	A	A	H	R	T	4	1	0	2	0	0	2	10	1	0	0	0	0	0	1	1	1	0	0	2	0	0	25	0	2136.9421	A6NHR9	A6NHR9	2	26	SMCHD1	Structural maintenance of chromosomes flexible hinge domain-containing protein 1	yes	yes	3	2.19E-135	206.34	1	48604	51939	47943	66439
AAADGSLQWEVGGWR	LCSEQFGSGEARGCRAAADGSLQWEVGGWR	AAADGSLQWEVGGWRWWGLSRAFTVKPEGR	R	A	A	W	R	W	3	1	0	1	0	1	1	3	0	0	1	0	0	0	0	1	0	2	0	1	0	0	15	0	1601.7587	Q96GQ5	Q96GQ5	26	40	C16orf58	RUS1 family protein C16orf58	yes	yes	3	0.040317	61.657	1	136670	143850	121050	101760
AAADTLQGPMQAAYR	SKLLKSKNLTDAIARAAADTLQGPMQAAYR	AAADTLQGPMQAAYREAFQSVVLPAFEKSC	R	A	A	Y	R	E	5	1	0	1	0	2	0	1	0	0	1	0	1	0	1	0	1	0	1	0	0	0	15	0	1562.7511	Q6P2E9	Q6P2E9	1101	1115	EDC4	Enhancer of mRNA-decapping protein 4	yes	yes	2	3.16E-13	216.03	1	173910	177030	192570	146300
AAAEAAAEAK	EWAAQYREAMEADLKAAAEAAAEAKARAEI	EADLKAAAEAAAEAKARAEIRARMGIGLGS	K	A	A	A	K	A	7	0	0	0	0	0	2	0	0	0	0	1	0	0	0	0	0	0	0	0	0	0	10	0	901.45051	Q9UNF1	Q9UNF1	485	494	MAGED2	Melanoma-associated antigen D2	yes	yes	2	4.69E-05	157.96	1	1129200	1551700	1632600	1380000
AAAEDVNVTFEDQQK	______________________________	AAAEDVNVTFEDQQKINKFARNTSRITELK	K	A	A	Q	K	I	3	0	1	2	0	2	2	0	0	0	0	1	0	1	0	0	1	0	0	2	0	0	15	0	1663.7689	Q9NQP4	Q9NQP4	8	22	PFDN4	Prefoldin subunit 4	yes	yes	3	1.84E-80	233.52	2	1244000	1461900	1363900	1023500
AAAEEEDGGPEGPNRER	______________________________	AEEEDGGPEGPNRERGGAGATFECNICLET	M	A	A	E	R	G	3	2	1	1	0	0	5	3	0	0	0	0	0	0	2	0	0	0	0	0	0	0	17	1	1782.7769	Q99942	Q99942	2	18	RNF5	E3 ubiquitin-protein ligase RNF5	yes	yes	2	2.06E-06	89.548	1	0	4064.1	0	0
AAAEEEPKPK	______________________________	______________________________	M	A	A	P	K	K	3	0	0	0	0	0	3	0	0	0	0	2	0	0	2	0	0	0	0	0	0	0	10	1	1068.5451	P55263	P55263	2	11	ADK	Adenosine kinase	yes	yes	3	0.00018451	98.249	1	230350	294450	321570	273260
AAAEEGHIIPR	ITAACKLRFDRIFFRAAAEEGHIIPRSLDL	IFFRAAAEEGHIIPRSLDLLGLEKLDCGRF	R	A	A	P	R	S	3	1	0	0	0	0	2	1	1	2	0	0	0	0	1	0	0	0	0	0	0	0	11	0	1162.6095	O95551	O95551	322	332	TDP2	Tyrosyl-DNA phosphodiesterase 2	yes	yes	3	3.4E-09	147.91	2	1527800	1889400	1994300	1623200
AAAEELQEAAGAGDGATENGVQPPK	GDKSSSSGKKSLKRKAAAEELQEAAGAGDG	GAGDGATENGVQPPKAAAFPPGFSISEIKN	K	A	A	P	K	A	7	0	1	1	0	2	4	4	0	0	1	1	0	0	2	0	1	0	0	1	0	0	25	0	2380.1143	Q9H9Y2	Q9H9Y2	20	44	RPF1	Ribosome production factor 1	yes	yes	3;4	9.27E-37	213.23	3	326820	348810	387080	357260
AAAEEPRGGLKIESETPVDLASSMPSSR	QRRTVGKKQPKKAEKAAAEEPRGGLKIESE	SETPVDLASSMPSSRHKAATKGSRKPNIKK	K	A	A	S	R	H	4	2	0	1	0	0	4	2	0	1	2	1	1	0	3	5	1	0	0	1	0	0	28	2	2884.4237	Q9UHB7	Q9UHB7	573	600	AFF4	AF4/FMR2 family member 4	yes	yes	4	2.65E-06	132.69	1	155380	126790	151490	210120
AAAEQAISVR	AEQTAAREQAKEACKAAAEQAISVRQQVVL	KEACKAAAEQAISVRQQVVLENAAKKRERA	K	A	A	V	R	Q	4	1	0	0	0	1	1	0	0	1	0	0	0	0	0	1	0	0	0	1	0	0	10	0	1014.5458	Q01780	Q01780	759	768	EXOSC10	Exosome component 10	yes	yes	3	0.0014622	100.88	1	121250	130510	144110	98413
AAAETQSLR	______________________________	______________________________	M	A	A	L	R	E	3	1	0	0	0	1	1	0	0	0	1	0	0	0	0	1	1	0	0	0	0	0	9	0	945.48796	Q13523	Q13523	2	10	PRPF4B	Serine/threonine-protein kinase PRP4 homolog	yes	yes	2	3.61E-05	133.55	1	71974	61293	75320	63913
AAAEVAGQFVIK	KELIERIPELNKVARAAAEVAGQFVIKLTH	VARAAAEVAGQFVIKLTHDVELNLDYERYN	R	A	A	I	K	L	4	0	0	0	0	1	1	1	0	1	0	1	0	1	0	0	0	0	0	2	0	0	12	0	1202.6659	P02786	P02786	589	600	TFRC	Transferrin receptor protein 1;Transferrin receptor protein 1, serum form	yes	yes	2	2.66E-08	175.86	1	1284800	1397700	1638300	1441500
AAAEVNQDYGLDPK	RMPTPVIKAFGILKRAAAEVNQDYGLDPKI	RAAAEVNQDYGLDPKIANAIMKAADEVAEG	R	A	A	P	K	I	3	0	1	2	0	1	1	1	0	0	1	1	0	0	1	0	0	0	1	1	0	0	14	0	1489.7049	P07954	P07954	102	115	FH	Fumarate hydratase, mitochondrial	yes	yes	3	2.8E-09	161.76	1	543490	482950	495520	658820
AAAFEASGALAAVATAMPAEHVAVQVPAPEPTPGPVR	______________________________	AVQVPAPEPTPGPVRILRTAQDLSSPRTRT	M	A	A	V	R	I	12	1	0	0	0	1	3	2	1	0	1	0	1	1	6	1	2	0	0	5	0	0	37	0	3550.8242	Q9UHI6	Q9UHI6	2	38	DDX20	Probable ATP-dependent RNA helicase DDX20	yes	yes	3	5.85E-109	174.6	2	25645	19153	13144	21930
AAAFEEQENETVVVK	AVKRASDNLVKAAQKAAAFEEQENETVVVK	AAAFEEQENETVVVKEKMVGGIAQIIAAQE	K	A	A	V	K	E	3	0	1	0	0	1	4	0	0	0	0	1	0	1	0	0	1	0	0	3	0	0	15	0	1662.8101	Q9Y490	Q9Y490	2477	2491	TLN1	Talin-1	yes	yes	3	8.25E-06	138.55	2	1191600	1481300	1643200	1467900
AAAFEQLQK	PTEKNVDLSTFYQNRAAAFEQLQKWKEVAQ	TFYQNRAAAFEQLQKWKEVAQDCTKAVELN	R	A	A	Q	K	W	3	0	0	0	0	2	1	0	0	0	1	1	0	1	0	0	0	0	0	0	0	0	9	0	1004.5291	O94826	O94826	160	168	TOMM70A	Mitochondrial import receptor subunit TOM70	yes	yes	2	0.00013635	157.91	1	2056600	2212700	2422300	2451100
AAAFSPADQDDFVI	LTGTLILVNSLDVLRAAAFSPADQDDFVI_	RAAAFSPADQDDFVI_______________	R	A	A	V	I	-	4	0	0	3	0	1	0	0	0	1	0	0	0	2	1	1	0	0	0	1	0	0	14	0	1465.6725	Q9P0V3	Q9P0V3	950	963	SH3BP4	SH3 domain-binding protein 4	yes	yes	2	0.0046532	88.496	1	90698	85989	88035	77474
AAAGAAATHLEVAR	______________________________	MAAAGAAATHLEVARGKRAALFFAAVAIVL	M	A	A	A	R	G	7	1	0	0	0	0	1	1	1	0	1	0	0	0	0	0	1	0	0	1	0	0	14	0	1307.6946	Q96S52	Q96S52	2	15	PIGS	GPI transamidase component PIG-S	yes	yes	2;3	2E-74	237.41	4	1106800	1089000	1213500	1170200
AAAGARPVELGFAESAPAWR	______________________________	RPVELGFAESAPAWRLRSEQFPSKVGGRPA	M	A	A	W	R	L	7	2	0	0	0	0	2	2	0	0	1	0	0	1	2	1	0	1	0	1	0	0	20	1	2026.0385	Q16342	Q16342	2	21	PDCD2	Programmed cell death protein 2	yes	yes	2;3	3.42E-38	117.65	2	68936	67205	74113	96367
AAAGDLGGDHLAFSCDVAK	GYRLAVIARNLEGAKAAAGDLGGDHLAFSC	DLGGDHLAFSCDVAKEHDVQNTFEELEKHL	K	A	A	A	K	E	5	0	0	3	1	0	0	3	1	0	2	1	0	1	0	1	0	0	0	1	0	0	19	0	1873.8629	Q8N4T8	Q8N4T8	41	59	CBR4	Carbonyl reductase family member 4	yes	yes	3	6.08E-22	197.09	1	143640	285620	292660	229800
AAAGEAK	KLRELNKEMAAEKAKAAAGEAKVKKQLVAR	EMAAEKAKAAAGEAKVKKQLVAREQEITAV	K	A	A	A	K	V	4	0	0	0	0	0	1	1	0	0	0	1	0	0	0	0	0	0	0	0	0	0	7	0	616.31804	Q9P2E9	Q9P2E9	737	743	RRBP1	Ribosome-binding protein 1	yes	yes	2	0.018527	94.262	1	261790	299630	299010	273020
AAAGEDYK	DSAVKMLVSLKMSYKAAAGEDYKADCPPGN	SLKMSYKAAAGEDYKADCPPGNPAPTSNHG	K	A	A	Y	K	A	3	0	0	1	0	0	1	1	0	0	0	1	0	0	0	0	0	0	1	0	0	0	8	0	823.3712	P23381	P23381	52	59	WARS	Tryptophan--tRNA ligase, cytoplasmic;T1-TrpRS;T2-TrpRS	yes	yes	2	0.0016062	128.1	1	977870	1751900	2089600	1402900
AAAGELQEDSGLCVLAR	DSKLSFREFLLIFRKAAAGELQEDSGLCVL	AGELQEDSGLCVLARLSEIDVSSEGVKGAK	K	A	A	A	R	L	4	1	0	1	1	1	2	2	0	0	3	0	0	0	0	1	0	0	0	1	0	0	17	0	1758.857	Q96C19	Q96C19	160	176	EFHD2	EF-hand domain-containing protein D2	yes	yes	3	1.92E-27	204.52	1	118780	137350	130860	116410
AAAGGQGSAVAAEAEPGKEEPPAR	AKPPADPAAAASPCRAAAGGQGSAVAAEAE	VAAEAEPGKEEPPARSSLFQEKANLYPPSN	R	A	A	A	R	S	8	1	0	0	0	1	4	4	0	0	0	1	0	0	3	1	0	0	0	1	0	0	24	1	2220.0771	Q9GZT9	Q9GZT9	129	152	EGLN1	Egl nine homolog 1	yes	yes	4	5.68E-20	177.91	2	202120	233150	247530	229890
AAAGIEK	FEIKIGQPTVSYFLKAAAGIEKGARQTGKE	PTVSYFLKAAAGIEKGARQTGKEVAGLVTL	K	A	A	E	K	G	3	0	0	0	0	0	1	1	0	1	0	1	0	0	0	0	0	0	0	0	0	0	7	0	658.36499	Q9Y3B7	Q9Y3B7	93	99	MRPL11	39S ribosomal protein L11, mitochondrial	yes	yes	3	0.049709	57.559	1	266910	317990	289900	265580
AAAGKAELELELGR	QVEEEILALKASFEKAAAGKAELELELGRI	KAAAGKAELELELGRIRSNAEDTLRSKEQA	K	A	A	G	R	I	4	1	0	0	0	0	3	2	0	0	3	1	0	0	0	0	0	0	0	0	0	0	14	1	1426.778	Q15149	Q15149	2074	2087	PLEC	Plectin	yes	yes	3	3.79E-06	140.84	2	2644100	2475700	2622300	2936200
AAAGLGGGDSGDGTAR	RATGNLSASCGSALRAAAGLGGGDSGDGTA	AAGLGGGDSGDGTARAASKCQMMEERANLM	R	A	A	A	R	A	4	1	0	2	0	0	0	6	0	0	1	0	0	0	0	1	1	0	0	0	0	0	16	0	1331.6066	Q96T51	Q96T51	87	102	RUFY1	RUN and FYVE domain-containing protein 1	yes	yes	3	0.00010336	123.72	1	268270	301580	302960	288430
AAAGQESEGPAVGPPQPLGK	GEAAAAAAAERGEMKAAAGQESEGPAVGPP	ESEGPAVGPPQPLGKELQDGAESNGGGGGG	K	A	A	G	K	E	4	0	0	0	0	2	2	4	0	0	1	1	0	0	4	1	0	0	0	1	0	0	20	0	1859.9377	O14497	O14497	52	71	ARID1A	AT-rich interactive domain-containing protein 1A	yes	yes	3	5.87E-11	122.44	1	256330	294730	324450	291850
AAAGSAAGGFQR	MMMGPGGGGAASLSKAAAGSAAGGFQRFAG	LSKAAAGSAAGGFQRFAGQNQHPSGATPTL	K	A	A	Q	R	F	5	1	0	0	0	1	0	3	0	0	0	0	0	1	0	1	0	0	0	0	0	0	12	0	1062.5207	Q8NFD5	Q8NFD5	393	404	ARID1B	AT-rich interactive domain-containing protein 1B	yes	yes	2	2.78E-06	146.88	1	551910	511150	507860	590890
AAAGSHFDAAK	MPVLKSSLALGLELRAAAGSHFDAAKAVEE	LELRAAAGSHFDAAKAVEEQLRKSFQIRCG	R	A	A	A	K	A	5	0	0	1	0	0	0	1	1	0	0	1	0	1	0	1	0	0	0	0	0	0	11	0	1044.4989	Q8TAP8	Q8TAP8	118	128	PPP1R35	Protein phosphatase 1 regulatory subunit 35	yes	yes	3	4.91E-05	130.56	1	573160	489260	595580	433150
AAAGWRDGSGQEK	______________________________	______________________________	M	A	A	E	K	Y	3	1	0	1	0	1	1	3	0	0	0	1	0	0	0	1	0	1	0	0	0	0	13	1	1331.6218	P62070	P62070	2	14	RRAS2	Ras-related protein R-Ras2	yes	yes	2	7.84E-05	60.641	1	101080	134710	136950	121380
AAAHHYGAQCDKPNK	ELKVDEVKISSAVLKAAAHHYGAQCDKPNK	AAAHHYGAQCDKPNKEFMLCRWEEKDPRRC	K	A	A	N	K	E	4	0	1	1	1	1	0	1	2	0	0	2	0	0	1	0	0	0	1	0	0	0	15	1	1666.7634	P51970	P51970	27	41	NDUFA8	NADH dehydrogenase [ubiquinone] 1 alpha subcomplex subunit 8	yes	yes	5	1.07E-13	141.38	1	179710	231690	224960	249810
AAAIGIDLGTTYSCVGVFQHGK	______________________________	LGTTYSCVGVFQHGKVEIIANDQGNRTTPS	K	A	A	G	K	V	3	0	0	1	1	1	0	4	1	2	1	1	0	1	0	1	2	0	1	2	0	0	22	0	2264.126	P0DMV9;P0DMV8	P0DMV9	4	25	HSPA1B;HSPA1A	Heat shock 70 kDa protein 1B;Heat shock 70 kDa protein 1A	yes	no	3;4	5.68E-41	223.5	3	5412800	6531600	6986700	6090200
AAAIGIDLGTTYSCVGVFQHGKVEIIANDQGNR	______________________________	QHGKVEIIANDQGNRTTPSYVAFTDTERLI	K	A	A	N	R	T	4	1	2	2	1	2	1	5	1	4	1	1	0	1	0	1	2	0	1	3	0	0	33	1	3473.7362	P0DMV9;P0DMV8	P0DMV9	4	36	HSPA1B;HSPA1A	Heat shock 70 kDa protein 1B;Heat shock 70 kDa protein 1A	yes	no	4	1.5E-19	179.01	1	80627	69314	69594	81337
AAAITSDILETLGR	IQDFIEAEDELSSFRAAAITSDILETLGRD	RAAAITSDILETLGRDGHFTLFAPTNEAFE	R	A	A	G	R	D	3	1	0	1	0	0	1	1	0	2	2	0	0	0	0	1	2	0	0	0	0	0	14	0	1429.7777	CON__Q2KJC7	CON__Q2KJC7	252	265			yes	yes	2	0.010051	84.169	1	1223400	1311700	1362200	1439900
AAAKTQETNK	VSQQPKGIMGMFASKAAAKTQETNKETKTE	MFASKAAAKTQETNKETKTEAKEVTNASAA	K	A	A	N	K	E	3	0	1	0	0	1	1	0	0	0	0	2	0	0	0	0	2	0	0	0	0	0	10	1	1060.5513	Q15054	Q15054	200	209	POLD3	DNA polymerase delta subunit 3	yes	yes	3	0.012973	79.974	1	79480	73570	86524	60735
AAALAAAVAQDPAASGAPSS	KRLKEEKQKRKKEARAAALAAAVAQDPAAS	AAVAQDPAASGAPSS_______________	R	A	A	S	S	-	10	0	0	1	0	1	0	1	0	0	1	0	0	0	2	3	0	0	0	1	0	0	20	0	1695.8428	Q8TAE8	Q8TAE8	203	222	GADD45GIP1	Growth arrest and DNA damage-inducible proteins-interacting protein 1	yes	yes	3	0.00020527	101.05	2	197050	212670	191110	166390
AAALACK	TFVAKGRRKAEAENKAAALACKKLKSLGLV	RKAEAENKAAALACKKLKSLGLVDRNNEPL	K	A	A	C	K	K	4	0	0	0	1	0	0	0	0	0	1	1	0	0	0	0	0	0	0	0	0	0	7	0	703.3687	Q7L2E3	Q7L2E3	304	310	DHX30	Putative ATP-dependent RNA helicase DHX30	yes	yes	2	0.0032684	126.05	1	2001000	2409800	2507800	2179900
AAALATVNAWAEQTGMK	IPIITVLGDSKNNVRAAALATVNAWAEQTG	ALATVNAWAEQTGMKEWLEGEDLSEELKKE	R	A	A	M	K	E	6	0	1	0	0	1	1	1	0	0	1	1	1	0	0	0	2	1	0	1	0	0	17	0	1731.8614	Q14008	Q14008	959	975	CKAP5	Cytoskeleton-associated protein 5	yes	yes	2	1.58E-19	200.13	1	0	0	0	0
AAALDPAWPEPR	KYEESYGEALEGFSRAAALDPAWPEPRQRE	FSRAAALDPAWPEPRQREQQLLEFLDRLTS	R	A	A	P	R	Q	4	1	0	1	0	0	1	0	0	0	1	0	0	0	3	0	0	1	0	0	0	0	12	0	1292.6513	Q8N0Z6	Q8N0Z6	250	261	TTC5	Tetratricopeptide repeat protein 5	yes	yes	3	2.12E-05	110.08	1	60696	87633	76608	61938
AAALEAMK	CIQLEPTFIKGYTRKAAALEAMKDYTKAMD	IKGYTRKAAALEAMKDYTKAMDVYQKALDL	K	A	A	M	K	D	4	0	0	0	0	0	1	0	0	0	1	1	1	0	0	0	0	0	0	0	0	0	8	0	803.42112	P31948	P31948	435	442	STIP1	Stress-induced-phosphoprotein 1	yes	yes	2;3	9.22E-06	146.35	3	10932000	13313000	13448000	11803000
AAALEAMKDYTK	CIQLEPTFIKGYTRKAAALEAMKDYTKAMD	TRKAAALEAMKDYTKAMDVYQKALDLDSSC	K	A	A	T	K	A	4	0	0	1	0	0	1	0	0	0	1	2	1	0	0	0	1	0	1	0	0	0	12	1	1310.654	P31948	P31948	435	446	STIP1	Stress-induced-phosphoprotein 1	yes	yes	3	0.0049368	84.753	1	4378000	1345300	1964200	4170800
AAALEFLNRFEEAK	TVDLKPDWGKGYSRKAAALEFLNRFEEAKR	KAAALEFLNRFEEAKRTYEEGLKHEANNPQ	K	A	A	A	K	R	4	1	1	0	0	0	3	0	0	0	2	1	0	2	0	0	0	0	0	0	0	0	14	1	1607.8308	P31948	P31948	79	92	STIP1	Stress-induced-phosphoprotein 1	yes	yes	3	1.13E-05	134.14	3	5213200	8228000	7549900	6655900
AAALEFLNRFEEAKR	TVDLKPDWGKGYSRKAAALEFLNRFEEAKR	AAALEFLNRFEEAKRTYEEGLKHEANNPQL	K	A	A	K	R	T	4	2	1	0	0	0	3	0	0	0	2	1	0	2	0	0	0	0	0	0	0	0	15	2	1763.9319	P31948	P31948	79	93	STIP1	Stress-induced-phosphoprotein 1	yes	yes	4	1.1E-13	149.3	2	8458100	4310100	5050000	7982100
AAALQYPSPSAAQDMVER	NLLCDLLRGIVATTKAAALQYPSPSAAQDM	LQYPSPSAAQDMVERVKELGHSTQQFRRVL	K	A	A	E	R	V	5	1	0	1	0	2	1	0	0	0	1	0	1	0	2	2	0	0	1	1	0	0	18	0	1903.9098	P56945	P56945	832	849	BCAR1	Breast cancer anti-estrogen resistance protein 1	yes	yes	3	1.16E-06	140.46	2	156230	117180	142030	115200
AAAMAAAAAETSQR	VATSLPTYDEAEKAKAAAMAAAAAETSQRI	KAAAMAAAAAETSQRIQEEECPPRDDFSDA	K	A	A	Q	R	I	8	1	0	0	0	1	1	0	0	0	0	0	1	0	0	1	1	0	0	0	0	0	14	0	1318.6299	Q9NV92	Q9NV92	194	207	NDFIP2	NEDD4 family-interacting protein 2	yes	yes	3	0.0063333	55.335	1	0	0	0	0
AAAMANNLQK	GVPIIVQASQAEKNRAAAMANNLQKGSAGP	AEKNRAAAMANNLQKGSAGPMRLYVGSLHF	R	A	A	Q	K	G	4	0	2	0	0	1	0	0	0	0	1	1	1	0	0	0	0	0	0	0	0	0	10	0	1030.523	Q14498	Q14498	235	244	RBM39	RNA-binding protein 39	yes	yes	3	0.00063466	110.87	1	3390000	3510900	3482700	3544600
AAAMDVDTPSGTNSGAGK	______________________________	MDVDTPSGTNSGAGKKRFEVKKWNAVALWA	M	A	A	G	K	K	4	0	1	2	0	0	0	3	0	0	0	1	1	0	1	2	2	0	0	1	0	0	18	0	1648.7363	P62877	P62877	2	19	RBX1	E3 ubiquitin-protein ligase RBX1;E3 ubiquitin-protein ligase RBX1, N-terminally processed	yes	yes	2;3	7.76E-78	209.19	4	407640	427670	425520	373270
AAAMDVDTPSGTNSGAGKK	______________________________	DVDTPSGTNSGAGKKRFEVKKWNAVALWAW	M	A	A	K	K	R	4	0	1	2	0	0	0	3	0	0	0	2	1	0	1	2	2	0	0	1	0	0	19	1	1776.8312	P62877	P62877	2	20	RBX1	E3 ubiquitin-protein ligase RBX1;E3 ubiquitin-protein ligase RBX1, N-terminally processed	yes	yes	3	1.62E-07	95.094	1	778950	922640	948430	726260
AAAMDVDTPSGTNSGAGKKR	______________________________	VDTPSGTNSGAGKKRFEVKKWNAVALWAWD	M	A	A	K	R	F	4	1	1	2	0	0	0	3	0	0	0	2	1	0	1	2	2	0	0	1	0	0	20	2	1932.9323	P62877	P62877	2	21	RBX1	E3 ubiquitin-protein ligase RBX1;E3 ubiquitin-protein ligase RBX1, N-terminally processed	yes	yes	3	1.22E-05	77.08	1	55719	53997	73925	54875
AAAMLPTVGEGYGYGPESELSQASAATR	TTSSYYGRDRSPLRRAAAMLPTVGEGYGYG	YGPESELSQASAATRNSLYDMARYEREQYV	R	A	A	T	R	N	6	1	0	0	0	1	3	4	0	0	2	0	1	0	2	3	2	0	2	1	0	0	28	0	2783.3072	Q9BQ04	Q9BQ04	309	336	RBM4B	RNA-binding protein 4B	yes	yes	3	4.98E-60	242.67	1	93509	127920	158930	85583
AAAMTPPEEELK	HAGRIIHKLFVNAQRAAAMTPPEEELKRMG	AQRAAAMTPPEEELKRMGSPEERRQNSVSD	R	A	A	L	K	R	3	0	0	0	0	0	3	0	0	0	1	1	1	0	2	0	1	0	0	0	0	0	12	0	1285.6224	Q15042	Q15042	904	915	RAB3GAP1	Rab3 GTPase-activating protein catalytic subunit	yes	yes	3	0.059094	57.175	1	158240	168410	183550	169700
AAAMTPPEEELKR	HAGRIIHKLFVNAQRAAAMTPPEEELKRMG	QRAAAMTPPEEELKRMGSPEERRQNSVSDF	R	A	A	K	R	M	3	1	0	0	0	0	3	0	0	0	1	1	1	0	2	0	1	0	0	0	0	0	13	1	1441.7235	Q15042	Q15042	904	916	RAB3GAP1	Rab3 GTPase-activating protein catalytic subunit	yes	yes	3	0.0021871	88.087	1	296290	147570	172780	320500
AAAMVPGR	______________________________	______________________________	M	A	A	G	R	S	3	1	0	0	0	0	0	1	0	0	0	0	1	0	1	0	0	0	0	1	0	0	8	0	771.40614	O43598	O43598	2	9	DNPH1	2-deoxynucleoside 5-phosphate N-hydrolase 1	yes	yes	2	4.34E-06	92.319	2	89853	101460	114980	109030
AAAMVPGRSESWER	______________________________	MAAAMVPGRSESWERGEPGRPALYFCGSIR	M	A	A	E	R	G	3	2	0	0	0	0	2	1	0	0	0	0	1	0	1	2	0	1	0	1	0	0	14	1	1545.7358	O43598	O43598	2	15	DNPH1	2-deoxynucleoside 5-phosphate N-hydrolase 1	yes	yes	2	1.68E-13	104.14	1	116710	126120	172240	149110
AAANEQLTR	DQKRLKQAKELDRERAAANEQLTRAILRER	ELDRERAAANEQLTRAILRERICSEEERAK	R	A	A	T	R	A	3	1	1	0	0	1	1	0	0	0	1	0	0	0	0	0	1	0	0	0	0	0	9	0	972.49886	Q9NX63	Q9NX63	96	104	CHCHD3	MICOS complex subunit MIC19	yes	yes	2	2.55E-06	182.98	1	1023300	922940	977830	834060
AAANFFSASCVPCADQSSFPK	KLYKELPDPQESIQRAAANFFSASCVPCAD	SASCVPCADQSSFPKLCQLCAGKGTDKCAC	R	A	A	P	K	L	5	0	1	1	2	1	0	0	0	0	0	1	0	3	2	4	0	0	0	1	0	0	21	0	2260.9881	CON__Q0IIK2;CON__Q29443	CON__Q0IIK2	167	187			yes	no	2;3;4	1.42E-10	193.06	7	5071100	5858100	5563800	10938000
AAAPALK	______________________________	______________________________	M	A	A	L	K	H	4	0	0	0	0	0	0	0	0	0	1	1	0	0	1	0	0	0	0	0	0	0	7	0	640.39081	Q9NTJ4	Q9NTJ4	2	8	MAN2C1	Alpha-mannosidase 2C1	no	no		1	NaN		0	0	0	0
AAAPAPEEEMDECEQALAAEPK	EEKQKPQAERKEEKKAAAPAPEEEMDECEQ	EEMDECEQALAAEPKAKDPFAHLPKSTFVL	K	A	A	P	K	A	7	0	0	1	1	1	6	0	0	0	1	1	1	0	3	0	0	0	0	0	0	0	22	0	2356.0199	P26641	P26641	254	275	EEF1G	Elongation factor 1-gamma	yes	yes	3;4	5.72E-09	135.81	9	924500	1070200	1226300	1131900
AAAPAPVSEAVCR	KEKPSKPTEKTEESKAAAPAPVSEAVCRTS	SKAAAPAPVSEAVCRTSMCSIQSAPPEPAT	K	A	A	C	R	T	5	1	0	0	1	0	1	0	0	0	0	0	0	0	2	1	0	0	0	2	0	0	13	0	1297.6449	P20810	P20810	397	409	CAST	Calpastatin	yes	yes	2	7.81E-18	261.03	2	2623000	3070600	2931900	2793500
AAAPGTLEPDAAAATPAAPSPASLPLAPGCALR	PSHWGLAAGGGGGERAAAPGTLEPDAAAAT	PSPASLPLAPGCALRLCPLSFGEGVEFDPL	R	A	A	L	R	L	12	1	0	1	1	0	1	2	0	0	4	0	0	0	7	2	2	0	0	0	0	0	33	0	3052.5652	Q8N5W9	Q8N5W9	52	84	FAM101B	Filamin-interacting protein FAM101B	yes	yes	3	7.28E-36	206.88	1	60299	50275	54462	55896
AAAPGVEDEPLLR	TARRIFQEPTEPKTKAAAPGVEDEPLLREN	TKAAAPGVEDEPLLRENPRRFVIFPIEYHD	K	A	A	L	R	E	3	1	0	1	0	0	2	1	0	0	2	0	0	0	2	0	0	0	0	1	0	0	13	0	1336.6987	P31350	P31350	62	74	RRM2	Ribonucleoside-diphosphate reductase subunit M2	yes	yes	3	4.95E-09	122.42	1	239330	186390	179820	160860
AAAPGVEDEPLLRENPR	TARRIFQEPTEPKTKAAAPGVEDEPLLREN	APGVEDEPLLRENPRRFVIFPIEYHDIWQM	K	A	A	P	R	R	3	2	1	1	0	0	3	1	0	0	2	0	0	0	3	0	0	0	0	1	0	0	17	1	1832.9381	P31350	P31350	62	78	RRM2	Ribonucleoside-diphosphate reductase subunit M2	yes	yes	3	2.87E-48	181.81	1	337440	262300	261700	163510
AAAPGVEDEPLLRENPRR	TARRIFQEPTEPKTKAAAPGVEDEPLLREN	PGVEDEPLLRENPRRFVIFPIEYHDIWQMY	K	A	A	R	R	F	3	3	1	1	0	0	3	1	0	0	2	0	0	0	3	0	0	0	0	1	0	0	18	2	1989.0392	P31350	P31350	62	79	RRM2	Ribonucleoside-diphosphate reductase subunit M2	yes	yes	4	3.44E-21	197.49	1	225250	191010	203210	123150
AAAPQAWAGPMEEPPQAQAPPR	ETQEPSPILDSEETRAAAPQAWAGPMEEPP	AGPMEEPPQAQAPPRGPGSPAEDLMFMESA	R	A	A	P	R	G	7	1	0	0	0	3	2	1	0	0	0	0	1	0	6	0	0	1	0	0	0	0	22	0	2270.0902	Q16643	Q16643	391	412	DBN1	Drebrin	yes	yes	3	1.43E-18	178.43	1	30656	36246	42931	40093
AAAPRPPVSAASGRPQDDTDSSR	ENLAGKPALQIPSSRAAAPRPPVSAASGRP	SAASGRPQDDTDSSRASLPELPRMQRPSLP	R	A	A	S	R	A	5	3	0	3	0	1	0	1	0	0	0	0	0	0	4	4	1	0	0	1	0	0	23	2	2308.1156	Q8TF74	Q8TF74	120	142	WIPF2	WAS/WASL-interacting protein family member 2	yes	yes	4	7.37E-14	162.71	2	339940	385200	402030	345460
AAAQCYIDLIIK	AGTLVTLSSAPTAIKAAAQCYIDLIIKESD	AIKAAAQCYIDLIIKESDNNVKLIVLDRLI	K	A	A	I	K	E	3	0	0	1	1	1	0	0	0	3	1	1	0	0	0	0	0	0	1	0	0	0	12	0	1377.7326	P53618	P53618	280	291	COPB1	Coatomer subunit beta	yes	yes	2	3.79E-14	221.5	2	1598900	2252600	2277400	1968500
AAAQEQYSAAVAR	MVIDGVTYPGNIKEKAAAQEQYSAAVARGE	EKAAAQEQYSAAVARGESAGLVRATGRKTE	K	A	A	A	R	G	6	1	0	0	0	2	1	0	0	0	0	0	0	0	0	1	0	0	1	1	0	0	13	0	1334.6579	CON__Q3T052	CON__Q3T052	100	112			yes	yes	2	4.55E-15	224.09	2	3955700	4557300	4218900	8443300
AAAQEQYSAAVARGESAGLVR	MVIDGVTYPGNIKEKAAAQEQYSAAVARGE	YSAAVARGESAGLVRATGRKTEQFQVSVSV	K	A	A	V	R	A	7	2	0	0	0	2	2	2	0	0	1	0	0	0	0	2	0	0	1	2	0	0	21	1	2104.0661	CON__Q3T052	CON__Q3T052	100	120			yes	yes	3	5.47E-39	220.86	2	425780	676860	664660	1240200
AAAQMEK	RDKRQLLDPPGDLSRAAAQMEKQGDGFRAL	DPPGDLSRAAAQMEKQGDGFRALAGLAFCD	R	A	A	E	K	Q	3	0	0	0	0	1	1	0	0	0	0	1	1	0	0	0	0	0	0	0	0	0	7	0	747.35852	Q8TCY9	Q8TCY9	848	854	URGCP	Up-regulator of cell proliferation	yes	yes	2	0.018407	89.298	1	501290	404000	443280	417060
AAAQQLGEVVK	LFILLDTGTTPVTRKAAAQQLGEVVKLHPH	VTRKAAAQQLGEVVKLHPHELNNLLSKVLI	K	A	A	V	K	L	3	0	0	0	0	2	1	1	0	0	1	1	0	0	0	0	0	0	0	2	0	0	11	0	1112.619	O14981	O14981	24	34	BTAF1	TATA-binding protein-associated factor 172	yes	yes	2	2.06E-09	180.07	1	228750	259120	295010	361340
AAAQYYLGNFR	KCADPDLNAVLYTNRAAAQYYLGNFRSALN	YTNRAAAQYYLGNFRSALNDVTAARKLKPC	R	A	A	F	R	S	3	1	1	0	0	1	0	1	0	0	1	0	0	1	0	0	0	0	2	0	0	0	11	0	1272.6251	O95801	O95801	124	134	TTC4	Tetratricopeptide repeat protein 4	yes	yes	2	1.28E-23	230.09	1	523950	499570	501380	479010
AAASAALELPLGPAPVSVAPQAEAEAR	SSPNAAVPEAIPTPRAAASAALELPLGPAP	PAPVSVAPQAEAEARSTPGPAGSRLGPETF	R	A	A	A	R	S	10	1	0	0	0	1	3	1	0	0	3	0	0	0	4	2	0	0	0	2	0	0	27	0	2556.3548	P57086	P57086	66	92	SCAND1	SCAN domain-containing protein 1	yes	yes	3	6.26E-26	186.82	1	98413	64355	60229	77193
AAASAELNAALEELAAR	AAHHYAATLCALEVRAAASAELNAALEELA	ASAELNAALEELAARCAALREVHCFCVVSH	R	A	A	A	R	C	8	1	1	0	0	0	3	0	0	0	3	0	0	0	0	1	0	0	0	0	0	0	17	0	1669.8635	Q96CD0	Q96CD0	310	326	FBXL8	F-box/LRR-repeat protein 8	yes	yes	3	3.06E-06	137.61	1	36728	52721	47351	42313
AAASGNENIQPPPLAYK	SLFQSLRACRNQVAKAAASGNENIQPPPLA	ASGNENIQPPPLAYKKWGLQDIDTIIDHAS	K	A	A	Y	K	K	4	0	2	0	0	1	1	1	0	1	1	1	0	0	3	1	0	0	1	0	0	0	17	0	1739.8842	Q9H2M9	Q9H2M9	238	254	RAB3GAP2	Rab3 GTPase-activating protein non-catalytic subunit	yes	yes	3	0.0002128	113.59	1	286160	329770	325140	343370
AAASGSVLQR	______________________________	______________________________	M	A	A	Q	R	C	3	1	0	0	0	1	0	1	0	0	1	0	0	0	0	2	0	0	0	1	0	0	10	0	958.51959	Q5VWZ2	Q5VWZ2	2	11	LYPLAL1	Lysophospholipase-like protein 1	yes	yes	2	6.61E-08	126.62	1	129780	213910	209530	176300
AAASGYTDLREK	______________________________	______________________________	M	A	A	E	K	L	3	1	0	1	0	0	1	1	0	0	1	1	0	0	0	1	1	0	1	0	0	0	12	1	1280.6361	Q6P6C2	Q6P6C2	2	13	ALKBH5	RNA demethylase ALKBH5	yes	yes	3	2.28E-06	90.793	1	187120	187770	219990	184190
AAASQGAEK	ESKKGSSPKPKSCIKAAASQGAEKTVSEVS	PKSCIKAAASQGAEKTVSEVSEQPKETSMT	K	A	A	E	K	T	4	0	0	0	0	1	1	1	0	0	0	1	0	0	0	1	0	0	0	0	0	0	9	0	831.40865	Q9UKJ3	Q9UKJ3	448	456	GPATCH8	G patch domain-containing protein 8	yes	yes	2	0.0013006	114.51	1	765080	788690	929770	847720
AAASTDYYK	ICENNRYGMGTSVERAAASTDYYKRGDFIP	GTSVERAAASTDYYKRGDFIPGLRVDGMDI	R	A	A	Y	K	R	3	0	0	1	0	0	0	0	0	0	0	1	0	0	0	1	1	0	2	0	0	0	9	0	988.45018	P08559	P08559	236	244	PDHA1	Pyruvate dehydrogenase E1 component subunit alpha, somatic form, mitochondrial	yes	yes	2;3	6.05E-05	171.73	2	2896900	3623500	3851700	2939400
AAASTDYYKR	ICENNRYGMGTSVERAAASTDYYKRGDFIP	TSVERAAASTDYYKRGDFIPGLRVDGMDIL	R	A	A	K	R	G	3	1	0	1	0	0	0	0	0	0	0	1	0	0	0	1	1	0	2	0	0	0	10	1	1144.5513	P08559	P08559	236	245	PDHA1	Pyruvate dehydrogenase E1 component subunit alpha, somatic form, mitochondrial	yes	yes	3	2.55E-11	178.84	2	2024100	1254400	1366700	2460200
AAATADPGAGNPQPGDSSGGGAGGGLPSPGEQELSR	______________________________	AGGGLPSPGEQELSRRLQRLYPAVNQQETP	M	A	A	S	R	R	6	1	1	2	0	2	2	10	0	0	2	0	0	0	5	4	1	0	0	0	0	0	36	0	3189.4559	Q6VN20	Q6VN20	2	37	RANBP10	Ran-binding protein 10	yes	yes	3	1.65E-15	108.6	1	14684	18554	15297	19365
AAATADPGAGNPQPGDSSGGGAGGGLPSPGEQELSRR	______________________________	GGGLPSPGEQELSRRLQRLYPAVNQQETPL	M	A	A	R	R	L	6	2	1	2	0	2	2	10	0	0	2	0	0	0	5	4	1	0	0	0	0	0	37	1	3345.557	Q6VN20	Q6VN20	2	38	RANBP10	Ran-binding protein 10	yes	yes	3	2.02E-142	223.86	2	0	0	0	0
AAATAEEPDPK	KLAGDMKSKVVVTEKAAATAEEPDPKGIPE	VTEKAAATAEEPDPKGIPEFWFTIFRNVDM	K	A	A	P	K	G	4	0	0	1	0	0	2	0	0	0	0	1	0	0	2	0	1	0	0	0	0	0	11	0	1098.5193	Q99733	Q99733	147	157	NAP1L4	Nucleosome assembly protein 1-like 4	yes	yes	2;3	1.86E-17	218.94	2	766090	840640	897060	767010
AAATDHRQELIECVANSDEQLGEMFLEEK	FGQIVRYGEIPAELRAAATDHRQELIECVA	ANSDEQLGEMFLEEKIPSISDLKLAIRRAT	R	A	A	E	K	I	4	1	1	2	1	2	6	1	1	1	3	1	1	1	0	1	1	0	0	1	0	0	29	1	3332.5289	Q96RP9	Q96RP9	244	272	GFM1	Elongation factor G, mitochondrial	yes	yes	5	1.91E-18	169.7	1	91601	103240	104170	90173
AAATDVTQK	FAEKLPNTELVKEFKAAATDVTQKCTDESW	LVKEFKAAATDVTQKCTDESWEYLQAVSNQ	K	A	A	Q	K	C	3	0	0	1	0	1	0	0	0	0	0	1	0	0	0	0	2	0	0	1	0	0	9	0	903.46616	CON__Q2KIH2	CON__Q2KIH2	191	199			yes	yes	2	6.02E-05	155.07	2	244520	313940	273910	670570
AAATGAVAASAASGQAEGK	______________________________	GAVAASAASGQAEGKKITDLRVIDLKSELK	M	A	A	G	K	K	9	0	0	0	0	1	1	3	0	0	0	1	0	0	0	2	1	0	0	1	0	0	19	0	1587.7853	Q9NWH9	Q9NWH9	2	20	SLTM	SAFB-like transcription modulator	yes	yes	2	1.62E-62	164.68	1	76841	91625	92940	87034
AAATGAVAASAASGQAEGKK	______________________________	AVAASAASGQAEGKKITDLRVIDLKSELKR	M	A	A	K	K	I	9	0	0	0	0	1	1	3	0	0	0	2	0	0	0	2	1	0	0	1	0	0	20	1	1715.8802	Q9NWH9	Q9NWH9	2	21	SLTM	SAFB-like transcription modulator	yes	yes	3	9.76E-29	94.856	2	381160	321190	393160	411550
AAATGDPGLSK	______________________________	______________________________	M	A	A	S	K	L	3	0	0	1	0	0	0	2	0	0	1	1	0	0	1	1	1	0	0	0	0	0	11	0	986.50327	O95352	O95352	2	12	ATG7	Ubiquitin-like modifier-activating enzyme ATG7	yes	yes	2	1.04E-05	64.841	1	418250	352560	422110	416660
AAATGLPEGPAVPVPSR	LSDKSENGEAYQRKKAAATGLPEGPAVPVP	ATGLPEGPAVPVPSRGNLAQPGGSSWRRIA	K	A	A	S	R	G	4	1	0	0	0	0	1	2	0	0	1	0	0	0	4	1	1	0	0	2	0	0	17	0	1588.8573	Q8N1S5	Q8N1S5	164	180	SLC39A11	Zinc transporter ZIP11	yes	yes	2;3	4.93E-07	158.58	2	149050	177890	200870	176040
AAATGPSFWLGNETLK	______________________________	AATGPSFWLGNETLKVPLALFALNRQRLCE	M	A	A	L	K	V	3	0	1	0	0	0	1	2	0	0	2	1	0	1	1	1	2	1	0	0	0	0	16	0	1661.8413	P12955	P12955	2	17	PEPD	Xaa-Pro dipeptidase	yes	yes	2	5.38E-68	202.16	2	990130	1335000	1478500	1165300
AAATIDSLASR	EKIIKQAKHIFLRSRAAATIDSLASRIEDP	LRSRAAATIDSLASRIEDPQIQAHWSNIND	R	A	A	S	R	I	4	1	0	1	0	0	0	0	0	1	1	0	0	0	0	2	1	0	0	0	0	0	11	0	1074.5669	Q9NVC6	Q9NVC6	444	454	MED17	Mediator of RNA polymerase II transcription subunit 17	yes	yes	2	6.54E-08	160.53	1	513530	499080	508620	535550
AAATLTSK	______________________________	______________________________	M	A	A	S	K	L	3	0	0	0	0	0	0	0	0	0	1	1	0	0	0	1	2	0	0	0	0	0	8	0	761.42832	Q9UDW1	Q9UDW1	2	9	UQCR10	Cytochrome b-c1 complex subunit 9	yes	yes	2	0.0009144	131.06	1	4908400	5370500	5418900	5057300
AAATPAKK	VATPAKKAAVTPGKKAAATPAKKTVTPAKA	AVTPGKKAAATPAKKTVTPAKAVTTPGKKG	K	A	A	K	K	T	4	0	0	0	0	0	0	0	0	0	0	2	0	0	1	0	1	0	0	0	0	0	8	1	756.44939	P19338	P19338	89	96	NCL	Nucleolin	yes	yes	3	0.015621	66.692	1	0	0	0	0
AAATQPDAK	QINLSNIRAGNLARRAAATQPDAKDTPDEP	GNLARRAAATQPDAKDTPDEPWAFPAREFL	R	A	A	A	K	D	4	0	0	1	0	1	0	0	0	0	0	1	0	0	1	0	1	0	0	0	0	0	9	0	871.43995	Q7KZF4	Q7KZF4	63	71	SND1	Staphylococcal nuclease domain-containing protein 1	yes	yes	3	0.016685	74.464	1	296950	344230	368410	295260
AAATQPDAKDTPDEPWAFPAR	QINLSNIRAGNLARRAAATQPDAKDTPDEP	DAKDTPDEPWAFPAREFLRKKLIGKEVCFT	R	A	A	A	R	E	6	1	0	3	0	1	1	0	0	0	0	1	0	1	4	0	2	1	0	0	0	0	21	1	2254.0655	Q7KZF4	Q7KZF4	63	83	SND1	Staphylococcal nuclease domain-containing protein 1	yes	yes	3	9.27E-63	246.22	1	379040	373070	436060	410340
AAATQPDAKDTPDEPWAFPAREFLR	QINLSNIRAGNLARRAAATQPDAKDTPDEP	TPDEPWAFPAREFLRKKLIGKEVCFTIENK	R	A	A	L	R	K	6	2	0	3	0	1	2	0	0	0	1	1	0	2	4	0	2	1	0	0	0	0	25	2	2799.3616	Q7KZF4	Q7KZF4	63	87	SND1	Staphylococcal nuclease domain-containing protein 1	yes	yes	4	1.81E-98	282.35	2	305000	431990	421440	459290
AAATSAK	SSGEEVVIPQKKGKKAAATSAKKVVVSPTK	IPQKKGKKAAATSAKKVVVSPTKKVAVATP	K	A	A	A	K	K	4	0	0	0	0	0	0	0	0	0	0	1	0	0	0	1	1	0	0	0	0	0	7	0	618.33369	P19338	P19338	56	62	NCL	Nucleolin	yes	yes	2	0.0048398	117.93	1	668480	683120	702530	663450
AAATSAKK	SSGEEVVIPQKKGKKAAATSAKKVVVSPTK	PQKKGKKAAATSAKKVVVSPTKKVAVATPA	K	A	A	K	K	V	4	0	0	0	0	0	0	0	0	0	0	2	0	0	0	1	1	0	0	0	0	0	8	1	746.42865	P19338	P19338	56	63	NCL	Nucleolin	yes	yes	3	0.0029585	98.033	1	169370	172870	231550	207700
AAAVAAAGAGEPQSPDELLPK	______________________________	AGAGEPQSPDELLPKGDAEKPEEELEEDDD	M	A	A	P	K	G	7	0	0	1	0	1	2	2	0	0	2	1	0	0	3	1	0	0	0	1	0	0	21	0	1962.0058	Q9NS69	Q9NS69	2	22	TOMM22	Mitochondrial import receptor subunit TOM22 homolog	no	no		1	NaN		0	0	0	0
AAAVAAPLAAGGEEAAATTSVPGSPGLPGRR	______________________________	ATTSVPGSPGLPGRRSAERALEEAVATGTL	M	A	A	R	R	S	10	2	0	0	0	0	2	5	0	0	2	0	0	0	4	2	2	0	0	2	0	0	31	1	2772.4519	O75427	O75427	2	32	LRCH4	Leucine-rich repeat and calponin homology domain-containing protein 4	yes	yes	3	2.19E-06	87.543	1	117200	204230	208650	135740
AAAVADK	SEEESLVPLQKGLEKAAAVADKRKSGSQDF	PLQKGLEKAAAVADKRKSGSQDFPQCNTIE	K	A	A	D	K	R	4	0	0	1	0	0	0	0	0	0	0	1	0	0	0	0	0	0	0	1	0	0	7	0	644.34934	P28290;O75528	P28290	582	588	SSFA2;TADA3	Sperm-specific antigen 2;Transcriptional adapter 3	no	no	2	0.0074716	105.12	2	2104300	2322800	2431600	2203900
AAAVAMETDDAGNRLR	______________________________	AAVAMETDDAGNRLRFQLELEFVQCLANPN	M	A	A	L	R	F	5	2	1	2	0	0	1	1	0	0	1	0	1	0	0	0	1	0	0	1	0	0	16	1	1659.7999	Q9Y3C7	Q9Y3C7	2	17	MED31	Mediator of RNA polymerase II transcription subunit 31	yes	yes	2	1.31E-27	181.68	1	159200	249370	245170	202590
AAAVAVAAASR	______________________________	______________________________	M	A	A	S	R	R	7	1	0	0	0	0	0	0	0	0	0	0	0	0	0	1	0	0	0	2	0	0	11	0	956.54033	Q7Z5L9	Q7Z5L9	2	12	IRF2BP2	Interferon regulatory factor 2-binding protein 2	yes	yes	2	5.44E-24	139.98	1	25486	23931	25876	18884
AAAVGTANK	NFENHSGKLGATAEKAAAVGTANKSTVEGI	GATAEKAAAVGTANKSTVEGIQASVKTARE	K	A	A	N	K	S	4	0	1	0	0	0	0	1	0	0	0	1	0	0	0	0	1	0	0	1	0	0	9	0	801.43447	P18206	P18206	647	655	VCL	Vinculin	yes	yes	2	6.76E-07	151.5	3	858140	935710	945060	847540
AAAVLPVLDLAQR	KRIEAIVKNYPEGHKAAAVLPVLDLAQRQN	HKAAAVLPVLDLAQRQNGWLPISAMNKVAE	K	A	A	Q	R	Q	4	1	0	1	0	1	0	0	0	0	3	0	0	0	1	0	0	0	0	2	0	0	13	0	1335.7874	P19404	P19404	76	88	NDUFV2	NADH dehydrogenase [ubiquinone] flavoprotein 2, mitochondrial	yes	yes	2;3	8.63E-06	134.59	3	9820400	10443000	10662000	11077000
AAAVLSGPSAGSAAGVPGGTGGLSAVSSGPR	______________________________	PGGTGGLSAVSSGPRLRLLLLESVSGLLQP	M	A	A	P	R	L	7	1	0	0	0	0	0	8	0	0	2	0	0	0	3	6	1	0	0	3	0	0	31	0	2565.3147	Q8IZL8	Q8IZL8	2	32	PELP1	Proline-, glutamic acid- and leucine-rich protein 1	yes	yes	3	8.08E-47	135.41	2	107820	126040	92449	113380
AAAVPQRAWTVEQLR	______________________________	AAAVPQRAWTVEQLRSEQLPKKDIIKFLQE	M	A	A	L	R	S	4	2	0	0	0	2	1	0	0	0	1	0	0	0	1	0	1	1	0	2	0	0	15	1	1694.9216	Q00688	Q00688	2	16	FKBP3	Peptidyl-prolyl cis-trans isomerase FKBP3	yes	yes	2	2.27E-27	125.23	1	33612	49171	45959	52364
AAAVPVEFQEHHLSEVQNMASEEK	GVGPELMHAVKEVFKAAAVPVEFQEHHLSE	EHHLSEVQNMASEEKLEQVLSSMKENKVAI	K	A	A	E	K	L	4	0	1	0	0	2	5	0	2	0	1	1	1	1	1	2	0	0	0	3	0	0	24	0	2679.2599	O43837	O43837	73	96	IDH3B	Isocitrate dehydrogenase [NAD] subunit beta, mitochondrial	yes	yes	4;5	1.63E-19	168.14	2	885460	1271500	1331300	957650
AAAVSSVVR	______________________________	______________________________	M	A	A	V	R	R	3	1	0	0	0	0	0	0	0	0	0	0	0	0	0	2	0	0	0	3	0	0	9	0	858.49232	A6NDU8	A6NDU8	2	10	C5orf51	UPF0600 protein C5orf51	yes	yes	2	6.25E-08	119.29	1	0	0	0	0
AAAWGSSLTAATQR	______________________________	MAAAWGSSLTAATQRAVTPWPRGRLLTASL	M	A	A	Q	R	A	5	1	0	0	0	1	0	1	0	0	1	0	0	0	0	2	2	1	0	0	0	0	14	0	1389.7001	Q86U28	Q86U28	2	15	ISCA2	Iron-sulfur cluster assembly 2 homolog, mitochondrial	yes	yes	2	4.84E-23	162	1	106210	86525	106310	107080
AAAYLDPNLNHTPNSSTK	______________________________	YLDPNLNHTPNSSTKTHLGTGMERSPGAME	M	A	A	T	K	T	3	0	3	1	0	0	0	0	1	0	2	1	0	0	2	2	2	0	1	0	0	0	18	0	1912.9279	Q05397	Q05397	2	19	PTK2	Focal adhesion kinase 1	yes	yes	3	0.004048	54.355	1	632050	585420	696370	590080
AAAYSAQVQPVDGATR	AQMEAEWREALRALRAAAYSAQVQPVDGAT	AAYSAQVQPVDGATRKKSQRVCRPRSIWRA	R	A	A	T	R	K	5	1	0	1	0	2	0	1	0	0	0	0	0	0	1	1	1	0	1	2	0	0	16	0	1603.7954	Q9H7E9	Q9H7E9	183	198	C8orf33	UPF0488 protein C8orf33	yes	yes	3	5E-09	159.18	1	337810	329310	320620	269600
AACALLNSGGGVIR	LQKIQRDQEKERVMRAACALLNSGGGVIRM	RAACALLNSGGGVIRMAKKVEHPVEMGLDL	R	A	A	I	R	M	3	1	1	0	1	0	0	3	0	1	2	0	0	0	0	1	0	0	0	1	0	0	14	0	1357.7136	Q7Z7L1	Q7Z7L1	49	62	SLFN11	Schlafen family member 11	yes	yes	2	1.6E-19	191.33	1	341160	377140	374430	299780
AACASASINV	LPVSCAWESGMKRHRAACASASINV_____	MKRHRAACASASINV_______________	R	A	A	N	V	-	4	0	1	0	1	0	0	0	0	1	0	0	0	0	0	2	0	0	0	1	0	0	10	0	962.44913	P11926	P11926	452	461	ODC1	Ornithine decarboxylase	yes	yes	2	0.0015506	108.24	1	278810	325950	321210	296520
AACDLVR	IRRDLEGSDIDTRRRAACDLVRGLCKFFEG	SDIDTRRRAACDLVRGLCKFFEGPVTGIFS	R	A	A	V	R	G	2	1	0	1	1	0	0	0	0	0	1	0	0	0	0	0	0	0	0	1	0	0	7	0	803.39597	P55060	P55060	385	391	CSE1L	Exportin-2	yes	yes	2	0.0052133	116.11	2	2310700	2330300	2347200	2010100
AACEQLHQQQQQQQEETAAATLLLQGEEEGEED	SEEMKKIQEKQREKRAACEQLHQQQQQQQE	AATLLLQGEEEGEED_______________	R	A	A	E	D	-	5	0	0	1	1	9	8	2	1	0	4	0	0	0	0	0	2	0	0	0	0	0	33	0	3738.6551	Q00577	Q00577	290	322	PURA	Transcriptional activator protein Pur-alpha	yes	yes	3;4	8.86E-36	205.32	2	70898	58550	64103	86530
AACEQQAVALTLQEDR	RFGLSAAEDITPRFRAACEQQAVALTLQED	ACEQQAVALTLQEDRASLTLSGGPSALAFD	R	A	A	D	R	A	4	1	0	1	1	3	2	0	0	0	2	0	0	0	0	0	1	0	0	1	0	0	16	0	1801.8629	Q9BUH6	Q9BUH6	78	93	C9orf142	Protein PAXX	yes	yes	3	9.36E-48	195.6	2	165550	188200	205290	180340
AACFAIQK	IPAYSKRGDIVFVDRAACFAIQKGLQASRS	DIVFVDRAACFAIQKGLQASRSDIKLFKHN	R	A	A	Q	K	G	3	0	0	0	1	1	0	0	0	1	0	1	0	1	0	0	0	0	0	0	0	0	8	0	907.45857	O15269	O15269	190	197	SPTLC1	Serine palmitoyltransferase 1	yes	yes	2	0.00047583	159.14	2	4180100	3688900	3936100	3616800
AACLCFR	PNQTRTYDREGFKKRAACLCFRSEQEDEVL	DREGFKKRAACLCFRSEQEDEVLLVSSSRY	R	A	A	F	R	S	2	1	0	0	2	0	0	0	0	0	1	0	0	1	0	0	0	0	0	0	0	0	7	0	896.39968	Q96G61;Q8NFP7;A0A024RBG1;Q9NZJ9	A0A024RBG1	21	27	NUDT11;NUDT10;NUDT4	Diphosphoinositol polyphosphate phosphohydrolase 3-beta;Diphosphoinositol polyphosphate phosphohydrolase 3-alpha;Diphosphoinositol polyphosphate phosphohydrolase 2	no	no	2	0.013167	96.119	1	3243700	3269900	3405600	3459200
AACLLDGVPVALK	IEKKIGRGQFSEVYRAACLLDGVPVALKKV	YRAACLLDGVPVALKKVQIFDLMDAKARAD	R	A	A	L	K	K	3	0	0	1	1	0	0	1	0	0	3	1	0	0	1	0	0	0	0	2	0	0	13	0	1325.7377	Q8TDX7	Q8TDX7	51	63	NEK7	Serine/threonine-protein kinase Nek7	yes	yes	3	0.042721	62.694	1	910590	1015800	1137200	1023700
AACNLLQR	SARCQAFRTREGRLKAACNLLQRGITNLCV	TREGRLKAACNLLQRGITNLCVIGGDGSLT	K	A	A	Q	R	G	2	1	1	0	1	1	0	0	0	0	2	0	0	0	0	0	0	0	0	0	0	0	8	0	944.48618	Q01813	Q01813	110	117	PFKP	ATP-dependent 6-phosphofructokinase, platelet type	yes	yes	2	0.0005993	138.85	2	22813000	22093000	22650000	20418000
AACPCPQSSPPEQK	SEFQVRGLDELDGVKAACPCPQSSPPEQKE	KAACPCPQSSPPEQKEAEPEKRPKKVSQIR	K	A	A	Q	K	E	2	0	0	0	2	2	1	0	0	0	0	1	0	0	4	2	0	0	0	0	0	0	14	0	1555.6759	Q5THK1	Q5THK1	1986	1999	PRR14L	Protein PRR14L	yes	yes	3	0.0093112	69.92	1	0	0	0	0
AACQCVEPIK	WLHPTLKQDILEEIKAACQCVEPIKSAVCI	LEEIKAACQCVEPIKSAVCIADPLPTPSQE	K	A	A	I	K	S	2	0	0	0	2	1	1	0	0	1	0	1	0	0	1	0	0	0	0	1	0	0	10	0	1174.5475	Q99575	Q99575	345	354	POP1	Ribonucleases P/MRP protein subunit POP1	yes	yes	2	4.58E-06	160.36	1	198270	233460	243580	201110
AACSAAAMEEDSEASSSR	LQAKDEDKDEDEKEKAACSAAAMEEDSEAS	SAAAMEEDSEASSSRIGDSSQGDNNLQKLG	K	A	A	S	R	I	6	1	0	1	1	0	3	0	0	0	0	0	1	0	0	5	0	0	0	0	0	0	18	0	1828.7204	Q05086	Q05086	196	213	UBE3A	Ubiquitin-protein ligase E3A	yes	yes	2	2.81E-88	344.47	1	81963	111720	96439	91733
AADAEAEVASLNR	ALKDAQEKLELAEKKAADAEAEVASLNRRI	KKAADAEAEVASLNRRIQLVEEELDRAQER	K	A	A	N	R	R	5	1	1	1	0	0	2	0	0	0	1	0	0	0	0	1	0	0	0	1	0	0	13	0	1315.6368	P06753	P06753	79	91	TPM3	Tropomyosin alpha-3 chain	yes	yes	2	2.36E-15	193.52	2	2208900	2210900	2269200	1718900
AADAEAEVASLNRR	ALKDAQEKLELAEKKAADAEAEVASLNRRI	KAADAEAEVASLNRRIQLVEEELDRAQERL	K	A	A	R	R	I	5	2	1	1	0	0	2	0	0	0	1	0	0	0	0	1	0	0	0	1	0	0	14	1	1471.7379	P06753	P06753	79	92	TPM3	Tropomyosin alpha-3 chain	yes	yes	3	7.54E-14	146.96	2	1210300	1196500	1235200	1031600
AADALEEQQR	SLKVTKGSLEEEKRRAADALEEQQRCISEL	EEKRRAADALEEQQRCISELKAETRSLVEQ	R	A	A	Q	R	C	3	1	0	1	0	2	2	0	0	0	1	0	0	0	0	0	0	0	0	0	0	0	10	0	1129.5364	Q14980	Q14980	725	734	NUMA1	Nuclear mitotic apparatus protein 1	yes	yes	2	0.0003185	124.95	1	716870	621400	651070	742660
AADALGK	FTKALQDSNRGVRLKAADALGKLISIHIKV	SNRGVRLKAADALGKLISIHIKVDPLFTEL	K	A	A	G	K	L	3	0	0	1	0	0	0	1	0	0	1	1	0	0	0	0	0	0	0	0	0	0	7	0	644.34934	Q92616	Q92616	2367	2373	GCN1L1	Translational activator GCN1	yes	yes	2	0.0074716	105.12	1	1970100	2346900	2476300	2074000
AADAVEDLRWFR	AGYKAIYHDLEQSIRAADAVEDLRWFRANH	SIRAADAVEDLRWFRANHGPGMAMNWPQFE	R	A	A	F	R	A	3	2	0	2	0	0	1	0	0	0	1	0	0	1	0	0	0	1	0	1	0	0	12	1	1447.7208	Q9UNF0	Q9UNF0	276	287	PACSIN2	Protein kinase C and casein kinase substrate in neurons protein 2	yes	yes	3	1.25E-35	211.26	1	593020	593760	783000	579360
AADAVNK	TQALSGAGILRMVNKAADAVNKMTIKMNES	GILRMVNKAADAVNKMTIKMNESDAWFEEK	K	A	A	N	K	M	3	0	1	1	0	0	0	0	0	0	0	1	0	0	0	0	0	0	0	1	0	0	7	0	687.35515	O60749	O60749	288	294	SNX2	Sorting nexin-2	yes	yes	2	0.018213	89.55	1	527180	585640	613460	557390
AADCEVEQWDSDEPIPAK	VTRRIPAEGRVALARAADCEVEQWDSDEPI	CEVEQWDSDEPIPAKELERGVAGAHGLLCL	R	A	A	A	K	E	3	0	0	3	1	1	3	0	0	1	0	1	0	0	2	1	0	1	0	1	0	0	18	0	2058.8841	Q9UBQ7	Q9UBQ7	26	43	GRHPR	Glyoxylate reductase/hydroxypyruvate reductase	yes	yes	3	0.0011474	89.982	1	1219200	1612700	1482800	1282500
AADCISEPVNR	FAHYRRKQMNLAYVKAADCISEPVNREPPS	AYVKAADCISEPVNREPPSREAQLLTLQNT	K	A	A	N	R	E	2	1	1	1	1	0	1	0	0	1	0	0	0	0	1	1	0	0	0	1	0	0	11	0	1230.5663	P43304	P43304	42	52	GPD2	Glycerol-3-phosphate dehydrogenase, mitochondrial	yes	yes	2	6.7E-09	157.99	1	0	0	0	0
AADCISEPVNREPPSR	FAHYRRKQMNLAYVKAADCISEPVNREPPS	ADCISEPVNREPPSREAQLLTLQNTSEFDI	K	A	A	S	R	E	2	2	1	1	1	0	2	0	0	1	0	0	0	0	3	2	0	0	0	1	0	0	16	1	1796.8475	P43304	P43304	42	57	GPD2	Glycerol-3-phosphate dehydrogenase, mitochondrial	yes	yes	3	3.53E-35	184.22	1	380060	380770	418160	348540
AADCPGK	TVFAPVIQAGMEALKAADCPGKLFIFHSSL	QAGMEALKAADCPGKLFIFHSSLPTAEAPG	K	A	A	G	K	L	2	0	0	1	1	0	0	1	0	0	0	1	0	0	1	0	0	0	0	0	0	0	7	0	717.31157	O94855	O94855	570	576	SEC24D	Protein transport protein Sec24D	yes	yes	2	0.0069967	107.43	1	473000	583010	595710	537670
AADDGEGIVGAAMPDSGPLPLLQDMNK	NPAGGRPGSKGEPGRAADDGEGIVGAAMPD	MPDSGPLPLLQDMNKLSGGGGRRTRVEGGQ	R	A	A	N	K	L	4	0	1	4	0	1	1	4	0	1	3	1	2	0	3	1	0	0	0	1	0	0	27	0	2681.2677	P29353	P29353	87	113	SHC1	SHC-transforming protein 1	yes	yes	3;4	2.06E-08	147.91	2	112660	106480	148500	121640
AADDPENGERESHTPVSIQEEIVGDFK	NSSSELNSSQSESAKAADDPENGERESHTP	HTPVSIQEEIVGDFKSEKSNGELSESPGAG	K	A	A	F	K	S	2	1	1	3	0	1	5	2	1	2	0	1	0	1	2	2	1	0	0	2	0	0	27	1	2968.3686	Q12830	Q12830	726	752	BPTF	Nucleosome-remodeling factor subunit BPTF	yes	yes	4	0.0089466	63.029	1	21661	29063	37191	31631
AADDSKEVESFQQLLNAR	LINNYDMMLGVLMERAADDSKEVESFQQLL	DSKEVESFQQLLNARTQEFIEELLSPPFGG	R	A	A	A	R	T	3	1	1	2	0	2	2	0	0	0	2	1	0	1	0	2	0	0	0	1	0	0	18	1	2019.9861	Q8N1B4	Q8N1B4	579	596	VPS52	Vacuolar protein sorting-associated protein 52 homolog	yes	yes	3	4.12E-20	165.74	1	439680	354980	422820	512590
AADEALNAMTSNGSHR	SDRQRVAPKPPQMSRAADEALNAMTSNGSH	ADEALNAMTSNGSHRLIEGVHPGSLVEKLP	R	A	A	H	R	L	4	1	2	1	0	0	1	1	1	0	1	0	1	0	0	2	1	0	0	0	0	0	16	0	1643.7322	Q13586	Q13586	543	558	STIM1	Stromal interaction molecule 1	yes	yes	3	4.2E-20	167.94	1	139430	184160	185870	141230
AADEAMEER	EANWGPRPRARPGGKAADEAMEERRRLLQN	ARPGGKAADEAMEERRRLLQNKRKEPPEDV	K	A	A	E	R	R	3	1	0	1	0	0	3	0	0	0	0	0	1	0	0	0	0	0	0	0	0	0	9	0	1020.4182	Q9NXH9	Q9NXH9	571	579	TRMT1	tRNA (guanine(26)-N(2))-dimethyltransferase	yes	yes	2	0.00015758	155.07	1	410610	396780	445710	374980
AADEEAFEDNSEEYIR	TSICEKVIVPNMEFRAADEEAFEDNSEEYI	ADEEAFEDNSEEYIRRDLEGSDIDTRRRAA	R	A	A	I	R	R	3	1	1	2	0	0	5	0	0	1	0	0	0	1	0	1	0	0	1	0	0	0	16	0	1886.7806	P55060	P55060	356	371	CSE1L	Exportin-2	yes	yes	2;3	6.38E-112	338.77	2	266240	299750	312760	307400
AADEEAFEDNSEEYIRR	TSICEKVIVPNMEFRAADEEAFEDNSEEYI	DEEAFEDNSEEYIRRDLEGSDIDTRRRAAC	R	A	A	R	R	D	3	2	1	2	0	0	5	0	0	1	0	0	0	1	0	1	0	0	1	0	0	0	17	1	2042.8817	P55060	P55060	356	372	CSE1L	Exportin-2	yes	yes	3	1.61E-56	256.98	2	251610	260700	277500	211660
AADEEAFEDNSEEYIRRDLEGSDIDTR	TSICEKVIVPNMEFRAADEEAFEDNSEEYI	EYIRRDLEGSDIDTRRRAACDLVRGLCKFF	R	A	A	T	R	R	3	3	1	5	0	0	6	1	0	2	1	0	0	1	0	2	1	0	1	0	0	0	27	2	3144.3756	P55060	P55060	356	382	CSE1L	Exportin-2	yes	yes	4	1.72E-35	200.09	1	356260	493270	567820	464990
AADESER	ERLATALQKLEEAEKAADESERGMKVIENR	QKLEEAEKAADESERGMKVIENRAMKDEEK	K	A	A	E	R	G	2	1	0	1	0	0	2	0	0	0	0	0	0	0	0	1	0	0	0	0	0	0	7	0	776.33006	CON__Q3SX28;P07951;P09493;P67936;P06753	P07951	119	125	TPM2;TPM1;TPM4;TPM3	Tropomyosin beta chain;Tropomyosin alpha-1 chain;Tropomyosin alpha-4 chain;Tropomyosin alpha-3 chain	no	no	2	0.00082734	155.51	1	284140	270080	288670	187170
AADESERGMK	ERLATALQKLEEAEKAADESERGMKVIENR	EEAEKAADESERGMKVIENRAMKDEEKMEL	K	A	A	M	K	V	2	1	0	1	0	0	2	1	0	0	0	1	1	0	0	1	0	0	0	0	0	0	10	1	1092.487	CON__Q3SX28;P07951;P09493;P67936;P06753	P07951	119	128	TPM2;TPM1;TPM4;TPM3	Tropomyosin beta chain;Tropomyosin alpha-1 chain;Tropomyosin alpha-4 chain;Tropomyosin alpha-3 chain	no	no	3	0.0026537	82.171	5	1857800	5151100	3691100	4068700
AADEVAEGK	QDYGLDPKIANAIMKAADEVAEGKLNDHFP	ANAIMKAADEVAEGKLNDHFPLVVWQTGSG	K	A	A	G	K	L	3	0	0	1	0	0	2	1	0	0	0	1	0	0	0	0	0	0	0	1	0	0	9	0	888.41888	P07954	P07954	123	131	FH	Fumarate hydratase, mitochondrial	yes	yes	2	8.46E-05	161.92	2	1178000	1982800	2127700	1381000
AADFQLHTHVNDGTEFGGSIYQK	AKSKLSQNNFALGYKAADFQLHTHVNDGTE	HVNDGTEFGGSIYQKVNEKIETSINLAWTA	K	A	A	Q	K	V	2	0	1	2	0	2	1	3	2	1	1	1	0	2	0	1	2	0	1	1	0	0	23	0	2534.1826	Q9Y277	Q9Y277	175	197	VDAC3	Voltage-dependent anion-selective channel protein 3	yes	yes	4	3.57E-65	257.5	2	684270	765440	858580	739730
AADFSDPAFLAHTNR	DFKTQVREYYFAEVRAADFSDPAFLAHTNR	AADFSDPAFLAHTNRHVARLTKGLIRDALQ	R	A	A	N	R	H	4	1	1	2	0	0	0	0	1	0	1	0	0	2	1	1	1	0	0	0	0	0	15	0	1631.7692	CON__ENSEMBL:ENSBTAP00000018574	CON__ENSEMBL:ENSBTAP00000018574	247	261			yes	yes	3	1.52E-47	252.52	1	124080	134850	146150	225430
AADGDWQDFYEFQEPAR	______________________________	DGDWQDFYEFQEPARSLLDQENCNASPEPG	M	A	A	A	R	S	3	1	0	3	0	2	2	1	0	0	0	0	0	2	1	0	0	1	1	0	0	0	17	0	2043.8599	Q9UHY8	Q9UHY8	2	18	FEZ2	Fasciculation and elongation protein zeta-2	yes	yes	2	1.8E-48	184.03	2	88284	86365	76638	74562
AADGGERPLAASPPGTVK	VGRSAGGEPGPEAGRAADGGERPLAASPPG	GGERPLAASPPGTVKAEEHQRQNINKFERR	R	A	A	V	K	A	4	1	0	1	0	0	1	3	0	0	1	1	0	0	3	1	1	0	0	1	0	0	18	1	1692.8795	O95785	O95785	1506	1523	WIZ	Protein Wiz	yes	yes	3	0.00017885	81.031	1	370950	433130	482240	397070
AADGNYYNAR	TPRFDHLVAIERAGRAADGNYYNARKMNIK	ERAGRAADGNYYNARKMNIKHLVDPIDDLF	R	A	A	A	R	K	3	1	2	1	0	0	0	1	0	0	0	0	0	0	0	0	0	0	2	0	0	0	10	0	1113.4839	Q7Z3D6	Q7Z3D6	440	449	C14orf159	UPF0317 protein C14orf159, mitochondrial	yes	yes	2	7.71E-08	153.24	1	0	0	0	0
AADGPGDRFIIGESQAGEQPTQTVMPGQVMR	LPPFPASVKDGYAVRAADGPGDRFIIGESQ	GEQPTQTVMPGQVMRVTTGAPIPCGADAVV	R	A	A	M	R	V	3	2	0	2	0	4	2	5	0	2	0	0	2	1	3	1	2	0	0	2	0	0	31	1	3242.5448	Q9NQX3	Q9NQX3	380	410	GPHN	Gephyrin;Molybdopterin adenylyltransferase;Molybdopterin molybdenumtransferase	yes	yes	4	6.85E-09	141.72	1	174830	147820	191420	179330
AADGPQK	FCGLMVQLLHKLSVRAADGPQKLLKVIKNP	LLHKLSVRAADGPQKLLKVIKNPVSDHFPV	R	A	A	Q	K	L	2	0	0	1	0	1	0	1	0	0	0	1	0	0	1	0	0	0	0	0	0	0	7	0	685.3395	Q92979	Q92979	148	154	EMG1	Ribosomal RNA small subunit methyltransferase NEP1	yes	yes	2	0.046154	77.674	1	1501400	1461600	1448500	1103200
AADGTYILNGDYTLSTLEQDIMYK	NQRGSRNNGSFLAIKAADGTYILNGDYTLS	GDYTLSTLEQDIMYKGVVLRYSGSSAALER	K	A	A	Y	K	G	2	0	1	3	0	1	1	2	0	2	3	1	1	0	0	1	3	0	3	0	0	0	24	0	2694.2735	Q9UHI8	Q9UHI8	772	795	ADAMTS1	A disintegrin and metalloproteinase with thrombospondin motifs 1	yes	yes	3	0.0044735	59.282	1	0	0	0	0
AADGVDERSPLLSASHSGNVTPTAPPYLQESSPR	______________________________	VTPTAPPYLQESSPRAELPPPYTAIASPDA	M	A	A	P	R	A	4	2	1	2	0	1	2	2	1	0	3	0	0	0	5	6	2	0	1	2	0	0	34	1	3505.7074	Q8N4L2	Q8N4L2	2	35	TMEM55A	Type 2 phosphatidylinositol 4,5-bisphosphate 4-phosphatase	yes	yes	3	9.47E-20	42.301	1	6585.3	1808.2	6030.3	3490.3
AADHLKPFLDDSTLR	TAALNCVGKGMDKKKAADHLKPFLDDSTLR	AADHLKPFLDDSTLRFVDKLFEAVEEGRSS	K	A	A	L	R	F	2	1	0	3	0	0	0	0	1	0	3	1	0	1	1	1	1	0	0	0	0	0	15	1	1697.8737	O43395	O43395	47	61	PRPF3	U4/U6 small nuclear ribonucleoprotein Prp3	yes	yes	4	5.78E-06	138.91	1	1416600	1284800	1626500	1199800
AADIASK	KLKVFDLLKDEAPQKAADIASKVDASACGM	LKDEAPQKAADIASKVDASACGMERLLDIC	K	A	A	S	K	V	3	0	0	1	0	0	0	0	0	1	0	1	0	0	0	1	0	0	0	0	0	0	7	0	674.3599	O95671	O95671	321	327	ASMTL	N-acetylserotonin O-methyltransferase-like protein	yes	yes	2	0.023864	85.212	1	825080	1025900	1107900	995340
AADIASKVDASACGMER	KLKVFDLLKDEAPQKAADIASKVDASACGM	DIASKVDASACGMERLLDICAAMGLLEKTE	K	A	A	E	R	L	5	1	0	2	1	0	1	1	0	1	0	1	1	0	0	2	0	0	0	1	0	0	17	1	1750.7978	O95671	O95671	321	337	ASMTL	N-acetylserotonin O-methyltransferase-like protein	yes	yes	3	1.24E-05	106.39	1	206630	187590	205390	214080
AADIDQEVK	PYIKDLFTCTIKRLKAADIDQEVKERAISC	TIKRLKAADIDQEVKERAISCMGQIICNLG	K	A	A	V	K	E	2	0	0	2	0	1	1	0	0	1	0	1	0	0	0	0	0	0	0	1	0	0	9	0	987.48729	Q86VP6	Q86VP6	578	586	CAND1	Cullin-associated NEDD8-dissociated protein 1	yes	yes	3	0.0013064	105.4	1	229250	360800	372040	252160
AADIDQEVKER	PYIKDLFTCTIKRLKAADIDQEVKERAISC	KRLKAADIDQEVKERAISCMGQIICNLGDN	K	A	A	E	R	A	2	1	0	2	0	1	2	0	0	1	0	1	0	0	0	0	0	0	0	1	0	0	11	1	1272.631	Q86VP6	Q86VP6	578	588	CAND1	Cullin-associated NEDD8-dissociated protein 1	yes	yes	3	3.6E-09	168.83	1	5408300	3610800	4062500	6247500
AADIGVAMGQTGTDVCK	VAMTGDGVNDAVALKAADIGVAMGQTGTDV	DIGVAMGQTGTDVCKEAADMILVDDDFQTI	K	A	A	C	K	E	3	0	0	2	1	1	0	3	0	1	0	1	1	0	0	0	2	0	0	2	0	0	17	0	1692.7811	P98194	P98194	654	670	ATP2C1	Calcium-transporting ATPase type 2C member 1	yes	yes	3	4.9E-20	194.58	2	235400	259460	276590	232990
AADIIDGLR	EVIHRKALQRIYADKAADIIDGLRKNPSIA	RIYADKAADIIDGLRKNPSIAVPIVLKRLK	K	A	A	L	R	K	2	1	0	2	0	0	0	1	0	2	1	0	0	0	0	0	0	0	0	0	0	0	9	0	942.51345	Q96ST3	Q96ST3	677	685	SIN3A	Paired amphipathic helix protein Sin3a	yes	yes	2	0.0043198	114.64	1	433000	248980	320800	431480
AADIIDGLRK	EVIHRKALQRIYADKAADIIDGLRKNPSIA	IYADKAADIIDGLRKNPSIAVPIVLKRLKM	K	A	A	R	K	N	2	1	0	2	0	0	0	1	0	2	1	1	0	0	0	0	0	0	0	0	0	0	10	1	1070.6084	Q96ST3	Q96ST3	677	686	SIN3A	Paired amphipathic helix protein Sin3a	yes	yes	3	0.049895	53.013	1	1015300	1293200	1371500	930390
AADISESSGADCK	______________________________	______________________________	M	A	A	C	K	G	3	0	0	2	1	0	1	1	0	1	0	1	0	0	0	3	0	0	0	0	0	0	13	0	1309.5456	O43583	O43583	2	14	DENR	Density-regulated protein	yes	yes	2	1.92E-46	172.69	1	402630	649400	713420	525380
AADISESSGADCKGDPR	______________________________	DISESSGADCKGDPRNSAKLDADYPLRVLY	M	A	A	P	R	N	3	1	0	3	1	0	1	2	0	1	0	1	0	0	1	3	0	0	0	0	0	0	17	1	1734.7479	O43583	O43583	2	18	DENR	Density-regulated protein	yes	yes	3	1.73E-05	62.203	1	990090	819180	849320	908210
AADISLDNLVEGK	QYGLGPYEAVTPLTKAADISLDNLVEGKRK	TKAADISLDNLVEGKRKRRSNVSSPATPTA	K	A	A	G	K	R	2	0	1	2	0	0	1	1	0	1	2	1	0	0	0	1	0	0	0	1	0	0	13	0	1343.6933	Q12888	Q12888	1614	1626	TP53BP1	Tumor suppressor p53-binding protein 1	yes	yes	3	7.83E-10	163.99	1	227910	306030	315860	286160
AADISLDNLVEGKR	QYGLGPYEAVTPLTKAADISLDNLVEGKRK	KAADISLDNLVEGKRKRRSNVSSPATPTAS	K	A	A	K	R	K	2	1	1	2	0	0	1	1	0	1	2	1	0	0	0	1	0	0	0	1	0	0	14	1	1499.7944	Q12888	Q12888	1614	1627	TP53BP1	Tumor suppressor p53-binding protein 1	yes	yes	3	4.21E-05	130.01	1	430360	357940	400760	551920
AADKAVAMVMK	DLEIIVDQKQGKGSRAADKAVAMVMKEIPR	KGSRAADKAVAMVMKEIPREESAEEKPLLT	R	A	A	M	K	E	4	0	0	1	0	0	0	0	0	0	0	2	2	0	0	0	0	0	0	2	0	0	11	1	1133.5937	Q8IYB4	Q8IYB4	37	47	PEX5L	PEX5-related protein	yes	yes	3	0.058937	40.589	1	0	0	0	0
AADKGPAAGPR	______________________________	______________________________	M	A	A	P	R	S	4	1	0	1	0	0	0	2	0	0	0	1	0	0	2	0	0	0	0	0	0	0	11	1	1009.5305	Q8TDD1	Q8TDD1	2	12	DDX54	ATP-dependent RNA helicase DDX54	yes	yes	2	0.0031908	72.23	1	253710	242150	269330	284090
AADKGVYIIGSSGFDSIPADLGVIYTR	EPQFLELMQLKYHEKAADKGVYIIGSSGFD	GFDSIPADLGVIYTRNKMNGTLTAVESFLT	K	A	A	T	R	N	3	1	0	3	0	0	0	4	0	4	1	1	0	1	1	3	1	0	2	2	0	0	27	1	2784.4334	Q8NBX0	Q8NBX0	141	167	SCCPDH	Saccharopine dehydrogenase-like oxidoreductase	yes	yes	3	2.26E-05	123.53	1	504910	322200	345320	467420
AADKLIQNLDANHDGR	QKELNHMLSDTGNRKAADKLIQNLDANHDG	ADKLIQNLDANHDGRISFDEYWTLIGGITG	K	A	A	G	R	I	3	1	2	3	0	1	0	1	1	1	2	1	0	0	0	0	0	0	0	0	0	0	16	1	1749.8758	Q96FQ6	Q96FQ6	58	73	S100A16	Protein S100-A16	yes	yes	4	2.92E-49	261.15	1	802870	330410	379640	687200
AADKPADQGAEK	______________________________	______________________________	M	A	A	E	K	H	4	0	0	2	0	1	1	1	0	0	0	2	0	0	1	0	0	0	0	0	0	0	12	1	1199.5782	Q9H9A5	Q9H9A5	2	13	CNOT10	CCR4-NOT transcription complex subunit 10	yes	yes	3	0.00030856	69.261	2	1414200	1327700	1240000	1044200
AADLKYIEACAR	SVNTPTKTYGMGKGRAADLKYIEACARRIV	KGRAADLKYIEACARRIVQNSNGYKIVTEK	R	A	A	A	R	R	4	1	0	1	1	0	1	0	0	1	1	1	0	0	0	0	0	0	1	0	0	0	12	1	1379.6867	O60701	O60701	103	114	UGDH	UDP-glucose 6-dehydrogenase	yes	yes	3	0.032514	64.675	1	2799600	2530900	2869900	4850100
AADLLVNPLDPR	VSASSTGDLPKAKTRAADLLVNPLDPRNAD	KTRAADLLVNPLDPRNADKIRVKIADLGNA	R	A	A	P	R	N	2	1	1	2	0	0	0	0	0	0	3	0	0	0	2	0	0	0	0	1	0	0	12	0	1292.7089	P78362	P78362	508	519	SRPK2	SRSF protein kinase 2;SRSF protein kinase 2 N-terminal;SRSF protein kinase 2 C-terminal	yes	yes	3	0.04275	62.891	1	138750	139110	166190	143700
AADLLYAMCDR	INALKTERDVSVRQRAADLLYAMCDRSNAK	VRQRAADLLYAMCDRSNAKQIVSEMLRYLE	R	A	A	D	R	S	3	1	0	2	1	0	0	0	0	0	2	0	1	0	0	0	0	0	1	0	0	0	11	0	1297.5795	O95782	O95782	389	399	AP2A1	AP-2 complex subunit alpha-1	yes	yes	2	5.17E-08	185.29	2	1077600	1018900	1112100	978760
AADLNGDLTATR	HTFKKMLPRDERRFKAADLNGDLTATREEF	RFKAADLNGDLTATREEFTAFLHPEEFEHM	K	A	A	T	R	E	3	1	1	2	0	0	0	1	0	0	2	0	0	0	0	0	2	0	0	0	0	0	12	0	1216.6048	Q15293	Q15293	177	188	RCN1	Reticulocalbin-1	yes	yes	2	3.52E-21	218.15	1	701770	665980	558810	543340
AADLNGDLTATREEFTAFLHPEEFEHMK	HTFKKMLPRDERRFKAADLNGDLTATREEF	EFTAFLHPEEFEHMKEIVVLETLEDIDKNG	K	A	A	M	K	E	4	1	1	2	0	0	5	1	2	0	3	1	1	3	1	0	3	0	0	0	0	0	28	1	3218.4979	Q15293	Q15293	177	204	RCN1	Reticulocalbin-1	yes	yes	5	4.48E-74	255.95	1	1381400	1690000	1828400	1510100
AADLQLEMTQK	WLLCGPRRYASSSFKAADLQLEMTQKPHKK	SSFKAADLQLEMTQKPHKKPGPGEPLVFGK	K	A	A	Q	K	P	2	0	0	1	0	2	1	0	0	0	2	1	1	0	0	0	1	0	0	0	0	0	11	0	1246.6227	O15382	O15382	34	44	BCAT2	Branched-chain-amino-acid aminotransferase, mitochondrial	yes	yes	3	0.014465	76.165	1	228080	337160	422040	328560
AADLRQDFNLMEQK	RFSEDDPEYMRLRNRAADLRQDFNLMEQKK	RAADLRQDFNLMEQKKRVTMILQSPSFREE	R	A	A	Q	K	K	2	1	1	2	0	2	1	0	0	0	2	1	1	1	0	0	0	0	0	0	0	0	14	1	1677.8145	P35612	P35612	38	51	ADD2	Beta-adducin	yes	yes	3	0.00037807	110.6	1	618460	528520	633160	647830
AADMLSGPRR	WDLKPIADRAQIFLKAADMLSGPRRAEILA	QIFLKAADMLSGPRRAEILAKTMVGQGKTV	K	A	A	R	R	A	2	2	0	1	0	0	0	1	0	0	1	0	1	0	1	1	0	0	0	0	0	0	10	1	1072.5448	P30038	P30038	131	140	ALDH4A1	Delta-1-pyrroline-5-carboxylate dehydrogenase, mitochondrial	yes	yes	3	0.055772	43.308	1	192760	139220	157540	109570
AADPAPEVR	ALSSDSILSPAPDARAADPAPEVRKVNRIP	PAPDARAADPAPEVRKVNRIPPDAYQPYLS	R	A	A	V	R	K	3	1	0	1	0	0	1	0	0	0	0	0	0	0	2	0	0	0	0	1	0	0	9	0	924.46649	Q8IVT2	Q8IVT2	407	415	MISP	Mitotic interactor and substrate of PLK1	yes	yes	2	0.00015129	160.11	1	1487200	957340	1077300	1099700
AADPAPEVRK	ALSSDSILSPAPDARAADPAPEVRKVNRIP	APDARAADPAPEVRKVNRIPPDAYQPYLSP	R	A	A	R	K	V	3	1	0	1	0	0	1	0	0	0	0	1	0	0	2	0	0	0	0	1	0	0	10	1	1052.5615	Q8IVT2	Q8IVT2	407	416	MISP	Mitotic interactor and substrate of PLK1	yes	yes	3	0.062486	46.796	1	361990	367520	449110	346840
AADPGPGAELDPAAPPPAR	ACAGGDLDEARLMLRAADPGPGAELDPAAP	GPGAELDPAAPPPARAVLDSTNADGISALH	R	A	A	A	R	A	6	1	0	2	0	0	1	2	0	0	1	0	0	0	6	0	0	0	0	0	0	0	19	0	1768.8744	Q9BZL4	Q9BZL4	73	91	PPP1R12C	Protein phosphatase 1 regulatory subunit 12C	yes	yes	3	7.77E-62	246.95	1	150160	172100	191950	156410
AADPPAENSSAPEAEQGGAE	RRPENPKPQDGKETKAADPPAENSSAPEAE	AENSSAPEAEQGGAE_______________	K	A	A	A	E	-	6	0	1	1	0	1	4	2	0	0	0	0	0	0	3	2	0	0	0	0	0	0	20	0	1896.7973	P67809	P67809	305	324	YBX1	Nuclease-sensitive element-binding protein 1	yes	yes	3	6.84E-11	112.16	2	331190	323050	346520	327080
AADQFDIYSSQQSK	CGPGKPSCLNEDAMRAADQFDIYSSQQSKY	RAADQFDIYSSQQSKYSHTVNHKPMVCQRQ	R	A	A	S	K	Y	2	0	0	2	0	3	0	0	0	1	0	1	0	1	0	3	0	0	1	0	0	0	14	0	1586.7213	Q7Z6I8	Q7Z6I8	28	41	C5orf24	UPF0461 protein C5orf24	yes	yes	3	8.87E-09	151.56	1	218440	276190	292980	233890
AADQNGGGGRHNWGQGFR	GGVSGFGVPPASMRRAADQNGGGGRHNWGQ	QNGGGGRHNWGQGFRLGDQ___________	R	A	A	F	R	L	2	2	2	1	0	2	0	6	1	0	0	0	0	1	0	0	0	1	0	0	0	0	18	1	1883.8524	Q9BUN8	Q9BUN8	230	247	DERL1	Derlin-1	yes	yes	4	0.032579	58.09	1	89054	65635	68658	85498
AADRLEQELLRDTVK	QKRRLDKVRRKKEEKAADRLEQELLRDTVK	AADRLEQELLRDTVKFGEVVLQPPELTARP	K	A	A	V	K	F	2	2	0	2	0	1	2	0	0	0	3	1	0	0	0	0	1	0	0	1	0	0	15	2	1755.9479	Q6PK04	Q6PK04	183	197	CCDC137	Coiled-coil domain-containing protein 137	yes	yes	4	3.64E-15	182.15	1	377480	349280	354960	294670
AADRLPNLSSPSAEGPPGPPSGPAPR	VTSEEFDKFLEERAKAADRLPNLSSPSAEG	SAEGPPGPPSGPAPRKKTQEKDDDMLFAL_	K	A	A	P	R	K	4	2	1	1	0	0	1	3	0	0	2	0	0	0	8	4	0	0	0	0	0	0	26	1	2494.2564	O60784	O60784	453	478	TOM1	Target of Myb protein 1	yes	yes	3;4	1.01E-69	260.99	2	649770	742210	839450	862530
AADSDDGAVSAPAASDGGVSK	______________________________	GAVSAPAASDGGVSKSTTSGEELVVQVPVV	M	A	A	S	K	S	6	0	0	4	0	0	0	3	0	0	0	1	0	0	1	4	0	0	0	2	0	0	21	0	1846.8181	Q96GM8	Q96GM8	2	22	TOE1	Target of EGR1 protein 1	yes	yes	3	7.84E-12	160.47	1	80877	79995	90683	83132
AADSICDGDLVDSQIR	AAGGDMKKHLMLLSRAADSICDGDLVDSQI	ADSICDGDLVDSQIRSKQNWSLLPAQAIYA	R	A	A	I	R	S	2	1	0	4	1	1	0	1	0	2	1	0	0	0	0	2	0	0	0	1	0	0	16	0	1733.789	P35251	P35251	911	926	RFC1	Replication factor C subunit 1	yes	yes	3	1.15E-34	218.4	1	217900	220870	236250	224100
AADSLQQNLQR	PASTIARPNMALGKKAADSLQQNLQRDYDR	LGKKAADSLQQNLQRDYDRAMSWKYSRGAG	K	A	A	Q	R	D	2	1	1	1	0	3	0	0	0	0	2	0	0	0	0	1	0	0	0	0	0	0	11	0	1242.6317	Q1ED39	Q1ED39	408	418	KNOP1	Lysine-rich nucleolar protein 1	yes	yes	2	1.29E-23	230.06	2	730310	709820	717100	609720
AADSQNSGEGNTGAAESSFSQEVSR	TETEESMGGGEGNHRAADSQNSGEGNTGAA	NTGAAESSFSQEVSREQQPSSASERQAPRA	R	A	A	S	R	E	4	1	2	1	0	2	3	3	0	0	0	0	0	1	0	6	1	0	0	1	0	0	25	0	2485.0589	P12270	P12270	2031	2055	TPR	Nucleoprotein TPR	yes	yes	3	1.2E-135	321.7	1	428890	402270	484890	428600
AADSQNSGEGNTGAAESSFSQEVSREQQPSSASER	TETEESMGGGEGNHRAADSQNSGEGNTGAA	QEVSREQQPSSASERQAPRAPQSPRRPPHP	R	A	A	E	R	Q	5	2	2	1	0	4	5	3	0	0	0	0	0	1	1	9	1	0	0	1	0	0	35	1	3584.5483	P12270	P12270	2031	2065	TPR	Nucleoprotein TPR	yes	yes	4	2.6E-247	383.04	1	94614	189600	181140	179700
AADSSAPEDSEK	YTAAICGLPVHATFRAADSSAPEDSEKLVG	TFRAADSSAPEDSEKLVGDTVSYSKKRLRY	R	A	A	E	K	L	3	0	0	2	0	0	2	0	0	0	0	1	0	0	1	3	0	0	0	0	0	0	12	0	1205.5048	Q08357	Q08357	404	415	SLC20A2	Sodium-dependent phosphate transporter 2	yes	yes	2	8.3E-09	162.38	1	70003	87338	101640	77707
AADSTSQCGK	ENQTNKTIDASVSKKAADSTSQCGKATGSD	SVSKKAADSTSQCGKATGSDSSGVIDLTMD	K	A	A	G	K	A	2	0	0	1	1	1	0	1	0	0	0	1	0	0	0	2	1	0	0	0	0	0	10	0	1023.4291	Q6VMQ6	Q6VMQ6	948	957	ATF7IP	Activating transcription factor 7-interacting protein 1	yes	yes	3	0.0016827	99.815	1	90629	103070	105120	92213
AADTNEVVK	VVETLCTKATMQTVRAADTNEVVKLIFRES	TMQTVRAADTNEVVKLIFRESDNDRKVMLQ	R	A	A	V	K	L	2	0	1	1	0	0	1	0	0	0	0	1	0	0	0	0	1	0	0	2	0	0	9	0	945.47673	Q14642	Q14642	257	265	INPP5A	Type I inositol 1,4,5-trisphosphate 5-phosphatase	yes	yes	2	0.00030721	141.88	1	327850	373600	443760	369380
AADTQVSETLK	______________________________	______________________________	M	A	A	L	K	R	2	0	0	1	0	1	1	0	0	0	1	1	0	0	0	1	2	0	0	1	0	0	11	0	1161.5877	Q92616	Q92616	2	12	GCN1L1	Translational activator GCN1	yes	yes	2	2.88E-10	115.71	1	442230	588230	601440	509820
AADTQVSETLKR	______________________________	______________________________	M	A	A	K	R	F	2	1	0	1	0	1	1	0	0	0	1	1	0	0	0	1	2	0	0	1	0	0	12	1	1317.6888	Q92616	Q92616	2	13	GCN1L1	Translational activator GCN1	yes	yes	3	0.0012108	97.866	2	463150	258340	333510	571970
AADVLVYLADDTVVPLAVENLPSLSAHELHR	AERSHRSSVSSVGARAADVLVYLADDTVVP	AVENLPSLSAHELHRAVREVLQLPDIALDV	R	A	A	H	R	A	5	1	1	3	0	0	2	0	2	0	6	0	0	0	2	2	1	0	1	5	0	0	31	0	3326.7511	Q9BZ67	Q9BZ67	29	59	FRMD8	FERM domain-containing protein 8	yes	yes	4	0.008186	55.484	1	68864	76184	65718	76794
AADVSVTHRPPLSPK	______________________________	AADVSVTHRPPLSPKSGAEVEAGDAAERRA	M	A	A	P	K	S	2	1	0	1	0	0	0	0	1	0	1	1	0	0	3	2	1	0	0	2	0	0	15	1	1573.8576	Q8IY67	Q8IY67	2	16	RAVER1	Ribonucleoprotein PTB-binding 1	yes	yes	3	0.0031652	58.024	1	225760	211130	251550	266150
AADYNQALGTCR	LEGIGEGEFLVLDQRAADYNQALGTCRLAG	DQRAADYNQALGTCRLAGTALCVAAGVLLA	R	A	A	C	R	L	3	1	1	1	1	1	0	1	0	0	1	0	0	0	0	0	1	0	1	0	0	0	12	0	1338.5986	Q9GZP1	Q9GZP1	105	116	NRSN2	Neurensin-2	yes	yes	2	4.71E-14	183.99	1	141580	142190	169170	152480
AAEAAAK	AARAAEAAKAAEATKAAEAAAKAAKASNTS	AKAAEATKAAEAAAKAAKASNTSTPTKGNT	K	A	A	A	K	A	5	0	0	0	0	0	1	0	0	0	0	1	0	0	0	0	0	0	0	0	0	0	7	0	630.33369	Q14004	Q14004	479	485	CDK13	Cyclin-dependent kinase 13	yes	yes	2	0.0074716	105.12	1	638320	671990	760080	716360
AAEAADLGLGAAVPVELR	______________________________	AADLGLGAAVPVELRRERRMVCVEYPGVVR	M	A	A	L	R	R	6	1	0	1	0	0	2	2	0	0	3	0	0	0	1	0	0	0	0	2	0	0	18	0	1721.9312	Q9Y5Q8	Q9Y5Q8	2	19	GTF3C5	General transcription factor 3C polypeptide 5	yes	yes	2	1.35E-13	98.942	1	24539	31826	45186	21844
AAEAADLGLGAAVPVELRR	______________________________	ADLGLGAAVPVELRRERRMVCVEYPGVVRD	M	A	A	R	R	E	6	2	0	1	0	0	2	2	0	0	3	0	0	0	1	0	0	0	0	2	0	0	19	1	1878.0323	Q9Y5Q8	Q9Y5Q8	2	20	GTF3C5	General transcription factor 3C polypeptide 5	yes	yes	3	7.8E-11	122.22	1	184250	163130	180110	200500
AAEAAGGKYR	______________________________	______________________________	M	A	A	Y	R	S	4	1	0	0	0	0	1	2	0	0	0	1	0	0	0	0	0	0	1	0	0	0	10	1	992.50394	Q96A65	Q96A65	2	11	EXOC4	Exocyst complex component 4	yes	yes	2	5.72E-06	87.181	1	209360	114130	140530	213590
AAEAAINILK	TCTGEGTSKKLAKHRAAEAAINILKANASI	LAKHRAAEAAINILKANASICFAVPDPLMP	R	A	A	L	K	A	4	0	1	0	0	0	1	0	0	2	1	1	0	0	0	0	0	0	0	0	0	0	10	0	1012.5917	O75569	O75569	91	100	PRKRA	Interferon-inducible double-stranded RNA-dependent protein kinase activator A	yes	yes	2	5.14E-05	154.56	1	3770200	4093300	4452400	4522600
AAEAAPPTQEAQGETEPTEQAPDALEQAADTSR	IMPTLEEWEALCQQKAAEAAPPTQEAQGET	EQAPDALEQAADTSRRNAETPEATTQQETD	K	A	A	S	R	R	9	1	0	2	0	4	6	1	0	0	1	0	0	0	4	1	4	0	0	0	0	0	33	0	3379.5288	Q8N163	Q8N163	447	479	CCAR2	Cell cycle and apoptosis regulator protein 2	yes	yes	3;4	2.59E-26	184.43	2	137220	181420	170570	212370
AAEAAPPTQEAQGETEPTEQAPDALEQAADTSRR	IMPTLEEWEALCQQKAAEAAPPTQEAQGET	QAPDALEQAADTSRRNAETPEATTQQETDT	K	A	A	R	R	N	9	2	0	2	0	4	6	1	0	0	1	0	0	0	4	1	4	0	0	0	0	0	34	1	3535.6299	Q8N163	Q8N163	447	480	CCAR2	Cell cycle and apoptosis regulator protein 2	yes	yes	3	1.45E-190	347.92	1	171070	181030	173410	155100
AAEADGPLKR	______________________________	______________________________	M	A	A	K	R	L	3	1	0	1	0	0	1	1	0	0	1	1	0	0	1	0	0	0	0	0	0	0	10	1	1026.5458	O75352	O75352	2	11	MPDU1	Mannose-P-dolichol utilization defect 1 protein	yes	yes	2	0.00059926	79.474	1	1815000	1016300	1033000	1668700
AAEADSK	MWKTTDRYIQQKRLKAAEADSKLKQVYIPT	YIQQKRLKAAEADSKLKQVYIPTYTKPNPN	K	A	A	S	K	L	3	0	0	1	0	0	1	0	0	0	0	1	0	0	0	1	0	0	0	0	0	0	7	0	690.31843	O94776	O94776	324	330	MTA2	Metastasis-associated protein MTA2	yes	yes	2	0.014563	98.299	1	1028500	1132000	1208200	1005500
AAEAEQEMQR	KAQITEEEAKLLAQKAAEAEQEMQRIKATA	LLAQKAAEAEQEMQRIKATAIRTEEEKRLM	K	A	A	Q	R	I	3	1	0	0	0	2	3	0	0	0	0	0	1	0	0	0	0	0	0	0	0	0	10	0	1161.5084	P35240	P35240	402	411	NF2	Merlin	yes	yes	2	9.04E-07	179.81	1	239320	233130	225190	230490
AAEAESK	MWKTTDRYVQQKRLKAAEAESKLKQVYIPN	YVQQKRLKAAEAESKLKQVYIPNYNKPNPN	K	A	A	S	K	L	3	0	0	0	0	0	2	0	0	0	0	1	0	0	0	1	0	0	0	0	0	0	7	0	704.33408	Q13330;Q9BTC8	Q13330	344	350	MTA1;MTA3	Metastasis-associated protein MTA1;Metastasis-associated protein MTA3	no	no	2	0.0072816	111.01	1	1206300	1325900	1455500	1179900
AAEAEVELSARR	STLASRLERQGAELKAAEAEVELSARRLRA	ELKAAEAEVELSARRLRAWGARVQAQGHTL	K	A	A	R	R	L	4	2	0	0	0	0	3	0	0	0	1	0	0	0	0	1	0	0	0	1	0	0	12	1	1300.6735	Q8IZ83	Q8IZ83	619	630	ALDH16A1	Aldehyde dehydrogenase family 16 member A1	yes	yes	3	9.08E-15	164.11	1	432290	428650	491300	380190
AAEAFLR	ETSGALKWKEDLSRKAAEAFLRQQQAAPNL	WKEDLSRKAAEAFLRQQQAAPNLRKLIYGT	K	A	A	L	R	Q	3	1	0	0	0	0	1	0	0	0	1	0	0	1	0	0	0	0	0	0	0	0	7	0	776.41809	Q14692	Q14692	675	681	BMS1	Ribosome biogenesis protein BMS1 homolog	yes	yes	2	0.015973	92.467	1	1847000	2081700	2173600	1689100
AAEAFSELSK	HILDDIEFFITKLQKAAEAFSELSKRKKNK	TKLQKAAEAFSELSKRKKNKKGKRKGPGEG	K	A	A	S	K	R	3	0	0	0	0	0	2	0	0	0	1	1	0	1	0	2	0	0	0	0	0	0	10	0	1051.5186	Q12929	Q12929	290	299	EPS8	Epidermal growth factor receptor kinase substrate 8	yes	yes	3	0.0025622	95.573	1	52085	83257	83560	64692
AAEAGDRQSMILVAR	ETEENKTKGFDYLLKAAEAGDRQSMILVAR	AAEAGDRQSMILVARAFDSGQNLSPDRCQD	K	A	A	A	R	A	4	2	0	1	0	1	1	1	0	1	1	0	1	0	0	1	0	0	0	1	0	0	15	1	1586.8199	O00418	O00418	604	618	EEF2K	Eukaryotic elongation factor 2 kinase	yes	yes	3	3.14E-13	168.5	1	154410	179680	217370	222710
AAEAGGAEEQYGFLTTPTK	EKMEAEDYVMAVVDKAAEAGGAEEQYGFLT	GGAEEQYGFLTTPTKQLGAQSPGREPASSI	K	A	A	T	K	Q	4	0	0	0	0	1	3	3	0	0	1	1	0	1	1	0	3	0	1	0	0	0	19	0	1939.9163	P46821	P46821	1052	1070	MAP1B	Microtubule-associated protein 1B;MAP1B heavy chain;MAP1 light chain LC1	yes	yes	3;4	3.65E-38	223.29	5	1638600	1756000	1900100	1957300
AAEAHVDAHYYEQNEQPTGTCAACITGDNR	GCIGIDKFGEILKRKAAEAHVDAHYYEQNE	QPTGTCAACITGDNRSLIANLAAANCYKKE	K	A	A	N	R	S	6	1	2	2	2	2	3	2	2	1	0	0	0	0	1	0	3	0	2	1	0	0	30	0	3348.416	P55263	P55263	120	149	ADK	Adenosine kinase	yes	yes	4	1.65E-46	218.86	1	502740	623050	620420	430020
AAEALAAEAVASRLER	______________________________	AEALAAEAVASRLERQEEDIRWLWSEVERL	M	A	A	E	R	Q	7	2	0	0	0	0	3	0	0	0	2	0	0	0	0	1	0	0	0	1	0	0	16	1	1626.8689	A2RTX5	A2RTX5	2	17	TARSL2	Probable threonine--tRNA ligase 2, cytoplasmic	yes	yes	2	1.46E-47	166.7	1	39665	39391	47315	37771
AAEALHGEADSSGVLAAVDATVNK	PWCGHCKKMKPEFEKAAEALHGEADSSGVL	DSSGVLAAVDATVNKALAERFHISEFPTLK	K	A	A	N	K	A	7	0	1	2	0	0	2	2	1	0	2	1	0	0	0	2	1	0	0	3	0	0	24	0	2295.1343	Q14554	Q14554	318	341	PDIA5	Protein disulfide-isomerase A5	yes	yes	3	6.56E-82	256.9	2	164260	202530	208360	201660
AAEATEGPTSEPSSSGPGR	GSTREQTAEKGAKNKAAEATEGPTSEPSSS	TEGPTSEPSSSGPGRLKKTAMKLFGGKKGI	K	A	A	G	R	L	3	1	0	0	0	0	3	3	0	0	0	0	0	0	3	4	2	0	0	0	0	0	19	0	1786.7969	Q5JTC6	Q5JTC6	33	51	AMER1	APC membrane recruitment protein 1	yes	yes	3	2.46E-06	131.84	1	78687	80240	85943	82482
AAEATNDYETLVK	EPLSGEQLVGSPQDKAAEATNDYETLVKRG	DKAAEATNDYETLVKRGKELKECGKIQEAL	K	A	A	V	K	R	3	0	1	1	0	0	2	0	0	0	1	1	0	0	0	0	2	0	1	1	0	0	13	0	1423.6831	Q2NKX8	Q2NKX8	1193	1205	ERCC6L	DNA excision repair protein ERCC-6-like	yes	yes	3	7.29E-18	165.7	2	501290	517770	583570	494060
AAECAGK	TVFVPVIQAGMEALKAAECAGKLFLFHTSL	QAGMEALKAAECAGKLFLFHTSLPIAEAPG	K	A	A	G	K	L	3	0	0	0	1	0	1	1	0	0	0	1	0	0	0	0	0	0	0	0	0	0	7	0	705.31157	P53992	P53992	632	638	SEC24C	Protein transport protein Sec24C	yes	yes	2	0.0074153	105.39	1	2642300	3219600	3341000	2772100
AAECNIVVTQPR	QVPQFILDDFIQNDRAAECNIVVTQPRRIS	NDRAAECNIVVTQPRRISAVSVAERVAFER	R	A	A	P	R	R	2	1	1	0	1	1	1	0	0	1	0	0	0	0	1	0	1	0	0	2	0	0	12	0	1356.682	Q08211	Q08211	435	446	DHX9	ATP-dependent RNA helicase A	yes	yes	2;3	1.95E-05	158.3	2	1434700	1377000	1473900	1206000
AAECNIVVTQPRR	QVPQFILDDFIQNDRAAECNIVVTQPRRIS	DRAAECNIVVTQPRRISAVSVAERVAFERG	R	A	A	R	R	I	2	2	1	0	1	1	1	0	0	1	0	0	0	0	1	0	1	0	0	2	0	0	13	1	1512.7831	Q08211	Q08211	435	447	DHX9	ATP-dependent RNA helicase A	yes	yes	3	2.85E-09	154.47	1	1182400	819190	1167000	1170500
AAEDDEDDDVDTK	DGDEDEEAESATGKRAAEDDEDDDVDTKKQ	KRAAEDDEDDDVDTKKQKTDEDD_______	R	A	A	T	K	K	2	0	0	6	0	0	2	0	0	0	0	1	0	0	0	0	1	0	0	1	0	0	13	0	1436.5427	P06454	P06454	91	103	PTMA	Prothymosin alpha;Prothymosin alpha, N-terminally processed;Thymosin alpha-1	yes	yes	3	4.16E-19	213.38	1	651020	685720	673760	585940
AAEDDEDDDVDTKK	DGDEDEEAESATGKRAAEDDEDDDVDTKKQ	RAAEDDEDDDVDTKKQKTDEDD________	R	A	A	K	K	Q	2	0	0	6	0	0	2	0	0	0	0	2	0	0	0	0	1	0	0	1	0	0	14	1	1564.6377	P06454	P06454	91	104	PTMA	Prothymosin alpha;Prothymosin alpha, N-terminally processed;Thymosin alpha-1	yes	yes	3	6.01E-20	164.65	2	2529100	2571600	2445300	1902000
AAEDELQLPR	______________________________	______________________________	M	A	A	P	R	L	2	1	0	1	0	1	2	0	0	0	2	0	0	0	1	0	0	0	0	0	0	0	10	0	1140.5775	P78318	P78318	2	11	IGBP1	Immunoglobulin-binding protein 1	yes	yes	2	1.15E-30	160.75	2	68280	70453	73370	75065
AAEDELQLPRLPELFETGR	______________________________	ELQLPRLPELFETGRQLLDEVEVATEPAGS	M	A	A	G	R	Q	2	2	0	1	0	1	4	1	0	0	4	0	0	1	2	0	1	0	0	0	0	0	19	1	2183.1222	P78318	P78318	2	20	IGBP1	Immunoglobulin-binding protein 1	yes	yes	2;3	4.21E-75	194.3	2	114810	140430	134030	115460
AAEDLFVNIR	SCLSLFRDEVFHIHKAAEDLFVNIRGYNKR	FHIHKAAEDLFVNIRGYNKRINDIRECKEA	K	A	A	I	R	G	2	1	1	1	0	0	1	0	0	1	1	0	0	1	0	0	0	0	0	1	0	0	10	0	1146.6033	Q9Y2A7	Q9Y2A7	306	315	NCKAP1	Nck-associated protein 1	yes	yes	3	5.7E-11	177.36	1	96145	91031	103840	97816
AAEDPVAAAPRPLPAGGR	GRPVFPTAEQFRRMRAAEDPVAAAPRPLPA	DPVAAAPRPLPAGGRLTLRPALRLPSLLLV	R	A	A	G	R	L	6	2	0	1	0	0	1	2	0	0	1	0	0	0	4	0	0	0	0	1	0	0	18	1	1714.9115	P35475	P35475	506	523	IDUA	Alpha-L-iduronidase	yes	yes	3	5.51E-14	174.52	1	173460	235160	198670	176770
AAEDRLASTGSGQSFLAR	IVSAWYNMGMTLHKKAAEDRLASTGSGQSF	DRLASTGSGQSFLARQRQATSSRRSYPGHV	K	A	A	A	R	Q	4	2	0	1	0	1	1	2	0	0	2	0	0	1	0	3	1	0	0	0	0	0	18	1	1835.9126	Q86VS8	Q86VS8	680	697	HOOK3	Protein Hook homolog 3	yes	yes	3	2.32E-28	211.4	1	520570	665460	565000	492340
AAEDSPYWVSPAYSK	TDDSNPREAILRHAKAAEDSPYWVSPAYSK	AAEDSPYWVSPAYSKTQPKTMFAQVESDDE	K	A	A	S	K	T	3	0	0	1	0	0	1	0	0	0	0	1	0	0	2	3	0	1	2	1	0	0	15	0	1669.7624	Q9NW82	Q9NW82	612	626	WDR70	WD repeat-containing protein 70	yes	yes	3	0.00010156	127.36	1	92786	118210	108240	108840
AAEEAASTLASSIHPEQCIK	KTLEAHKDSHKEVVRAAEEAASTLASSIHP	ASTLASSIHPEQCIKVLCPIIQTADYPINL	R	A	A	I	K	V	5	0	0	0	1	1	3	0	1	2	1	1	0	0	1	3	1	0	0	0	0	0	20	0	2112.0157	Q7Z460	Q7Z460	1406	1425	CLASP1	CLIP-associating protein 1	yes	yes	4	7.27E-16	177.64	1	142370	127730	132040	126180
AAEEAEEAR	SVLDQLRGEAEAARRAAEEAEEARVQAERE	AEAARRAAEEAEEARVQAEREAAQSRRQVE	R	A	A	A	R	V	4	1	0	0	0	0	4	0	0	0	0	0	0	0	0	0	0	0	0	0	0	0	9	0	974.4305	Q15149	Q15149	2226	2234	PLEC	Plectin	yes	yes	2	0.0020068	109.71	1	70108	70216	88309	67465
AAEEAEEARVQAER	SVLDQLRGEAEAARRAAEEAEEARVQAERE	RAAEEAEEARVQAEREAAQSRRQVEEAERL	R	A	A	E	R	E	5	2	0	0	0	1	5	0	0	0	0	0	0	0	0	0	0	0	0	1	0	0	14	1	1557.7383	Q15149	Q15149	2226	2239	PLEC	Plectin	yes	yes	3	3.34E-27	214.32	1	1882300	1421700	1644700	1482400
AAEEAEEARVQAEREAAQSR	SVLDQLRGEAEAARRAAEEAEEARVQAERE	EEARVQAEREAAQSRRQVEEAERLKQSAEE	R	A	A	S	R	R	7	3	0	0	0	2	6	0	0	0	0	0	0	0	0	1	0	0	0	1	0	0	20	2	2200.0469	Q15149	Q15149	2226	2245	PLEC	Plectin	yes	yes	4	1.31E-38	223.93	2	1356300	1068000	1353600	1098900
AAEEEDEADPK	EEEEEEDDEGPALKRAAEEEDEADPKRQKT	ALKRAAEEEDEADPKRQKTENGASA_____	R	A	A	P	K	R	3	0	0	2	0	0	4	0	0	0	0	1	0	0	1	0	0	0	0	0	0	0	11	0	1202.4939	P20962	P20962	82	92	PTMS	Parathymosin	yes	yes	2	9.09E-06	140.49	2	81074	86165	89893	68712
AAEEEDEADPKR	EEEEEEDDEGPALKRAAEEEDEADPKRQKT	LKRAAEEEDEADPKRQKTENGASA______	R	A	A	K	R	Q	3	1	0	2	0	0	4	0	0	0	0	1	0	0	1	0	0	0	0	0	0	0	12	1	1358.595	P20962	P20962	82	93	PTMS	Parathymosin	yes	yes	3	7.21E-05	99.941	1	392230	212120	216450	233930
AAEEEDEADPKRQK	EEEEEEDDEGPALKRAAEEEDEADPKRQKT	RAAEEEDEADPKRQKTENGASA________	R	A	A	Q	K	T	3	1	0	2	0	1	4	0	0	0	0	2	0	0	1	0	0	0	0	0	0	0	14	2	1614.7485	P20962	P20962	82	95	PTMS	Parathymosin	yes	yes	4	0.00011064	120.53	1	1526100	722180	1038700	940890
AAEEFVNIYYETMDK	ATSLDFKTYVDQACRAAEEFVNIYYETMDK	AAEEFVNIYYETMDKRRRALTRLYLDKATL	R	A	A	D	K	R	2	0	1	1	0	0	3	0	0	1	0	1	1	1	0	0	1	0	2	1	0	0	15	0	1821.8131	Q9NPJ8	Q9NPJ8	17	31	NXT2	NTF2-related export protein 2	yes	yes	3	8.32E-05	128.85	1	104450	122300	134070	92751
AAEEFVNVYYTTMDK	MASVDFKTYVDQACRAAEEFVNVYYTTMDK	AAEEFVNVYYTTMDKRRRLLSRLYMGTATL	R	A	A	D	K	R	2	0	1	1	0	0	2	0	0	0	0	1	1	1	0	0	2	0	2	2	0	0	15	0	1779.8026	Q9UKK6	Q9UKK6	16	30	NXT1	NTF2-related export protein 1	yes	yes	3	6.02E-06	141.82	1	261820	248530	286100	221930
AAEEGKDYPFAR	NPARKDGAMFFHWRRAAEEGKDYPFARFNK	WRRAAEEGKDYPFARFNKTVQVPVYSEQEY	R	A	A	A	R	F	3	1	0	1	0	0	2	1	0	0	0	1	0	1	1	0	0	0	1	0	0	0	12	1	1352.6361	Q9NPF5	Q9NPF5	117	128	DMAP1	DNA methyltransferase 1-associated protein 1	yes	yes	3	0.002482	90.412	2	453800	410260	405140	482590
AAEEGQK	LSSMLVLECKKATNKAAEEGQKAGELSLKL	ECKKATNKAAEEGQKAGELSLKLEKEKSRV	K	A	A	Q	K	A	2	0	0	0	0	1	2	1	0	0	0	1	0	0	0	0	0	0	0	0	0	0	7	0	731.34498	Q9P2B4	Q9P2B4	193	199	CTTNBP2NL	CTTNBP2 N-terminal-like protein	yes	yes	3	0.023329	73.616	1	146430	153260	155290	145290
AAEEIGIK	GNRDDSNLYINVKLKAAEEIGIKATHIKLP	YINVKLKAAEEIGIKATHIKLPRTTTESEV	K	A	A	I	K	A	2	0	0	0	0	0	2	1	0	2	0	1	0	0	0	0	0	0	0	0	0	0	8	0	829.45453	P11586	P11586	59	66	MTHFD1	C-1-tetrahydrofolate synthase, cytoplasmic;Methylenetetrahydrofolate dehydrogenase;Methenyltetrahydrofolate cyclohydrolase;Formyltetrahydrofolate synthetase;C-1-tetrahydrofolate synthase, cytoplasmic, N-terminally processed	yes	yes	3	0.0037729	98.523	1	469230	594490	574620	478690
AAEELDMENEFLLPPVFGEEYEEQPRPR	VPYEPDLDIEIDFPRAAEELDMENEFLLPP	PPVFGEEYEEQPRPRSKKKGAKRKAVSGYQ	R	A	A	P	R	S	2	2	1	1	0	1	8	1	0	0	3	0	1	2	4	0	0	0	1	1	0	0	28	1	3333.55	Q9UBW7	Q9UBW7	1013	1040	ZMYM2	Zinc finger MYM-type protein 2	yes	yes	3;4	1.79E-59	230.03	2	189900	188110	218150	167720
AAEELSK	QTYPSGGEEQAQYCRAAEELSKLRRAAVGR	EEQAQYCRAAEELSKLRRAAVGRPLDKHEG	R	A	A	S	K	L	2	0	0	0	0	0	2	0	0	0	1	1	0	0	0	1	0	0	0	0	0	0	7	0	746.38103	Q8WUM4	Q8WUM4	42	48	PDCD6IP	Programmed cell death 6-interacting protein	yes	yes	2	0.0030623	127.12	1	3612000	3752900	3803100	3679300
AAEEPQQQK	______________________________	______________________________	M	A	A	Q	K	Q	2	0	0	0	0	3	2	0	0	0	0	1	0	0	1	0	0	0	0	0	0	0	9	0	1027.4934	Q96FW1	Q96FW1	2	10	OTUB1	Ubiquitin thioesterase OTUB1	yes	yes	2	0.0015017	105.12	2	599790	822070	953520	724680
AAEEPQQQKQEPLGSDSEGVNCLAYDEAIMAQQDR	______________________________	NCLAYDEAIMAQQDRIQQEIAVQNPLVSER	M	A	A	D	R	I	5	1	1	3	1	6	5	2	0	1	2	1	1	0	2	2	0	0	1	1	0	0	35	1	3904.748	Q96FW1	Q96FW1	2	36	OTUB1	Ubiquitin thioesterase OTUB1	yes	yes	4	3.36E-09	67.947	2	325820	304810	304790	252760
AAEEPSKVEEK	AAVAPEKPPASDETKAAEEPSKVEEKKAEE	DETKAAEEPSKVEEKKAEEAGASAAACEAP	K	A	A	E	K	K	2	0	0	0	0	0	4	0	0	0	0	2	0	0	1	1	0	0	0	1	0	0	11	1	1215.5983	P29966	P29966	257	267	MARCKS	Myristoylated alanine-rich C-kinase substrate	yes	yes	3	3.51E-06	135.02	3	1005300	1603400	1487400	1389600
AAEEPVSEVTVGVSVLAER	AHIYEGRVIQIVLMRAAEEPVSEVTVGVSV	PVSEVTVGVSVLAERCKKNNGKAEFWLDLQ	R	A	A	E	R	C	3	1	0	0	0	0	4	1	0	0	1	0	0	0	1	2	1	0	0	5	0	0	19	0	1941.0055	Q05655	Q05655	76	94	PRKCD	Protein kinase C delta type;Protein kinase C delta type regulatory subunit;Protein kinase C delta type catalytic subunit	yes	yes	2;3	6.67E-15	166.91	2	168460	196320	214800	176880
AAEEQGDDQDSEK	RSGDETPGSEVPGDKAAEEQGDDQDSEKSK	DKAAEEQGDDQDSEKSKPAGSDGERRGVKR	K	A	A	E	K	S	2	0	0	3	0	2	3	1	0	0	0	1	0	0	0	1	0	0	0	0	0	0	13	0	1420.559	Q1KMD3	Q1KMD3	175	187	HNRNPUL2	Heterogeneous nuclear ribonucleoprotein U-like protein 2	yes	yes	3	3.42E-62	220.53	2	391380	599860	654380	534680
AAEEVEAK	RSSEFYRVTTEQYQKAAEEVEAKFKRYESH	TTEQYQKAAEEVEAKFKRYESHPVCADLQA	K	A	A	A	K	F	3	0	0	0	0	0	3	0	0	0	0	1	0	0	0	0	0	0	0	1	0	0	8	0	845.41306	Q9NX63	Q9NX63	166	173	CHCHD3	MICOS complex subunit MIC19	yes	yes	2	0.0021291	123.92	1	699940	730440	758560	715340
AAEEVKR	LRARTKIVYSMYSRKAAEEVKRELIKLKVN	VYSMYSRKAAEEVKRELIKLKVNYYILEES	K	A	A	K	R	E	2	1	0	0	0	0	2	0	0	0	0	1	0	0	0	0	0	0	0	1	0	0	7	1	801.43447	Q2PZI1	Q2PZI1	596	602	DPY19L1	Probable C-mannosyltransferase DPY19L1	yes	yes	3	0.063887	43.808	1	389240	510700	549670	401020
AAEEVLQTVDHYKTEIER	______________________________	EVLQTVDHYKTEIERLTKELTETTHEKIQA	M	A	A	E	R	L	2	1	0	1	0	1	4	0	1	1	1	1	0	0	0	0	2	0	1	2	0	0	18	1	2130.0593	Q96G01	Q96G01	2	19	BICD1	Protein bicaudal D homolog 1	yes	yes	3	2.6E-20	138.08	2	342370	313150	353470	312570
AAEFGEPTSEQTGTAAGK	KVEVENVMKRKFSLRAAEFGEPTSEQTGTA	FGEPTSEQTGTAAGKTIAQTTAPVSWKPQD	R	A	A	G	K	T	4	0	0	0	0	1	3	3	0	0	0	1	0	1	1	1	3	0	0	0	0	0	18	0	1750.801	O95425	O95425	1055	1072	SVIL	Supervillin	yes	yes	3	3.39E-37	173.03	1	284710	316990	373910	292950
AAEFLAACAGGDLDEAR	PGPGERRARTVRFERAAEFLAACAGGDLDE	EFLAACAGGDLDEARLMLRAADPGPGAELD	R	A	A	A	R	L	6	1	0	2	1	0	2	2	0	0	2	0	0	1	0	0	0	0	0	0	0	0	17	0	1735.7835	Q9BZL4	Q9BZL4	52	68	PPP1R12C	Protein phosphatase 1 regulatory subunit 12C	yes	yes	3	0.0012279	94.01	1	151900	218280	213470	179080
AAEGHYASQNK	NRQLSSREYEGHEDKAAEGHYASQNKEFLK	HEDKAAEGHYASQNKEFLKEKEKLEMELAA	K	A	A	N	K	E	3	0	1	0	0	1	1	1	1	0	0	1	0	0	0	1	0	0	1	0	0	0	11	0	1174.5367	Q8IY63	Q8IY63	541	551	AMOTL1	Angiomotin-like protein 1	yes	yes	3	3.78E-05	131.83	2	57699	88499	99891	80245
AAEGVSAADMAK	NLYLAREGLIRAGTKAAEGVSAADMAKRER	GTKAAEGVSAADMAKRERFELLKHQKLKDQ	K	A	A	A	K	R	5	0	0	1	0	0	1	1	0	0	0	1	1	0	0	1	0	0	0	1	0	0	12	0	1119.523	Q9NW13	Q9NW13	454	465	RBM28	RNA-binding protein 28	yes	yes	3	8.38E-05	121.02	1	1156400	1225600	1434200	1332100
AAEGVSAADMAKR	NLYLAREGLIRAGTKAAEGVSAADMAKRER	TKAAEGVSAADMAKRERFELLKHQKLKDQN	K	A	A	K	R	E	5	1	0	1	0	0	1	1	0	0	0	1	1	0	0	1	0	0	0	1	0	0	13	1	1275.6241	Q9NW13	Q9NW13	454	466	RBM28	RNA-binding protein 28	yes	yes	3	6.28E-10	157.22	1	402020	369520	453730	668260
AAEHAWQK	KRYKEENNDHLDDFKAAEHAWQKHKQLNES	DHLDDFKAAEHAWQKHKQLNESIIVALFQG	K	A	A	Q	K	H	3	0	0	0	0	1	1	0	1	0	0	1	0	0	0	0	0	1	0	0	0	0	8	0	939.45626	P40818	P40818	906	913	USP8	Ubiquitin carboxyl-terminal hydrolase 8	yes	yes	3	0.0010038	117.04	2	1309300	1421900	1596300	1204700
AAEHEVPLQERK	KAKETIQALRANLTKAAEHEVPLQERKNYK	LTKAAEHEVPLQERKNYKSSPEIQEPIKPL	K	A	A	R	K	N	2	1	0	0	0	1	3	0	1	0	1	1	0	0	1	0	0	0	0	1	0	0	12	1	1405.7314	Q9P260	Q9P260	228	239	KIAA1468	LisH domain and HEAT repeat-containing protein KIAA1468	yes	yes	4	0.007408	79.633	1	767720	797550	872650	902590
AAEHRQTVLESIR	ERENADIIREQIRLKAAEHRQTVLESIRTA	LKAAEHRQTVLESIRTAGTLFGEGFRAFVT	K	A	A	I	R	T	2	2	0	0	0	1	2	0	1	1	1	0	0	0	0	1	1	0	0	1	0	0	13	1	1508.8059	Q9NVI7	Q9NVI7	263	275	ATAD3A	ATPase family AAA domain-containing protein 3A	yes	yes	4	7.9E-07	145.43	1	86262	164130	137130	175600
AAEIASSDSANVSSR	KQPYYYPPFDKIIEKAAEIASSDSANVSSR	AAEIASSDSANVSSRGGKKFLPVLKEILDR	K	A	A	S	R	G	4	1	1	1	0	0	1	0	0	1	0	0	0	0	0	5	0	0	0	1	0	0	15	0	1463.6852	P42338	P42338	515	529	PIK3CB	Phosphatidylinositol 4,5-bisphosphate 3-kinase catalytic subunit beta isoform	yes	yes	2	3.63E-42	241.15	1	0	0	0	0
AAEIDFLR	______________________________	______________________________	M	A	A	L	R	E	2	1	0	1	0	0	1	0	0	1	1	0	0	1	0	0	0	0	0	0	0	0	8	0	933.49198	Q96NL6	Q96NL6	2	9	SCLT1	Sodium channel and clathrin linker 1	yes	yes	2	0.0037367	88.942	1	6623.5	7424.9	10322	3001.5
AAEIHSRPQSSRPVLLSK	______________________________	IHSRPQSSRPVLLSKIEGHQDAVTAALLIP	M	A	A	S	K	I	2	2	0	0	0	1	1	0	1	1	2	1	0	0	2	4	0	0	0	1	0	0	18	2	1975.0963	Q8IWB7	Q8IWB7	2	19	WDFY1	WD repeat and FYVE domain-containing protein 1	yes	yes	4	0.000724	83.253	1	6846800	7106500	7580200	6270900
AAEINGEVDDDDAGGEWR	MEVMEMEVMEARLIRAAEINGEVDDDDAGG	INGEVDDDDAGGEWRLKYERAVREVDFTKK	R	A	A	W	R	L	3	1	1	4	0	0	3	3	0	1	0	0	0	0	0	0	0	1	0	1	0	0	18	0	1917.7977	Q92614	Q92614	1355	1372	MYO18A	Unconventional myosin-XVIIIa	yes	yes	2	1.16E-225	416.91	1	254060	281190	327040	271680
AAEINGEVDDDDAGGEWRLK	MEVMEMEVMEARLIRAAEINGEVDDDDAGG	GEVDDDDAGGEWRLKYERAVREVDFTKKRL	R	A	A	L	K	Y	3	1	1	4	0	0	3	3	0	1	1	1	0	0	0	0	0	1	0	1	0	0	20	1	2158.9767	Q92614	Q92614	1355	1374	MYO18A	Unconventional myosin-XVIIIa	yes	yes	3	0.046365	53.96	1	0	0	0	0
AAEISAMLKAVTQKSSNSLVFQTLPR	EIPKYITASTFAQARAAEISAMLKAVTQKS	TQKSSNSLVFQTLPRHMRRRAMSHNVKRLP	R	A	A	P	R	H	4	1	1	0	0	2	1	0	0	1	3	2	1	1	1	4	2	0	0	2	0	0	26	2	2789.5109	Q99575	Q99575	112	137	POP1	Ribonucleases P/MRP protein subunit POP1	yes	yes	5	0.044855	43.888	1	665580	380790	521150	671180
AAEIVPSDMYK	EVYIEPCNSVIVQIKAAEIVPSDMYKTGCT	VQIKAAEIVPSDMYKTGCTLRFPRIEKIRD	K	A	A	Y	K	T	2	0	0	1	0	0	1	0	0	1	0	1	1	0	1	1	0	0	1	1	0	0	11	0	1222.5904	P49917	P49917	561	571	LIG4	DNA ligase 4	yes	yes	3	0.003675	73.781	1	53829	70773	69278	76336
AAEIYGVTHTR	EPAQQYDMFNIYIKRAAEIYGVTHTRGIYQ	YIKRAAEIYGVTHTRGIYQKAIEVLSDEHA	R	A	A	T	R	G	2	1	0	0	0	0	1	1	1	1	0	0	0	0	0	0	2	0	1	1	0	0	11	0	1216.62	Q9HCS7	Q9HCS7	639	649	XAB2	Pre-mRNA-splicing factor SYF1	yes	yes	3	4.32E-10	153.54	2	624340	601180	650260	618050
AAELAVQNEVGLVDNPLK	SKKPGTAVVEFATVKAAELAVQNEVGLVDN	LAVQNEVGLVDNPLKISWLEGQPQDAVGRS	K	A	A	L	K	I	3	0	2	1	0	1	2	1	0	0	3	1	0	0	1	0	0	0	0	3	0	0	18	0	1879.0051	Q9NVM6	Q9NVM6	226	243	DNAJC17	DnaJ homolog subfamily C member 17	yes	yes	3	4.08E-20	191.93	1	298780	332960	357880	270180
AAELEEELK	LLELERFERRALERKAAELEEELKALSDLR	RALERKAAELEEELKALSDLRADNQRLKDE	K	A	A	L	K	A	2	0	0	0	0	0	4	0	0	0	2	1	0	0	0	0	0	0	0	0	0	0	9	0	1030.5183	Q9BZL4	Q9BZL4	746	754	PPP1R12C	Protein phosphatase 1 regulatory subunit 12C	yes	yes	3	0.0026669	89.247	1	85021	122190	135930	111430
AAELEMELNEHSLVIDTLK	GFNRLRQEQRGLASKAAELEMELNEHSLVI	EMELNEHSLVIDTLKEVDETRKCYRMVGGV	K	A	A	L	K	E	2	0	1	1	0	0	4	0	1	1	4	1	1	0	0	1	1	0	0	1	0	0	19	0	2154.0878	Q9UHV9	Q9UHV9	44	62	PFDN2	Prefoldin subunit 2	yes	yes	3	8.33E-38	214.69	2	1473300	1987900	2189500	1631200
AAELEPDQLLAWQGLANLYEK	AELEQPDQAQSAYKKAAELEPDQLLAWQGL	DQLLAWQGLANLYEKYNHINAKDDLPGVYQ	K	A	A	E	K	Y	4	0	1	1	0	2	3	1	0	0	5	1	0	0	1	0	0	1	1	0	0	0	21	0	2371.206	Q6PGP7	Q6PGP7	66	86	TTC37	Tetratricopeptide repeat protein 37	yes	yes	3	2.25E-22	194.92	1	487680	833960	852860	825210
AAELERK	AQAGLLRQQEELDRKAAELERKERELQNTV	QQEELDRKAAELERKERELQNTVANLHVRQ	K	A	A	R	K	E	2	1	0	0	0	0	2	0	0	0	1	1	0	0	0	0	0	0	0	0	0	0	7	1	815.45012	O15127	O15127	96	102	SCAMP2	Secretory carrier-associated membrane protein 2	yes	yes	3	0.048672	51.059	1	486630	622190	610310	526000
AAELETDIRAK	QAVRHLPQSVRIYIRAAELETDIRAKKRVL	IYIRAAELETDIRAKKRVLRKALEHVPNSV	R	A	A	A	K	K	3	1	0	1	0	0	2	0	0	1	1	1	0	0	0	0	1	0	0	0	0	0	11	1	1215.6459	O94906	O94906	379	389	PRPF6	Pre-mRNA-processing factor 6	yes	yes	3	0.0003538	112.64	1	984820	1220100	1473500	1171900
AAELFVETIAK	DVTLAGQEAIFILARAAELFVETIAKDAYC	ILARAAELFVETIAKDAYCCAQQGKRKTLQ	R	A	A	A	K	D	3	0	0	0	0	0	2	0	0	1	1	1	0	1	0	0	1	0	0	1	0	0	11	0	1190.6547	Q9NR33	Q9NR33	70	80	POLE4	DNA polymerase epsilon subunit 4	yes	yes	3	7.05E-05	128.17	3	960790	905780	1079100	980310
AAELIANSLATAGDGLIELR	QQKKAAIISAEGDSKAAELIANSLATAGDG	ANSLATAGDGLIELRKLEAAEDIAYQLSRS	K	A	A	L	R	K	5	1	1	1	0	0	2	2	0	2	4	0	0	0	0	1	1	0	0	0	0	0	20	0	1997.0793	P35232	P35232	220	239	PHB	Prohibitin	yes	yes	3	7.39E-06	89.831	1	1380100	1294900	2028800	1014700
AAELLQDEYSGR	ILCDLHDGFSGVGAKAAELLQDEYSGRGII	GAKAAELLQDEYSGRGIITWGLLPGPYHRG	K	A	A	G	R	G	2	1	0	1	0	1	2	1	0	0	2	0	0	0	0	1	0	0	1	0	0	0	12	0	1350.6416	Q9BUK6	Q9BUK6	245	256	MSTO1	Protein misato homolog 1	yes	yes	2;3	7.85E-57	290.6	2	527110	534820	601970	545890
AAELQAQWERLEALAEER	LVAEGHPGASQASARAAELQAQWERLEALA	LQAQWERLEALAEERAQRLAQAASLYQFQA	R	A	A	E	R	A	5	2	0	0	0	2	5	0	0	0	3	0	0	0	0	0	0	1	0	0	0	0	18	1	2112.06	O15020	O15020	722	739	SPTBN2	Spectrin beta chain, non-erythrocytic 2	yes	yes	3	0.0078355	72.585	1	79721	103810	111310	73232
AAELREALEQGPR	GAIAAGNPGAPLRERAAELREALEQGPRGL	ERAAELREALEQGPRGLALRLWPKLQVVVT	R	A	A	P	R	G	3	2	0	0	0	1	3	1	0	0	2	0	0	0	1	0	0	0	0	0	0	0	13	1	1438.7528	Q8N2G8	Q8N2G8	237	249	GHDC	GH3 domain-containing protein	yes	yes	3	0.010639	77.633	1	194510	211570	228090	179910
AAELVEAK	______________________________	______________________________	M	A	A	A	K	N	3	0	0	0	0	0	2	0	0	0	1	1	0	0	0	0	0	0	0	1	0	0	8	0	829.45453	Q8N2W9	Q8N2W9	2	9	PIAS4	E3 SUMO-protein ligase PIAS4	yes	yes	2	0.012615	42.109	1	78716	84315	100160	71602
AAELVTQNCEAYEAHMR	RPGTENTPMIAGLGKAAELVTQNCEAYEAH	ELVTQNCEAYEAHMRDVRDYLEERLEAEFG	K	A	A	M	R	D	4	1	1	0	1	1	3	0	1	0	1	0	1	0	0	0	1	0	1	1	0	0	17	0	1991.8829	Q96I15	Q96I15	308	324	SCLY	Selenocysteine lyase	yes	yes	3	2.77E-06	138.87	1	497260	450360	589190	469100
AAELWGEQAEARR	RLNREQEERLLELERAAELWGEQAEARRQI	ERAAELWGEQAEARRQILETMQNDRTTISR	R	A	A	R	R	Q	4	2	0	0	0	1	3	1	0	0	1	0	0	0	0	0	0	1	0	0	0	0	13	1	1485.7324	Q08379	Q08379	510	522	GOLGA2	Golgin subfamily A member 2	yes	yes	3	1.23E-07	133.16	1	0	0	0	0
AAEMEHLLER	LLGKVMGKVFFGQLRAAEMEHLLERSWYAV	FGQLRAAEMEHLLERSWYAVTETCLAFTVF	R	A	A	E	R	S	2	1	0	0	0	0	3	0	1	0	2	0	1	0	0	0	0	0	0	0	0	0	10	0	1197.5812	Q86TM6	Q86TM6	71	80	SYVN1	E3 ubiquitin-protein ligase synoviolin	yes	yes	3	3.37E-11	185.77	1	149240	171920	186530	166120
AAEMLSQLDLFSRNEDLEEIASTDLK	IVQEKVFKGLDLLEKAAEMLSQLDLFSRNE	SRNEDLEEIASTDLKYLLVPAFQGALTMKQ	K	A	A	L	K	Y	3	1	1	3	0	1	4	0	0	1	5	1	1	1	0	3	1	0	0	0	0	0	26	1	2937.4277	P78318	P78318	52	77	IGBP1	Immunoglobulin-binding protein 1	yes	yes	3;4	1.51E-187	367.89	3	693840	720650	788880	724430
AAEMMASLLK	ELQKLKEMTNHQKKRAAEMMASLLKDLAEI	HQKKRAAEMMASLLKDLAEIGIAVGNNDVK	R	A	A	L	K	D	3	0	0	0	0	0	1	0	0	0	2	1	2	0	0	1	0	0	0	0	0	0	10	0	1063.5406	P33176	P33176	551	560	KIF5B	Kinesin-1 heavy chain	yes	yes	2	1.02E-05	166.33	2	3550400	3369300	3663000	3649700
AAEMVPDLPSPPMEAPAPASNPSGR	VTSEEFDKFLEERAKAAEMVPDLPSPPMEA	PPMEAPAPASNPSGRKKPERSEDALFAL__	K	A	A	G	R	K	5	1	1	1	0	0	2	1	0	0	1	0	2	0	7	3	0	0	0	1	0	0	25	0	2488.1726	Q6ZVM7	Q6ZVM7	470	494	TOM1L2	TOM1-like protein 2	yes	yes	3	0.00011958	107.9	2	76593	78380	79223	82930
AAENMAVEPR	KDKPEEIVPASKPSRAAENMAVEPRVATIK	SKPSRAAENMAVEPRVATIKQRPSSRCFPA	R	A	A	P	R	V	3	1	1	0	0	0	2	0	0	0	0	0	1	0	1	0	0	0	0	1	0	0	10	0	1086.5128	Q9UPX8	Q9UPX8	405	414	SHANK2	SH3 and multiple ankyrin repeat domains protein 2	yes	yes	2	9.03E-05	133.81	1	264620	286350	287610	280940
AAEPLLTLER	VKFAVRERYPLDHARAAEPLLTLERLTEIV	LDHARAAEPLLTLERLTEIVASAPKGELLK	R	A	A	E	R	L	2	1	0	0	0	0	2	0	0	0	3	0	0	0	1	0	1	0	0	0	0	0	10	0	1111.6237	O60524	O60524	160	169	NEMF	Nuclear export mediator factor NEMF	yes	yes	2	0.0003185	124.95	2	1362700	1387600	1373400	1245500
AAEPLTELEESIETVVTTFFTFAR	______________________________	ESIETVVTTFFTFARQEGRKDSLSVNEFKE	M	A	A	A	R	Q	3	1	0	0	0	0	5	0	0	1	2	0	0	3	1	1	5	0	0	2	0	0	24	0	2700.3534	Q99584	Q99584	2	25	S100A13	Protein S100-A13	yes	yes	3	0.055061	41.76	1	43992	57143	77191	44531
AAEPNKTEIQTLFK	______________________________	MAAEPNKTEIQTLFKRLRAVPTNKACFDCG	M	A	A	F	K	R	2	0	1	0	0	1	2	0	0	1	1	2	0	1	1	0	2	0	0	0	0	0	14	1	1588.8461	Q8N6H7	Q8N6H7	2	15	ARFGAP2	ADP-ribosylation factor GTPase-activating protein 2	yes	yes	3	5.18E-06	66.485	1	363270	438630	430850	394270
AAEPPPPK	QVKRAVVVSPKEENKAAEPPPPKIPKIETT	SPKEENKAAEPPPPKIPKIETTHPPLPPAH	K	A	A	P	K	I	2	0	0	0	0	0	1	0	0	0	0	1	0	0	4	0	0	0	0	0	0	0	8	0	805.4334	O75909	O75909	347	354	CCNK	Cyclin-K	yes	yes	2	0.004463	126.67	1	0	0	0	0
AAEPQEQEFGK	EFQKRDVSLGTYGSRAAEPQEQEFGKSAWI	YGSRAAEPQEQEFGKSAWIRDYSSGGSSRT	R	A	A	G	K	S	2	0	0	0	0	2	3	1	0	0	0	1	0	1	1	0	0	0	0	0	0	0	11	0	1232.5673	Q9C0C2	Q9C0C2	944	954	TNKS1BP1	182 kDa tankyrase-1-binding protein	yes	yes	2;3	3.78E-10	170.52	3	823800	948310	1022300	951410
AAEPVEDNCINFVAMK	______________________________	AEPVEDNCINFVAMKFIDNTLYFIAEDDEN	M	A	A	M	K	F	3	0	2	1	1	0	2	0	0	1	0	1	1	1	1	0	0	0	0	2	0	0	16	0	1806.8281	Q14116	Q14116	2	17	IL18	Interleukin-18	yes	yes	2;3	0.00019268	58.079	4	447890	429270	468570	406150
AAEQAGCMVSASR	______________________________	MRAAEQAGCMVSASRAGQPEAGPWSCSGVI	R	A	A	S	R	A	4	1	0	0	1	1	1	1	0	0	0	0	1	0	0	2	0	0	0	1	0	0	13	0	1336.5864	Q2T9J0	Q2T9J0	11	23	TYSND1	Peroxisomal leader peptide-processing protease;Peroxisomal leader peptide-processing protease, 15 kDa form;Peroxisomal leader peptide-processing protease, 45 kDa form	yes	yes	2	5.33E-62	248.19	1	0	0	0	0
AAEQGQQDPNK	ANIKLVKNGENQLRKAAEQGQQDPNKNLSP	QLRKAAEQGQQDPNKNLSPTAVINITSEKL	K	A	A	N	K	N	2	0	1	1	0	3	1	1	0	0	0	1	0	0	1	0	0	0	0	0	0	0	11	0	1184.5422	Q92870	Q92870	110	120	APBB2	Amyloid beta A4 precursor protein-binding family B member 2	yes	yes	3	0.00061977	81.923	1	128200	113740	105410	126270
AAEQYTPK	QELSFAARSFYYKLRAAEQYTPKAKYHGNV	SFYYKLRAAEQYTPKAKYHGNVMLLRAKTG	R	A	A	P	K	A	2	0	0	0	0	1	1	0	0	0	0	1	0	0	1	0	1	0	1	0	0	0	8	0	906.4447	P49327	P49327	2429	2436	FASN	Fatty acid synthase;[Acyl-carrier-protein] S-acetyltransferase;[Acyl-carrier-protein] S-malonyltransferase;3-oxoacyl-[acyl-carrier-protein] synthase;3-oxoacyl-[acyl-carrier-protein] reductase;3-hydroxyacyl-[acyl-carrier-protein] dehydratase;Enoyl-[acyl-carrier-protein] reductase;Oleoyl-[acyl-carrier-protein] hydrolase	yes	yes	2;3	0.0010693	141.93	4	3227200	3472900	3960300	4243000
AAESAEIEPR	LQDTEISPRQNRRTRAAESAEIEPRNKRNR	NRRTRAAESAEIEPRNKRNRN_________	R	A	A	P	R	N	3	1	0	0	0	0	3	0	0	1	0	0	0	0	1	1	0	0	0	0	0	0	10	0	1071.5197	Q9NS91	Q9NS91	480	489	RAD18	E3 ubiquitin-protein ligase RAD18	yes	yes	2	0.00019295	129.83	2	636990	557740	508650	410300
AAESETPGK	RGKKRKALPASETPKAAESETPGKSPEKKP	ASETPKAAESETPGKSPEKKPKIKEEAVKE	K	A	A	G	K	S	2	0	0	0	0	0	2	1	0	0	0	1	0	0	1	1	1	0	0	0	0	0	9	0	888.41888	O76021	O76021	418	426	RSL1D1	Ribosomal L1 domain-containing protein 1	yes	yes	2;3	0.00010789	167.23	2	1366600	2133000	2102400	1654800
AAESETPGKSPEK	RGKKRKALPASETPKAAESETPGKSPEKKP	PKAAESETPGKSPEKKPKIKEEAVKEKSPS	K	A	A	E	K	K	2	0	0	0	0	0	3	1	0	0	0	2	0	0	2	2	1	0	0	0	0	0	13	1	1329.6412	O76021	O76021	418	430	RSL1D1	Ribosomal L1 domain-containing protein 1	yes	yes	3;4	3.6E-09	150.69	2	484020	678780	804730	840240
AAESLADPTEYENLFPGLK	VVKLWRENLSKVNQKAAESLADPTEYENLF	LADPTEYENLFPGLKEAFVVEEWVKETHAD	K	A	A	L	K	E	3	0	1	1	0	0	3	1	0	0	3	1	0	1	2	1	1	0	1	0	0	0	19	0	2064.0052	P35606	P35606	784	802	COPB2	Coatomer subunit beta	yes	yes	3;4	2.93E-29	211.78	2	883590	1005600	1150500	1083300
AAESMVK	ILSSHKKAYIEINRKAAESMVKFYTCFPVL	AYIEINRKAAESMVKFYTCFPVLMDGNQLS	K	A	A	V	K	F	2	0	0	0	0	0	1	0	0	0	0	1	1	0	0	1	0	0	0	1	0	0	7	0	734.36328	Q14966	Q14966	952	958	ZNF638	Zinc finger protein 638	yes	yes	2	0.006262	116.54	1	480470	638420	623340	588370
AAESPDQK	ETSIDVAGKPNEVTKAAESPDQKDTDGGPK	KPNEVTKAAESPDQKDTDGGPKEEESPV__	K	A	A	Q	K	D	2	0	0	1	0	1	1	0	0	0	0	1	0	0	1	1	0	0	0	0	0	0	8	0	844.39266	P53985	P53985	480	487	SLC16A1	Monocarboxylate transporter 1	yes	yes	2;3	0.0025185	114.5	3	1411000	2479700	2381000	3123000
AAESTEEVSSLRPPR	GIVDMASSTFQGIQRAAESTEEVSSLRPPR	AAESTEEVSSLRPPRLIHEDGIIRPYDRQE	R	A	A	P	R	L	2	2	0	0	0	0	3	0	0	0	1	0	0	0	2	3	1	0	0	1	0	0	15	1	1627.8166	Q709C8	Q709C8	3584	3598	VPS13C	Vacuolar protein sorting-associated protein 13C	yes	yes	3	1.35E-27	161.82	2	426800	499590	594110	485530
AAESYGK	LRHAECLKALGYMERAAESYGKVVDLAPLH	KALGYMERAAESYGKVVDLAPLHLDARISL	R	A	A	G	K	V	2	0	0	0	0	0	1	1	0	0	0	1	0	0	0	1	0	0	1	0	0	0	7	0	724.33917	Q9Y5Q9	Q9Y5Q9	475	481	GTF3C3	General transcription factor 3C polypeptide 3	yes	yes	2	0.0062563	111.04	2	1233700	1340200	1484400	1379200
AAETCQEPK	VYVDSKDPVSSLQVKAAETCQEPKEFRLPK	SSLQVKAAETCQEPKEFRLPKDHHFDMINI	K	A	A	P	K	E	2	0	0	0	1	1	2	0	0	0	0	1	0	0	1	0	1	0	0	0	0	0	9	0	1032.4546	Q9P032	Q9P032	83	91	NDUFAF4	NADH dehydrogenase [ubiquinone] 1 alpha subcomplex assembly factor 4	yes	yes	2	4.19E-05	172.25	1	381220	486940	451260	397130
AAETIIDTK	MNRVGNESLNRAVAKAAETIIDTKGVTALV	NRAVAKAAETIIDTKGVTALVSDAIHNDLQ	K	A	A	T	K	G	2	0	0	1	0	0	1	0	0	2	0	1	0	0	0	0	2	0	0	0	0	0	9	0	960.51278	Q9GZS1	Q9GZS1	171	179	POLR1E	DNA-directed RNA polymerase I subunit RPA49	yes	yes	2	2.44E-06	204.36	1	302730	304330	277110	252340
AAETVLK	HSWFQTLSTQEPCQRAAETVLKQQGVLALR	STQEPCQRAAETVLKQQGVLALRPYLQKQP	R	A	A	L	K	Q	2	0	0	0	0	0	1	0	0	0	1	1	0	0	0	0	1	0	0	1	0	0	7	0	730.4225	P56192	P56192	185	191	MARS	Methionine--tRNA ligase, cytoplasmic	yes	yes	2;3	0.0060231	117.93	2	803470	844790	947660	918750
AAEVALK	SCTGQGPSKKAAKHKAAEVALKHLKGGSML	SKKAAKHKAAEVALKHLKGGSMLEPALEDS	K	A	A	L	K	H	3	0	0	0	0	0	1	0	0	0	1	1	0	0	0	0	0	0	0	1	0	0	7	0	700.41194	Q15633	Q15633	87	93	TARBP2	RISC-loading complex subunit TARBP2	yes	yes	2	0.0077177	108.09	1	792070	907390	925610	862050
AAEVEMQLR	ELQALEQEQRQIDGRAAEVEMQLRSLMESG	RQIDGRAAEVEMQLRSLMESGANKLQEEVL	R	A	A	L	R	S	2	1	0	0	0	1	2	0	0	0	1	0	1	0	0	0	0	0	0	1	0	0	9	0	1045.5226	Q8N3D4	Q8N3D4	1381	1389	EHBP1L1	EH domain-binding protein 1-like protein 1	yes	yes	2	0.00044719	126.41	1	558640	611750	687680	560690
AAEVGDDFLGDFVVGER	SSPAAAAAPEKPGPKAAEVGDDFLGDFVVG	EVGDDFLGDFVVGERVWVNGVKPGVVQYLG	K	A	A	E	R	V	2	1	0	3	0	0	2	3	0	0	1	0	0	2	0	0	0	0	0	3	0	0	17	0	1794.8424	Q9UDT6	Q9UDT6	68	84	CLIP2	CAP-Gly domain-containing linker protein 2	yes	yes	3	3.3E-48	234.57	2	75987	113440	111560	109060
AAEVWMDEYK	FPGGSGTVFARNTRRAAEVWMDEYKNFYYA	RNTRRAAEVWMDEYKNFYYAAVPSARNVPY	R	A	A	Y	K	N	2	0	0	1	0	0	2	0	0	0	0	1	1	0	0	0	0	1	1	1	0	0	10	0	1240.5434	Q10471;Q8N4A0	Q10471	384	393	GALNT2;GALNT4	Polypeptide N-acetylgalactosaminyltransferase 2;Polypeptide N-acetylgalactosaminyltransferase 2 soluble form;Polypeptide N-acetylgalactosaminyltransferase 4	no	no	2	7.01E-06	172.59	1	291490	318760	342540	329330
AAEVYFGDLELFEPFDHPEESIPKPVHTR	______________________________	FDHPEESIPKPVHTRFKDDDGDEEDENGVG	M	A	A	T	R	F	2	1	0	2	0	0	5	1	2	1	2	1	0	3	4	1	1	0	1	2	0	0	29	1	3368.6354	Q6NZY4	Q6NZY4	2	30	ZCCHC8	Zinc finger CCHC domain-containing protein 8	yes	yes	4	1.91E-26	159.66	2	622390	544730	575530	648380
AAEWQLDQPSWSGR	HVYRIPPRATNRGYRAAEWQLDQPSWSGRL	RAAEWQLDQPSWSGRLRITAKGQMAYIKLE	R	A	A	G	R	L	2	1	0	1	0	2	1	1	0	0	1	0	0	0	1	2	0	2	0	0	0	0	14	0	1629.7536	Q9NVZ3	Q9NVZ3	32	45	NECAP2	Adaptin ear-binding coat-associated protein 2	yes	yes	3	5.31E-14	179.21	2	369060	337980	408440	321640
AAEWYNIDFSLQNQLR	RENPNLVMPPKPADRAAEWYNIDFSLQNQL	AEWYNIDFSLQNQLRLAGASPATVAAAAAA	R	A	A	L	R	L	2	1	2	1	0	2	1	0	0	1	2	0	0	1	0	1	0	1	1	0	0	0	16	0	1966.9537	Q13045	Q13045	386	401	FLII	Protein flightless-1 homolog	yes	yes	2;3	2.11E-68	225.09	2	803520	774360	824460	852220
AAFALGGLGSGFASNR	AQAAAERLGYPVLVRAAFALGGLGSGFASN	AFALGGLGSGFASNREELSALVAPAFAHTS	R	A	A	N	R	E	4	1	1	0	0	0	0	4	0	0	2	0	0	2	0	2	0	0	0	0	0	0	16	0	1494.7579	P27708	P27708	556	571	CAD	CAD protein;Glutamine-dependent carbamoyl-phosphate synthase;Aspartate carbamoyltransferase;Dihydroorotase	yes	yes	2	1.84E-47	248.6	1	187340	233570	200980	197940
AAFAPFGR	FVGDLSPEITTEDIKAAFAPFGRISDARVV	ITTEDIKAAFAPFGRISDARVVKDMATGKS	K	A	A	G	R	I	3	1	0	0	0	0	0	1	0	0	0	0	0	2	1	0	0	0	0	0	0	0	8	0	835.43407	P31483	P31483	124	131	TIA1	Nucleolysin TIA-1 isoform p40	yes	yes	2	0.0027906	113.08	1	2726200	2369700	2711800	2491000
AAFDDAIAELDTLSEESYK	YEILNSPDRACRLAKAAFDDAIAELDTLSE	DAIAELDTLSEESYKDSTLIMQLLRDNLTL	K	A	A	Y	K	D	4	0	0	3	0	0	3	0	0	1	2	1	0	1	0	2	1	0	1	0	0	0	19	0	2086.9583	P62258	P62258	197	215	YWHAE	14-3-3 protein epsilon	yes	yes	2;4	5.18E-11	201.95	2	65388	116050	131010	104880
AAFENWEVEVTFR	PSLKSQRGSVWTKTKAAFENWEVEVTFRVT	TKAAFENWEVEVTFRVTGRGRIGADGLAIW	K	A	A	F	R	V	2	1	1	0	0	0	3	0	0	0	0	0	0	2	0	0	1	1	0	2	0	0	13	0	1596.7573	P49257	P49257	99	111	LMAN1	Protein ERGIC-53	yes	yes	2	2.51E-15	193.23	1	176830	199380	209790	163390
AAFERESDVPLK	EVRGAEIEYAMAYSKAAFERESDVPLKTEE	YSKAAFERESDVPLKTEEFEVTKTAVAHRP	K	A	A	L	K	T	2	1	0	1	0	0	2	0	0	0	1	1	0	1	1	1	0	0	0	1	0	0	12	1	1360.6987	Q969H8	Q969H8	126	137	MYDGF	Myeloid-derived growth factor	yes	yes	3	0.05363	56.122	1	89532	134440	155670	111440
AAFERESDVPLKTEEFEVTK	EVRGAEIEYAMAYSKAAFERESDVPLKTEE	ESDVPLKTEEFEVTKTAVAHRPGAFKAELS	K	A	A	T	K	T	2	1	0	1	0	0	5	0	0	0	1	2	0	2	1	1	2	0	0	2	0	0	20	2	2324.1536	Q969H8	Q969H8	126	145	MYDGF	Myeloid-derived growth factor	yes	yes	4;5	3.71E-08	142.04	2	811030	879450	1000100	1182000
AAFFVTLDETEEGYRSEDPDTSMDSYAK	FGRGKNKQSLDAVEKAAFFVTLDETEEGYR	YRSEDPDTSMDSYAKSLLHGRCYDRWFDKS	K	A	A	A	K	S	3	1	0	4	0	0	4	1	0	0	1	1	1	2	1	3	3	0	2	1	0	0	28	1	3173.3659	P50416	P50416	414	441	CPT1A	Carnitine O-palmitoyltransferase 1, liver isoform	yes	yes	3;4	3.12E-18	167.72	2	136800	171020	203630	164100
AAFGCFGNWLATVEQR	EYINDYGLIQIELTKAAFGCFGNWLATVEQ	AFGCFGNWLATVEQRQEKETELELQMKLWM	K	A	A	Q	R	Q	3	1	1	0	1	1	1	2	0	0	1	0	0	2	0	0	1	1	0	1	0	0	16	0	1825.857	Q8IWA0	Q8IWA0	393	408	WDR75	WD repeat-containing protein 75	yes	yes	3	2.95E-06	143.93	1	671490	673160	687140	632780
AAFGEEVDAVDTGISR	LEKEGSLLSKQEESKAAFGEEVDAVDTGIS	AFGEEVDAVDTGISRETSSDVALASHILTA	K	A	A	S	R	E	3	1	0	2	0	0	2	2	0	1	0	0	0	1	0	1	1	0	0	2	0	0	16	0	1635.774	O00273	O00273	214	229	DFFA	DNA fragmentation factor subunit alpha	yes	yes	3	9.43E-35	220.46	2	332090	338060	347380	275000
AAFGEEVDAVDTGISRETSSDVALASHILTALR	LEKEGSLLSKQEESKAAFGEEVDAVDTGIS	SSDVALASHILTALREKQAPELSLSSQDLE	K	A	A	L	R	E	6	2	0	3	0	0	3	2	1	2	3	0	0	1	0	4	3	0	0	3	0	0	33	1	3400.711	O00273	O00273	214	246	DFFA	DNA fragmentation factor subunit alpha	yes	yes	4	1.38E-06	115.13	1	42564	53104	59903	49300
AAFGISDSYVDGSSFDPQR	HQLAELNEKKNERLRAAFGISDSYVDGSSF	ISDSYVDGSSFDPQRRAREAKQPAPEPPKP	R	A	A	Q	R	R	2	1	0	3	0	1	0	2	0	1	0	0	0	2	1	4	0	0	1	1	0	0	19	0	2017.9017	Q9UQ35	Q9UQ35	137	155	SRRM2	Serine/arginine repetitive matrix protein 2	yes	yes	3	2.93E-29	211.78	1	40629	49389	42358	50138
AAFGISDSYVDGSSFDPQRR	HQLAELNEKKNERLRAAFGISDSYVDGSSF	SDSYVDGSSFDPQRRAREAKQPAPEPPKPY	R	A	A	R	R	A	2	2	0	3	0	1	0	2	0	1	0	0	0	2	1	4	0	0	1	1	0	0	20	1	2174.0029	Q9UQ35	Q9UQ35	137	156	SRRM2	Serine/arginine repetitive matrix protein 2	yes	yes	3	1.25E-98	305.55	2	2424200	2671100	2911600	2550000
AAFGLSEAGFNTACVTK	EFDAVVVGAGGAGLRAAFGLSEAGFNTACV	FGLSEAGFNTACVTKLFPTRSHTVAAQGGI	R	A	A	T	K	L	4	0	1	0	1	0	1	2	0	0	1	1	0	2	0	1	2	0	0	1	0	0	17	0	1742.8298	P31040	P31040	76	92	SDHA	Succinate dehydrogenase [ubiquinone] flavoprotein subunit, mitochondrial	yes	yes	2;3	8.68E-119	337.53	2	3901500	4487800	4522700	3613100
AAFGQGSGPIMLDEVQCTGTEASLADCK	CRALGFENATQALGRAAFGQGSGPIMLDEV	EVQCTGTEASLADCKSLGWLKSNCRHERDA	R	A	A	C	K	S	4	0	0	2	2	2	2	4	0	1	2	1	1	1	1	2	2	0	0	1	0	0	28	0	2912.299	Q08380	Q08380	77	104	LGALS3BP	Galectin-3-binding protein	yes	yes	3;4	7.32E-60	238.63	2	84797	194200	209350	227030
AAFLQYCR	KNETIAQEDKIKLLKAAFLQYCRKDLGHAQ	DKIKLLKAAFLQYCRKDLGHAQMVVDELFS	K	A	A	C	R	K	2	1	0	0	1	1	0	0	0	0	1	0	0	1	0	0	0	0	1	0	0	0	8	0	1027.4909	Q8WUM0	Q8WUM0	524	531	NUP133	Nuclear pore complex protein Nup133	yes	yes	2	0.00020291	172.52	1	1919300	1957400	2145600	1913800
AAFNSGK	VGVNGFGRIGRLVTRAAFNSGKVDIVAIND	RIGRLVTRAAFNSGKVDIVAINDPFIDLNY	R	A	A	G	K	V	2	0	1	0	0	0	0	1	0	0	0	1	0	1	0	1	0	0	0	0	0	0	7	0	693.34459	P04406	P04406	21	27	GAPDH	Glyceraldehyde-3-phosphate dehydrogenase	yes	yes	2	0.0069484	112.17	7	140370000	147110000	165990000	148340000
AAFQPEANPSHLTLNTALVESEDL	ASRYAALSDQGLDIKAAFQPEANPSHLTLN	SHLTLNTALVESEDL_______________	K	A	A	D	L	-	4	0	2	1	0	1	3	0	1	0	4	0	0	1	2	2	2	0	0	1	0	0	24	0	2566.2551	Q8WX93	Q8WX93	1360	1383	PALLD	Palladin	yes	yes	3	2.67E-19	167.24	2	767060	811260	771820	910870
AAFQSLLDAQADEAVLDHPDLK	DPRSFDSNAFTLLLRAAFQSLLDAQADEAV	DAQADEAVLDHPDLKHIDPVVLKHCHAAAA	R	A	A	L	K	H	5	0	0	4	0	2	1	0	1	0	4	1	0	1	1	1	0	0	0	1	0	0	22	0	2366.1754	Q9UBI1	Q9UBI1	31	52	COMMD3	COMM domain-containing protein 3	yes	yes	3;4	1.11E-51	230.42	3	224200	341730	349170	360020
AAFQYGIK	EEYSEYMNNKEALPKAAFQYGIKMSEGRKT	NKEALPKAAFQYGIKMSEGRKTRRFKETND	K	A	A	I	K	M	2	0	0	0	0	1	0	1	0	1	0	1	0	1	0	0	0	0	1	0	0	0	8	0	896.4756	Q13123	Q13123	502	509	IK	Protein Red	yes	yes	2	0.0031846	111.04	1	3278000	3124500	3165000	3034400
AAFSQEK	EWSDDEMDEKSEEGKAAFSQEKSRRVKEEN	DEKSEEGKAAFSQEKSRRVKEENPEIAVSA	K	A	A	E	K	S	2	0	0	0	0	1	1	0	0	0	0	1	0	1	0	1	0	0	0	0	0	0	7	0	779.38137	Q9UEW8	Q9UEW8	398	404	STK39	STE20/SPS1-related proline-alanine-rich protein kinase	yes	yes	2	0.0040483	121.99	1	1402800	1821100	1712300	1668100
AAFSSGR	______________________________	SEAVKRARAAFSSGRTRPLQFRIQQLEALQ	R	A	A	G	R	T	2	1	0	0	0	0	0	1	0	0	0	0	0	1	0	2	0	0	0	0	0	0	7	0	694.33984	P30838	P30838	13	19	ALDH3A1	Aldehyde dehydrogenase, dimeric NADP-preferring	yes	yes	2	0.047182	73.616	1	304420	407170	360900	312320
AAFTAFEEAQLPR	VAEEAADRHPERRMRAAFTAFEEAQLPRLK	MRAAFTAFEEAQLPRLKQENPNMRLSQLKQ	R	A	A	P	R	L	4	1	0	0	0	1	2	0	0	0	1	0	0	2	1	0	1	0	0	0	0	0	13	0	1449.7252	Q96CT7	Q96CT7	171	183	CCDC124	Coiled-coil domain-containing protein 124	yes	yes	3	3.83E-05	130.1	1	120100	176870	169970	112360
AAFTCIK	FPQFSALRFLVVTQKAAFTCIKNLWNRKPL	RFLVVTQKAAFTCIKNLWNRKPLKVYGGRM	K	A	A	I	K	N	2	0	0	0	1	0	0	0	0	1	0	1	0	1	0	0	1	0	0	0	0	0	7	0	809.41056	Q7Z6Z7	Q7Z6Z7	1248	1254	HUWE1	E3 ubiquitin-protein ligase HUWE1	yes	yes	2	0.018527	94.262	1	4251200	4083700	4825300	4051900
AAFTTPDHAPLSPQSSVASSGSEQTEEQGSSR	QVPGEWPSPEELGARAAFTTPDHAPLSPQS	ASSGSEQTEEQGSSRNTFQEDGSGMKDVPS	R	A	A	S	R	N	4	1	0	1	0	3	3	2	1	0	1	0	0	1	3	8	3	0	0	1	0	0	32	0	3245.4709	Q5PRF9	Q5PRF9	260	291	SAMD4B	Protein Smaug homolog 2	yes	yes	4	2.03E-108	281.11	1	65325	61961	80670	55135
AAFTVSLDPGPLEQFPHSMEPQLR	FTKYTEMDYARAGNKAAFTVSLDPGPLEQF	GPLEQFPHSMEPQLRQLGLPTALKRGVVTL	K	A	A	L	R	Q	2	1	0	1	0	2	2	1	1	0	3	0	1	2	4	2	1	0	0	1	0	0	24	0	2666.3163	Q9UKD2	Q9UKD2	131	154	MRTO4	mRNA turnover protein 4 homolog	yes	yes	3;4	4.88E-26	184.34	2	2520400	2284600	2407600	2005500
AAFVLPEFAR	VAQMQLKYYNSDVHRAAFVLPEFARKALND	SDVHRAAFVLPEFARKALNDVS________	R	A	A	A	R	K	3	1	0	0	0	0	1	0	0	0	1	0	0	2	1	0	0	0	0	1	0	0	10	0	1119.6077	P19623	P19623	286	295	SRM	Spermidine synthase	yes	yes	2	0.00057189	117.89	1	5768800	5976100	5874900	4987900
AAFVSEQQQK	ECGPDNKCESNLQMRAAFVSEQQQKLSRLQ	NLQMRAAFVSEQQQKLSRLQYSRDVRKLLL	R	A	A	Q	K	L	2	0	0	0	0	3	1	0	0	0	0	1	0	1	0	1	0	0	0	1	0	0	10	0	1134.5669	P26006	P26006	629	638	ITGA3	Integrin alpha-3;Integrin alpha-3 heavy chain;Integrin alpha-3 light chain	yes	yes	2	8.33E-11	237.61	1	1594900	1500600	1558800	1696800
AAGAAEAAVAAVEEVGSAGQFEELLR	______________________________	VEEVGSAGQFEELLRLKAKSLLVVHFWAPW	M	A	A	L	R	L	9	1	0	0	0	1	5	3	0	0	2	0	0	1	0	1	0	0	0	3	0	0	26	0	2515.2554	O76003	O76003	2	27	GLRX3	Glutaredoxin-3	yes	yes	3	9.29E-13	77.19	1	0	0	0	0
AAGAEEK	AADERHPPADRTFKKAAGAEEKKVEAPPKR	PADRTFKKAAGAEEKKVEAPPKRREEEVSG	K	A	A	E	K	K	3	0	0	0	0	0	2	1	0	0	0	1	0	0	0	0	0	0	0	0	0	0	7	0	674.32352	O00257	O00257	313	319	CBX4	E3 SUMO-protein ligase CBX4	yes	yes	2	0.008658	105.95	1	235100	266860	313320	324970
AAGAGGSGSESDHTAPSGVGSSWR	TRSSRRAPGREKERRAAGAGGSGSESDHTA	ESDHTAPSGVGSSWRERPAGQLSRGSSPRS	R	A	A	W	R	E	4	1	0	1	0	0	1	6	1	0	0	0	0	0	1	6	1	1	0	1	0	0	24	0	2186.9577	O14640	O14640	594	617	DVL1	Segment polarity protein dishevelled homolog DVL-1	yes	yes	3	1.76E-27	164.69	1	0	0	0	0
AAGAGKVTK	RQTVAVGVIKAVDKKAAGAGKVTKSAQKAQ	KAVDKKAAGAGKVTKSAQKAQKAK______	K	A	A	T	K	S	3	0	0	0	0	0	0	2	0	0	0	2	0	0	0	0	1	0	0	1	0	0	9	1	801.47085	P68104;Q5VTE0	P68104	445	453	EEF1A1;EEF1A1P5	Elongation factor 1-alpha 1;Putative elongation factor 1-alpha-like 3	yes	no	3	0.041144	62.005	1	0	0	0	0
AAGAGTAGPASGPGVVRDPAASQPR	______________________________	SGPGVVRDPAASQPRKRPGREGGEGARRSD	M	A	A	P	R	K	7	2	0	1	0	1	0	5	0	0	0	0	0	0	4	2	1	0	0	2	0	0	25	1	2217.125	Q15554	Q15554	2	26	TERF2	Telomeric repeat-binding factor 2	yes	yes	3	1.61E-56	243.52	2	278870	338870	342540	291340
AAGARPLTSPESLSR	GPQLLLSEAVSRAAKAAGARPLTSPESLSR	AAGARPLTSPESLSRDLEAPEVQESYRQQL	K	A	A	S	R	D	3	2	0	0	0	0	1	1	0	0	2	0	0	0	2	3	1	0	0	0	0	0	15	1	1511.8056	P46379	P46379	1073	1087	BAG6	Large proline-rich protein BAG6	yes	yes	3	9.54E-05	126.63	1	1734000	1755400	1845600	1769500
AAGASDVVLYK	TSEKEIISKEQGNVKAAGASDVVLYKIDVP	GNVKAAGASDVVLYKIDVPANRYDLLCLEG	K	A	A	Y	K	I	3	0	0	1	0	0	0	1	0	0	1	1	0	0	0	1	0	0	1	2	0	0	11	0	1092.5815	Q9NSD9	Q9NSD9	54	64	FARSB	Phenylalanine--tRNA ligase beta subunit	yes	yes	3	2.24E-05	112.75	1	1689600	2014600	2348000	1890700
AAGCDFTNVVK	EEAKQALKNMGEILKAAGCDFTNVVKTTVL	EILKAAGCDFTNVVKTTVLLADINDFNTVN	K	A	A	V	K	T	2	0	1	1	1	0	0	1	0	0	0	1	0	1	0	0	1	0	0	2	0	0	11	0	1180.5547	P52758	P52758	68	78	HRSP12	Ribonuclease UK114	yes	yes	2	6.09E-10	185.61	1	702940	783680	762570	699690
AAGDEFETR	PGEGPAADPLHQAMRAAGDEFETRFRRTFS	LHQAMRAAGDEFETRFRRTFSDLAAQLHVT	R	A	A	T	R	F	2	1	0	1	0	0	2	1	0	0	0	0	0	1	0	0	1	0	0	0	0	0	9	0	994.43559	Q92843	Q92843	48	56	BCL2L2	Bcl-2-like protein 2	yes	yes	2	0.0085429	106.68	1	292070	333910	380140	324370
AAGDSNLK	VAFTGSTEVGHLIQKAAGDSNLKRVTLELG	VGHLIQKAAGDSNLKRVTLELGGKSPSIVL	K	A	A	L	K	R	2	0	1	1	0	0	0	1	0	0	1	1	0	0	0	1	0	0	0	0	0	0	8	0	774.38718	P30837	P30837	273	280	ALDH1B1	Aldehyde dehydrogenase X, mitochondrial	yes	yes	2	0.0044997	113.71	2	3955000	4686900	4513600	4012200
AAGDTTVIENSDVSPETESSEK	KAQQSLELIQSKIVKAAGDTTVIENSDVSP	IENSDVSPETESSEKETMSVSLNQTVTQLQ	K	A	A	E	K	E	2	0	1	2	0	0	4	1	0	1	0	1	0	0	1	4	3	0	0	2	0	0	22	0	2265.0132	Q86UP2	Q86UP2	1300	1321	KTN1	Kinectin	yes	yes	3	1.02E-94	278.46	2	302310	472400	511530	404980
AAGEELEK	LIAKLPTSVQGHVLKAAGEELEKGQHLGSS	VQGHVLKAAGEELEKGQHLGSSSRKERDRQ	K	A	A	E	K	G	2	0	0	0	0	0	3	1	0	0	1	1	0	0	0	0	0	0	0	0	0	0	8	0	845.41306	Q93074;Q86YW9	Q93074	1446	1453	MED12;MED12L	Mediator of RNA polymerase II transcription subunit 12;Mediator of RNA polymerase II transcription subunit 12-like protein	yes	no	2	0.0022197	126.52	1	339490	446040	470110	421170
AAGEPIKEGDNDYFTCITK	AHKAMVLKHHPDKRKAAGEPIKEGDNDYFT	PIKEGDNDYFTCITKAYEMLSDPVKRRAFN	K	A	A	T	K	A	2	0	1	2	1	0	2	2	0	2	0	2	0	1	1	0	2	0	1	0	0	0	19	1	2127.9783	Q99543	Q99543	125	143	DNAJC2	DnaJ homolog subfamily C member 2;DnaJ homolog subfamily C member 2, N-terminally processed	yes	yes	3;4	7.44E-11	156.39	2	624920	469250	524210	707090
AAGEVLEPANLLAEEKDEDLLFE	KILKEKSEKDLEQRRAAGEVLEPANLLAEE	ANLLAEEKDEDLLFE_______________	R	A	A	F	E	-	4	0	1	2	0	0	6	1	0	0	5	1	0	1	1	0	0	0	0	1	0	0	23	1	2514.2377	Q9Y5K8	Q9Y5K8	225	247	ATP6V1D	V-type proton ATPase subunit D	yes	yes	3	0.00019267	98.957	1	365920	416830	460890	431270
AAGFKDPLLASGTDGVGTK	CKVDLGGFAGLFDLKAAGFKDPLLASGTDG	KDPLLASGTDGVGTKLKIAQLCNKHDTIGQ	K	A	A	T	K	L	3	0	0	2	0	0	0	4	0	0	2	2	0	1	1	1	2	0	0	1	0	0	19	1	1803.9367	P22102	P22102	481	499	GART	Trifunctional purine biosynthetic protein adenosine-3;Phosphoribosylamine--glycine ligase;Phosphoribosylformylglycinamidine cyclo-ligase;Phosphoribosylglycinamide formyltransferase	yes	yes	3	1.23E-10	134.06	1	0	0	0	0
AAGGDHGSPDSYRSPLASR	______________________________	DHGSPDSYRSPLASRYASPEMCFVFSDRYK	M	A	A	S	R	Y	3	2	0	2	0	0	0	3	1	0	1	0	0	0	2	4	0	0	1	0	0	0	19	1	1899.8824	P30566	P30566	2	20	ADSL	Adenylosuccinate lyase	yes	yes	3	4.79E-15	117.65	2	215200	208350	216050	264080
AAGGFTHDELLK	AVRKLRKYIVARTQRAAGGFTHDELLKVWK	TQRAAGGFTHDELLKVWKGLFYCMWMQDKP	R	A	A	L	K	V	2	0	0	1	0	0	1	2	1	0	2	1	0	1	0	0	1	0	0	0	0	0	12	0	1257.6354	P56182	P56182	43	54	RRP1	Ribosomal RNA processing protein 1 homolog A	yes	yes	3	5.69E-06	135.1	1	1416400	1363700	1569600	1213700
AAGGGGSCDPLAPAGVPCAFSPHSQAYFALASTDGHLR	______________________________	SQAYFALASTDGHLRVWETANNRLHQEYVP	M	A	A	L	R	V	8	1	0	2	2	1	0	6	2	0	3	0	0	2	4	4	1	0	1	1	0	0	38	0	3769.7366	Q15061	Q15061	2	39	WDR43	WD repeat-containing protein 43	yes	yes	3;4	2.44E-63	170.74	3	50100	61636	90839	48345
AAGGIELFVGGIGPDGHIAFNEPGSSLVSR	VDLQAECDAFEEKIKAAGGIELFVGGIGPD	GHIAFNEPGSSLVSRTRVKTLAMDTILANA	K	A	A	S	R	T	3	1	1	1	0	0	2	7	1	3	2	0	0	2	2	3	0	0	0	2	0	0	30	0	2923.4828	P46926	P46926	127	156	GNPDA1	Glucosamine-6-phosphate isomerase 1	yes	yes	3	2.21E-121	296.37	1	976750	1032600	1207000	954680
AAGGLHLLPWSR	LLLLLLWFGGSGARRAAGGLHLLPWSRGEP	ARRAAGGLHLLPWSRGEPGAAEPSACLEAA	R	A	A	S	R	G	2	1	0	0	0	0	0	2	1	0	3	0	0	0	1	1	0	1	0	0	0	0	12	0	1276.704	Q8IYS2	Q8IYS2	43	54	KIAA2013	Uncharacterized protein KIAA2013	yes	yes	3	4.4E-17	164.48	1	328380	295580	345910	335350
AAGGPLGGGAAAPEDDDEDDDEELLEVR	RLKPGPQLPGRGGRRAAGGPLGGGAAAPED	EDDDEDDDEELLEVRLVETPGRELWRMVPA	R	A	A	V	R	L	5	1	0	6	0	0	5	5	0	0	3	0	0	0	2	0	0	0	0	1	0	0	28	0	2782.2053	O15370	O15370	150	177	SOX12	Transcription factor SOX-12	yes	yes	3	1.7E-27	197.92	1	44809	50698	43715	46035
AAGGSPAVGCTTR	MESRVADAGTGETARAAGGSPAVGCTTRGP	ARAAGGSPAVGCTTRGPVVSAPLGAARWKL	R	A	A	T	R	G	3	1	0	0	1	0	0	3	0	0	0	0	0	0	1	1	2	0	0	1	0	0	13	0	1203.5666	Q7Z624	Q7Z624	16	28	CAMKMT	Calmodulin-lysine N-methyltransferase	yes	yes	2	4.48E-36	251.43	1	235110	198950	222010	198530
AAGHPGDPESQQR	DVLDKASSLIEEAKKAAGHPGDPESQQRLA	KKAAGHPGDPESQQRLAQVAKAVTQALNRC	K	A	A	Q	R	L	2	1	0	1	0	2	1	2	1	0	0	0	0	0	2	1	0	0	0	0	0	0	13	0	1348.612	Q9Y490	Q9Y490	1172	1184	TLN1	Talin-1	yes	yes	3	1.23E-06	128.85	1	14730	15327	15046	12532
AAGIDEQENWHEGK	HQDFPSVVLVGLGKKAAGIDEQENWHEGKE	KAAGIDEQENWHEGKENIRAAVAAGCRQIQ	K	A	A	G	K	E	2	0	1	1	0	1	3	2	1	1	0	1	0	0	0	0	0	1	0	0	0	0	14	0	1582.7012	P28838	P28838	105	118	LAP3	Cytosol aminopeptidase	yes	yes	4	1.46E-06	145.6	1	307750	435550	431210	600010
AAGIDEQENWHEGKENIR	HQDFPSVVLVGLGKKAAGIDEQENWHEGKE	IDEQENWHEGKENIRAAVAAGCRQIQDLEL	K	A	A	I	R	A	2	1	2	1	0	1	4	2	1	2	0	1	0	0	0	0	0	1	0	0	0	0	18	1	2094.9719	P28838	P28838	105	122	LAP3	Cytosol aminopeptidase	yes	yes	4	1.14E-88	239.18	1	1872800	739070	1058200	2059900
AAGIEIQK	EARRLAALQKRRELRAAGIEIQKKRKRKRG	QKRRELRAAGIEIQKKRKRKRGVDYNAEIP	R	A	A	Q	K	K	2	0	0	0	0	1	1	1	0	2	0	1	0	0	0	0	0	0	0	0	0	0	8	0	828.47052	Q99459	Q99459	193	200	CDC5L	Cell division cycle 5-like protein	yes	yes	2	0.0038332	107.66	2	3563200	3713600	4199400	3917600
AAGIIHLGATSCYVGDNTDLIILR	DVMAHVHTFGHCCPKAAGIIHLGATSCYVG	TSCYVGDNTDLIILRNALDLLLPKLARVIS	K	A	A	L	R	N	3	1	1	2	1	0	0	3	1	4	3	0	0	0	0	1	2	0	1	1	0	0	24	0	2542.3214	P30566	P30566	102	125	ADSL	Adenylosuccinate lyase	yes	yes	3	5.23E-112	307.76	1	689550	686280	637380	636980
AAGKGDVPTK	KQEKKQRLLARAEKKAAGKGDVPTKRPPVL	RAEKKAAGKGDVPTKRPPVLRAGVNTVTTL	K	A	A	T	K	R	2	0	0	1	0	0	0	2	0	0	0	2	0	0	1	0	1	0	0	1	0	0	10	1	942.51345	P62424	P62424	122	131	RPL7A	60S ribosomal protein L7a	yes	yes	3	0.013068	75.819	1	46577000	63820000	72876000	56756000
AAGKLDQPDR	STICTESFQFLDRMRAAGKLDQPDRFSFKD	LDRMRAAGKLDQPDRFSFKDQDNNEPTNDM	R	A	A	D	R	F	2	1	0	2	0	1	0	1	0	0	1	1	0	0	1	0	0	0	0	0	0	0	10	1	1069.5516	Q12789	Q12789	1532	1541	GTF3C1	General transcription factor 3C polypeptide 1	yes	yes	3	0.03845	61.419	1	961870	968380	994250	950700
AAGLAFSDGDHR	GCGPGGGDTAPQVFKAAGLAFSDGDHRTEI	VFKAAGLAFSDGDHRTEIRKSLSCPKESKS	K	A	A	H	R	T	3	1	0	2	0	0	0	2	1	0	1	0	0	1	0	1	0	0	0	0	0	0	12	0	1215.5632	CON__ENSEMBL:ENSBTAP00000007350;CON__P01030	CON__ENSEMBL:ENSBTAP00000007350	648	659			no	no	3	4.55E-17	172.11	1	91718	123680	108950	161920
AAGLAFSDGDHRTEIR	GCGPGGGDTAPQVFKAAGLAFSDGDHRTEI	AGLAFSDGDHRTEIRKSLSCPKESKSRKKR	K	A	A	I	R	K	3	2	0	2	0	0	1	2	1	1	1	0	0	1	0	1	1	0	0	0	0	0	16	1	1714.8387	CON__ENSEMBL:ENSBTAP00000007350;CON__P01030	CON__ENSEMBL:ENSBTAP00000007350	648	663			no	no	4	4.04E-09	132.05	1	65695	73049	57980	90951
AAGLAFSDGDHRTEIRK	GCGPGGGDTAPQVFKAAGLAFSDGDHRTEI	GLAFSDGDHRTEIRKSLSCPKESKSRKKRN	K	A	A	R	K	S	3	2	0	2	0	0	1	2	1	1	1	1	0	1	0	1	1	0	0	0	0	0	17	2	1842.9337	CON__ENSEMBL:ENSBTAP00000007350;CON__P01030	CON__ENSEMBL:ENSBTAP00000007350	648	664			no	no	5	1.79E-06	138.19	1	1401100	1578900	1628900	2730400
AAGLATMISTMRPDIDNMDEYVR	YARVEGREIISNLAKAAGLATMISTMRPDI	STMRPDIDNMDEYVRNTTARAFAVVASALG	K	A	A	V	R	N	3	2	1	3	0	0	1	1	0	2	1	0	3	0	1	1	2	0	1	1	0	0	23	1	2569.1975	O75533	O75533	603	625	SF3B1	Splicing factor 3B subunit 1	yes	yes	4	2.65E-123	238.69	1	248810	267870	272490	278610
AAGLEPVGHYEEVELTETSVNVGPER	PELSPADACPLAELRAAGLEPVGHYEEVEL	EVELTETSVNVGPERIGPHCFELLRVLGKG	R	A	A	E	R	I	2	1	1	0	0	0	6	3	1	0	2	0	0	0	2	1	2	0	1	4	0	0	26	0	2781.3457	Q9UBS0	Q9UBS0	36	61	RPS6KB2	Ribosomal protein S6 kinase beta-2	yes	yes	3	1.73E-151	335.92	1	58531	77697	77714	62396
AAGLLGANSASFSQASGNMGTSPSSMAR	RMAGPQGLDLAPILRAAGLLGANSASFSQA	QASGNMGTSPSSMARVPGPMGPNSGPSSRG	R	A	A	A	R	V	6	1	2	0	0	1	0	4	0	0	2	0	2	1	1	7	1	0	0	0	0	0	28	0	2627.2068	P0CG12	P0CG12	281	308	CHTF8	Chromosome transmission fidelity protein 8 homolog isoform 2	yes	yes	3	0.00053906	69.72	1	0	0	0	0
AAGLVSDLDADSGLTLSRR	SEQEEYAKEAQQSLRAAGLVSDLDADSGLT	VSDLDADSGLTLSRRIRRAQLAHYNFQFVV	R	A	A	R	R	I	3	2	0	3	0	0	0	2	0	0	4	0	0	0	0	3	1	0	0	1	0	0	19	1	1915.9963	Q9BW92	Q9BW92	638	656	TARS2	Threonine--tRNA ligase, mitochondrial	yes	yes	3	3.09E-63	260.96	1	162390	198200	227470	177100
AAGPELQADCDQIVKR	EDLKHYGGLAAALSKAAGPELQADCDQIVK	AGPELQADCDQIVKREGRLLPGNATISKAG	K	A	A	K	R	E	3	1	0	2	1	2	1	1	0	1	1	1	0	0	1	0	0	0	0	1	0	0	16	1	1769.873	Q460N5	Q460N5	840	855	PARP14	Poly [ADP-ribose] polymerase 14	yes	yes	3	3.24E-15	182.15	1	138290	119180	134590	128000
AAGPGWAAYER	______________________________	MERRAAGPGWAAYERLTAEEMDEQRRQNVA	R	A	A	E	R	L	4	1	0	0	0	0	1	2	0	0	0	0	0	0	1	0	0	1	1	0	0	0	11	0	1147.5411	Q86VI3	Q86VI3	5	15	IQGAP3	Ras GTPase-activating-like protein IQGAP3	yes	yes	2	2.45E-09	179.37	1	288400	287560	263770	256760
AAGPISERNQDATVYVGGLDEK	______________________________	RNQDATVYVGGLDEKVSEPLLWELFLQAGP	M	A	A	E	K	V	3	1	1	2	0	1	2	3	0	1	1	1	0	0	1	1	1	0	1	2	0	0	22	1	2289.1237	Q15427	Q15427	2	23	SF3B4	Splicing factor 3B subunit 4	yes	yes	3	8.19E-10	46.578	1	112820	224130	187190	147760
AAGPSLSHTSGGTQSK	STVSKAYGASKTFGKAAGPSLSHTSGGTQS	AGPSLSHTSGGTQSKVVPIASLTPYQSKWT	K	A	A	S	K	V	2	0	0	0	0	1	0	3	1	0	1	1	0	0	1	4	2	0	0	0	0	0	16	0	1484.7219	P27694	P27694	168	183	RPA1	Replication protein A 70 kDa DNA-binding subunit;Replication protein A 70 kDa DNA-binding subunit, N-terminally processed	yes	yes	3;4	2.37E-05	132.81	2	433470	394990	438720	396660
AAGQPYEQHAK	KKHYRRAVLAVHPDKAAGQPYEQHAKMIFM	HPDKAAGQPYEQHAKMIFMELNDAWSEFEN	K	A	A	A	K	M	3	0	0	0	0	2	1	1	1	0	0	1	0	0	1	0	0	0	1	0	0	0	11	0	1198.5731	O14976	O14976	1279	1289	GAK	Cyclin-G-associated kinase	yes	yes	3	0.00032207	114.76	2	646940	674220	707290	772410
AAGRDVAAEAVAR	ELRPRRGRCGPQAARAAGRDVAAEAVARSP	ARAAGRDVAAEAVARSPKRPAWGSRRFEAV	R	A	A	A	R	S	6	2	0	1	0	0	1	1	0	0	0	0	0	0	0	0	0	0	0	2	0	0	13	1	1255.6633	Q9UKY4	Q9UKY4	28	40	POMT2	Protein O-mannosyl-transferase 2	yes	yes	3	0.0023421	89.451	1	312560	274350	292690	275170
AAGSDGTELFDQVHR	PYMEYHPGGEDELMRAAGSDGTELFDQVHR	AAGSDGTELFDQVHRWVNYESMLKECLVGR	R	A	A	H	R	W	2	1	0	2	0	1	1	2	1	0	1	0	0	1	0	1	1	0	0	1	0	0	15	0	1601.7434	Q7L1T6	Q7L1T6	99	113	CYB5R4	Cytochrome b5 reductase 4	yes	yes	3	0.00012164	125.73	1	221130	207230	226840	197310
AAGSGELGVTMK	GVRIRETTDFKVDTKAAGSGELGVTMKGPK	DTKAAGSGELGVTMKGPKGLEELVKQKDFL	K	A	A	M	K	G	2	0	0	0	0	0	1	3	0	0	1	1	1	0	0	1	1	0	0	1	0	0	12	0	1119.5594	O75369	O75369	481	492	FLNB	Filamin-B	yes	yes	2;3	8.46E-17	203.02	7	3674900	3694000	4021000	3485100
AAGSGELGVTMKGPK	GVRIRETTDFKVDTKAAGSGELGVTMKGPK	AAGSGELGVTMKGPKGLEELVKQKDFLDGV	K	A	A	P	K	G	2	0	0	0	0	0	1	4	0	0	1	2	1	0	1	1	1	0	0	1	0	0	15	1	1401.7286	O75369	O75369	481	495	FLNB	Filamin-B	yes	yes	3	9.21E-06	135.02	3	8742600	3188800	4371400	8060600
AAGSGVSDYDYLDLDK	ILVQTPESESPQSHRAAGSGVSDYDYLDLD	AGSGVSDYDYLDLDKMSLYSEADSGYGSYG	R	A	A	D	K	M	2	0	0	4	0	0	0	2	0	0	2	1	0	0	0	2	0	0	2	1	0	0	16	0	1687.7577	Q9C026	Q9C026	52	67	TRIM9	E3 ubiquitin-protein ligase TRIM9	yes	yes	3	3.19E-06	143.38	1	165400	219280	256280	205610
AAGSPSPLPAPDPAPK	SPSAADVLVARYMSRAAGSPSPLPAPDPAP	AGSPSPLPAPDPAPKSEPAAEEGALVPPEP	R	A	A	P	K	S	4	0	0	1	0	0	0	1	0	0	1	1	0	0	6	2	0	0	0	0	0	0	16	0	1471.7671	Q9BZE9	Q9BZE9	497	512	ASPSCR1	Tether containing UBX domain for GLUT4	yes	yes	3	0.00016322	118.13	1	334220	469150	497500	448290
AAGSPSSSDQDEKLPGQDESTAGTSEQNDILK	SLRPPNVACWRDGGKAAGSPSSSDQDEKLP	DESTAGTSEQNDILKVVEKRIACGPPQAKL	K	A	A	L	K	V	3	0	1	4	0	3	3	3	0	1	2	2	0	0	2	6	2	0	0	0	0	0	32	1	3261.4757	Q9Y520	Q9Y520	184	215	PRRC2C	Protein PRRC2C	yes	yes	4	1.38E-13	163.73	1	158550	178660	218850	213140
AAGTAAALAFLSQESR	______________________________	AGTAAALAFLSQESRTRAGGVGGLRVPAPV	M	A	A	S	R	T	6	1	0	0	0	1	1	1	0	0	2	0	0	1	0	2	1	0	0	0	0	0	16	0	1562.8053	O75607	O75607	2	17	NPM3	Nucleoplasmin-3	yes	yes	2	1.65E-129	270.56	3	597870	774840	789070	727780
AAGTAAR	______________________________	______________________________	M	A	A	A	R	K	4	1	0	0	0	0	0	1	0	0	0	0	0	0	0	0	1	0	0	0	0	0	7	0	616.32927	Q8N4F7	Q8N4F7	2	8	RNF175	RING finger protein 175	yes	yes	1	0.0016081	46.351	1	24125	26893	41421	31841
AAGTDGSDFQHR	______________________________	GPRAAGTDGSDFQHRERVAMHYQMSVTLKY	R	A	A	H	R	E	2	1	0	2	0	1	0	2	1	0	0	0	0	1	0	1	1	0	0	0	0	0	12	0	1260.5483	Q8N5M9	Q8N5M9	9	20	JAGN1	Protein jagunal homolog 1	yes	yes	3	1.78E-35	205.97	1	90956	120890	127330	103310
AAGTDGSDFQHRER	______________________________	RAAGTDGSDFQHRERVAMHYQMSVTLKYEI	R	A	A	E	R	V	2	2	0	2	0	1	1	2	1	0	0	0	0	1	0	1	1	0	0	0	0	0	14	1	1545.692	Q8N5M9	Q8N5M9	9	22	JAGN1	Protein jagunal homolog 1	yes	yes	4	0.0001651	117.07	1	30316	30396	19962	18937
AAGTEGPFQEVDGVATTR	SGNSEPVTYYGIQYRAAGTEGPFQEVDGVA	TEGPFQEVDGVATTRYSIGGLSPFSEYAFR	R	A	A	T	R	Y	3	1	0	1	0	1	2	3	0	0	0	0	0	1	1	0	3	0	0	2	0	0	18	0	1804.8592	P10586	P10586	356	373	PTPRF	Receptor-type tyrosine-protein phosphatase F	yes	yes	3	7.98E-14	172.56	1	105420	133220	106980	121340
AAGTLYTYPENWR	______________________________	______________________________	M	A	A	W	R	A	2	1	1	0	0	0	1	1	0	0	1	0	0	0	1	0	2	1	2	0	0	0	13	0	1540.731	P26641	P26641	2	14	EEF1G	Elongation factor 1-gamma	yes	yes	2	2.38E-36	185.29	3	407890	396390	345000	337040
AAGTSSYWEDLRK	______________________________	______________________________	M	A	A	R	K	Q	2	1	0	1	0	0	1	1	0	0	1	1	0	0	0	2	1	1	1	0	0	0	13	1	1482.7103	O95249	O95249	2	14	GOSR1	Golgi SNAP receptor complex member 1	yes	yes	2;3	5.03E-18	123.96	2	799920	833550	897070	794450
AAGVDCGDGVGAR	______________________________	______________________________	M	A	A	A	R	Q	3	1	0	2	1	0	0	4	0	0	0	0	0	0	0	0	0	0	0	2	0	0	13	0	1203.5302	Q5TBB1	Q5TBB1	2	14	RNASEH2B	Ribonuclease H2 subunit B	yes	yes	2	2.65E-09	133.23	2	431380	464900	598130	451850
AAGVEAAAEVAATEIK	______________________________	AGVEAAAEVAATEIKMEEESGAPGVPSGNG	M	A	A	I	K	M	7	0	0	0	0	0	3	1	0	1	0	1	0	0	0	0	1	0	0	2	0	0	16	0	1499.7831	P52272	P52272	2	17	HNRNPM	Heterogeneous nuclear ribonucleoprotein M	yes	yes	2	1.36E-34	155.97	1	460330	806310	838640	713310
AAGVEAAAEVAATEIKMEEESGAPGVPSGNGAPGPK	______________________________	GAPGVPSGNGAPGPKGEGERPAQNEKRKEK	M	A	A	P	K	G	9	0	1	0	0	0	6	6	0	1	0	2	1	0	4	2	1	0	0	3	0	0	36	1	3348.6144	P52272	P52272	2	37	HNRNPM	Heterogeneous nuclear ribonucleoprotein M	no	no		1	NaN		0	0	0	0
AAGVLNYLK	QTQAGLESAIDAFQRAAGVLNYLKDTFTHT	IDAFQRAAGVLNYLKDTFTHTPSYDMSPAM	R	A	A	L	K	D	2	0	1	0	0	0	0	1	0	0	2	1	0	0	0	0	0	0	1	1	0	0	9	0	947.54402	Q8IUC4;A8MT19	Q8IUC4	252	260	RHPN2;RHPN2P1	Rhophilin-2;Putative rhophilin-2-like protein RHPN2P1	yes	no	2	0.0023558	113.89	1	0	0	0	0
AAGVNVEPFWPGLFAK	DEVTVTEDKINALIKAAGVNVEPFWPGLFA	AGVNVEPFWPGLFAKALANVNIGSLICNVG	K	A	A	A	K	A	3	0	1	0	0	0	1	2	0	0	1	1	0	2	2	0	0	1	0	2	0	0	16	0	1701.8879	P05386	P05386	34	49	RPLP1	60S acidic ribosomal protein P1	yes	yes	2;3	4.11E-06	178.81	3	13344000	22956000	19709000	19366000
AAGVPQVNSK	ADSRTGLHRGPGLPRAAGVPQVNSKLVSKR	PGLPRAAGVPQVNSKLVSKRSRVFQPPPPP	R	A	A	S	K	L	2	0	1	0	0	1	0	1	0	0	0	1	0	0	1	1	0	0	0	2	0	0	10	0	969.52434	Q96SB3	Q96SB3	233	242	PPP1R9B	Neurabin-2	yes	yes	2	7.3E-08	193.38	1	842720	869580	917910	847860
AAGVVLEMIR	RQASQGMVGQLAARRAAGVVLEMIREGKIA	LAARRAAGVVLEMIREGKIAGRAVLIAGQP	R	A	A	I	R	E	2	1	0	0	0	0	1	1	0	1	1	0	1	0	0	0	0	0	0	2	0	0	10	0	1057.5954	Q9Y230	Q9Y230	55	64	RUVBL2	RuvB-like 2	yes	yes	2	0.00024825	127.68	1	3698400	3934600	3946300	3350600
AAGWSELSERDAIYK	RLTAEERNQAILDLKAAGWSELSERDAIYK	AAGWSELSERDAIYKEFSFHNFNQAFGFMS	K	A	A	Y	K	E	3	1	0	1	0	0	2	1	0	1	1	1	0	0	0	2	0	1	1	0	0	0	15	1	1694.8264	Q9H0N5	Q9H0N5	49	63	PCBD2	Pterin-4-alpha-carbinolamine dehydratase 2	yes	yes	3	8.4E-20	190.82	1	737430	704910	817420	882300
AAGYDLYSAYDYTIPPMEK	RLSEHATAPTRGSARAAGYDLYSAYDYTIP	DLYSAYDYTIPPMEKAVVKTDIQIALPSGC	R	A	A	E	K	A	3	0	0	2	0	0	1	1	0	1	1	1	1	0	2	1	1	0	4	0	0	0	19	0	2166.982	P33316	P33316	133	151	DUT	Deoxyuridine 5-triphosphate nucleotidohydrolase, mitochondrial	yes	yes	3	3.57E-15	148.03	6	543380	490650	515640	488380
AAGYNFYGTER	SEENSALEYFGEMLKAAGYNFYGTERLYSG	EMLKAAGYNFYGTERLYSGISGLELEADIF	K	A	A	E	R	L	2	1	1	0	0	0	1	2	0	0	0	0	0	1	0	0	1	0	2	0	0	0	11	0	1247.5571	Q9H9Y6	Q9H9Y6	968	978	POLR1B	DNA-directed RNA polymerase I subunit RPA2	yes	yes	2	0.0037835	117.53	1	857930	776820	834450	668090
AAHASADLPEASSK	GCSSGSGHSPYALERAAHASADLPEASSKK	RAAHASADLPEASSKKAEKEAKLAAPRAGE	R	A	A	S	K	K	5	0	0	1	0	0	1	0	1	0	1	1	0	0	1	3	0	0	0	0	0	0	14	0	1353.6525	Q5JSZ5	Q5JSZ5	1496	1509	PRRC2B	Protein PRRC2B	yes	yes	3	1.78E-08	136.24	1	0	0	0	0
AAHEALGQFCCALHK	EVFKLLECPHLNVRKAAHEALGQFCCALHK	AAHEALGQFCCALHKACQSCPSEPNTAALQ	K	A	A	H	K	A	4	0	0	0	2	1	1	1	2	0	2	1	0	1	0	0	0	0	0	0	0	0	15	0	1711.7923	Q8TEX9	Q8TEX9	716	730	IPO4	Importin-4	yes	yes	4	2.27E-13	169.04	1	9329500	9021000	10648000	9562900
AAHEGLIDRETMFR	GRITLKCGRNISILRAAHEGLIDRETMFRL	RAAHEGLIDRETMFRLLSAQLLSGGLINSN	R	A	A	F	R	L	2	2	0	1	0	0	2	1	1	1	1	0	1	1	0	0	1	0	0	0	0	0	14	1	1644.8042	Q03001	Q03001	1761	1774	DST	Dystonin	yes	yes	4	9.27E-14	153.32	1	80424	80669	80212	69641
AAHFFSTLK	VKVSKYWYLGPLKIKAAHFFSTLKEWPQTH	GPLKIKAAHFFSTLKEWPQTHQASISYTGP	K	A	A	L	K	E	2	0	0	0	0	0	0	0	1	0	1	1	0	2	0	1	1	0	0	0	0	0	9	0	1020.5393	Q53H12	Q53H12	234	242	AGK	Acylglycerol kinase, mitochondrial	yes	yes	3	0.00017634	108.3	1	2539800	2970800	3224600	3046200
AAHGVLLQALDEMRADAEAVLAPPEPAQ	WPAGGAAATGGLGYRAAHGVLLQALDEMRA	RADAEAVLAPPEPAQ_______________	R	A	A	A	Q	-	8	1	0	2	0	2	3	1	1	0	4	0	1	0	3	0	0	0	0	2	0	0	28	1	2882.4596	Q8WZA9	Q8WZA9	596	623	IRGQ	Immunity-related GTPase family Q protein	yes	yes	3	4.8E-26	188.1	1	176480	201930	216360	174740
AAHIFFTDTCPEPLFSELGR	ALIKDFQGTPTFTYKAAHIFFTDTCPEPLF	FTDTCPEPLFSELGRSRLAKVVKTLKEIHL	K	A	A	G	R	S	2	1	0	1	1	0	2	1	1	1	2	0	0	3	2	1	2	0	0	0	0	0	20	0	2307.0994	Q15833	Q15833	101	120	STXBP2	Syntaxin-binding protein 2	yes	yes	3	3.4E-15	168.09	1	357530	337820	392180	453090
AAHLCAEAALR	AQGTQVTGRKADVIKAAHLCAEAALRLVKP	DVIKAAHLCAEAALRLVKPGNQNTQVTEAW	K	A	A	L	R	L	5	1	0	0	1	0	1	0	1	0	2	0	0	0	0	0	0	0	0	0	0	0	11	0	1181.5975	Q9UQ80	Q9UQ80	145	155	PA2G4	Proliferation-associated protein 2G4	yes	yes	3	3.92E-32	202.96	5	4895600	5037700	4905100	4591800
AAHLPLLTIEPPSDSSVDLSDRSDR	RRGPGCLECRDFRLRAAHLPLLTIEPPSDS	PPSDSSVDLSDRSDRGSVHRQLVYEADGCS	R	A	A	D	R	G	2	2	0	4	0	0	1	0	1	1	4	0	0	0	3	5	1	0	0	1	0	0	25	1	2690.3511	Q5JU85	Q5JU85	588	612	IQSEC2	IQ motif and SEC7 domain-containing protein 2	yes	yes	4	1.15E-35	198.98	1	59951	59682	59836	79119
AAHSEGNTTAGLDMR	DNAGYDSADLVAQLRAAHSEGNTTAGLDMR	AAHSEGNTTAGLDMREGTIGDMAILGITES	R	A	A	M	R	E	3	1	1	1	0	0	1	2	1	0	1	0	1	0	0	1	2	0	0	0	0	0	15	0	1529.6893	P78371	P78371	467	481	CCT2	T-complex protein 1 subunit beta	yes	yes	3	1.02E-80	303.36	9	3811200	3613400	3907300	2952400
AAHSEGNTTAGLDMREGTIGDMAILGITESFQVK	DNAGYDSADLVAQLRAAHSEGNTTAGLDMR	GDMAILGITESFQVKRQVLLSAAEAAEVIL	R	A	A	V	K	R	4	1	1	2	0	1	3	5	1	3	2	1	2	1	0	2	4	0	0	1	0	0	34	1	3519.6974	P78371	P78371	467	500	CCT2	T-complex protein 1 subunit beta	yes	yes	4	5.12E-109	289.41	1	171200	208350	241810	199710
AAHTEDINACTLTTSPR	LPKINRSASEPSLHRAAHTEDINACTLTTS	HTEDINACTLTTSPRLPVF___________	R	A	A	P	R	L	3	1	1	1	1	0	1	0	1	1	1	0	0	0	1	1	4	0	0	0	0	0	17	0	1856.8687	P04049	P04049	628	644	RAF1	RAF proto-oncogene serine/threonine-protein kinase	yes	yes	3	4.24E-56	252.3	1	183430	163410	190570	181100
AAHVLMPHESTVEHTHVDINEMESPLATR	SFINLLYYPFSYLFRAAHVLMPHESTVEHT	THVDINEMESPLATRNRTSVDFKDTDYKRH	R	A	A	T	R	N	3	1	1	1	0	0	4	0	4	1	2	0	2	0	2	2	3	0	0	3	0	0	29	0	3250.5499	P49902	P49902	479	507	NT5C2	Cytosolic purine 5-nucleotidase	yes	yes	6	3.65E-05	90.468	1	244320	285550	307640	367220
AAIAECEEVRR	PDKGKKIFDSFAKLKAAIAECEEVRRKSEL	AKLKAAIAECEEVRRKSELFNPVSLDCKLR	K	A	A	R	R	K	3	2	0	0	1	0	3	0	0	1	0	0	0	0	0	0	0	0	0	1	0	0	11	1	1302.635	P0CAP2;Q9BZD3	P0CAP2	60	70	POLR2M;GCOM2	DNA-directed RNA polymerase II subunit GRINL1A;Putative GRINL1B complex locus protein 2	yes	no	3	4.33E-06	120.77	1	1331000	1803500	2077400	1748400
AAIAFLHALWQDR	SQQQDRYWCPPLLHRAAIAFLHALWQDRRD	HRAAIAFLHALWQDRRDSAMLVLRTKPKFW	R	A	A	D	R	R	4	1	0	1	0	1	0	0	1	1	2	0	0	1	0	0	0	1	0	0	0	0	13	0	1510.8045	Q5SRE5	Q5SRE5	983	995	NUP188	Nucleoporin NUP188 homolog	yes	yes	3	0.013665	76.262	1	87237	88161	95984	107040
AAIAQALAGEVSVVPPSR	PREAYPDGSSKEKRRAAIAQALAGEVSVVP	AQALAGEVSVVPPSRLMALLGQALKWQQHQ	R	A	A	S	R	L	5	1	0	0	0	1	1	1	0	1	1	0	0	0	2	2	0	0	0	3	0	0	18	0	1734.9628	Q2TAY7	Q2TAY7	143	160	SMU1	WD40 repeat-containing protein SMU1;WD40 repeat-containing protein SMU1, N-terminally processed	yes	yes	3	6.8E-15	181.51	1	936400	936030	911590	914210
AAIAQLNGK	KDYAFVHMEKEADAKAAIAQLNGKEVKGKR	KEADAKAAIAQLNGKEVKGKRINVELSTKG	K	A	A	G	K	E	3	0	1	0	0	1	0	1	0	1	1	1	0	0	0	0	0	0	0	0	0	0	9	0	884.50797	Q96PK6	Q96PK6	127	135	RBM14	RNA-binding protein 14	yes	yes	2	9.87E-08	197.65	2	5047700	5091400	5775400	4735500
AAICQNLQHVLAVVR	LKKAYRLGSQKPVQRAAICQNLQHVLAVVR	AAICQNLQHVLAVVRLQQQLEEAEGRDPQG	R	A	A	V	R	L	3	1	1	0	1	2	0	0	1	1	2	0	0	0	0	0	0	0	0	3	0	0	15	0	1690.9301	Q96HA7	Q96HA7	280	294	TONSL	Tonsoku-like protein	yes	yes	3	6.01E-40	232.6	1	560210	621330	605990	566050
AAIDRYVQEK	VGSSKREEEAKSELRAAIDRYVQEKIVLAA	KSELRAAIDRYVQEKIVLAAQAISRFAYQK	R	A	A	E	K	I	2	1	0	1	0	1	1	0	0	1	0	1	0	0	0	0	0	0	1	1	0	0	10	1	1191.6248	Q9UI10	Q9UI10	302	311	EIF2B4	Translation initiation factor eIF-2B subunit delta	yes	yes	3	0.0007935	105.2	1	798310	662170	887870	654780
AAIDWFDGK	KGEATVSFDDPPSAKAAIDWFDGKEFSGNP	DPPSAKAAIDWFDGKEFSGNPIKVSFATRR	K	A	A	G	K	E	2	0	0	2	0	0	0	1	0	1	0	1	0	1	0	0	0	1	0	0	0	0	9	0	1021.4869	P35637;Q92804	P35637	349	357	FUS;TAF15	RNA-binding protein FUS;TATA-binding protein-associated factor 2N	no	no	2;3	0.00012076	144.09	4	40028000	46552000	52871000	46505000
AAIEEIK	EYLTGFHKRKVERKKAAIEEIKQRLKEEQR	KRKVERKKAAIEEIKQRLKEEQRKLREERH	K	A	A	I	K	Q	2	0	0	0	0	0	2	0	0	2	0	1	0	0	0	0	0	0	0	0	0	0	7	0	772.43307	Q9UGY1	Q9UGY1	44	50	NOL12	Nucleolar protein 12	yes	yes	2	0.006096	117.93	1	328420	461670	490120	415570
AAIEHELPTATQK	FHDVMKDISKHYSQKAAIEHELPTATQKLI	QKAAIEHELPTATQKLITTNDCILSSVVAL	K	A	A	Q	K	L	3	0	0	0	0	1	2	0	1	1	1	1	0	0	1	0	2	0	0	0	0	0	13	0	1407.7358	Q6ZMI0	Q6ZMI0	449	461	PPP1R21	Protein phosphatase 1 regulatory subunit 21	yes	yes	3	9.87E-05	110.38	1	0	0	0	0
AAIEVNAGR	RNRLAQLRKERKDLRAAIEVNAGRKPQAIL	ERKDLRAAIEVNAGRKPQAILEEKLKQLEE	R	A	A	G	R	K	3	1	1	0	0	0	1	1	0	1	0	0	0	0	0	0	0	0	0	1	0	0	9	0	899.48248	Q8N556	Q8N556	597	605	AFAP1	Actin filament-associated protein 1	yes	yes	2	0.00051418	124.08	1	647250	391450	365040	342190
AAIEVYNEAAK	LKQVARSLFLLGKHKAAIEVYNEAAKLNQK	GKHKAAIEVYNEAAKLNQKDWEISHNLGVC	K	A	A	A	K	L	4	0	1	0	0	0	2	0	0	1	0	1	0	0	0	0	0	0	1	1	0	0	11	0	1177.5979	Q96RK4	Q96RK4	119	129	BBS4	Bardet-Biedl syndrome 4 protein	yes	yes	3	9.94E-05	102.53	1	53523	71161	71390	68987
AAIGLLAR	FRDISPVLKDPASFRAAIGLLARHLKATHG	KDPASFRAAIGLLARHLKATHGGRIDYIAG	R	A	A	A	R	H	3	1	0	0	0	0	0	1	0	1	2	0	0	0	0	0	0	0	0	0	0	0	8	0	783.49667	P07741	P07741	41	48	APRT	Adenine phosphoribosyltransferase	yes	yes	2	0.0015569	120.86	1	4721200	5357200	4962200	4229600
AAIHQILTENTPVSEQLSVPQR	VLLISGFPVQVCKAKAAIHQILTENTPVSE	TENTPVSEQLSVPQRSVGRIIGRGGETIRS	K	A	A	Q	R	S	2	1	1	0	0	3	2	0	1	2	2	0	0	0	2	2	2	0	0	2	0	0	22	0	2430.2867	Q9Y2W6	Q9Y2W6	113	134	TDRKH	Tudor and KH domain-containing protein	yes	yes	3	1.19E-41	228.63	1	887300	711720	739310	1098000
AAIISAEGDSK	ERARFVVEKAEQQKKAAIISAEGDSKAAEL	QQKKAAIISAEGDSKAAELIANSLATAGDG	K	A	A	S	K	A	3	0	0	1	0	0	1	1	0	2	0	1	0	0	0	2	0	0	0	0	0	0	11	0	1060.5401	P35232	P35232	209	219	PHB	Prohibitin	yes	yes	2	9.69E-07	171.85	1	555420	781020	782270	679740
AAILDLEK	KNSKSEFEKENQKGKAAILDLEKTCKELKH	KENQKGKAAILDLEKTCKELKHQLQVQMEN	K	A	A	E	K	T	2	0	0	1	0	0	1	0	0	1	2	1	0	0	0	0	0	0	0	0	0	0	8	0	871.50148	Q15075	Q15075	885	892	EEA1	Early endosome antigen 1	yes	yes	3	0.012067	81.548	1	107500	102930	120950	134000
AAILEEK	RDEMADEVANGNLSKAAILEEKRQLEGRLG	VANGNLSKAAILEEKRQLEGRLGQLEEELE	K	A	A	E	K	R	2	0	0	0	0	0	2	0	0	1	1	1	0	0	0	0	0	0	0	0	0	0	7	0	772.43307	Q7Z406	Q7Z406	1742	1748	MYH14	Myosin-14	yes	yes	3	0.0031617	110.36	1	158090	205640	234340	221970
AAILETAPK	AVSSVVNSIQVLTSKAAILETAPKEVPMVV	QVLTSKAAILETAPKEVPMVVVPPVGAKGN	K	A	A	P	K	E	3	0	0	0	0	0	1	0	0	1	1	1	0	0	1	0	1	0	0	0	0	0	9	0	912.52803	Q9P2E9	Q9P2E9	167	175	RRBP1	Ribosome-binding protein 1	yes	yes	2	3.81E-05	173.23	2	5512500	6474700	7021100	6272800
AAILPTSIFLTNK	PSNHVIDRWLGEPIKAAILPTSIFLTNKKG	IKAAILPTSIFLTNKKGFPVLSKMHQRLIF	K	A	A	N	K	K	2	0	1	0	0	0	0	0	0	2	2	1	0	1	1	1	2	0	0	0	0	0	13	0	1387.8075	O14744	O14744	228	240	PRMT5	Protein arginine N-methyltransferase 5;Protein arginine N-methyltransferase 5, N-terminally processed	yes	yes	2	8.27E-51	240.37	1	0	0	0	0
AAILQTEVDALR	HIEVLKESLTAKEQRAAILQTEVDALRLRL	EQRAAILQTEVDALRLRLEEKETMLNKKTK	R	A	A	L	R	L	3	1	0	1	0	1	1	0	0	1	2	0	0	0	0	0	1	0	0	1	0	0	12	0	1298.7194	Q8IUD2;O15083	Q8IUD2	517	528	ERC1;ERC2	ELKS/Rab6-interacting/CAST family member 1;ERC protein 2	no	no	2	2.57E-08	184.36	1	549830	532080	584850	482920
AAIPAGEQAR	RMSLQEKLLTYYRNRAAIPAGEQARAKQAA	YYRNRAAIPAGEQARAKQAAVDICAELRSF	R	A	A	A	R	A	4	1	0	0	0	1	1	1	0	1	0	0	0	0	1	0	0	0	0	0	0	0	10	0	982.51959	Q9NQG6	Q9NQG6	147	156	MIEF1	Mitochondrial dynamics protein MID51	yes	yes	2	0.031089	75.571	1	398500	396300	441630	349350
AAIPPPVYEEQDRPRSPTGPSNSFLANMGGTVAHK	FPYEEDSRPRSQSSKAAIPPPVYEEQDRPR	SNSFLANMGGTVAHKIMQKYGFREGQGLGK	K	A	A	H	K	I	4	2	2	1	0	1	2	3	1	1	1	1	1	1	6	3	2	0	1	2	0	0	35	2	3690.8213	Q96I25	Q96I25	207	241	RBM17	Splicing factor 45	yes	yes	5	6.3E-09	123.64	1	186390	159240	202040	192590
AAIPSSGSLVATHDYYR	______________________________	IPSSGSLVATHDYYRRRLGSTSSNSSCSST	M	A	A	Y	R	R	3	1	0	1	0	0	0	1	1	1	1	0	0	0	1	3	1	0	2	1	0	0	17	0	1806.8901	Q9H3Y8	Q9H3Y8	2	18	PPDPF	Pancreatic progenitor cell differentiation and proliferation factor	yes	yes	2	3.19E-37	199.82	1	45968	42613	44224	48819
AAIQEREK	QAVIAHQDSYVETQRAAIQEREKQFRLQST	SYVETQRAAIQEREKQFRLQSTRGNLLLEQ	R	A	A	E	K	Q	2	1	0	0	0	1	2	0	0	1	0	1	0	0	0	0	0	0	0	0	0	0	8	1	943.50869	Q6ZSZ5	Q6ZSZ5	1018	1025	ARHGEF18	Rho guanine nucleotide exchange factor 18	yes	yes	3	0.0095568	82.749	1	484970	393530	472990	396930
AAIQSQLDGVR	RREARKKASVEARLKAAIQSQLDGVRTGLS	ARLKAAIQSQLDGVRTGLSQLHNALNDVKD	K	A	A	V	R	T	2	1	0	1	0	2	0	1	0	1	1	0	0	0	0	1	0	0	0	1	0	0	11	0	1156.62	O60645	O60645	49	59	EXOC3	Exocyst complex component 3	yes	yes	2	8.87E-08	180.07	1	557680	637120	694660	604380
AAISETEDMPMFEPKMTR	LHEVITNEHVVAMMKAAISETEDMPMFEPK	SETEDMPMFEPKMTRSKLKEVVEKGVVIPT	K	A	A	T	R	S	2	1	0	1	0	0	3	0	0	1	0	1	3	1	2	1	2	0	0	0	0	0	18	1	2082.9424	Q3T8J9	Q3T8J9	310	327	GON4L	GON-4-like protein	yes	yes	4	0.064179	42.913	1	449690	362480	389370	293680
AAISGENAGLVR	GDIKDKVTAWKQYRKAAISGENAGLVRASG	YRKAAISGENAGLVRASGRTMEQFSIHIIV	K	A	A	V	R	A	3	1	1	0	0	0	1	2	0	1	1	0	0	0	0	1	0	0	0	1	0	0	12	0	1156.62	CON__Q0VCM5;P19827	CON__Q0VCM5	121	132	ITIH1	Inter-alpha-trypsin inhibitor heavy chain H1	yes	no	2	7.27E-13	198.62	2	593030	723970	679390	920920
AAISSGIEDPVPTLHLTER	KAPEPLSSLKSMAERAAISSGIEDPVPTLH	SGIEDPVPTLHLTERDIILSSTSAPPASAQ	R	A	A	E	R	D	2	1	0	1	0	0	2	1	1	2	2	0	0	0	2	2	2	0	0	1	0	0	19	0	2005.048	O75175	O75175	550	568	CNOT3	CCR4-NOT transcription complex subunit 3	yes	yes	3	7.53E-62	247.4	2	148660	172000	173340	148640
AAIVCYDLTDSSSFER	ERYEAMSRIYYRGAKAAIVCYDLTDSSSFE	AIVCYDLTDSSSFERAKFWVKELRSLEEGC	K	A	A	E	R	A	2	1	0	2	1	0	1	0	0	1	1	0	0	1	0	3	1	0	1	1	0	0	16	0	1832.8251	Q969Q5	Q969Q5	83	98	RAB24	Ras-related protein Rab-24	yes	yes	3	0.012482	71.316	1	351830	345250	350570	334630
AAIVHNVDSDDLISMGSNDIEVLK	NFDIKVLNAQRAGYKAAIVHNVDSDDLISM	DDLISMGSNDIEVLKKIDIPSVFIGESSAN	K	A	A	L	K	K	2	0	2	4	0	0	1	1	1	3	2	1	1	0	0	3	0	0	0	3	0	0	24	0	2554.2585	O43567	O43567	118	141	RNF13	E3 ubiquitin-protein ligase RNF13	yes	yes	3	9.24E-21	181.82	1	203620	283940	323500	297580
AAIVYHTK	RGLERNDSWGSFDLRAAIVYHTKEMESIWN	WGSFDLRAAIVYHTKEMESIWNLQKQDPKR	R	A	A	T	K	E	2	0	0	0	0	0	0	0	1	1	0	1	0	0	0	0	1	0	1	1	0	0	8	0	901.50215	Q7Z417	Q7Z417	660	667	NUFIP2	Nuclear fragile X mental retardation-interacting protein 2	yes	yes	3	0.0081464	81.548	1	0	0	0	0
AAIYGGVEGGGTRSEVLLVSEDGK	______________________________	GGTRSEVLLVSEDGKILAEADGLSTNHWLI	M	A	A	G	K	I	2	1	0	1	0	0	3	6	0	1	2	1	0	0	0	2	1	0	1	3	0	0	24	1	2363.1969	Q9UJ70	Q9UJ70	2	25	NAGK	N-acetyl-D-glucosamine kinase	yes	yes	3	1.7E-19	79.762	2	425620	443430	486890	410370
AAKADEEPTPADGR	DLSVEEVMKIKAEIKAAKADEEPTPADGRI	KAAKADEEPTPADGRIIYRKPVKHPSDEKY	K	A	A	G	R	I	4	1	0	2	0	0	2	1	0	0	0	1	0	0	2	0	1	0	0	0	0	0	14	1	1426.6688	Q96AT1	Q96AT1	81	94	KIAA1143	Uncharacterized protein KIAA1143	yes	yes	3	4.82E-05	130.02	1	719600	381930	389000	391760
AAKEAMEDGEIDGNK	KGFGFVDFNSEEDAKAAKEAMEDGEIDGNK	AAKEAMEDGEIDGNKVTLDWAKPKGEGGFG	K	A	A	N	K	V	3	0	1	2	0	0	3	2	0	1	0	2	1	0	0	0	0	0	0	0	0	0	15	1	1576.7039	P19338	P19338	625	639	NCL	Nucleolin	yes	yes	3	3.91E-05	113.88	1	0	0	0	0
AAKLENQESR	PGPLMMYQFQRSFIKAAKLENQESRVSEIH	RSFIKAAKLENQESRVSEIHSLVHRLPEKN	K	A	A	S	R	V	2	1	1	0	0	1	2	0	0	0	1	1	0	0	0	1	0	0	0	0	0	0	10	1	1144.5836	Q9UNA1	Q9UNA1	476	485	ARHGAP26	Rho GTPase-activating protein 26	yes	yes	3	0.043344	51.726	1	326140	300580	373010	309410
AAKPEQIQK	SDNGPLFTELKFYQRAAKPEQIQKWIRTRK	LKFYQRAAKPEQIQKWIRTRKLKYLGVPKY	R	A	A	Q	K	W	2	0	0	0	0	2	1	0	0	1	0	2	0	0	1	0	0	0	0	0	0	0	9	1	1011.5713	Q99986	Q99986	90	98	VRK1	Serine/threonine-protein kinase VRK1	yes	yes	3	0.0010492	110.38	1	0	0	0	0
AAKPGPAEAPSPTASPSGDASPPATAPYDPR	DPRLQKPTDSTASSRAAKPGPAEAPSPTAS	SGDASPPATAPYDPRVLAAGGLGQGGGGGQ	R	A	A	P	R	V	8	1	0	2	0	0	1	2	0	0	0	1	0	0	9	4	2	0	1	0	0	0	31	1	2930.4046	Q9UPT8	Q9UPT8	1094	1124	ZC3H4	Zinc finger CCCH domain-containing protein 4	yes	yes	4	1.13E-08	136	1	120360	120820	106500	160600
AAKPSVPK	KAKKTAAAGGKKVKKAAKPSVPKVPKGRK_	GGKKVKKAAKPSVPKVPKGRK_________	K	A	A	P	K	V	2	0	0	0	0	0	0	0	0	0	0	2	0	0	2	1	0	0	0	1	0	0	8	1	796.48069	Q92522	Q92522	200	207	H1FX	Histone H1x	yes	yes	3	0.0081792	85.731	1	0	0	0	0
AAKPTTTPEVK	VSRVASPKKKESVEKAAKPTTTPEVKAARG	SVEKAAKPTTTPEVKAARGEEKDKETKNAA	K	A	A	V	K	A	2	0	0	0	0	0	1	0	0	0	0	2	0	0	2	0	3	0	0	1	0	0	11	1	1141.6343	P46821	P46821	2299	2309	MAP1B	Microtubule-associated protein 1B;MAP1B heavy chain;MAP1 light chain LC1	yes	yes	3	0.0095271	74.537	1	0	0	0	0
AAKVLEQLTGQTPVFSK	CLNICVGESGDRLTRAAKVLEQLTGQTPVF	KVLEQLTGQTPVFSKARYTVRSFGIRRNEK	R	A	A	S	K	A	2	0	0	0	0	2	1	1	0	0	2	2	0	1	1	1	2	0	0	2	0	0	17	1	1816.0094	P62913	P62913	36	52	RPL11	60S ribosomal protein L11	yes	yes	3	2.95E-20	146.58	1	0	0	0	0
AAKVTMAK	LMAPRGRVPKDRSWKAAKVTMAKVDGFLDS	PKDRSWKAAKVTMAKVDGFLDSLINFNKEN	K	A	A	A	K	V	3	0	0	0	0	0	0	0	0	0	0	2	1	0	0	0	1	0	0	1	0	0	8	1	818.46841	Q9NYC9	Q9NYC9	3210	3217	DNAH9	Dynein heavy chain 9, axonemal	yes	yes	2	0.040093	46.426	1	0	0	0	0
AALAAAQYK	GFSGTTDFIHLKKHKAALAAAQYKSSNASE	HLKKHKAALAAAQYKSSNASETEPNAIKNQ	K	A	A	Y	K	S	5	0	0	0	0	1	0	0	0	0	1	1	0	0	0	0	0	0	1	0	0	0	9	0	905.49707	Q15652	Q15652	1487	1495	JMJD1C	Probable JmjC domain-containing histone demethylation protein 2C	yes	yes	3	0.039579	51.727	1	61371	56248	47683	44199
AALACSK	QFRNATLVNEADKLRAALACSKELWILNRY	VNEADKLRAALACSKELWILNRYLSYTLNP	R	A	A	S	K	E	3	0	0	0	1	0	0	0	0	0	1	1	0	0	0	1	0	0	0	0	0	0	7	0	719.36361	P15144	P15144	830	836	ANPEP	Aminopeptidase N	yes	yes	2	0.015685	105.39	1	0	0	0	0
AALADDFDTPR	AMLWERLSSTKRAVKAALADDFDTPRVVDA	RAVKAALADDFDTPRVVDAILGLAHHGNGQ	K	A	A	P	R	V	3	1	0	3	0	0	0	0	0	0	1	0	0	1	1	0	1	0	0	0	0	0	11	0	1190.5568	Q9HA77	Q9HA77	408	418	CARS2	Probable cysteine--tRNA ligase, mitochondrial	yes	yes	2	3.61E-15	214.05	1	239410	266830	241640	228580
AALADVLRR	ESRVQQQEDEITVLKAALADVLRRLAISED	EITVLKAALADVLRRLAISEDHVASVKKSV	K	A	A	R	R	L	3	2	0	1	0	0	0	0	0	0	2	0	0	0	0	0	0	0	0	1	0	0	9	1	983.58761	Q9HC35	Q9HC35	43	51	EML4	Echinoderm microtubule-associated protein-like 4	yes	yes	3	2.26E-05	154.28	1	1030800	1430100	1279600	1147100
AALAGGTTMIIDHVVPEPESSLTEAYEK	YKGMTTVDDFFQGTKAALAGGTTMIIDHVV	VVPEPESSLTEAYEKWREWADGKSCCDYAL	K	A	A	E	K	W	4	0	0	1	0	0	4	2	1	2	2	1	1	0	2	2	3	0	1	2	0	0	28	0	2928.4427	Q14195	Q14195	95	122	DPYSL3	Dihydropyrimidinase-related protein 3	yes	yes	3;4	3.05E-12	157.12	3	232670	265550	281110	299280
AALAHSEEVTASQVAATK	QRLREQLQLLEEQHRAALAHSEEVTASQVA	AHSEEVTASQVAATKTLPNGRDALDGPAAE	R	A	A	T	K	T	6	0	0	0	0	1	2	0	1	0	1	1	0	0	0	2	2	0	0	2	0	0	18	0	1782.9112	Q15149	Q15149	2744	2761	PLEC	Plectin	yes	yes	3;4	1.73E-56	253.36	3	1913200	1972600	2301500	2152900
AALANLCIGDVITAIDGENTSNMTHLEAQNR	FEQPLAISRVTPGSKAALANLCIGDVITAI	GENTSNMTHLEAQNRIKGCTDNLTLTVARS	K	A	A	N	R	I	5	1	4	2	1	1	2	2	1	3	3	0	1	0	0	1	3	0	0	1	0	0	31	0	3311.5874	O00151	O00151	39	69	PDLIM1	PDZ and LIM domain protein 1	yes	yes	3;4;5	2.26E-108	281.68	14	630000	732500	728080	584420
AALAPLPPLPAQFK	______________________________	MAALAPLPPLPAQFKSIQHHLRTAQEHDKR	M	A	A	F	K	S	4	0	0	0	0	1	0	0	0	0	3	1	0	1	4	0	0	0	0	0	0	0	14	0	1432.8442	Q9NP79	Q9NP79	2	15	VTA1	Vacuolar protein sorting-associated protein VTA1 homolog	no	no		1	NaN		0	0	0	0
AALAYNLGKR	______________________________	______________________________	M	A	A	K	R	E	3	1	1	0	0	0	0	1	0	0	2	1	0	0	0	0	0	0	1	0	0	0	10	1	1075.6138	Q96PB1	Q96PB1	2	11	CASD1	CAS1 domain-containing protein 1	yes	yes	2	0.0048064	80.229	1	0	0	0	0
AALCAVHVIR	VEKLLKTSNSYLRKKAALCAVHVIRKVPEL	YLRKKAALCAVHVIRKVPELMEMFLPATKN	K	A	A	I	R	K	3	1	0	0	1	0	0	0	1	1	1	0	0	0	0	0	0	0	0	2	0	0	10	0	1108.6175	O43747	O43747	157	166	AP1G1	AP-1 complex subunit gamma-1	yes	yes	3	1.1E-15	187	1	765980	820220	808200	793860
AALCAVHVIRK	VEKLLKTSNSYLRKKAALCAVHVIRKVPEL	LRKKAALCAVHVIRKVPELMEMFLPATKNL	K	A	A	R	K	V	3	1	0	0	1	0	0	0	1	1	1	1	0	0	0	0	0	0	0	2	0	0	11	1	1236.7125	O43747	O43747	157	167	AP1G1	AP-1 complex subunit gamma-1	yes	yes	4	0.0011539	98.249	1	395570	633370	592270	471530
AALCHFCIDMLNAK	DSPLLKYSAKDYFFKAALCHFCIDMLNAKL	KAALCHFCIDMLNAKLAVQKYEELFPAFSD	K	A	A	A	K	L	3	0	1	1	2	0	0	0	1	1	2	1	1	1	0	0	0	0	0	0	0	0	14	0	1662.768	P54920	P54920	209	222	NAPA	Alpha-soluble NSF attachment protein	yes	yes	3;4	1.47E-09	163.99	2	5067400	5904400	6489800	5578200
AALDCSTSHLDEFYSDPHAVAGALK	LFRIGAGASKLKKLKAALDCSTSHLDEFYS	DEFYSDPHAVAGALKSYLRELPEPLMTFNL	K	A	A	L	K	S	5	0	0	3	1	0	1	1	2	0	3	1	0	1	1	3	1	0	1	1	0	0	25	0	2674.2333	Q68EM7	Q68EM7	301	325	ARHGAP17	Rho GTPase-activating protein 17	yes	yes	4	1.32E-36	212.18	1	990340	1216500	1243200	1173800
AALDEAQGVGLDSTGYYDQEIYGGSDSR	HEDIEAQIREIQGKKAALDEAQGVGLDSTG	TGYYDQEIYGGSDSRFAGYVTSIAATELED	K	A	A	S	R	F	3	1	0	4	0	2	2	5	0	1	2	0	0	0	0	3	1	0	3	1	0	0	28	0	2936.2948	O75533	O75533	23	50	SF3B1	Splicing factor 3B subunit 1	yes	yes	3	6.6E-140	313.03	2	165440	178020	208680	166300
AALDEQFEPQK	VALVDWNLEAGVQCKAALDEQFEPQKTLFI	VQCKAALDEQFEPQKTLFIQCDVADQQQLR	K	A	A	Q	K	T	2	0	0	1	0	2	2	0	0	0	1	1	0	1	1	0	0	0	0	0	0	0	11	0	1274.6143	P15428	P15428	47	57	HPGD	15-hydroxyprostaglandin dehydrogenase [NAD(+)]	yes	yes	3	6.47E-05	128.81	1	1264100	1490100	1497300	1365500
AALDEQFEPQKTLFIQCDVADQQQLRDTFR	VALVDWNLEAGVQCKAALDEQFEPQKTLFI	QCDVADQQQLRDTFRKVVDHFGRLDILVNN	K	A	A	F	R	K	3	2	0	4	1	6	2	0	0	1	3	1	0	3	1	0	2	0	0	1	0	0	30	2	3609.7522	P15428	P15428	47	76	HPGD	15-hydroxyprostaglandin dehydrogenase [NAD(+)]	yes	yes	4	0.0049107	64.779	1	55978	52397	53640	77764
AALDGPLDAALDHLR	SAVPPEGLLLDSSEKAALDGPLDAALDHLR	AALDGPLDAALDHLRLGNTFTFRVTVLQAS	K	A	A	L	R	L	4	1	0	3	0	0	0	1	1	0	4	0	0	0	1	0	0	0	0	0	0	0	15	0	1546.8104	Q12756	Q12756	981	995	KIF1A	Kinesin-like protein KIF1A	yes	yes	3	0.00016334	95.236	1	42502	41531	53814	48055
AALDGTPGMIGYGMAK	KHLKEGGLLTLAGAKAALDGTPGMIGYGMA	ALDGTPGMIGYGMAKGAVHQLCQSLAGKNS	K	A	A	A	K	G	3	0	0	1	0	0	0	4	0	1	1	1	2	0	1	0	1	0	1	0	0	0	16	0	1551.7425	P09417	P09417	139	154	QDPR	Dihydropteridine reductase	yes	yes	3	4.03E-06	141.46	1	1643100	1800300	2113100	2245400
AALDSGAFQSVWVSTDHDEIENVAK	IKHLAGVPLIGWVLRAALDSGAFQSVWVST	VWVSTDHDEIENVAKQFGAQVHRRSSEVSK	R	A	A	A	K	Q	4	0	1	3	0	1	2	1	1	1	1	1	0	1	0	3	1	1	0	3	0	0	25	0	2688.2667	Q8NFW8	Q8NFW8	78	102	CMAS	N-acylneuraminate cytidylyltransferase	yes	yes	3;4	1.1E-55	232.07	2	238000	280370	341210	300620
AALEACHK	VDYSFECIGNVKVMRAALEACHKGWGVSVV	GNVKVMRAALEACHKGWGVSVVVGVAASGE	R	A	A	H	K	G	3	0	0	0	1	0	1	0	1	0	1	1	0	0	0	0	0	0	0	0	0	0	8	0	898.43309	P11766	P11766	277	284	ADH5	Alcohol dehydrogenase class-3	yes	yes	3	0.0014879	111.95	3	6171600	6808900	7047700	5128800
AALEAIDELDLFGAHGGRK	QGIPELNASSVGMAKAALEAIDELDLFGAH	AIDELDLFGAHGGRKSVIHVLPDEVEHCQS	K	A	A	R	K	S	4	1	0	2	0	0	2	3	1	1	3	1	0	1	0	0	0	0	0	0	0	0	19	1	1982.0221	P46019	P46019	207	225	PHKA2	Phosphorylase b kinase regulatory subunit alpha, liver isoform	yes	yes	4	1.75E-15	176.49	1	1327800	1646500	1879300	1593100
AALEALDELDLFGVK	QGISELNASSVGMAKAALEALDELDLFGVK	AALEALDELDLFGVKGGPQSVIHVLADEVQ	K	A	A	V	K	G	3	0	0	2	0	0	2	1	0	0	4	1	0	1	0	0	0	0	0	1	0	0	15	0	1602.8505	P46020	P46020	207	221	PHKA1	Phosphorylase b kinase regulatory subunit alpha, skeletal muscle isoform	yes	yes	3	0.0037822	84.566	1	32065	37920	38893	25126
AALEALGSCLNNK	CRGLELIASENFCSRAALEALGSCLNNKYS	SRAALEALGSCLNNKYSEGYPGKRYYGGAE	R	A	A	N	K	Y	3	0	2	0	1	0	1	1	0	0	3	1	0	0	0	1	0	0	0	0	0	0	13	0	1359.6816	P34897	P34897	83	95	SHMT2	Serine hydroxymethyltransferase, mitochondrial	yes	yes	3	2.93E-16	197.07	1	6990900	8805800	8772900	7865400
AALEALGSCLNNKYSEGYPGKR	CRGLELIASENFCSRAALEALGSCLNNKYS	SCLNNKYSEGYPGKRYYGGAEVVDEIELLC	R	A	A	K	R	Y	3	1	2	0	1	0	2	3	0	0	3	2	0	0	1	2	0	0	2	0	0	0	22	2	2397.1747	P34897	P34897	83	104	SHMT2	Serine hydroxymethyltransferase, mitochondrial	yes	yes	4	4.98E-41	222.06	1	7559600	3629400	5152700	7393700
AALEALLPYTER	RREAPEELLAYEGVRAALEALLPYTERHFQ	GVRAALEALLPYTERHFQRLSRTLQAAAFL	R	A	A	E	R	H	3	1	0	0	0	0	2	0	0	0	3	0	0	0	1	0	1	0	1	0	0	0	12	0	1345.7242	Q12788	Q12788	755	766	TBL3	Transducin beta-like protein 3	yes	yes	2	0.018021	96.015	1	2859100	2709500	3084000	2750400
AALEAQNALHNMK	PQSKGCCFVTFYTRKAALEAQNALHNMKVL	RKAALEAQNALHNMKVLPGMHHPIQMKPAD	K	A	A	M	K	V	4	0	2	0	0	1	1	0	1	0	2	1	1	0	0	0	0	0	0	0	0	0	13	0	1409.7085	Q92879	Q92879	71	83	CELF1	CUGBP Elav-like family member 1	yes	yes	3	2.14E-22	220.37	3	8312400	9156900	9502700	8391800
AALEAVGGTVVLE	EIKANVAKAEAEKIKAALEAVGGTVVLE__	IKAALEAVGGTVVLE_______________	K	A	A	L	E	-	3	0	0	0	0	0	2	2	0	0	2	0	0	0	0	0	1	0	0	3	0	0	13	0	1227.6711	P52815	P52815	186	198	MRPL12	39S ribosomal protein L12, mitochondrial	yes	yes	2	0.0001936	149.94	2	204530	226170	232900	209960
AALEDSSGSSELQEIMR	CPEGARVYSQITVQKAALEDSSGSSELQEI	LEDSSGSSELQEIMRRRQEKISAAASDSGV	K	A	A	M	R	R	2	1	0	1	0	1	3	1	0	1	2	0	1	0	0	4	0	0	0	0	0	0	17	0	1821.8415	Q12929	Q12929	782	798	EPS8	Epidermal growth factor receptor kinase substrate 8	yes	yes	3	4.73E-37	220.6	1	121200	132230	128130	125070
AALEDTLAETEAR	LQGLEIELQSQLSMKAALEDTLAETEARFG	MKAALEDTLAETEARFGAQLAHIQALISGI	K	A	A	A	R	F	4	1	0	1	0	0	3	0	0	0	2	0	0	0	0	0	2	0	0	0	0	0	13	0	1388.6783	CON__P08727;P08727	CON__P08727	318	330	KRT19	Keratin, type I cytoskeletal 19	yes	no	3	1.69E-15	152.38	1	814750	900410	817360	816830
AALEEEK	EMKRKASEIKEAEAKAALEEEKRRQQAELE	EIKEAEAKAALEEEKRRQQAELEAFENRLK	K	A	A	E	K	R	2	0	0	0	0	0	3	0	0	0	1	1	0	0	0	0	0	0	0	0	0	0	7	0	788.3916	Q6ZNB6	Q6ZNB6	844	850	NFXL1	NF-X1-type zinc finger protein NFXL1	yes	yes	2	0.026798	83.753	1	1014600	1164100	1334200	1174500
AALEELVK	______________________________	______________________________	R	A	A	V	K	L	2	0	0	0	0	0	2	0	0	0	2	1	0	0	0	0	0	0	0	1	0	0	8	0	871.50148	P12081	P12081	5	12	HARS	Histidine--tRNA ligase, cytoplasmic	yes	yes	3	0.0054914	93.195	1	316380	296170	350140	273360
AALEEVER	QKSLAAEEEAARQRKAALEEVERLKAKVEE	EAARQRKAALEEVERLKAKVEEARRLRERA	K	A	A	E	R	L	2	1	0	0	0	0	3	0	0	0	1	0	0	0	0	0	0	0	0	1	0	0	8	0	915.46616	Q15149	Q15149	2143	2150	PLEC	Plectin	yes	yes	2	0.00071083	134.3	2	8238300	9606300	9550000	8192500
AALEEVERLK	QKSLAAEEEAARQRKAALEEVERLKAKVEE	ARQRKAALEEVERLKAKVEEARRLRERAEQ	K	A	A	L	K	A	2	1	0	0	0	0	3	0	0	0	2	1	0	0	0	0	0	0	0	1	0	0	10	1	1156.6452	Q15149	Q15149	2143	2152	PLEC	Plectin	yes	yes	3	1.98E-06	137.89	2	1817100	2359400	2385800	2364800
AALEEVYPDLTPEETR	QGVALLPFVDERRLRAALEEVYPDLTPEET	ALEEVYPDLTPEETRRNSLGGDVLFVGKHH	R	A	A	T	R	R	2	1	0	1	0	0	4	0	0	0	2	0	0	0	2	0	2	0	1	1	0	0	16	0	1831.884	Q9H0D6	Q9H0D6	660	675	XRN2	5-3 exoribonuclease 2	yes	yes	2;3	3.83E-19	218.85	2	129930	150820	164810	138280
AALEEVYPDLTPEETRR	QGVALLPFVDERRLRAALEEVYPDLTPEET	LEEVYPDLTPEETRRNSLGGDVLFVGKHHP	R	A	A	R	R	N	2	2	0	1	0	0	4	0	0	0	2	0	0	0	2	0	2	0	1	1	0	0	17	1	1987.9851	Q9H0D6	Q9H0D6	660	676	XRN2	5-3 exoribonuclease 2	yes	yes	3	1.27E-102	246.38	2	1210100	1441000	1457600	1307300
AALEEWLPR	LRWTKKATKSPEETRAALEEWLPRELWHEI	SPEETRAALEEWLPRELWHEINGLLVGFGQ	R	A	A	P	R	E	2	1	0	0	0	0	2	0	0	0	2	0	0	0	1	0	0	1	0	0	0	0	9	0	1083.5713	P78549	P78549	264	272	NTHL1	Endonuclease III-like protein 1	yes	yes	2	0.023666	80.165	1	1553900	1527000	1578700	1764700
AALEGTATYR	YAKEADYVAQATRLRAALEGTATYRGDIYF	ATRLRAALEGTATYRGDIYFCTGYDPPMKP	R	A	A	Y	R	G	3	1	0	0	0	0	1	1	0	0	1	0	0	0	0	0	2	0	1	0	0	0	10	0	1051.5298	Q9NRV9	Q9NRV9	153	162	HEBP1	Heme-binding protein 1	yes	yes	2	0.022022	100.71	1	6047400	6311400	6886600	6600900
AALEKQEK	NRELRGTQRAIIRDRAALEKQEKQLELEIK	RAIIRDRAALEKQEKQLELEIKKMAKIGNK	R	A	A	E	K	Q	2	0	0	0	0	1	2	0	0	0	1	2	0	0	0	0	0	0	0	0	0	0	8	1	915.50255	Q9UQN3	Q9UQN3	33	40	CHMP2B	Charged multivesicular body protein 2b	yes	yes	3	0.02708	60.102	1	2999300	1233800	1587100	2858900
AALEMVVEELK	VQQCRASCKLLGREKAALEMVVEELKGKAD	GREKAALEMVVEELKGKADAADAEKQGLEA	K	A	A	L	K	G	2	0	0	0	0	0	3	0	0	0	2	1	1	0	0	0	0	0	0	2	0	0	11	0	1230.653	H7BZ55	H7BZ55	491	501		Putative ciliary rootlet coiled-coil protein-like 3 protein	yes	yes	4	0.058715	49.35	1	650590	518660	478420	289620
AALEQDLAFWYGPR	PVFAPVYFPEELHRKAALEQDLAFWYGPRW	KAALEQDLAFWYGPRWQEVIPYTPAMQRYV	K	A	A	P	R	W	3	1	0	1	0	1	1	1	0	0	2	0	0	1	1	0	0	1	1	0	0	0	14	0	1635.8045	P09601	P09601	87	100	HMOX1	Heme oxygenase 1	yes	yes	2;3	1.3E-27	227.37	3	2548100	2713800	2204400	1856200
AALEQPCEGSLTRPK	KYGLKKKEEKEAEEKAALEQPCEGSLTRPK	AALEQPCEGSLTRPKKAIPAGCGDEEEEEE	K	A	A	P	K	K	2	1	0	0	1	1	2	1	0	0	2	1	0	0	2	1	1	0	0	0	0	0	15	1	1655.8301	Q6PUV4	Q6PUV4	84	98	CPLX2	Complexin-2	yes	yes	3	3.33E-06	144.97	1	264580	667180	616260	338850
AALESQLR	LQERESQLTALQAARAALESQLRQAKTELE	TALQAARAALESQLRQAKTELEETTAEAEE	R	A	A	L	R	Q	2	1	0	0	0	1	1	0	0	0	2	0	0	0	0	1	0	0	0	0	0	0	8	0	886.48723	O14578	O14578	898	905	CIT	Citron Rho-interacting kinase	yes	yes	2	0.014853	86.833	1	0	0	0	0
AALESQVR	TPSTKPKQENEGGEKAALESQVRELLAEAK	ENEGGEKAALESQVRELLAEAKAKDSEINR	K	A	A	V	R	E	2	1	0	0	0	1	1	0	0	0	1	0	0	0	0	1	0	0	0	1	0	0	8	0	872.47158	Q5M775	Q5M775	164	171	SPECC1	Cytospin-B	yes	yes	2	0.0076729	98.458	1	691930	575360	586620	516790
AALETDENLLLCAPTGAGK	EGFKTLNRIQSKLYRAALETDENLLLCAPT	TDENLLLCAPTGAGKTNVALMCMLREIGKH	R	A	A	G	K	T	4	0	1	1	1	0	2	2	0	0	4	1	0	0	1	0	2	0	0	0	0	0	19	0	1942.967	O75643	O75643	491	509	SNRNP200	U5 small nuclear ribonucleoprotein 200 kDa helicase	yes	yes	2;4	4.59E-21	216.34	2	271210	327040	370860	314190
AALETDENLLLCAPTGAGKTNVALMCMLR	EGFKTLNRIQSKLYRAALETDENLLLCAPT	TGAGKTNVALMCMLREIGKHINMDGTINVD	R	A	A	L	R	E	5	1	2	1	2	0	2	2	0	0	6	1	2	0	1	0	3	0	0	1	0	0	29	1	3132.544	O75643	O75643	491	519	SNRNP200	U5 small nuclear ribonucleoprotein 200 kDa helicase	yes	yes	3	8.08E-19	178.53	1	123680	106810	105590	159970
AALETPIIQGQDGSPELLIR	MLLNRYSEPPGSPERAALETPIIQGQDGSP	PIIQGQDGSPELLIRSLVGGPSAELLLDLE	R	A	A	I	R	S	2	1	0	1	0	2	2	2	0	3	3	0	0	0	2	1	1	0	0	0	0	0	20	0	2120.1477	Q8IWT3	Q8IWT3	934	953	CUL9	Cullin-9	yes	yes	3	3.24E-21	187.31	1	33601	44551	48949	45514
AALETVDRLTESLDFTDYASR	VKLFDAPEAPLPSRKAALETVDRLTESLDF	DRLTESLDFTDYASRIIHPIVRTLDQSPEL	K	A	A	S	R	I	3	2	0	3	0	0	2	0	0	0	3	0	0	1	0	2	3	0	1	1	0	0	21	1	2372.1496	P42345	P42345	1134	1154	MTOR	Serine/threonine-protein kinase mTOR	yes	yes	3	3.29E-165	357.53	2	373250	479040	492540	481210
AALEYLEDIDLK	LLLANTDVFLSKPQKAALEYLEDIDLKTLE	PQKAALEYLEDIDLKTLEKEPRTFKAKELW	K	A	A	L	K	T	2	0	0	2	0	0	2	0	0	1	3	1	0	0	0	0	0	0	1	0	0	0	12	0	1391.7184	Q9BRX8	Q9BRX8	44	55	FAM213A	Redox-regulatory protein FAM213A	yes	yes	3	2.31E-21	214.26	2	837930	1012600	1060900	1036600
AALFLQTLK	KESKEKQLQAERKRKAALFLQTLKNPLPEA	AERKRKAALFLQTLKNPLPEAEAGKIEESP	K	A	A	L	K	N	2	0	0	0	0	1	0	0	0	0	3	1	0	1	0	0	1	0	0	0	0	0	9	0	1003.6066	Q12872	Q12872	687	695	SFSWAP	Splicing factor, suppressor of white-apricot homolog	yes	yes	3	0.00027645	122.52	2	170660	201780	222310	203600
AALGDSKEDTQK	YESKEKSKEEPASGKAALGDSKEDTQKASE	SGKAALGDSKEDTQKASEENLLSSSSVPSA	K	A	A	Q	K	A	2	0	0	2	0	1	1	1	0	0	1	2	0	0	0	1	1	0	0	0	0	0	12	1	1261.615	Q9NRA8	Q9NRA8	721	732	EIF4ENIF1	Eukaryotic translation initiation factor 4E transporter	yes	yes	3	0.0070878	76.868	1	0	0	0	0
AALGEPVRLER	______________________________	______________________________	M	A	A	E	R	D	2	2	0	0	0	0	2	1	0	0	2	0	0	0	1	0	0	0	0	1	0	0	11	1	1209.683	Q9NUP9	Q9NUP9	2	12	LIN7C	Protein lin-7 homolog C	yes	yes	2	5.45E-14	129.63	2	151900	160790	207110	148540
AALGEPVRLERDICR	______________________________	AALGEPVRLERDICRAIELLEKLQRSGEVP	M	A	A	C	R	A	2	3	0	1	1	0	2	1	0	1	2	0	0	0	1	0	0	0	0	1	0	0	15	2	1753.9257	Q9NUP9	Q9NUP9	2	16	LIN7C	Protein lin-7 homolog C	no	no		1	NaN		0	0	0	0
AALGGDGLR	______________________________	______________________________	M	A	A	L	R	L	2	1	0	1	0	0	0	3	0	0	2	0	0	0	0	0	0	0	0	0	0	0	9	0	828.44537	Q9Y256	Q9Y256	2	10	RCE1	CAAX prenyl protease 2	yes	yes	2	2.65E-05	125.81	1	63186	60508	59644	62342
AALGHLAGEAAAAPGPGTPCASR	______________________________	EAAAAPGPGTPCASRGARLPGPVSSARNPS	M	A	A	S	R	G	8	1	0	0	1	0	1	4	1	0	2	0	0	0	3	1	1	0	0	0	0	0	23	0	2102.0327	Q9H7E9	Q9H7E9	2	24	C8orf33	UPF0488 protein C8orf33	yes	yes	3	2.61E-14	61.345	2	686930	680630	751140	741480
AALGPLVTGLYDVQAFK	______________________________	LGPLVTGLYDVQAFKFGDFVLKSGLSSPIY	R	A	A	F	K	F	3	0	0	1	0	1	0	2	0	0	3	1	0	1	1	0	1	0	1	2	0	0	17	0	1761.9665	P11172	P11172	6	22	UMPS	Uridine 5-monophosphate synthase;Orotate phosphoribosyltransferase;Orotidine 5-phosphate decarboxylase	yes	yes	3	1.29E-13	174.83	1	1454900	1500100	1732400	1471300
AALGPSSQNVTEYVVR	______________________________	ALGPSSQNVTEYVVRVPKNTTKKYNIMAFN	M	A	A	V	R	V	2	1	1	0	0	1	1	1	0	0	1	0	0	0	1	2	1	0	1	3	0	0	16	0	1689.8686	P35269	P35269	2	17	GTF2F1	General transcription factor IIF subunit 1	yes	yes	2	2.14E-27	191.53	1	422000	498910	539050	459600
AALGPSSQNVTEYVVRVPK	______________________________	PSSQNVTEYVVRVPKNTTKKYNIMAFNAAD	M	A	A	P	K	N	2	1	1	0	0	1	1	1	0	0	1	1	0	0	2	2	1	0	1	4	0	0	19	1	2014.0847	P35269	P35269	2	20	GTF2F1	General transcription factor IIF subunit 1	yes	yes	2	2.32E-08	111.12	1	0	0	0	0
AALGVAEAVAAPHPAEGAETAEAVELSR	______________________________	PAEGAETAEAVELSRALSRLLPGLEADSKP	M	A	A	S	R	A	10	1	0	0	0	0	5	2	1	0	2	0	0	0	2	1	1	0	0	3	0	0	28	0	2686.3562	Q86Y56	Q86Y56	2	29	DNAAF5	Dynein assembly factor 5, axonemal	yes	yes	2;3	1.56E-59	199.76	3	488120	554680	584350	490990
AALGVLR	LLTPPEHLERTDITKAALGVLRQSRVKTVW	LERTDITKAALGVLRQSRVKTVWLVGRRGP	K	A	A	L	R	Q	2	1	0	0	0	0	0	1	0	0	2	0	0	0	0	0	0	0	0	1	0	0	7	0	698.44391	P22570	P22570	210	216	FDXR	NADPH:adrenodoxin oxidoreductase, mitochondrial	yes	yes	2	0.0045781	119.23	1	5136100	6416200	5856300	4913300
AALHDQLNR	LQELRKEEETLLRLKAALHDQLNRLKVEEL	TLLRLKAALHDQLNRLKVEELALQSMISSR	K	A	A	N	R	L	2	1	1	1	0	1	0	0	1	0	2	0	0	0	0	0	0	0	0	0	0	0	9	0	1036.5414	O75971	O75971	20	28	SNAPC5	snRNA-activating protein complex subunit 5	yes	yes	3	1.6E-05	152.79	1	316460	333240	309920	262520
AALHLYSNTLNFQISEVEPK	FNAKYVSLHVRKSNRAALHLYSNTLNFQIS	YSNTLNFQISEVEPKYYADGEDAYAMKRDL	R	A	A	P	K	Y	2	0	2	0	0	1	2	0	1	1	3	1	0	1	1	2	1	0	1	1	0	0	20	0	2273.1692	P41227	P41227	117	136	NAA10	N-alpha-acetyltransferase 10	yes	yes	3	2.47E-21	189.9	1	1419200	1341600	1465400	1429200
AALIREYEDNDEVHIEVHNPR	VILVHGEQNEMARLKAALIREYEDNDEVHI	YEDNDEVHIEVHNPRNTEAVTLNFRGEKLA	K	A	A	P	R	N	2	2	2	2	0	0	4	0	2	2	1	0	0	0	1	0	0	0	1	2	0	0	21	1	2518.2201	Q9UKF6	Q9UKF6	429	449	CPSF3	Cleavage and polyadenylation specificity factor subunit 3	yes	yes	5	5.11E-39	218.07	1	68544	65147	54955	73002
AALIYTCTVCR	GQKKKQGHDQKAAAKAALIYTCTVCRTQMP	AAAKAALIYTCTVCRTQMPDPKTFKQHFES	K	A	A	C	R	T	2	1	0	0	2	0	0	0	0	1	1	0	0	0	0	0	2	0	1	1	0	0	11	0	1326.6424	Q9Y5V0	Q9Y5V0	35	45	ZNF706	Zinc finger protein 706	yes	yes	2	6.3E-13	243.03	1	954100	923920	844630	747860
AALLDQIR	PSDGDHQVPTTAGNKAALLDQIREGAQLKK	PTTAGNKAALLDQIREGAQLKKVEQNSRPV	K	A	A	I	R	E	2	1	0	1	0	1	0	0	0	1	2	0	0	0	0	0	0	0	0	0	0	0	8	0	898.52362	O00401	O00401	407	414	WASL	Neural Wiskott-Aldrich syndrome protein	yes	yes	2	0.0066559	110.81	1	2505500	2672900	2789600	2545300
AALLEFEERER	RRNIPETLELSAEAKAALLEFEERERQHKQ	AEAKAALLEFEERERQHKQGRYSSRRGGRR	K	A	A	E	R	Q	2	2	0	0	0	0	4	0	0	0	2	0	0	1	0	0	0	0	0	0	0	0	11	1	1361.6939	Q96EV2	Q96EV2	254	264	RBM33	RNA-binding protein 33	yes	yes	3	4.99E-06	143	1	906200	940530	1222200	963660
AALLELWELRR	SDEVREKLTVLSEERAALLELWELRRQQYE	SEERAALLELWELRRQQYEQCMDLQLFYRD	R	A	A	R	R	Q	2	2	0	0	0	0	2	0	0	0	4	0	0	0	0	0	0	1	0	0	0	0	11	1	1368.7878	Q13813	Q13813	450	460	SPTAN1	Spectrin alpha chain, non-erythrocytic 1	yes	yes	3	1.2E-10	191.53	1	651410	957560	992060	696880
AALLHGETR	LSESDAKAAVSTNCRAALLHGETRKTAFGI	VSTNCRAALLHGETRKTAFGIISTVKKPRP	R	A	A	T	R	K	2	1	0	0	0	0	1	1	1	0	2	0	0	0	0	0	1	0	0	0	0	0	9	0	966.52468	P78346	P78346	227	235	RPP30	Ribonuclease P protein subunit p30	yes	yes	3	3.02E-05	140.84	1	762880	633820	625780	704050
AALLNQHYQVNFK	FPPEASGYLHIGHAKAALLNQHYQVNFKGK	AKAALLNQHYQVNFKGKLIMRFDDTNPEKE	K	A	A	F	K	G	2	0	2	0	0	2	0	0	1	0	2	1	0	1	0	0	0	0	1	1	0	0	13	0	1544.81	P07814	P07814	217	229	EPRS	Bifunctional glutamate/proline--tRNA ligase;Glutamate--tRNA ligase;Proline--tRNA ligase	yes	yes	3	1.76E-13	172.34	1	4256500	4712300	5044900	4569600
AALLTER	EEKDEAEDLLGRGSRAALLTERTRNEMTAE	DLLGRGSRAALLTERTRNEMTAEEKRRAHQ	R	A	A	E	R	T	2	1	0	0	0	0	1	0	0	0	2	0	0	0	0	0	1	0	0	0	0	0	7	0	772.4443	Q9Y5B9	Q9Y5B9	457	463	SUPT16H	FACT complex subunit SPT16	yes	yes	2	0.011336	98.503	2	2610700	2950000	2694200	2383100
AALLYASSHSTLSSR	MTEWERGRERDEFARAALLYASSHSTLSSR	AALLYASSHSTLSSRFTHAKEEDDSDQVEV	R	A	A	S	R	F	3	1	0	0	0	0	0	0	1	0	3	0	0	0	0	5	1	0	1	0	0	0	15	0	1562.8053	Q9BRR8	Q9BRR8	554	568	GPATCH1	G patch domain-containing protein 1	yes	yes	3	1.94E-28	212.55	1	306260	294180	321610	325300
AALMDASQLEPGEK	QSCIHLLSEAHLLVRAALMDASQLEPGEKA	RAALMDASQLEPGEKAELLEAFKESCGHLG	R	A	A	E	K	A	3	0	0	1	0	1	2	1	0	0	2	1	1	0	1	1	0	0	0	0	0	0	14	0	1458.7024	Q969F9	Q969F9	531	544	HPS3	Hermansky-Pudlak syndrome 3 protein	yes	yes	3	0.0015699	81.904	1	0	0	0	0
AALMESQGQQQEER	EREAEQMGNELERLRAALMESQGQQQEERG	RAALMESQGQQQEERGQQEREVARLTQERG	R	A	A	E	R	G	2	1	0	0	0	4	3	1	0	0	1	0	1	0	0	1	0	0	0	0	0	0	14	0	1603.726	Q14980	Q14980	986	999	NUMA1	Nuclear mitotic apparatus protein 1	yes	yes	3	1.93E-62	240.11	3	372420	435950	478040	428620
AALMESQGQQQEERGQQER	EREAEQMGNELERLRAALMESQGQQQEERG	ESQGQQQEERGQQEREVARLTQERGRAQAD	R	A	A	E	R	E	2	2	0	0	0	6	4	2	0	0	1	0	1	0	0	1	0	0	0	0	0	0	19	1	2202.0084	Q14980	Q14980	986	1004	NUMA1	Nuclear mitotic apparatus protein 1	yes	yes	3	1.82E-85	278.4	1	416210	361430	515290	348000
AALMESQGQQQEERGQQEREVAR	EREAEQMGNELERLRAALMESQGQQQEERG	QQQEERGQQEREVARLTQERGRAQADLALE	R	A	A	A	R	L	3	3	0	0	0	6	5	2	0	0	1	0	1	0	0	1	0	0	0	1	0	0	23	2	2657.2576	Q14980	Q14980	986	1008	NUMA1	Nuclear mitotic apparatus protein 1	yes	yes	4	4.17E-79	266.45	2	214140	403970	473960	377210
AALMFANAEEEFFYEK	AGKNNSKKKPSNKKKAALMFANAEEEFFYE	ALMFANAEEEFFYEKAILKFNYSVQEESDT	K	A	A	E	K	A	4	0	1	0	0	0	4	0	0	0	1	1	1	3	0	0	0	0	1	0	0	0	16	0	1908.8604	Q9P287	Q9P287	244	259	BCCIP	BRCA2 and CDKN1A-interacting protein	yes	yes	3	1.55E-19	187.37	4	1427600	1546600	1774800	1515700
AALNLPEAASYDEVRGK	RIIEESTHCGPQAVRAALNLPEAASYDEVR	LNLPEAASYDEVRGKWQDAHLGKDQRDFNM	R	A	A	G	K	W	4	1	1	1	0	0	2	1	0	0	2	1	0	0	1	1	0	0	1	1	0	0	17	1	1802.9163	O95602	O95602	829	845	POLR1A	DNA-directed RNA polymerase I subunit RPA1	yes	yes	3	2.35E-27	166.6	1	346700	337760	383140	292270
AALNQQILK	NPLAQTGRSKLQNQRAALNQQILKAVRMRT	KLQNQRAALNQQILKAVRMRTGAENLLKVA	R	A	A	L	K	A	2	0	1	0	0	2	0	0	0	1	2	1	0	0	0	0	0	0	0	0	0	0	9	0	997.59203	Q8IUC4	Q8IUC4	41	49	RHPN2	Rhophilin-2	yes	yes	2;3	0.00022347	152.47	2	2862800	2759800	3176200	2448700
AALNVRDNVGEEVDAEQLIQEACR	EIQTVFNKYMKFFQKAALNVRDNVGEEVDA	GEEVDAEQLIQEACRSCLEQAKLLFSDGEK	K	A	A	C	R	S	4	2	2	2	1	2	4	1	0	1	2	0	0	0	0	0	0	0	0	3	0	0	24	1	2698.2981	Q9H147	Q9H147	96	119	DNTTIP1	Deoxynucleotidyltransferase terminal-interacting protein 1	yes	yes	3	4.87E-43	222.72	2	233140	224980	217720	243910
AALPGILSELDVDVNEGSLMELQGHIGR	GSLQELALLTGIISKAALPGILSELDVDVN	VNEGSLMELQGHIGRFQRQCLGLLSRFGGS	K	A	A	G	R	F	2	1	1	2	0	1	3	4	1	2	5	0	1	0	1	2	0	0	0	2	0	0	28	0	2932.4964	Q92621	Q92621	1683	1710	NUP205	Nuclear pore complex protein Nup205	yes	yes	3;4	2.65E-60	243.24	3	132520	179490	196060	181050
AALPLTTSDTK	QVVNQVWEAADVLIKAALPLTTSDTKTVSE	VLIKAALPLTTSDTKTVSEWISQMATLPQA	K	A	A	T	K	T	2	0	0	1	0	0	0	0	0	0	2	1	0	0	1	1	3	0	0	0	0	0	11	0	1116.6027	Q7Z6Z7	Q7Z6Z7	1498	1508	HUWE1	E3 ubiquitin-protein ligase HUWE1	yes	yes	2	1.06E-08	185.6	1	0	0	0	0
AALPSHVVTMLDNFPTNLHPMSQLSAAVTALNSESNFAR	TEEQVSWLSKEWAKRAALPSHVVTMLDNFP	SAAVTALNSESNFARAYAQGISRTKYWELI	R	A	A	A	R	A	6	1	4	1	0	1	1	0	2	0	5	0	2	2	3	5	3	0	0	3	0	0	39	0	4151.0568	O75390	O75390	145	183	CS	Citrate synthase, mitochondrial	yes	yes	4;5	1.44E-24	178.77	3	2864700	2983700	3149800	2031500
AALPTPALSPEDK	VGNLRLLSGPLDQVRAALPTPALSPEDKAV	VRAALPTPALSPEDKAVLQNLKRILAKVQE	R	A	A	D	K	A	3	0	0	1	0	0	1	0	0	0	2	1	0	0	3	1	1	0	0	0	0	0	13	0	1308.6925	Q9H3S7	Q9H3S7	538	550	PTPN23	Tyrosine-protein phosphatase non-receptor type 23	yes	yes	3	0.01052	79.466	1	149930	154460	165210	164560
AALQEEEQASK	IDILTELRDKVKSFRAALQEEEQASKQINP	KSFRAALQEEEQASKQINPKRPRAL_____	R	A	A	S	K	Q	3	0	0	0	0	2	3	0	0	0	1	1	0	0	0	1	0	0	0	0	0	0	11	0	1202.5779	O00139	O00139	686	696	KIF2A	Kinesin-like protein KIF2A	yes	yes	3	0.0016429	98.407	1	683060	786380	887720	766730
AALQEELQLCK	FCFTPHTEEGCLSERAALQEELQLCKGLVQ	LSERAALQEELQLCKGLVQALQTKVTQQGL	R	A	A	C	K	G	2	0	0	0	1	2	2	0	0	0	3	1	0	0	0	0	0	0	0	0	0	0	11	0	1301.6649	P49327	P49327	1132	1142	FASN	Fatty acid synthase;[Acyl-carrier-protein] S-acetyltransferase;[Acyl-carrier-protein] S-malonyltransferase;3-oxoacyl-[acyl-carrier-protein] synthase;3-oxoacyl-[acyl-carrier-protein] reductase;3-hydroxyacyl-[acyl-carrier-protein] dehydratase;Enoyl-[acyl-carrier-protein] reductase;Oleoyl-[acyl-carrier-protein] hydrolase	yes	yes	3	5.67E-08	155.26	2	404330	403740	419440	461000
AALQEGHQFLCSIEA	GLEEACQLAQFKEMKAALQEGHQFLCSIEA	AALQEGHQFLCSIEA_______________	K	A	A	E	A	-	3	0	0	0	1	2	2	1	1	1	2	0	0	1	0	1	0	0	0	0	0	0	15	0	1672.7879	P50583	P50583	133	147	NUDT2	Bis(5-nucleosyl)-tetraphosphatase [asymmetrical]	yes	yes	3	0.00053671	104.17	1	79322	74914	72953	64896
AALQELLSK	AVVSERLKIRGSLARAALQELLSKGLIKLV	RGSLARAALQELLSKGLIKLVSKHRAQVIY	R	A	A	S	K	G	2	0	0	0	0	1	1	0	0	0	3	1	0	0	0	1	0	0	0	0	0	0	9	0	971.56515	P62851	P62851	86	94	RPS25	40S ribosomal protein S25	yes	yes	2;3	0.0046536	90.906	4	965890	1132600	1081800	1000100
AALQLVVDPGDPR	SPQREPQRVSHEQFRAALQLVVDPGDPRSY	FRAALQLVVDPGDPRSYLDNFIKIGEGSTG	R	A	A	P	R	S	2	1	0	2	0	1	0	1	0	0	2	0	0	0	2	0	0	0	0	2	0	0	13	0	1349.7303	O96013	O96013	306	318	PAK4	Serine/threonine-protein kinase PAK 4	yes	yes	3	0.00010685	121.04	1	254090	289920	285620	246220
AALQSQAEALRR	NCGSSDGCEELERLRAALQSQAEALRRLLP	RLRAALQSQAEALRRLLPPAQDGFEVLGAA	R	A	A	R	R	L	4	2	0	0	0	2	1	0	0	0	2	0	0	0	0	1	0	0	0	0	0	0	12	1	1312.7211	Q8WZA9	Q8WZA9	166	177	IRGQ	Immunity-related GTPase family Q protein	yes	yes	3	3.65E-06	137.4	1	4950800	4656100	4780600	3620200
AALQTAYVEVQR	SKSLQCMDNNLLQARAALQTAYVEVQRLLM	QARAALQTAYVEVQRLLMLKQQITMEMSAL	R	A	A	Q	R	L	3	1	0	0	0	2	1	0	0	0	1	0	0	0	0	0	1	0	1	2	0	0	12	0	1347.7147	Q9H2Y7	Q9H2Y7	1079	1090	ZNF106	Zinc finger protein 106	yes	yes	2	0.018004	74.21	1	0	0	0	0
AALQVDEK	ITQEALPKVSKVVHKAALQVDEKGLEADAP	VSKVVHKAALQVDEKGLEADAPTRVSLSAA	K	A	A	E	K	G	2	0	0	1	0	1	1	0	0	0	1	1	0	0	0	0	0	0	0	1	0	0	8	0	872.46035	CON__ENSEMBL:ENSBTAP00000023402	CON__ENSEMBL:ENSBTAP00000023402	355	362			yes	yes	2;3	0.004616	99.802	2	488630	628800	555380	927120
AALRDAEIQK	______________________________	______________________________	M	A	A	Q	K	D	3	1	0	1	0	1	1	0	0	1	1	1	0	0	0	0	0	0	0	0	0	0	10	1	1113.6142	Q9HBK9	Q9HBK9	2	11	AS3MT	Arsenite methyltransferase	no	no		1	NaN		0	0	0	0
AALRDYETVVK	YYRRAASNMALGKFRAALRDYETVVKVKPH	GKFRAALRDYETVVKVKPHDKDAKMKYQEC	R	A	A	V	K	V	2	1	0	1	0	0	1	0	0	0	1	1	0	0	0	0	1	0	1	2	0	0	11	1	1263.6823	P53041	P53041	114	124	PPP5C	Serine/threonine-protein phosphatase 5	yes	yes	3	0.0077759	81.709	1	902330	893610	945230	938190
AALRPTDVVLEVGPGTGNMTVK	HILKNPLIINSIIDKAALRPTDVVLEVGPG	VVLEVGPGTGNMTVKLLEKAKKVVACELDP	K	A	A	V	K	L	2	1	1	1	0	0	1	3	0	0	2	1	1	0	2	0	3	0	0	4	0	0	22	1	2224.1886	Q9UNQ2	Q9UNQ2	52	73	DIMT1	Probable dimethyladenosine transferase	yes	yes	3	6.97E-05	110.4	1	1051800	826050	899030	889920
AALRQPQVAELLAEAR	______________________________	ALRQPQVAELLAEARRAFREEFGAEPELAV	M	A	A	A	R	R	5	2	0	0	0	2	2	0	0	0	3	0	0	0	1	0	0	0	0	1	0	0	16	1	1734.9741	P51570	P51570	2	17	GALK1	Galactokinase	yes	yes	3	7.42E-35	115.56	2	37890	51718	54474	39303
AALRQPQVAELLAEARR	______________________________	LRQPQVAELLAEARRAFREEFGAEPELAVS	M	A	A	R	R	A	5	3	0	0	0	2	2	0	0	0	3	0	0	0	1	0	0	0	0	1	0	0	17	2	1891.0752	P51570	P51570	2	18	GALK1	Galactokinase	yes	yes	3	4.18E-65	141.55	1	655730	649360	608060	712640
AALSAGK	LKDFTATDLSEFAAKAALSAGKVSPETVDS	DLSEFAAKAALSAGKVSPETVDSVIMGNVL	K	A	A	G	K	V	3	0	0	0	0	0	0	1	0	0	1	1	0	0	0	1	0	0	0	0	0	0	7	0	616.35443	P42765	P42765	39	45	ACAA2	3-ketoacyl-CoA thiolase, mitochondrial	yes	yes	2	0.0041823	121.29	1	2203600	2579300	2322200	2256000
AALSALESFLK	VLLKWCAHTNVELKKAALSALESFLKQVSN	ELKKAALSALESFLKQVSNMVAKNAEMHKN	K	A	A	L	K	Q	3	0	0	0	0	0	1	0	0	0	3	1	0	1	0	2	0	0	0	0	0	0	11	0	1148.6441	P78527	P78527	311	321	PRKDC	DNA-dependent protein kinase catalytic subunit	yes	yes	2	7.22E-13	229.88	1	2502200	3489500	3676200	2966900
AALSASEGEEVPQDK	RISGLGLTPEQKQKKAALSASEGEEVPQDK	AALSASEGEEVPQDKAPSHVPFLLIGGGTA	K	A	A	D	K	A	3	0	0	1	0	1	3	1	0	0	1	1	0	0	1	2	0	0	0	1	0	0	15	0	1529.7209	O95831	O95831	113	127	AIFM1	Apoptosis-inducing factor 1, mitochondrial	yes	yes	2;3	1.46E-34	278.38	2	301360	481260	535720	382510
AALSEEELEK	AVKREAALPPVSPLKAALSEEELEKKSKAI	VSPLKAALSEEELEKKSKAIIEEYLHLNDM	K	A	A	E	K	K	2	0	0	0	0	0	4	0	0	0	2	1	0	0	0	1	0	0	0	0	0	0	10	0	1117.5503	Q04637	Q04637	1235	1244	EIF4G1	Eukaryotic translation initiation factor 4 gamma 1	yes	yes	3	2.28E-06	159.34	1	400840	536420	590850	471020
AALSEMVEYITHNR	VSDPLSDLKWKEVKRAALSEMVEYITHNRN	RAALSEMVEYITHNRNVITEPIYPEVVHMF	R	A	A	N	R	N	2	1	1	0	0	0	2	0	1	1	1	0	1	0	0	1	1	0	1	1	0	0	14	0	1632.793	Q13362	Q13362	71	84	PPP2R5C	Serine/threonine-protein phosphatase 2A 56 kDa regulatory subunit gamma isoform	yes	yes	3	1.95E-74	242.8	1	647150	758940	632080	784330
AALSGSYVNFGVFR	ALKLKGISICFSMLKAALSGSYVNFGVFRL	KAALSGSYVNFGVFRLYGDDALDNALQTFI	K	A	A	F	R	L	2	1	1	0	0	0	0	2	0	0	1	0	0	2	0	2	0	0	1	2	0	0	14	0	1486.7569	Q9UIA9	Q9UIA9	841	854	XPO7	Exportin-7	yes	yes	2	2.5E-17	174.77	1	0	0	0	0
AALSGVRWLTR	______________________________	______________________________	M	A	A	T	R	A	2	2	0	0	0	0	0	1	0	0	2	0	0	0	0	1	1	1	0	1	0	0	11	1	1228.704	O43837	O43837	2	12	IDH3B	Isocitrate dehydrogenase [NAD] subunit beta, mitochondrial	no	no		1	NaN		0	0	0	0
AALSLPAK	TKKMVATTKPKATAKAALSLPAKQAPQGSR	KPKATAKAALSLPAKQAPQGSRDSSSDSDS	K	A	A	A	K	Q	3	0	0	0	0	0	0	0	0	0	2	1	0	0	1	1	0	0	0	0	0	0	8	0	769.46979	Q14978	Q14978	453	460	NOLC1	Nucleolar and coiled-body phosphoprotein 1	yes	yes	2	0.0012971	136.11	1	14206000	13436000	13239000	12515000
AALSRDEILR	PQPERLVPVSPLPPKAALSRDEILRYSRQL	PLPPKAALSRDEILRYSRQLVLPELGVHGQ	K	A	A	L	R	Y	2	2	0	1	0	0	1	0	0	1	2	0	0	0	0	1	0	0	0	0	0	0	10	1	1142.6408	O95396	O95396	53	62	MOCS3	Adenylyltransferase and sulfurtransferase MOCS3;Molybdopterin-synthase adenylyltransferase;Molybdopterin-synthase sulfurtransferase	yes	yes	3	0.00014183	124.42	1	559130	634520	594660	484160
AALSSSELLELGDSLMR	PSRLDSVPRNTDSPRAALSSSELLELGDSL	LSSSELLELGDSLMRLGAENDPFSTDTLSS	R	A	A	M	R	L	2	1	0	1	0	0	2	1	0	0	5	0	1	0	0	4	0	0	0	0	0	0	17	0	1790.9084	Q9P2G1	Q9P2G1	908	924	ANKIB1	Ankyrin repeat and IBR domain-containing protein 1	yes	yes	3	7.02E-07	147.64	1	43379	37991	55913	51667
AALTGLLHR	SGTSYKDLMPHDLARAALTGLLHRTSVPKE	PHDLARAALTGLLHRTSVPKEVVDYIIFGT	R	A	A	H	R	T	2	1	0	0	0	0	0	1	1	0	3	0	0	0	0	0	1	0	0	0	0	0	9	0	950.56615	P55084	P55084	82	90	HADHB	Trifunctional enzyme subunit beta, mitochondrial;3-ketoacyl-CoA thiolase	yes	yes	3	6.14E-10	204.36	2	915460	1119100	1125000	1216800
AALTIDEK	ITKEQPLKVSKALHKAALTIDEKGTEAVGS	VSKALHKAALTIDEKGTEAVGSTFLEAIPM	K	A	A	E	K	G	2	0	0	1	0	0	1	0	0	1	1	1	0	0	0	0	1	0	0	0	0	0	8	0	859.4651	CON__P34955	CON__P34955	358	365			yes	yes	2	0.00034541	155.75	3	40446000	66025000	64961000	133990000
AALTQAK	SKNFKLLQSQLQVKKAALTQAKSQRTKQST	QSQLQVKKAALTQAKSQRTKQSTVLAPVID	K	A	A	A	K	S	3	0	0	0	0	1	0	0	0	0	1	1	0	0	0	0	1	0	0	0	0	0	7	0	701.40719	Q96I25	Q96I25	35	41	RBM17	Splicing factor 45	yes	yes	3	0.0031343	110.63	1	1405000	1395500	1526400	1378500
AALTRDPQFQK	______________________________	______________________________	M	A	A	Q	K	L	2	1	0	1	0	2	0	0	0	0	1	1	0	1	1	0	1	0	0	0	0	0	11	1	1273.6779	P06744	P06744	2	12	GPI	Glucose-6-phosphate isomerase	yes	yes	2;3	3.75E-13	90.601	4	3147300	3561500	3775200	2714800
AALTRDPQFQKLQQWYR	______________________________	LTRDPQFQKLQQWYREHRSELNLRRLFDAN	M	A	A	Y	R	E	2	2	0	1	0	4	0	0	0	0	2	1	0	1	1	0	1	1	1	0	0	0	17	2	2148.1229	P06744	P06744	2	18	GPI	Glucose-6-phosphate isomerase	yes	yes	3	0.00027125	46.156	1	1740900	2487500	2125200	3120100
AALTSAR	ESKTYHALSNLPKARAALTSARTTANAIYC	LSNLPKARAALTSARTTANAIYCPPKLQAT	R	A	A	A	R	T	3	1	0	0	0	0	0	0	0	0	1	0	0	0	0	1	1	0	0	0	0	0	7	0	688.38679	O00231	O00231	188	194	PSMD11	26S proteasome non-ATPase regulatory subunit 11	yes	yes	2	0.034023	110.54	1	51987	533620	57076	11517
AALTTLFK	______________________________	______________________________	M	A	A	F	K	Y	2	0	0	0	0	0	0	0	0	0	2	1	0	1	0	0	2	0	0	0	0	0	8	0	863.51165	Q96KP4	Q96KP4	2	9	CNDP2	Cytosolic non-specific dipeptidase	yes	yes	1;2	0.0038522	60.76	3	3459700	3818800	3919900	3452100
AALVAQNYINYQQGTPHR	______________________________	VAQNYINYQQGTPHRVFEVQKVKQASMEDI	R	A	A	H	R	V	3	1	2	0	0	3	0	1	1	1	1	0	0	0	1	0	1	0	2	1	0	0	18	0	2043.0286	Q9BS40	Q9BS40	13	30	LXN	Latexin	yes	yes	3	1.63E-88	293.92	2	976980	1897200	1650000	1719000
AALVAQNYINYQQGTPHRVFEVQK	______________________________	NYQQGTPHRVFEVQKVKQASMEDIPGRGHK	R	A	A	Q	K	V	3	1	2	0	0	4	1	1	1	1	1	1	0	1	1	0	1	0	2	3	0	0	24	1	2773.43	Q9BS40	Q9BS40	13	36	LXN	Latexin	yes	yes	4	1.22E-43	227.8	1	933070	1702200	1750600	1435700
AALVDLEPGTMDSVR	NVYYNESSSQKYVPRAALVDLEPGTMDSVR	AALVDLEPGTMDSVRSGPFGQLFRPDNFIF	R	A	A	V	R	S	2	1	0	2	0	0	1	1	0	0	2	0	1	0	1	1	1	0	0	2	0	0	15	0	1572.7818	Q9BUF5	Q9BUF5	63	77	TUBB6	Tubulin beta-6 chain	yes	yes	2	1.25E-47	258.01	2	3978900	3412300	3742700	3621900
AALVDYLDGK	PALKGLGECHLMMAKAALVDYLDGKAVDYI	LMMAKAALVDYLDGKAVDYIEKALEYFTCA	K	A	A	G	K	A	2	0	0	2	0	0	0	1	0	0	2	1	0	0	0	0	0	0	1	1	0	0	10	0	1063.555	Q6PGP7	Q6PGP7	682	691	TTC37	Tetratricopeptide repeat protein 37	yes	yes	3	7.96E-05	114.5	1	159920	227220	225840	199520
AALVEPLGLER	______________________________	______________________________	M	A	A	E	R	D	2	1	0	0	0	0	2	1	0	0	3	0	0	0	1	0	0	0	0	1	0	0	11	0	1166.6659	Q9HAP6	Q9HAP6	2	12	LIN7B	Protein lin-7 homolog B	yes	yes	2	0.0041275	59.153	1	22858	25963	29488	17108
AALVLEDGSVLR	______________________________	______________________________	M	A	A	L	R	G	2	1	0	1	0	0	1	1	0	0	3	0	0	0	0	1	0	0	0	2	0	0	12	0	1241.698	P27708	P27708	2	13	CAD	CAD protein;Glutamine-dependent carbamoyl-phosphate synthase;Aspartate carbamoyltransferase;Dihydroorotase	yes	yes	2	1.79E-21	155.42	3	54549	56530	56698	60973
AAMAEPNAK	GRAFHHGRFIMSLRKAAMAEPNAKFIEGVV	IMSLRKAAMAEPNAKFIEGVVLQLLEEDDV	K	A	A	A	K	F	4	0	1	0	0	0	1	0	0	0	0	1	1	0	1	0	0	0	0	0	0	0	9	0	901.43275	Q14534	Q14534	236	244	SQLE	Squalene monooxygenase	yes	yes	2	0.0010057	131.06	2	314910	326940	373790	587030
AAMALEK	KPAEDEWGKTPDAMKAAMALEKKLNQALLD	GKTPDAMKAAMALEKKLNQALLDLHALGSA	K	A	A	E	K	K	3	0	0	0	0	0	1	0	0	0	1	1	1	0	0	0	0	0	0	0	0	0	7	0	732.38401	P02792	P02792	99	105	FTL	Ferritin light chain	yes	yes	2	0.0074716	105.12	1	5132300	7409000	7954400	8405200
AAMAVGGAGGSR	______________________________	______________________________	M	A	A	S	R	V	4	1	0	0	0	0	0	4	0	0	0	0	1	0	0	1	0	0	0	1	0	0	12	0	1003.4869	O14744	O14744	2	13	PRMT5	Protein arginine N-methyltransferase 5;Protein arginine N-methyltransferase 5, N-terminally processed	yes	yes	2	6.86E-13	140.05	2	300170	325100	273570	243910
AAMDNSEIAGEK	NAAVQAVNAHSNILKAAMDNSEIAGEKKSA	ILKAAMDNSEIAGEKKSAQWRTVEGALKER	K	A	A	E	K	K	3	0	1	1	0	0	2	1	0	1	0	1	1	0	0	1	0	0	0	0	0	0	12	0	1234.55	Q16891	Q16891	258	269	IMMT	MICOS complex subunit MIC60	yes	yes	2;3	3.82E-07	169.23	6	2733800	3196400	3348000	3086500
AAMDNSEIAGEKK	NAAVQAVNAHSNILKAAMDNSEIAGEKKSA	LKAAMDNSEIAGEKKSAQWRTVEGALKERR	K	A	A	K	K	S	3	0	1	1	0	0	2	1	0	1	0	2	1	0	0	1	0	0	0	0	0	0	13	1	1362.6449	Q16891	Q16891	258	270	IMMT	MICOS complex subunit MIC60	yes	yes	3	2.9E-05	130.06	2	1699400	1650200	1808600	2197000
AAMEALVVEVTK	LQISHEAAACITGLRAAMEALVVEVTKQPA	GLRAAMEALVVEVTKQPAIISQLDPVNERM	R	A	A	T	K	Q	3	0	0	0	0	0	2	0	0	0	1	1	1	0	0	0	1	0	0	3	0	0	12	0	1259.6795	Q08211	Q08211	1105	1116	DHX9	ATP-dependent RNA helicase A	yes	yes	3	6.51E-06	117.23	4	1125500	1474800	1673100	1401300
AAMEPIVISAK	PEFSSIPAQISPEGRAAMEPIVISAKTMLE	PEGRAAMEPIVISAKTMLESAGGLIQTARA	R	A	A	A	K	T	3	0	0	0	0	0	1	0	0	2	0	1	1	0	1	1	0	0	0	1	0	0	11	0	1128.6213	Q9Y490	Q9Y490	1594	1604	TLN1	Talin-1	yes	yes	2;3	6.87E-10	215.93	3	4994900	5095300	5422000	5597900
AAMIELVER	EAFEELRSKDSGGLKAAMIELVERLKFKSS	DSGGLKAAMIELVERLKFKSSDPKVTRDQM	K	A	A	E	R	L	2	1	0	0	0	0	2	0	0	1	1	0	1	0	0	0	0	0	0	1	0	0	9	0	1030.5481	Q96DX7	Q96DX7	232	240	TRIM44	Tripartite motif-containing protein 44	yes	yes	2	0.0056198	98.033	1	379990	357630	382770	373910
AAMKGLGTDEDTLIEILASR	ALLKTPAQFDADELRAAMKGLGTDEDTLIE	LGTDEDTLIEILASRTNKEIRDINRVYREE	R	A	A	S	R	T	3	1	0	2	0	0	2	2	0	2	3	1	1	0	0	1	2	0	0	0	0	0	20	1	2103.0882	P04083	P04083	125	144	ANXA1	Annexin A1	yes	yes	3	0.00037741	95.195	1	140390	117900	121400	208730
AAMRETWLSENQR	RQEKLEQLARRFDRKAAMRETWLSENQRLV	RKAAMRETWLSENQRLVSQDNFGFDLPAVE	K	A	A	Q	R	L	2	2	1	0	0	1	2	0	0	0	1	0	1	0	0	1	1	1	0	0	0	0	13	1	1590.7573	O15020;Q01082;P11277	Q01082	431	443	SPTBN2;SPTBN1;SPTB	Spectrin beta chain, non-erythrocytic 2;Spectrin beta chain, non-erythrocytic 1;Spectrin beta chain, erythrocytic	no	no	2;3	0.0096976	80.746	2	203270	192190	212050	200450
AAMTDAMVPR	EVEVAKLEKQLLEEKAAMTDAMVPRSSYEK	LLEEKAAMTDAMVPRSSYEKLQSSLESEVS	K	A	A	P	R	S	3	1	0	1	0	0	0	0	0	0	0	0	2	0	1	0	1	0	0	1	0	0	10	0	1061.4998	Q9P0K7	Q9P0K7	777	786	RAI14	Ankycorbin	yes	yes	2	0.061753	70.028	1	0	0	0	0
AAMWNPSIFLK	DFRQATAASSVMVARAAMWNPSIFLKEGLR	MVARAAMWNPSIFLKEGLRPLEEVMQKYIR	R	A	A	L	K	E	2	0	1	0	0	0	0	0	0	1	1	1	1	1	1	1	0	1	0	0	0	0	11	0	1276.6638	Q9NX74	Q9NX74	244	254	DUS2	tRNA-dihydrouridine(20) synthase [NAD(P)+]-like	yes	yes	3	0.012015	78.653	1	427330	477770	479210	435200
AANAAENDFSVSQAEMSSR	LKKQMEYERQVASLKAANAAENDFSVSQAE	AENDFSVSQAEMSSRQAMLENASDIKLEKF	K	A	A	S	R	Q	5	1	2	1	0	1	2	0	0	0	0	0	1	1	0	4	0	0	0	1	0	0	19	0	1983.8592	Q8NE71	Q8NE71	276	294	ABCF1	ATP-binding cassette sub-family F member 1	yes	yes	3	5.08E-15	170.59	4	530880	561540	603770	542800
AANAITK	LKFGYQFTQQGPRTRAANAITKNNDLVRKR	TQQGPRTRAANAITKNNDLVRKRRVEGDHQ	R	A	A	T	K	N	3	0	1	0	0	0	0	0	0	1	0	1	0	0	0	0	1	0	0	0	0	0	7	0	687.39154	Q9NYL9	Q9NYL9	331	337	TMOD3	Tropomodulin-3	yes	yes	2;3	0.0067849	108.46	2	5208200	5085100	6647600	7061200
AANATTNPSQLLPLELVDK	______________________________	TTNPSQLLPLELVDKCIGSRIHIVMKSDKE	M	A	A	D	K	C	3	0	2	1	0	1	1	0	0	0	4	1	0	0	2	1	2	0	0	1	0	0	19	0	1994.0684	Q9Y4Y9	Q9Y4Y9	2	20	5.00 LSM	U6 snRNA-associated Sm-like protein LSm5	yes	yes	2;3	2.49E-18	157.52	2	1264500	1588700	1516800	1203300
AANDAGYFNDEMAPIEVK	EECDKYALQSQQRWKAANDAGYFNDEMAPI	DAGYFNDEMAPIEVKTKKGKQTMQVDEHAR	K	A	A	V	K	T	4	0	2	2	0	0	2	1	0	1	0	1	1	1	1	0	0	0	1	1	0	0	18	0	1953.8778	P42765	P42765	192	209	ACAA2	3-ketoacyl-CoA thiolase, mitochondrial	yes	yes	3	9.98E-28	204.05	2	538340	775180	811190	732380
AANEEETK	EPGGGRSNKRSAGNRAANEEETKNKPKLNI	KRSAGNRAANEEETKNKPKLNIQIKTLADD	R	A	A	T	K	N	2	0	1	0	0	0	3	0	0	0	0	1	0	0	0	0	1	0	0	0	0	0	8	0	890.39814	O60879	O60879	32	39	DIAPH2	Protein diaphanous homolog 2	yes	yes	2	0.0014687	129.1	1	624550	768660	874750	747870
AANENEPEGKVPSK	PRTVSSTTARKPVTRAANENEPEGKVPSKG	RAANENEPEGKVPSKGRPAKNVETKPDKGI	R	A	A	S	K	G	2	0	2	0	0	0	3	1	0	0	0	2	0	0	2	1	0	0	0	1	0	0	14	1	1468.7158	Q15398	Q15398	232	245	DLGAP5	Disks large-associated protein 5	yes	yes	3	3.69E-06	141.1	1	432900	322930	375820	278460
AANFENHSGK	APPDAPNREEVFDERAANFENHSGKLGATA	VFDERAANFENHSGKLGATAEKAAAVGTAN	R	A	A	G	K	L	2	0	2	0	0	0	1	1	1	0	0	1	0	1	0	1	0	0	0	0	0	0	10	0	1073.489	P18206	P18206	630	639	VCL	Vinculin	yes	yes	3	1.49E-06	171.74	2	7663600	8349900	8412700	6787400
AANFENHSGKLGATAEK	APPDAPNREEVFDERAANFENHSGKLGATA	NFENHSGKLGATAEKAAAVGTANKSTVEGI	R	A	A	E	K	A	4	0	2	0	0	0	2	2	1	0	1	2	0	1	0	1	1	0	0	0	0	0	17	1	1743.854	P18206	P18206	630	646	VCL	Vinculin	yes	yes	4	2.08E-09	159.8	1	2579300	1337400	1831800	2090300
AANGEVASLRR	SQRRLEERQSGLASRAANGEVASLRRGPAP	LASRAANGEVASLRRGPAPLRKAEGWLPLS	R	A	A	R	R	G	3	2	1	0	0	0	1	1	0	0	1	0	0	0	0	1	0	0	0	1	0	0	11	1	1142.6156	Q9H1K0	Q9H1K0	422	432	RBSN	Rabenosyn-5	yes	yes	3	1.35E-08	142.08	1	187060	204970	218210	216600
AANGLEADNSCPNSK	SSRRSSSEGLSKGKKAANGLEADNSCPNSK	AANGLEADNSCPNSKAPVLSKYPYSCRSQE	K	A	A	S	K	A	3	0	3	1	1	0	1	1	0	0	1	1	0	0	1	2	0	0	0	0	0	0	15	0	1546.6682	Q86V48	Q86V48	584	598	LUZP1	Leucine zipper protein 1	yes	yes	3	3.26E-13	169.94	1	411680	408700	434670	373050
AANGVVLATEK	ALAAVAGGAPSVGIKAANGVVLATEKKQKS	VGIKAANGVVLATEKKQKSILYDERSVHKV	K	A	A	E	K	K	3	0	1	0	0	0	1	1	0	0	1	1	0	0	0	0	1	0	0	2	0	0	11	0	1071.5924	P25787	P25787	40	50	PSMA2	Proteasome subunit alpha type-2	yes	yes	2;3	2.21E-13	232.88	2	2801700	3178900	3308700	2853500
AANGVVLATEKK	ALAAVAGGAPSVGIKAANGVVLATEKKQKS	GIKAANGVVLATEKKQKSILYDERSVHKVE	K	A	A	K	K	Q	3	0	1	0	0	0	1	1	0	0	1	2	0	0	0	0	1	0	0	2	0	0	12	1	1199.6874	P25787	P25787	40	51	PSMA2	Proteasome subunit alpha type-2	yes	yes	3	4.4E-07	133.98	1	0	0	0	0
AANILVGENLVCK	MAYVERMNYVHRDLRAANILVGENLVCKVA	LRAANILVGENLVCKVADFGLARLIEDNEY	R	A	A	C	K	V	2	0	2	0	1	0	1	1	0	1	2	1	0	0	0	0	0	0	0	2	0	0	13	0	1399.7493	P12931;P07947	P12931	392	404	SRC;YES1	Proto-oncogene tyrosine-protein kinase Src;Tyrosine-protein kinase Yes	no	no	3	0.020105	70.68	1	5591600	6526600	6609300	6088500
AANMLQQSGSK	DKKMEEKNSGNFQKKAANMLQQSGSKNTGA	FQKKAANMLQQSGSKNTGAKKRKIDDA___	K	A	A	S	K	N	2	0	1	0	0	2	0	1	0	0	1	1	1	0	0	2	0	0	0	0	0	0	11	0	1133.5499	P46063	P46063	627	637	RECQL	ATP-dependent DNA helicase Q1	yes	yes	3	0.0017662	97.734	1	2177600	2655000	2912300	2377300
AANNGALPPDLSYIVR	FDYFPKPYPNSEAARAANNGALPPDLSYIV	ANNGALPPDLSYIVRARHGGEDYVFSLLTG	R	A	A	V	R	A	3	1	2	1	0	0	0	1	0	1	2	0	0	0	2	1	0	0	1	1	0	0	16	0	1669.8788	P08574	P08574	187	202	CYC1	Cytochrome c1, heme protein, mitochondrial	yes	yes	2	3.56E-27	250.69	3	962050	1079200	1123500	1084600
AANNIASLLTK	CFHIAGDNNPLAVNRAANNIASLLTKSQIK	AVNRAANNIASLLTKSQIKEGKPSWGLPID	R	A	A	T	K	S	3	0	2	0	0	0	0	0	0	1	2	1	0	0	0	1	1	0	0	0	0	0	11	0	1114.6346	Q9BV44	Q9BV44	359	369	THUMPD3	THUMP domain-containing protein 3	yes	yes	3	4.41E-08	131.12	1	1301000	1274400	1374000	1144000
AANPGCSLEDFVR	RMQSACLLSDMESFKAANPGCSLEDFVRWY	FKAANPGCSLEDFVRWYSPRDYIEEEVIDE	K	A	A	V	R	W	2	1	1	1	1	0	1	1	0	0	1	0	0	1	1	1	0	0	0	1	0	0	13	0	1434.6562	Q15042	Q15042	688	700	RAB3GAP1	Rab3 GTPase-activating protein catalytic subunit	yes	yes	2	1.55E-17	200.67	1	317860	344890	328740	309240
AANPVDFLSK	DLTLYHRTSVTDFLRAANPVDFLSKASEIM	TDFLRAANPVDFLSKASEIMVDDEELAQHP	R	A	A	S	K	A	2	0	1	1	0	0	0	0	0	0	1	1	0	1	1	1	0	0	0	1	0	0	10	0	1060.5553	Q8IY81	Q8IY81	260	269	FTSJ3	pre-rRNA processing protein FTSJ3	yes	yes	3	0.0035758	90.685	1	800140	913110	970720	911160
AANRDLATPVMQPCTALDSHK	VEVLKEQVSIKAAIKAANRDLATPVMQPCT	ATPVMQPCTALDSHKELNTSSKRALGAHLE	K	A	A	H	K	E	4	1	1	2	1	1	0	0	1	0	2	1	1	0	2	1	2	0	0	1	0	0	21	1	2295.11	Q9NUQ3	Q9NUQ3	467	487	TXLNG	Gamma-taxilin	yes	yes	4	0.019915	60.464	1	483720	502300	493760	431430
AANSLEAFIFETQDK	QDLTLRDLEKQEREKAANSLEAFIFETQDK	AANSLEAFIFETQDKLYQPEYQEVSTEEQR	K	A	A	D	K	L	3	0	1	1	0	1	2	0	0	1	1	1	0	2	0	1	1	0	0	0	0	0	15	0	1682.8152	Q9Y4L1	Q9Y4L1	739	753	HYOU1	Hypoxia up-regulated protein 1	yes	yes	3	8.92E-14	140.03	1	170680	224090	212470	171740
AANSNGLPR	______________________________	AAQRIRAANSNGLPRCKSEGTLIDLSEGFS	R	A	A	P	R	C	2	1	2	0	0	0	0	1	0	0	1	0	0	0	1	1	0	0	0	0	0	0	9	0	898.46208	Q9P0V3	Q9P0V3	8	16	SH3BP4	SH3 domain-binding protein 4	yes	yes	2	0.0079794	93.598	1	274130	253670	263060	257170
AANSSGQGFQNK	______________________________	______________________________	M	A	A	N	K	N	2	0	2	0	0	2	0	2	0	0	0	1	0	1	0	2	0	0	0	0	0	0	12	0	1207.5582	Q9NRY2	Q9NRY2	2	13	INIP	SOSS complex subunit C	yes	yes	2	1.25E-08	135.83	1	396470	456060	508990	450970
AANTATEEK	EVEPGDFASSDVLPKAANTATEEKLVCSGE	SDVLPKAANTATEEKLVCSGENDNHGQIAN	K	A	A	E	K	L	3	0	1	0	0	0	2	0	0	0	0	1	0	0	0	0	2	0	0	0	0	0	9	0	933.44034	Q8WYP5	Q8WYP5	1617	1625	AHCTF1	Protein ELYS	yes	yes	2	6.17E-05	178.32	2	390920	447530	510600	477820
AANVLLSEHGEVK	LDYLHSEKKIHRDIKAANVLLSEHGEVKLA	IKAANVLLSEHGEVKLADFGVAGQLTDTQI	K	A	A	V	K	L	2	0	1	0	0	0	2	1	1	0	2	1	0	0	0	1	0	0	0	2	0	0	13	0	1365.7252	Q9Y6E0	Q9Y6E0	159	171	STK24	Serine/threonine-protein kinase 24;Serine/threonine-protein kinase 24 36 kDa subunit;Serine/threonine-protein kinase 24 12 kDa subunit	yes	yes	3	8.41E-18	199.38	2	1004400	1063100	987190	902280
AANVLLSEQGDVK	LDYLHSEKKIHRDIKAANVLLSEQGDVKLA	IKAANVLLSEQGDVKLADFGVAGQLTDTQI	K	A	A	V	K	L	2	0	1	1	0	1	1	1	0	0	2	1	0	0	0	1	0	0	0	2	0	0	13	0	1342.7092	Q9P289	Q9P289	147	159	STK26	Serine/threonine-protein kinase 26	no	no	3	2.33E-09	159.08	1	605010	676790	808980	659030
AANVQEPEK	QRRRTPRPLTSARAKAANVQEPEKKKKRRE	TSARAKAANVQEPEKKKKRRE_________	K	A	A	E	K	K	2	0	1	0	0	1	2	0	0	0	0	1	0	0	1	0	0	0	0	1	0	0	9	0	984.48762	P56182	P56182	447	455	RRP1	Ribosomal RNA processing protein 1 homolog A	yes	yes	2	0.00053047	138.08	1	803240	1034200	1032200	939300
AANVQEPEKK	QRRRTPRPLTSARAKAANVQEPEKKKKRRE	SARAKAANVQEPEKKKKRRE__________	K	A	A	K	K	K	2	0	1	0	0	1	2	0	0	0	0	2	0	0	1	0	0	0	0	1	0	0	10	1	1112.5826	P56182	P56182	447	456	RRP1	Ribosomal RNA processing protein 1 homolog A	yes	yes	3	0.00043019	99.5	1	345890	333010	340230	415660
AANWYER	TDELTPIESAVSVFKAANWYEREIWDMFGV	ESAVSVFKAANWYEREIWDMFGVFFANHPD	K	A	A	E	R	E	2	1	1	0	0	0	1	0	0	0	0	0	0	0	0	0	0	1	1	0	0	0	7	0	908.41407	O75489	O75489	162	168	NDUFS3	NADH dehydrogenase [ubiquinone] iron-sulfur protein 3, mitochondrial	yes	yes	2	0.020604	86.833	2	998000	1093600	1107900	840850
AANYDFYQLLEEK	CGRKQAPRDDPFDIKAANYDFYQLLEEKCC	IKAANYDFYQLLEEKCCGKLDHINFPVFEP	K	A	A	E	K	C	2	0	1	1	0	1	2	0	0	0	2	1	0	1	0	0	0	0	2	0	0	0	13	0	1602.7566	Q8ND04	Q8ND04	628	640	SMG8	Protein SMG8	yes	yes	3	4.67E-09	151.7	1	174450	225530	228900	215680
AAPAAPPAARPGPRPPAGELGSIGDHER	FYYEADCLAAAYGGKAAPAAPPAARPGPRP	RPPAGELGSIGDHERAIDFSPYLEPLGAPQ	K	A	A	E	R	A	7	3	0	1	0	0	2	4	1	1	1	0	0	0	7	1	0	0	0	0	0	0	28	2	2714.4001	P17676	P17676	44	71	CEBPB	CCAAT/enhancer-binding protein beta	yes	yes	5	9.57E-36	206.3	1	276500	271400	281270	230770
AAPAAQAEPER	NAILRALSPEGALRRAAPAAQAEPERLLFH	ALRRAAPAAQAEPERLLFHPNCGQKAAITH	R	A	A	E	R	L	5	1	0	0	0	1	2	0	0	0	0	0	0	0	2	0	0	0	0	0	0	0	11	0	1109.5465	Q96JN8	Q96JN8	510	520	NEURL4	Neuralized-like protein 4	yes	yes	2	0.0071071	102.06	1	49505	61933	60427	43019
AAPAGGFQNIACLR	VKVSDYVQDRIRALRAAPAGGFQNIACLRS	RAAPAGGFQNIACLRSNAMKHLPNFFYKGQ	R	A	A	L	R	S	4	1	1	0	1	1	0	2	0	1	1	0	0	1	1	0	0	0	0	0	0	0	14	0	1444.7245	Q9UBP6	Q9UBP6	125	138	METTL1	tRNA (guanine-N(7)-)-methyltransferase	yes	yes	3	1.41E-13	130.44	1	1385900	1395800	1370000	1495600
AAPAQQTTQPGGGK	______________________________	MAAPAQQTTQPGGGKRKGKAQYVLAKRARR	M	A	A	G	K	R	3	0	0	0	0	3	0	3	0	0	0	1	0	0	2	0	2	0	0	0	0	0	14	0	1310.6579	Q9NXG2	Q9NXG2	2	15	THUMPD1	THUMP domain-containing protein 1	yes	yes	2	4.59E-05	146.11	1	213980	255620	283030	184170
AAPAQQTTQPGGGKR	______________________________	AAPAQQTTQPGGGKRKGKAQYVLAKRARRC	M	A	A	K	R	K	3	1	0	0	0	3	0	3	0	0	0	1	0	0	2	0	2	0	0	0	0	0	15	1	1466.759	Q9NXG2	Q9NXG2	2	16	THUMPD1	THUMP domain-containing protein 1	yes	yes	3	4.88E-05	112.15	2	446840	251850	328510	475410
AAPASIPPFPVLEPVTSCK	RTGEERHDCFLAHKKAAPASIPPFPVLEPV	SIPPFPVLEPVTSCKSYKENRELFINRYIY	K	A	A	C	K	S	3	0	0	0	1	0	1	0	0	1	1	1	0	1	5	2	1	0	0	2	0	0	19	0	1980.039	CON__Q3SZ57	CON__Q3SZ57	131	149			yes	yes	3;4	1.83E-15	178.12	3	2956100	3550800	3761500	5292600
AAPAVQTK	LRFSIRPLSCSSQLRAAPAVQTKTKKTLAK	SCSSQLRAAPAVQTKTKKTLAKPNIRNVVV	R	A	A	T	K	T	3	0	0	0	0	1	0	0	0	0	0	1	0	0	1	0	1	0	0	1	0	0	8	0	784.4443	P55084	P55084	34	41	HADHB	Trifunctional enzyme subunit beta, mitochondrial;3-ketoacyl-CoA thiolase	yes	yes	2	0.00050107	143.61	2	4072400	4641700	4650600	4684200
AAPCEGQAFAVGVEK	______________________________	AAPCEGQAFAVGVEKNWGAVVRSPEGTPQK	M	A	A	E	K	N	4	0	0	0	1	1	2	2	0	0	0	1	0	1	1	0	0	0	0	2	0	0	15	0	1532.7293	Q86WB0	Q86WB0	2	16	ZC3HC1	Nuclear-interacting partner of ALK	yes	yes	2	0.00010018	140.24	2	429290	478560	465470	433900
AAPCIYWLPLTDSQIVQK	EPPAKLLDDLFRKTKAAPCIYWLPLTDSQI	CIYWLPLTDSQIVQKEAERAERAKEREKRR	K	A	A	Q	K	E	2	0	0	1	1	2	0	0	0	2	2	1	0	0	2	1	1	1	1	1	0	0	18	0	2102.087	Q9UKV3	Q9UKV3	1220	1237	ACIN1	Apoptotic chromatin condensation inducer in the nucleus	yes	yes	2	1.15E-27	268.98	1	616180	642850	790790	767480
AAPDDPSGFAVLASCAR	GIDLGTTSVKAALLRAAPDDPSGFAVLASC	PDDPSGFAVLASCARAARAEAAVESAVAGP	R	A	A	A	R	A	5	1	0	2	1	0	0	1	0	0	1	0	0	1	2	2	0	0	0	1	0	0	17	0	1703.7937	Q9UHJ6	Q9UHJ6	24	40	SHPK	Sedoheptulokinase	yes	yes	3	2.02E-09	161.8	1	79077	69346	85598	79127
AAPDILIATPGR	AVGGLDVKSQEAALRAAPDILIATPGRLID	ALRAAPDILIATPGRLIDHLHNCPSFHLSS	R	A	A	G	R	L	3	1	0	1	0	0	0	1	0	2	1	0	0	0	2	0	1	0	0	0	0	0	12	0	1193.6768	Q96GQ7	Q96GQ7	338	349	DDX27	Probable ATP-dependent RNA helicase DDX27	yes	yes	2	0.034418	92.445	1	6801500	2702500	3529400	7319400
AAPDITGHK	HFVSAPKANATIEVKAAPDITGHKRSENKN	ATIEVKAAPDITGHKRSENKNEGQDATMYC	K	A	A	H	K	R	2	0	0	1	0	0	0	1	1	1	0	1	0	0	1	0	1	0	0	0	0	0	9	0	908.47158	Q9Y639	Q9Y639	236	244	NPTN	Neuroplastin	yes	yes	3	3.1E-05	144.77	2	3258900	4896400	4686700	3946900
AAPDPVLEAGPVAHGPLPVPLVLDNGSFQVR	______________________________	LPVPLVLDNGSFQVRAGWACPGQDPGPEPR	R	A	A	V	R	A	4	1	1	2	0	1	1	3	1	0	4	0	0	1	6	1	0	0	0	5	0	0	31	0	3131.6768	Q9H9F9	Q9H9F9	13	43	ACTR5	Actin-related protein 5	yes	yes	3	9.2E-36	169.57	1	0	0	0	0
AAPEAKK	KEAPGKRKKEMAKQKAAPEAKKQKVEGTEP	KKEMAKQKAAPEAKKQKVEGTEPTTAFNLF	K	A	A	K	K	Q	3	0	0	0	0	0	1	0	0	0	0	2	0	0	1	0	0	0	0	0	0	0	7	1	713.40719	P19338	P19338	289	295	NCL	Nucleolin	yes	yes	3	0.027328	66.682	2	2332900	2349000	2718400	2733700
AAPEASSPPASPLQHLLPGK	PLLNGAPAGESPQPKAAPEASSPPASPLQH	SSPPASPLQHLLPGKAVDLGPPKPSDQETG	K	A	A	G	K	A	4	0	0	0	0	1	1	1	1	0	3	1	0	0	5	3	0	0	0	0	0	0	20	0	1967.0476	Q96TA1	Q96TA1	686	705	FAM129B	Niban-like protein 1	yes	yes	3	1.12E-15	177.64	1	2227000	2430600	2392300	2337500
AAPEEFR	QHRKYGALPDQGIAKAAPEEFRKAAQQQEE	LPDQGIAKAAPEEFRKAAQQQEEQEEKEEE	K	A	A	F	R	K	2	1	0	0	0	0	2	0	0	0	0	0	0	1	1	0	0	0	0	0	0	0	7	0	818.39227	P78318	P78318	288	294	IGBP1	Immunoglobulin-binding protein 1	yes	yes	2	0.062822	66.993	1	0	0	0	0
AAPEEFRK	QHRKYGALPDQGIAKAAPEEFRKAAQQQEE	PDQGIAKAAPEEFRKAAQQQEEQEEKEEED	K	A	A	R	K	A	2	1	0	0	0	0	2	0	0	0	0	1	0	1	1	0	0	0	0	0	0	0	8	1	946.48723	P78318	P78318	288	295	IGBP1	Immunoglobulin-binding protein 1	yes	yes	3	0.0085148	74.92	2	7620000	7677300	8147100	7622500
AAPEEHDSPTEASQPIVEEEETK	______________________________	PTEASQPIVEEEETKTFKDLGVTDVLCEAC	M	A	A	T	K	T	3	0	0	1	0	1	7	0	1	1	0	1	0	0	3	2	2	0	0	1	0	0	23	0	2522.1296	Q9H0S4	Q9H0S4	2	24	DDX47	Probable ATP-dependent RNA helicase DDX47	yes	yes	3	1.58E-05	131.65	2	269710	273260	301730	221450
AAPEEPQQRPPEAVAAAPAGTTSSR	RPPEQQDQEGGEAAKAAPEEPQQRPPEAVA	PEAVAAAPAGTTSSRVLRGGRDRGRAAAAA	K	A	A	S	R	V	7	2	0	0	0	2	3	1	0	0	0	0	0	0	5	2	2	0	0	1	0	0	25	1	2488.2306	Q96JP5	Q96JP5	24	48	ZFP91	E3 ubiquitin-protein ligase ZFP91	yes	yes	3	3.99E-68	246.77	2	1180700	1282500	1326500	1124300
AAPEERDLTQEQTEK	______________________________	AAPEERDLTQEQTEKLLQFQDLTGIESMDQ	M	A	A	E	K	L	2	1	0	1	0	2	4	0	0	0	1	1	0	0	1	0	2	0	0	0	0	0	15	1	1743.8275	Q96CS3	Q96CS3	2	16	FAF2	FAS-associated factor 2	yes	yes	3	7.62E-07	78.505	1	881580	945150	994990	894740
AAPEGSGLGEDARLDQETAQWLR	______________________________	GEDARLDQETAQWLRWDKNSLTLEAVKRLI	M	A	A	L	R	W	4	2	0	2	0	2	3	3	0	0	3	0	0	0	1	1	1	1	0	0	0	0	23	1	2469.1884	Q96G03	Q96G03	2	24	PGM2	Phosphoglucomutase-2	yes	yes	2	4.76E-67	215.87	1	0	0	0	0
AAPFSLEYR	______________________________	FSTEERAAPFSLEYRVFLKNEKGQYISPFH	R	A	A	Y	R	V	2	1	0	0	0	0	1	0	0	0	1	0	0	1	1	1	0	0	1	0	0	0	9	0	1052.5291	Q15181	Q15181	10	18	PPA1	Inorganic pyrophosphatase	yes	yes	2	6.61E-05	149.91	2	23238000	18842000	20997000	19196000
AAPGAEFAPNK	EGIGAIGGTPPAFNRAAPGAEFAPNKRRRY	AFNRAAPGAEFAPNKRRRY___________	R	A	A	N	K	R	4	0	1	0	0	0	1	1	0	0	0	1	0	1	2	0	0	0	0	0	0	0	11	0	1071.5349	Q15233	Q15233	457	467	NONO	Non-POU domain-containing octamer-binding protein	yes	yes	3	4.02E-06	116.52	2	482200	514360	577240	514700
AAPGAEFAPNKR	EGIGAIGGTPPAFNRAAPGAEFAPNKRRRY	FNRAAPGAEFAPNKRRRY____________	R	A	A	K	R	R	4	1	1	0	0	0	1	1	0	0	0	1	0	1	2	0	0	0	0	0	0	0	12	1	1227.636	Q15233	Q15233	457	468	NONO	Non-POU domain-containing octamer-binding protein	yes	yes	3	6.88E-06	134.13	2	8305700	3851900	5073800	8154100
AAPGGADDLSAVR	HWSQVVRILERQGPRAAPGGADDLSAVRNH	PRAAPGGADDLSAVRNHTYQMLTLLAEDRA	R	A	A	V	R	N	4	1	0	2	0	0	0	2	0	0	1	0	0	0	1	1	0	0	0	1	0	0	13	0	1198.5942	Q8N612	Q8N612	58	70	FAM160A2	FTS and Hook-interacting protein	yes	yes	2	9.39E-29	242.92	1	290480	260720	284240	275070
AAPGPALCLFDVDGTLTAPR	______________________________	ALCLFDVDGTLTAPRQKITKEMDDFLQKLR	M	A	A	P	R	Q	4	1	0	2	1	0	0	2	0	0	3	0	0	1	3	0	2	0	0	1	0	0	20	0	2041.0303	O15305	O15305	2	21	PMM2	Phosphomannomutase 2	yes	yes	3	0.00036272	91.589	1	7305.7	11532	14965	11446
AAPGYHMAK	PAKAFVPRTVMIGGKAAPGYHMAKLIIKLV	VMIGGKAAPGYHMAKLIIKLVTSIGDVVNH	K	A	A	A	K	L	3	0	0	0	0	0	0	1	1	0	0	1	1	0	1	0	0	0	1	0	0	0	9	0	944.45382	P06737;P11216;P11217	P11216	610	618	PYGL;PYGB;PYGM	Glycogen phosphorylase, liver form;Glycogen phosphorylase, brain form;Glycogen phosphorylase, muscle form	no	no	3	0.00032251	119.27	4	3014600	3223300	3607500	3181500
AAPLAGFGYGLPISR	YMYSTAPRPSLEPTRAAPLAGFGYGLPISR	AAPLAGFGYGLPISRLYARYFQGDLKLYSM	R	A	A	S	R	L	3	1	0	0	0	0	0	3	0	1	2	0	0	1	2	1	0	0	1	0	0	0	15	0	1488.8089	Q15120	Q15120	318	332	PDK3	[Pyruvate dehydrogenase (acetyl-transferring)] kinase isozyme 3, mitochondrial	yes	yes	3	0.00045925	107.61	1	202200	206760	265980	249480
AAPLDSIHSLAAYYIDCIR	ASRLSIPTYGLQCTRAAPLDSIHSLAAYYI	DSIHSLAAYYIDCIRQVQPEGPYRVAGYSY	R	A	A	I	R	Q	4	1	0	2	1	0	0	0	1	3	2	0	0	0	1	2	0	0	2	0	0	0	19	0	2148.0674	P49327	P49327	2276	2294	FASN	Fatty acid synthase;[Acyl-carrier-protein] S-acetyltransferase;[Acyl-carrier-protein] S-malonyltransferase;3-oxoacyl-[acyl-carrier-protein] synthase;3-oxoacyl-[acyl-carrier-protein] reductase;3-hydroxyacyl-[acyl-carrier-protein] dehydratase;Enoyl-[acyl-carrier-protein] reductase;Oleoyl-[acyl-carrier-protein] hydrolase	yes	yes	3;4	7.29E-29	205.18	2	2276500	2564400	2594300	2669800
AAPMTPAARPEDYEAALNAALADVPELAR	______________________________	AALNAALADVPELARLLEIDPYLKPYAVDF	M	A	A	A	R	L	10	2	1	2	0	0	3	0	0	0	3	0	1	0	4	0	1	0	1	1	0	0	29	1	2993.4917	Q04446	Q04446	2	30	GBE1	1,4-alpha-glucan-branching enzyme	yes	yes	3	0.00017813	56.533	1	45448	57585	62392	57598
AAPPALLEPLQPPTDVSQDPR	VSPRKLPALRLLFEKAAPPALLEPLQPPTD	LEPLQPPTDVSQDPRHMVLVRGLVLPVGGG	K	A	A	P	R	H	3	1	0	2	0	2	1	0	0	0	3	0	0	0	6	1	1	0	0	1	0	0	21	0	2211.1535	Q71SY5	Q71SY5	198	218	MED25	Mediator of RNA polymerase II transcription subunit 25	yes	yes	3	1.46E-11	155.28	1	59155	52979	65075	58590
AAPPAPNAPAAGEDTTETAPAPGTPAR	PRLVQFEQEIERELRAAPPAPNAPAAGEDT	EDTTETAPAPGTPARGPRMTPSDLRNLDEL	R	A	A	A	R	G	9	1	1	1	0	0	2	2	0	0	0	0	0	0	7	0	4	0	0	0	0	0	27	0	2498.2037	Q99501	Q99501	170	196	GAS2L1	GAS2-like protein 1	yes	yes	3	0.00049461	76.198	1	0	0	0	0
AAPPDVGEER	AQSHGEARLSDPPGRAAPPDVGEERRGGGG	DPPGRAAPPDVGEERRGGGGTELGPPAPPR	R	A	A	E	R	R	2	1	0	1	0	0	2	1	0	0	0	0	0	0	2	0	0	0	0	1	0	0	10	0	1039.4934	Q7L2J0	Q7L2J0	107	116	MEPCE	7SK snRNA methylphosphate capping enzyme	yes	yes	2	1.72E-07	186.76	2	1572900	1315600	1523800	1424300
AAPPDVGEERR	AQSHGEARLSDPPGRAAPPDVGEERRGGGG	PPGRAAPPDVGEERRGGGGTELGPPAPPRP	R	A	A	R	R	G	2	2	0	1	0	0	2	1	0	0	0	0	0	0	2	0	0	0	0	1	0	0	11	1	1195.5945	Q7L2J0	Q7L2J0	107	117	MEPCE	7SK snRNA methylphosphate capping enzyme	yes	yes	3	9.39E-11	155.98	1	412130	378470	408120	380190
AAPPEPGEPEER	______________________________	______________________________	M	A	A	E	R	K	2	1	0	0	0	0	4	1	0	0	0	0	0	0	4	0	0	0	0	0	0	0	12	0	1277.5888	Q5RI15	Q5RI15	2	13	COX20	Cytochrome c oxidase protein 20 homolog	yes	yes	2	7.38E-05	117.7	1	131840	124860	125450	118340
AAPPEPGEPEERK	______________________________	______________________________	M	A	A	R	K	S	2	1	0	0	0	0	4	1	0	0	0	1	0	0	4	0	0	0	0	0	0	0	13	1	1405.6838	Q5RI15	Q5RI15	2	14	COX20	Cytochrome c oxidase protein 20 homolog	yes	yes	2	2.1E-05	107.58	2	269300	299100	300210	289710
AAPPGEYFSVGSQVSCR	______________________________	PPGEYFSVGSQVSCRTCQEQRLQGEVVAFD	M	A	A	C	R	T	2	1	0	0	1	1	1	2	0	0	0	0	0	1	2	3	0	0	1	2	0	0	17	0	1810.8308	Q3MHD2	Q3MHD2	2	18	12.00 LSM	Protein LSM12 homolog	yes	yes	2	2.39E-19	226.04	2	160230	154650	158190	183730
AAPPPGQSQAQSQGQPVPTAPAR	RPGLAPAGMEPARKRAAPPPGQSQAQSQGQ	QAQSQGQPVPTAPARSRSAKRRKMADKILP	R	A	A	A	R	S	5	1	0	0	0	5	0	2	0	0	0	0	0	0	6	2	1	0	0	1	0	0	23	0	2240.1298	Q6STE5	Q6STE5	72	94	SMARCD3	SWI/SNF-related matrix-associated actin-dependent regulator of chromatin subfamily D member 3	yes	yes	3	1.37E-32	211.93	1	75379	50368	50114	73465
AAPPPPGYHQNGVIR	TGYSSGTQNANYPVRAAPPPPGYHQNGVIR	AAPPPPGYHQNGVIRNQYVPYPHAPGSQRS	R	A	A	I	R	N	2	1	1	0	0	1	0	2	1	1	0	0	0	0	4	0	0	0	1	1	0	0	15	0	1572.8161	Q12965	Q12965	954	968	MYO1E	Unconventional myosin-Ie	yes	yes	3	1.65E-13	176.05	1	1013400	909450	876050	1075000
AAPPPPPPPPPLESSPR	LGQWFEETISPSKEKAAPPPPPPPPPLESS	PPPPPPPPPLESSPRVKSPSKQAPGEKGNI	K	A	A	P	R	V	2	1	0	0	0	0	1	0	0	0	1	0	0	0	10	2	0	0	0	0	0	0	17	0	1702.9043	Q5T4S7	Q5T4S7	606	622	UBR4	E3 ubiquitin-protein ligase UBR4	yes	yes	3	0.00040304	105.31	2	196050	200560	249150	200210
AAPPPVDEEPESSEVDAAGRWPGVCVSR	ELGDVQGHGRVVTSRAAPPPVDEEPESSEV	EVDAAGRWPGVCVSRTSPTPPESATTVKSL	R	A	A	S	R	T	4	2	0	2	1	0	4	2	0	0	0	0	0	0	5	3	0	1	0	4	0	0	28	1	2963.3719	Q5M775	Q5M775	781	808	SPECC1	Cytospin-B	yes	yes	4	1.39E-35	204.53	1	39766	37841	44736	40456
AAPPQIPDTR	______________________________	AMHNKAAPPQIPDTRRELAELVKRKQELAE	K	A	A	T	R	R	2	1	0	1	0	1	0	0	0	1	0	0	0	0	3	0	1	0	0	0	0	0	10	0	1064.5615	Q9HAF1	Q9HAF1	7	16	MEAF6	Chromatin modification-related protein MEAF6	yes	yes	2	0.034422	66.299	1	0	0	0	0
AAPPQIPDTRR	______________________________	MHNKAAPPQIPDTRRELAELVKRKQELAET	K	A	A	R	R	E	2	2	0	1	0	1	0	0	0	1	0	0	0	0	3	0	1	0	0	0	0	0	11	1	1220.6626	Q9HAF1	Q9HAF1	7	17	MEAF6	Chromatin modification-related protein MEAF6	yes	yes	3	6.92E-18	182.92	1	728650	701240	787690	674470
AAPQDELGGR	______________________________	PSSNRAAPQDELGGRGSSSSESQKPCEALR	R	A	A	G	R	G	2	1	0	1	0	1	1	2	0	0	1	0	0	0	1	0	0	0	0	0	0	0	10	0	1012.4938	Q96RR4	Q96RR4	14	23	CAMKK2	Calcium/calmodulin-dependent protein kinase kinase 2	yes	yes	2	4.06E-06	144.66	2	0	0	0	0
AAPREEPLTPR	PEKPPPTGRPPAPPRAAPREEPLTPRLKPE	APPRAAPREEPLTPRLKPEGAPEPEGVAAP	R	A	A	P	R	L	2	2	0	0	0	0	2	0	0	0	1	0	0	0	3	0	1	0	0	0	0	0	11	1	1235.6622	O15357	O15357	950	960	INPPL1	Phosphatidylinositol 3,4,5-trisphosphate 5-phosphatase 2	yes	yes	3	9.75E-05	101.56	1	498570	488440	632850	535150
AAPRPSPAISVSVSAPAFYAPQK	______________________________	ISVSVSAPAFYAPQKKFGPVVAPKPKVNPF	M	A	A	Q	K	K	6	1	0	0	0	1	0	0	0	1	0	1	0	1	5	4	0	0	1	2	0	0	23	1	2311.2325	Q15942	Q15942	2	24	ZYX	Zyxin	yes	yes	2	4.37E-18	53.3	1	99410	89691	91479	88699
AAPSAGSWSTFQHK	______________________________	MAAPSAGSWSTFQHKELMAADRGRRILGVC	M	A	A	H	K	E	3	0	0	0	0	1	0	1	1	0	0	1	0	1	1	3	1	1	0	0	0	0	14	0	1473.7001	P42575	P42575	2	15	CASP2	Caspase-2;Caspase-2 subunit p18;Caspase-2 subunit p13;Caspase-2 subunit p12	no	no		1	NaN		0	0	0	0
AAPSDGFKPR	______________________________	______________________________	M	A	A	P	R	E	2	1	0	1	0	0	0	1	0	0	0	1	0	1	2	1	0	0	0	0	0	0	10	1	1044.5352	Q92979	Q92979	2	11	EMG1	Ribosomal RNA small subunit methyltransferase NEP1	yes	yes	2	0.0021099	88.294	2	1959000	1842800	1843200	1491900
AAPSDGFKPRER	______________________________	______________________________	M	A	A	E	R	S	2	2	0	1	0	0	1	1	0	0	0	1	0	1	2	1	0	0	0	0	0	0	12	2	1329.6789	Q92979	Q92979	2	13	EMG1	Ribosomal RNA small subunit methyltransferase NEP1	no	no		1	NaN		0	0	0	0
AAPSEVAAIAPGEGDGGGGGFGSWLDGR	______________________________	GDGGGGGFGSWLDGRLEALGVDRAVYGAYI	M	A	A	G	R	L	5	1	0	2	0	0	2	9	0	1	1	0	0	1	2	2	0	1	0	1	0	0	28	0	2557.1833	Q96MW1	Q96MW1	2	29	CCDC43	Coiled-coil domain-containing protein 43	yes	yes	3	1.85E-18	126.68	2	35579	111060	80977	59716
AAPSEVAAIAPGEGDGGGGGFGSWLDGRLEALGVDR	______________________________	GSWLDGRLEALGVDRAVYGAYILGILQEEE	M	A	A	D	R	A	6	2	0	3	0	0	3	10	0	1	3	0	0	1	2	2	0	1	0	2	0	0	36	1	3410.6491	Q96MW1	Q96MW1	2	37	CCDC43	Coiled-coil domain-containing protein 43	yes	yes	3	3.62E-109	241.7	1	108000	131130	126480	122750
AAPSPSGGGGSGGGSGSGTPGPVGSPAPGHPAVSSMQGK	______________________________	SPAPGHPAVSSMQGKRKALKLNFANPPFKS	M	A	A	G	K	R	4	0	0	0	0	1	0	13	1	0	0	1	1	0	7	8	1	0	0	2	0	0	39	0	3242.5011	P45985	P45985	2	40	MAP2K4	Dual specificity mitogen-activated protein kinase kinase 4	yes	yes	4	2.47E-31	155.71	1	88866	95008	97590	85814
AAPTAASDQPDSAATTEK	LEETAQLPSAPQGSRAAPTAASDQPDSAAT	TAASDQPDSAATTEKAKKIKNLKKKLRQVE	R	A	A	E	K	A	6	0	0	2	0	1	1	0	0	0	0	1	0	0	2	2	3	0	0	0	0	0	18	0	1730.7959	Q9BRP8	Q9BRP8	133	150	WIBG	Partner of Y14 and mago	yes	yes	2;3;4	3.03E-27	246.86	3	878230	984080	1058900	884290
AAPTSAPPSK	KLTNEDFRKLLMTPRAAPTSAPPSKSRHHE	LMTPRAAPTSAPPSKSRHHEMPREYNEDED	R	A	A	S	K	S	3	0	0	0	0	0	0	0	0	0	0	1	0	0	3	2	1	0	0	0	0	0	10	0	925.4869	Q13123	Q13123	45	54	IK	Protein Red	yes	yes	2;3	2.38E-05	174.92	2	1061500	1141200	1164600	1158000
AAPVDLELK	______________________________	______________________________	M	A	A	L	K	K	2	0	0	1	0	0	1	0	0	0	2	1	0	0	1	0	0	0	0	1	0	0	9	0	954.5386	O60925	O60925	2	10	PFDN1	Prefoldin subunit 1	yes	yes	2	0.0061039	71.692	1	159470	189620	177380	232910
AAPVDLELKK	______________________________	______________________________	M	A	A	K	K	A	2	0	0	1	0	0	1	0	0	0	2	2	0	0	1	0	0	0	0	1	0	0	10	1	1082.6336	O60925	O60925	2	11	PFDN1	Prefoldin subunit 1	yes	yes	2	0.0061127	60.563	2	374390	424370	453850	670910
AAPVGPVK	______________________________	______________________________	M	A	A	V	K	F	2	0	0	0	0	0	0	1	0	0	0	1	0	0	2	0	0	0	0	2	0	0	8	0	737.44357	Q9H5Z1	Q9H5Z1	2	9	DHX35	Probable ATP-dependent RNA helicase DHX35	yes	yes	2	0.01895	57.559	1	141620	124600	107990	122420
AAPVLLR	______________________________	______________________________	M	A	A	L	R	V	2	1	0	0	0	0	0	0	0	0	2	0	0	0	1	0	0	0	0	1	0	0	7	0	738.47521	Q8N0U8	Q8N0U8	2	8	VKORC1L1	Vitamin K epoxide reductase complex subunit 1-like protein 1	yes	yes	2	0.0064334	110.17	1	2501400	2313600	2169300	2128300
AAPVVAPPGVVVSR	______________________________	MAAPVVAPPGVVVSRANKRSGAGPGGSGGG	M	A	A	S	R	A	3	1	0	0	0	0	0	1	0	0	0	0	0	0	3	1	0	0	0	5	0	0	14	0	1317.7769	Q13144	Q13144	2	15	EIF2B5	Translation initiation factor eIF-2B subunit epsilon	yes	yes	2	0.0058637	58.511	1	66608	82116	68876	63008
AAPWGSNPSPSAESTQAMDR	GLDRSNSWVNTGGPKAAPWGSNPSPSAEST	SNPSPSAESTQAMDRSCNRMSSHTETSSFL	K	A	A	D	R	S	4	1	1	1	0	1	1	1	0	0	0	0	1	0	3	4	1	1	0	0	0	0	20	0	2058.9065	Q96N67	Q96N67	938	957	DOCK7	Dedicator of cytokinesis protein 7	yes	yes	3	7.82E-06	120.11	1	52199	42770	49233	62899
AAPYWITAPQNLVLSPGEDGTLICR	NALGAIHHTISVRVKAAPYWITAPQNLVLS	NLVLSPGEDGTLICRANGNPKPRISWLTNG	K	A	A	C	R	A	3	1	1	1	1	1	1	2	0	2	3	0	0	0	3	1	2	1	1	1	0	0	25	0	2741.3847	Q92823	Q92823	359	383	NRCAM	Neuronal cell adhesion molecule	yes	yes	3	4.64E-08	136.64	1	718860	746390	721150	782040
AAQAGPTQPGPPR	TIQTFVKKAKSSKRRAAQAGPTQPGPPRST	RRAAQAGPTQPGPPRSTFSRLQAPDSATLL	R	A	A	P	R	S	3	1	0	0	0	2	0	2	0	0	0	0	0	0	4	0	1	0	0	0	0	0	13	0	1246.6418	Q9BUL5	Q9BUL5	101	113	PHF23	PHD finger protein 23	yes	yes	2	4.46E-09	192.38	1	114080	105600	118320	76768
AAQAGVAVGDWVLSIDGENAGSLTHIEAQNK	FNVPLSISRLTPGGKAAQAGVAVGDWVLSI	GENAGSLTHIEAQNKIRACGERLSLGLSRA	K	A	A	N	K	I	6	0	2	2	0	2	2	4	1	2	2	1	0	0	0	2	1	1	0	3	0	0	31	0	3120.5476	Q9NR12	Q9NR12	39	69	PDLIM7	PDZ and LIM domain protein 7	yes	yes	3;5	2.3E-46	219.67	2	129260	132320	132760	122920
AAQALAK	LIPLALEGTDVGQTKAAQALAKLTITSNPE	GTDVGQTKAAQALAKLTITSNPEMTFPGER	K	A	A	A	K	L	4	0	0	0	0	1	0	0	0	0	1	1	0	0	0	0	0	0	0	0	0	0	7	0	671.39662	Q9H3U1	Q9H3U1	708	714	UNC45A	Protein unc-45 homolog A	yes	yes	2	0.0032304	126.24	1	5850700	5670100	5773000	5166500
AAQALALLR	______________________________	______________________________	M	A	A	L	R	E	4	1	0	0	0	1	0	0	0	0	3	0	0	0	0	0	0	0	0	0	0	0	9	0	925.5709	Q16401	Q16401	2	10	PSMD5	26S proteasome non-ATPase regulatory subunit 5	yes	yes	2	1.05E-09	135.35	3	105830	127840	140350	111540
AAQAPSSFQLLYDLK	EGGKGALALAQAVQRAAQAPSSFQLLYDLK	AAQAPSSFQLLYDLKLPVEDKIRIIAQKIY	R	A	A	L	K	L	3	0	0	1	0	2	0	0	0	0	3	1	0	1	1	2	0	0	1	0	0	0	15	0	1650.8617	P11586	P11586	805	819	MTHFD1	C-1-tetrahydrofolate synthase, cytoplasmic;Methylenetetrahydrofolate dehydrogenase;Methenyltetrahydrofolate cyclohydrolase;Formyltetrahydrofolate synthetase;C-1-tetrahydrofolate synthase, cytoplasmic, N-terminally processed	yes	yes	2	1.37E-39	268.35	1	1262000	1679100	1613500	1389200
AAQAQLSEAK	KYINNQLENLVQEYRAAQAQLSEAKERYQQ	VQEYRAAQAQLSEAKERYQQGNGGVTERTR	R	A	A	A	K	E	4	0	0	0	0	2	1	0	0	0	1	1	0	0	0	1	0	0	0	0	0	0	10	0	1015.5298	Q9NWB7	Q9NWB7	320	329	IFT57	Intraflagellar transport protein 57 homolog	yes	yes	2	0.00041982	135.86	1	105260	111270	120410	123610
AAQASDLEK	LLQDNAKLVPVLSAKAAQASDLEKIHLDEK	PVLSAKAAQASDLEKIHLDEKSFRWLHNED	K	A	A	E	K	I	3	0	0	1	0	1	1	0	0	0	1	1	0	0	0	1	0	0	0	0	0	0	9	0	931.46108	P37837	P37837	278	286	TALDO1	Transaldolase	yes	yes	2;3	7.56E-05	170.69	2	4260000	5775700	5433400	4560400
AAQASDLEKIHLDEK	LLQDNAKLVPVLSAKAAQASDLEKIHLDEK	AAQASDLEKIHLDEKSFRWLHNEDQMAVEK	K	A	A	E	K	S	3	0	0	2	0	1	2	0	1	1	2	2	0	0	0	1	0	0	0	0	0	0	15	1	1666.8526	P37837	P37837	278	292	TALDO1	Transaldolase	yes	yes	4	8.08E-28	205.18	2	2402600	445160	638460	2535000
AAQCVTK	______________________________	______________________________	M	A	A	T	K	V	2	0	0	0	1	1	0	0	0	0	0	1	0	0	0	0	1	0	0	1	0	0	7	0	776.38507	O75131	O75131	2	8	CPNE3	Copine-3	yes	yes	2	0.0028378	89.673	1	1482700	1441800	1572000	1431900
AAQDFFSTCR	MRQAGRYLPEFRETRAAQDFFSTCRSPEAC	FRETRAAQDFFSTCRSPEACCELTLQPLRR	R	A	A	C	R	S	2	1	0	1	1	1	0	0	0	0	0	0	0	2	0	1	1	0	0	0	0	0	10	0	1201.5186	P06132	P06132	51	60	UROD	Uroporphyrinogen decarboxylase	yes	yes	2	4.4E-06	166.34	1	2075800	2133900	2459500	2278600
AAQDLCEEALR	FMKSVKLEWVQDNIRAAQDLCEEALRHYED	DNIRAAQDLCEEALRHYEDFPKLWMMKGQI	R	A	A	L	R	H	3	1	0	1	1	1	2	0	0	0	2	0	0	0	0	0	0	0	0	0	0	0	11	0	1274.5925	O94906	O94906	693	703	PRPF6	Pre-mRNA-processing factor 6	yes	yes	2	1.1E-05	152.7	2	1066500	1054400	1085400	1033600
AAQDRDQIYR	SRSYRGGGGGGGGWRAAQDRDQIYRRRSPS	GGGWRAAQDRDQIYRRRSPSPYYSRGGYRS	R	A	A	Y	R	R	2	2	0	2	0	2	0	0	0	1	0	0	0	0	0	0	0	0	1	0	0	0	10	1	1234.6054	P62995	P62995	252	261	TRA2B	Transformer-2 protein homolog beta	yes	yes	2;3	2.47E-06	179.37	3	2345900	2477000	2544900	2074400
AAQDRVLSLETSVNELNSQLNESK	ENLHDQVQEQKAHLRAAQDRVLSLETSVNE	ETSVNELNSQLNESKEKVSQLDIQIKAKTE	R	A	A	S	K	E	2	1	3	1	0	2	3	0	0	0	4	1	0	0	0	4	1	0	0	2	0	0	24	1	2644.3304	Q15075	Q15075	611	634	EEA1	Early endosome antigen 1	yes	yes	4	6.56E-20	177.22	1	107140	90958	119460	145290
AAQDYLQEK	SVQLLVTGVVQQIVRAAQDYLQEKRNTLNE	VQQIVRAAQDYLQEKRNTLNEDDMEKEACT	R	A	A	E	K	R	2	0	0	1	0	2	1	0	0	0	1	1	0	0	0	0	0	0	1	0	0	0	9	0	1064.5138	Q9P2D3	Q9P2D3	1671	1679	HEATR5B	HEAT repeat-containing protein 5B	yes	yes	3	0.0048571	71.349	1	0	0	0	0
AAQEEYVK	ASALKAWGGKKENLKAAQEEYVKRALANSL	GKKENLKAAQEEYVKRALANSLACQGKYTP	K	A	A	V	K	R	2	0	0	0	0	1	2	0	0	0	0	1	0	0	0	0	0	0	1	1	0	0	8	0	936.45526	P04075	P04075	323	330	ALDOA	Fructose-bisphosphate aldolase A	yes	yes	2	0.00032859	163.2	3	6448600	8287000	6685900	5949300
AAQEEYVKR	ASALKAWGGKKENLKAAQEEYVKRALANSL	KKENLKAAQEEYVKRALANSLACQGKYTPS	K	A	A	K	R	A	2	1	0	0	0	1	2	0	0	0	0	1	0	0	0	0	0	0	1	1	0	0	9	1	1092.5564	P04075	P04075	323	331	ALDOA	Fructose-bisphosphate aldolase A	yes	yes	3	3.58E-05	131.28	2	22717000	6088700	9347900	24169000
AAQEFFQR	VQVNKEAADDKSVAKAAQEFFQRLELGDVQ	DDKSVAKAAQEFFQRLELGDVQALSLWQKF	K	A	A	Q	R	L	2	1	0	0	0	2	1	0	0	0	0	0	0	2	0	0	0	0	0	0	0	0	8	0	995.48248	Q5T160	Q5T160	222	229	RARS2	Probable arginine--tRNA ligase, mitochondrial	yes	yes	2	0.0050273	102.51	1	482570	484750	512690	487660
AAQEFLESLNFDEIDECVR	RRDQELRRLEEEACRAAQEFLESLNFDEID	FLESLNFDEIDECVRNIERSLSVGSEFSSE	R	A	A	V	R	N	2	1	1	2	1	1	4	0	0	1	2	0	0	2	0	1	0	0	0	1	0	0	19	0	2284.0318	Q9HD67	Q9HD67	937	955	MYO10	Unconventional myosin-X	yes	yes	3	7.21E-21	184.8	2	196030	274460	315280	227400
AAQELQEGQR	LCGGSAGSTVAVAVKAAQELQEGQRCVVIL	AVAVKAAQELQEGQRCVVILPDSVRNYMTK	K	A	A	Q	R	C	2	1	0	0	0	3	2	1	0	0	1	0	0	0	0	0	0	0	0	0	0	0	10	0	1128.5523	P0DN79;P35520	P0DN79	360	369	CBS	Cystathionine beta-synthase	yes	no	2	0.00059055	117.71	2	466010	481620	635610	569280
AAQENKHDSYIPCSER	RKTEQITKNIQELLRAAQENKHDSYIPCSE	AQENKHDSYIPCSERIHVAVTEMAALFPKK	R	A	A	E	R	I	2	1	1	1	1	1	2	0	1	1	0	1	0	0	1	2	0	0	1	0	0	0	16	1	1903.8483	Q14161	Q14161	660	675	GIT2	ARF GTPase-activating protein GIT2	yes	yes	4	9.34E-35	216.93	1	302900	251540	310360	252750
AAQEQVLNASR	MKRYKELVEMVKAKKAAQEQVLNASRAKK_	KAKKAAQEQVLNASRAKK____________	K	A	A	S	R	A	3	1	1	0	0	2	1	0	0	0	1	0	0	0	0	1	0	0	0	1	0	0	11	0	1185.6102	Q99543	Q99543	608	618	DNAJC2	DnaJ homolog subfamily C member 2;DnaJ homolog subfamily C member 2, N-terminally processed	yes	yes	2	1.27E-07	154	1	1599600	1920600	2003500	1772400
AAQFLRK	NMKCSVKNDHSAYKRAAQFLRKMADPQSIQ	NDHSAYKRAAQFLRKMADPQSIQESQNLSM	R	A	A	R	K	M	2	1	0	0	0	1	0	0	0	0	1	1	0	1	0	0	0	0	0	0	0	0	7	1	832.49192	Q7L576	Q7L576	191	197	CYFIP1	Cytoplasmic FMR1-interacting protein 1	no	no	3	0.012435	80.462	1	1965400	1787600	1947500	2044800
AAQGAAAAVAAGTSGVAGEGEPGPGENAAAEGTAPSPGR	______________________________	GENAAAEGTAPSPGRVSPPTPARGEPEVTV	M	A	A	G	R	V	13	1	1	0	0	1	4	9	0	0	0	0	0	0	4	2	2	0	0	2	0	0	39	0	3331.5665	Q9H7Z6	Q9H7Z6	2	40	KAT8	Histone acetyltransferase KAT8	yes	yes	3	2.96E-15	76.853	1	7904.8	5782.6	6332.6	5506.5
AAQGEPQVQFK	______________________________	______________________________	M	A	A	F	K	L	2	0	0	0	0	3	1	1	0	0	0	1	0	1	1	0	0	0	0	1	0	0	11	0	1201.6091	P62826	P62826	2	12	RAN	GTP-binding nuclear protein Ran	yes	yes	2;3	5.45E-09	125.96	3	1300800	1261500	1259100	1091400
AAQGEPQVQFKLVLVGDGGTGK	______________________________	VQFKLVLVGDGGTGKTTFVKRHLTGEFEKK	M	A	A	G	K	T	2	0	0	1	0	3	1	5	0	0	2	2	0	1	1	0	1	0	0	3	0	0	22	1	2198.1695	P62826	P62826	2	23	RAN	GTP-binding nuclear protein Ran	yes	yes	3	0.012072	52.03	1	72432	98611	91062	72466
AAQGVGPGPGSAAPPGLEAAR	______________________________	PGPGSAAPPGLEAARQKLALRRKKVLSTEE	M	A	A	A	R	Q	6	1	0	0	0	1	1	5	0	0	1	0	0	0	4	1	0	0	0	1	0	0	21	0	1829.9384	Q6NZ67;Q6P582	Q6NZ67	2	22	MZT2B;MZT2A	Mitotic-spindle organizing protein 2B;Mitotic-spindle organizing protein 2A	yes	no	2	8.66E-16	175.15	1	25692	30365	36196	29947
AAQHDLPASEGEVWSMPVPVER	MKTLESFKLDSTPLKAAQHDLPASEGEVWS	ASEGEVWSMPVPVERRPSPGPRKRQSSQYS	K	A	A	E	R	R	3	1	0	1	0	1	3	1	1	0	1	0	1	0	3	2	0	1	0	3	0	0	22	0	2404.1481	O75449	O75449	85	106	KATNA1	Katanin p60 ATPase-containing subunit A1	yes	yes	3	1.45E-51	232.82	1	167690	169680	185210	176420
AAQHGVCSVLK	GLLSFTVHPKPKIRKAAQHGVCSVLKGSEF	KIRKAAQHGVCSVLKGSEFMFEKAPAHHPA	K	A	A	L	K	G	2	0	0	0	1	1	0	1	1	0	1	1	0	0	0	1	0	0	0	2	0	0	11	0	1168.6023	Q5JTH9	Q5JTH9	255	265	RRP12	RRP12-like protein	yes	yes	3	8.3E-05	126.76	1	3098400	3187900	3393200	3026200
AAQIFITELTLR	DVKMISAEAPVLFAKAAQIFITELTLRAWI	FAKAAQIFITELTLRAWIHTEDNKRRTLQR	K	A	A	L	R	A	2	1	0	0	0	1	1	0	0	2	2	0	0	1	0	0	2	0	0	0	0	0	12	0	1374.7871	Q13952	Q13952	72	83	NFYC	Nuclear transcription factor Y subunit gamma	yes	yes	3	0.0070586	75.088	1	0	0	0	0
AAQILDR	KTDTYGNKDPTAASRAAQILDRALKTLAEL	KDPTAASRAAQILDRALKTLAELPEEYRDF	R	A	A	D	R	A	2	1	0	1	0	1	0	0	0	1	1	0	0	0	0	0	0	0	0	0	0	0	7	0	785.43955	A2RUC4	A2RUC4	275	281	TYW5	tRNA wybutosine-synthesizing protein 5	yes	yes	2	0.036817	78.77	1	482030	528070	527180	434320
AAQIPESDQIK	______________________________	______________________________	M	A	A	I	K	Q	2	0	0	1	0	2	1	0	0	2	0	1	0	0	1	1	0	0	0	0	0	0	11	0	1198.6194	Q9Y5J7	Q9Y5J7	2	12	TIMM9	Mitochondrial import inner membrane translocase subunit Tim9	yes	yes	2	0.0030663	89.543	1	302280	398740	420490	571060
AAQKDEYYR	______________________________	PPEVIRAAQKDEYYRGGLRSAAGGALHSLA	R	A	A	Y	R	G	2	1	0	1	0	1	1	0	0	0	0	1	0	0	0	0	0	0	2	0	0	0	9	1	1142.5356	O60683	O60683	14	22	PEX10	Peroxisome biogenesis factor 10	yes	yes	3	0.048622	55.721	1	290170	269190	293200	268020
AAQKDQQK	______________________________	______________________________	M	A	A	Q	K	D	2	0	0	1	0	3	0	0	0	0	0	2	0	0	0	0	0	0	0	0	0	0	8	1	915.47739	Q9UI14	Q9UI14	2	9	RABAC1	Prenylated Rab acceptor protein 1	yes	yes	3	0.017691	45.081	1	0	0	0	0
AAQLATEIADIK	ENFNIKQMKDLFEQKAAQLATEIADIKSKY	EQKAAQLATEIADIKSKYDEERSLREAAEQ	K	A	A	I	K	S	4	0	0	1	0	1	1	0	0	2	1	1	0	0	0	0	1	0	0	0	0	0	12	0	1242.682	Q15075	Q15075	165	176	EEA1	Early endosome antigen 1	yes	yes	3	1.41E-08	152.4	1	204540	183930	240200	252450
AAQLCGAGMAAVVDK	DSILVKTVCGVVSRRAAQLCGAGMAAVVDK	AAQLCGAGMAAVVDKIRENRGLDRLNVTVG	R	A	A	D	K	I	5	0	0	1	1	1	0	2	0	0	1	1	1	0	0	0	0	0	0	2	0	0	15	0	1460.7116	P19367	P19367	830	844	HK1	Hexokinase-1	yes	yes	3	0.00043034	108.89	1	1155700	1277700	1490700	1393600
AAQLEGER	LVDNEQLRHELAQLRAAQLEGERSQGLREE	HELAQLRAAQLEGERSQGLREEAERKASAT	R	A	A	E	R	S	2	1	0	0	0	1	2	1	0	0	1	0	0	0	0	0	0	0	0	0	0	0	8	0	872.43519	O75146	O75146	421	428	HIP1R	Huntingtin-interacting protein 1-related protein	yes	yes	2	0.0043264	105.1	1	491490	462110	516300	411100
AAQLEPITYMQGLSACEQIR	KTDLRKDKEQLRKLRAAQLEPITYMQGLSA	PITYMQGLSACEQIRAALYLECSAKFRENV	R	A	A	I	R	A	3	1	0	0	1	3	2	1	0	2	2	0	1	0	1	1	1	0	1	0	0	0	20	0	2278.1086	Q9HBH0	Q9HBH0	147	166	RHOF	Rho-related GTP-binding protein RhoF	yes	yes	3	5.27E-11	157.14	2	488050	516140	394060	500960
AAQLGFK	TVIGSGPGGYVAAIKAAQLGFKTVCIEKNE	GGYVAAIKAAQLGFKTVCIEKNETLGGTCL	K	A	A	F	K	T	2	0	0	0	0	1	0	1	0	0	1	1	0	1	0	0	0	0	0	0	0	0	7	0	733.41227	P09622	P09622	60	66	DLD	Dihydrolipoyl dehydrogenase, mitochondrial	yes	yes	2	0.0045142	126.24	2	3949200	4124600	4279200	4301800
AAQLLEEK	______________________________	______________________________	M	A	A	E	K	L	2	0	0	0	0	1	2	0	0	0	2	1	0	0	0	0	0	0	0	0	0	0	8	0	900.49165	Q6PJ69	Q6PJ69	2	9	TRIM65	Tripartite motif-containing protein 65	yes	yes	2	0.00079392	88.942	1	277260	302140	305910	299130
AAQLQGLGR	REAFHAGRTRPAEFRAAQLQGLGRFLQENK	RPAEFRAAQLQGLGRFLQENKQLLHDALAQ	R	A	A	G	R	F	2	1	0	0	0	2	0	2	0	0	2	0	0	0	0	0	0	0	0	0	0	0	9	0	912.51411	P43353	P43353	27	35	ALDH3B1	Aldehyde dehydrogenase family 3 member B1	yes	yes	2	0.00058314	126.04	1	0	0	0	0
AAQLQHSEK	RFLKNEVERLKKQLRAAQLQHSEKMAQYLE	LKKQLRAAQLQHSEKMAQYLEEERHMREEN	R	A	A	E	K	M	2	0	0	0	0	2	1	0	1	0	1	1	0	0	0	1	0	0	0	0	0	0	9	0	1010.5145	Q16204	Q16204	278	286	CCDC6	Coiled-coil domain-containing protein 6	yes	yes	3	3.03E-05	155.57	2	1337700	1486500	1579500	1478600
AAQLVDK	EQLDSVMDWLTNQPRAAQLVDKDSTFLSTL	DWLTNQPRAAQLVDKDSTFLSTLEHHLSRY	R	A	A	D	K	D	2	0	0	1	0	1	0	0	0	0	1	1	0	0	0	0	0	0	0	1	0	0	7	0	743.41775	Q969V3	Q969V3	465	471	NCLN	Nicalin	yes	yes	2	0.027779	83.265	1	1961200	2521100	2859300	2136900
AAQMLQSNK	KYDAQRLAAVVGVERAAQMLQSNKNVHLFI	VVGVERAAQMLQSNKNVHLFITGEK_____	R	A	A	N	K	N	2	0	1	0	0	2	0	0	0	0	1	1	1	0	0	1	0	0	0	0	0	0	9	0	989.49641	Q68CQ4	Q68CQ4	738	746	DIEXF	Digestive organ expansion factor homolog	yes	yes	2	0.0024808	109.29	1	0	0	0	0
AAQNISK	ALSKNPGYIKLRKIRAAQNISKTIATSQNR	YIKLRKIRAAQNISKTIATSQNRIYLTADN	R	A	A	S	K	T	2	0	1	0	0	1	0	0	0	1	0	1	0	0	0	1	0	0	0	0	0	0	7	0	730.39735	Q99623	Q99623	256	262	PHB2	Prohibitin-2	yes	yes	2	0.001406	139.68	4	2760200	3004800	3137000	2796500
AAQNISKTIATSQNR	ALSKNPGYIKLRKIRAAQNISKTIATSQNR	AAQNISKTIATSQNRIYLTADNLVLNLQDE	R	A	A	N	R	I	3	1	2	0	0	2	0	0	0	2	0	1	0	0	0	2	2	0	0	0	0	0	15	1	1601.8485	Q99623	Q99623	256	270	PHB2	Prohibitin-2	yes	yes	3	8.43E-09	156.29	1	526750	556550	608430	789110
AAQNSGEAEYIEK	RISELERNVEELKRKAAQNSGEAEYIEKVV	RKAAQNSGEAEYIEKVVYTVKQSAEDVKKT	K	A	A	E	K	V	3	0	1	0	0	1	3	1	0	1	0	1	0	0	0	1	0	0	1	0	0	0	13	0	1408.647	P07942	P07942	1662	1674	LAMB1	Laminin subunit beta-1	yes	yes	3	1.41E-18	175.21	1	1172500	1335200	1563100	1604700
AAQPGSGK	KSKGRRFKGKGKGNKAAQPGSGKGKVQFQG	GKGKGNKAAQPGSGKGKVQFQGKKTKFASD	K	A	A	G	K	G	2	0	0	0	0	1	0	2	0	0	0	1	0	0	1	1	0	0	0	0	0	0	8	0	714.36605	P05455	P05455	345	352	SSB	Lupus La protein	yes	yes	2	0.0007381	133.86	3	447460	502590	549040	473550
AAQPPAQPCQLCGR	RLGGGRGGPSRRAPRAAQPPAQPCQLCGRS	RAAQPPAQPCQLCGRSPLGEAPPGTPPCRL	R	A	A	G	R	S	3	1	0	0	2	3	0	1	0	0	1	0	0	0	3	0	0	0	0	0	0	0	14	0	1552.7239	Q96B54	Q96B54	85	98	ZNF428	Zinc finger protein 428	yes	yes	3	6.17E-31	148.78	2	247180	241070	231220	200280
AAQQAASSSGQGQQAQTPTGK	HQYDYTFDWTMLKQKAAQQAASSSGQGQQA	SSSGQGQQAQTPTGKQTDKTKSNMKGF___	K	A	A	G	K	Q	5	0	0	0	0	6	0	3	0	0	0	1	0	0	1	3	2	0	0	0	0	0	21	0	2000.9512	P48729	P48729	305	325	CSNK1A1	Casein kinase I isoform alpha	yes	yes	3;4	1.23E-76	275.68	4	766340	778920	801610	724600
AAQQQEEQEEKEEEDDEQTLHR	PDQGIAKAAPEEFRKAAQQQEEQEEKEEED	QEEKEEEDDEQTLHRAREWDDWKDTHPRGY	K	A	A	H	R	A	2	1	0	2	0	5	8	0	1	0	1	1	0	0	0	0	1	0	0	0	0	0	22	1	2698.159	P78318	P78318	296	317	IGBP1	Immunoglobulin-binding protein 1	yes	yes	4	3.83E-41	223.93	1	128060	130250	137790	141220
AAQSANISVR	CSIEESFQRFDAILKAAQSANISVRGYVSC	DAILKAAQSANISVRGYVSCALGCPYEGKI	K	A	A	V	R	G	3	1	1	0	0	1	0	0	0	1	0	0	0	0	0	2	0	0	0	1	0	0	10	0	1015.5411	P35914	P35914	156	165	HMGCL	Hydroxymethylglutaryl-CoA lyase, mitochondrial	yes	yes	2	1.43E-06	177.78	1	1610500	2383400	2417100	1643000
AAQSAPK	______________________________	______________________________	M	A	A	P	K	V	3	0	0	0	0	1	0	0	0	0	0	1	0	0	1	1	0	0	0	0	0	0	7	0	671.36024	Q9Y3Y2	Q9Y3Y2	2	8	CHTOP	Chromatin target of PRMT1 protein	no	no		1	NaN		0	0	0	0
AAQSGPSERPGPPQR	HQRLCQLKGPTCQYRAAQSGPSERPGPPQR	AAQSGPSERPGPPQRALLARGTKQASALSF	R	A	A	Q	R	A	2	2	0	0	0	2	1	2	0	0	0	0	0	0	4	2	0	0	0	0	0	0	15	1	1533.7648	Q13444	Q13444	737	751	ADAM15	Disintegrin and metalloproteinase domain-containing protein 15	yes	yes	3	0.0044816	82.651	1	35059	41346	52122	40360
AAQSLLNK	STTAEKTDEEEKEDRAAQSLLNKLIRSNLV	EEEKEDRAAQSLLNKLIRSNLVDNTNQVEV	R	A	A	N	K	L	2	0	1	0	0	1	0	0	0	0	2	1	0	0	0	1	0	0	0	0	0	0	8	0	843.48142	Q9NUU7;Q9UMR2	Q9NUU7	56	63	DDX19A;DDX19B	ATP-dependent RNA helicase DDX19A;ATP-dependent RNA helicase DDX19B	no	no	3	0.00099041	104.44	2	1921200	2075300	2472700	2082100
AAQTAEDAMQIMEQMTK	LQELEELRKQADKAKAAQTAEDAMQIMEQM	QTAEDAMQIMEQMTKEKTETLASLEDTKQT	K	A	A	T	K	E	4	0	0	1	0	3	2	0	0	1	0	1	3	0	0	0	2	0	0	0	0	0	17	0	1895.8427	P30622	P30622	1084	1100	CLIP1	CAP-Gly domain-containing linker protein 1	yes	yes	3	1.63E-27	205.95	1	340440	401480	377830	380090
AAQTELGQQILADFEEAFPSQGTK	YMGIPQIRQLSERVKAAQTELGQQILADFE	ILADFEEAFPSQGTKRPGGPSNVLRDACLV	K	A	A	T	K	R	4	0	0	1	0	4	3	2	0	1	2	1	0	2	1	1	2	0	0	0	0	0	24	0	2578.2551	Q5VIR6	Q5VIR6	206	229	VPS53	Vacuolar protein sorting-associated protein 53 homolog	yes	yes	3	1.66E-66	254.72	1	235350	254980	350640	260610
AAQVAPAAASSLGNPPPPPPSELK	______________________________	SSLGNPPPPPPSELKKAEQQQREEAGGEAA	M	A	A	L	K	K	6	0	1	0	0	1	1	1	0	0	2	1	0	0	7	3	0	0	0	1	0	0	24	0	2266.1957	O14497	O14497	2	25	ARID1A	AT-rich interactive domain-containing protein 1A	yes	yes	3	0.0045551	41.482	1	62520	93059	95386	83128
AAQVAQDEEIAR	KLQEEELLATQVDMRAAQVAQDEEIARLLM	DMRAAQVAQDEEIARLLMAEEKKAYKKAKE	R	A	A	A	R	L	4	1	0	1	0	2	2	0	0	1	0	0	0	0	0	0	0	0	0	1	0	0	12	0	1299.6419	Q8IVM0	Q8IVM0	196	207	CCDC50	Coiled-coil domain-containing protein 50	yes	yes	2	2.76E-27	279.77	1	1507400	1259600	1434100	1189200
AAQVMGPPDR	VRIQFKPDDGISPERAAQVMGPPDRCQHAA	ISPERAAQVMGPPDRCQHAAHIISELILTA	R	A	A	D	R	C	2	1	0	1	0	1	0	1	0	0	0	0	1	0	2	0	0	0	0	1	0	0	10	0	1040.5073	Q96I24	Q96I24	300	309	FUBP3	Far upstream element-binding protein 3	yes	yes	2	3.18E-05	143.7	4	2322800	2103900	2321400	2001900
AAQVTIQSSGTFSTK	ALSRYGAATFTSARKAAQVTIQSSGTFSTK	AAQVTIQSSGTFSTKFQVENSNRLLLQQVS	K	A	A	T	K	F	2	0	0	0	0	2	0	1	0	1	0	1	0	1	0	3	3	0	0	1	0	0	15	0	1524.7784	CON__ENSEMBL:ENSBTAP00000024146	CON__ENSEMBL:ENSBTAP00000024146	1279	1293			yes	yes	2	7.23E-34	254.4	1	197070	308030	318500	341110
AAQYACSLLGHALQR	VRFSAQSQARERLCRAAQYACSLLGHALQR	AAQYACSLLGHALQRHGASPELQKQIRQLE	R	A	A	Q	R	H	4	1	0	0	1	2	0	1	1	0	3	0	0	0	0	1	0	0	1	0	0	0	15	0	1657.8359	O96011	O96011	20	34	PEX11B	Peroxisomal membrane protein 11B	yes	yes	3	9.8E-09	156.25	1	1014900	1080100	1165200	1141100
AAQYGLQLVESQNELQNQLDK	NLRCRLKEAEEERLKAAQYGLQLVESQNEL	QLVESQNELQNQLDKCRNEMMTMTESYEQE	K	A	A	D	K	C	2	0	2	1	0	5	2	1	0	0	4	1	0	0	0	1	0	0	1	1	0	0	21	0	2388.1921	Q96EA4	Q96EA4	23	43	SPDL1	Protein Spindly	yes	yes	3	4E-05	114.88	1	71529	71526	65668	60434
AARDYETAK	YRRDLLRLSYGEAKKAARDYETAKNYFKKG	YGEAKKAARDYETAKNYFKKGLKDMGYGNW	K	A	A	A	K	N	3	1	0	1	0	0	1	0	0	0	0	1	0	0	0	0	1	0	1	0	0	0	9	1	1023.4985	P55265	P55265	1188	1196	ADAR	Double-stranded RNA-specific adenosine deaminase	yes	yes	3	0.0041921	90.142	1	256510	499880	488950	378090
AAREPNIDR	RAPPIDRSILPTAPRAAREPNIDRSRLPKS	LPTAPRAAREPNIDRSRLPKSPPYTAFLGN	R	A	A	D	R	S	2	2	1	1	0	0	1	0	0	1	0	0	0	0	1	0	0	0	0	0	0	0	9	1	1040.5363	P23588	P23588	79	87	EIF4B	Eukaryotic translation initiation factor 4B	yes	yes	3	0.002466	82.445	1	295330	261310	237310	227970
AARLDILDTAGQEEFGAMR	TIEDSYTKQCVIDDRAARLDILDTAGQEEF	DILDTAGQEEFGAMREQYMRTGEGFLLVFS	R	A	A	M	R	E	4	2	0	2	0	1	2	2	0	1	2	0	1	1	0	0	1	0	0	0	0	0	19	1	2063.0106	P62070	P62070	61	79	RRAS2	Ras-related protein R-Ras2	yes	yes	3	1.22E-06	133.16	1	88341	80166	90931	77119
AASAAAASAAAASAASGSPGPGEGSAGGEK	______________________________	SGSPGPGEGSAGGEKRSTAPSAAASASASA	M	A	A	E	K	R	13	0	0	0	0	0	2	6	0	0	0	1	0	0	2	6	0	0	0	0	0	0	30	0	2386.0997	Q13263	Q13263	2	31	TRIM28	Transcription intermediary factor 1-beta	yes	yes	3	7.42E-74	144.7	4	478820	570820	577360	532170
AASAAAASAAAASAASGSPGPGEGSAGGEKR	______________________________	GSPGPGEGSAGGEKRSTAPSAAASASASAA	M	A	A	K	R	S	13	1	0	0	0	0	2	6	0	0	0	1	0	0	2	6	0	0	0	0	0	0	31	1	2542.2008	Q13263	Q13263	2	32	TRIM28	Transcription intermediary factor 1-beta	yes	yes	3	1.16E-167	188.44	2	542150	184130	276470	502200
AASAAFQENVGR	LVIAAVFDRDINCRRAASAAFQENVGRQGT	CRRAASAAFQENVGRQGTFPHGIDILTTAD	R	A	A	G	R	Q	4	1	1	0	0	1	1	1	0	0	0	0	0	1	0	1	0	0	0	1	0	0	12	0	1219.5945	Q9BTW9	Q9BTW9	509	520	TBCD	Tubulin-specific chaperone D	yes	yes	2	2.36E-12	166.87	1	472070	488390	443720	432880
AASAAGAAGSAGGSSGAAGAAGGGAGAGTRPGDGGTASAGAAGPGAATK	FAKRDKKKKKERSNRAASAAGAAGSAGGSS	GTASAGAAGPGAATKAVTKDEDEWKELEQK	R	A	A	T	K	A	19	1	0	1	0	0	0	17	0	0	0	1	0	0	2	5	3	0	0	0	0	0	49	1	3668.7123	Q9UKY7	Q9UKY7	28	76	CDV3	Protein CDV3 homolog	yes	yes	4;5;6	4.52E-116	293.09	3	853740	820010	898990	707510
AASAAREELK	AKLDSAKLSSDQNDKAASAAREELKEARMR	DQNDKAASAAREELKEARMRLESLSYQLSG	K	A	A	L	K	E	4	1	0	0	0	0	2	0	0	0	1	1	0	0	0	1	0	0	0	0	0	0	10	1	1044.5564	Q03252	Q03252	299	308	LMNB2	Lamin-B2	yes	yes	3	0.038574	61.363	1	525550	607130	629650	559640
AASAAREELKEAR	AKLDSAKLSSDQNDKAASAAREELKEARMR	DKAASAAREELKEARMRLESLSYQLSGLQK	K	A	A	A	R	M	5	2	0	0	0	0	3	0	0	0	1	1	0	0	0	1	0	0	0	0	0	0	13	2	1400.7372	Q03252	Q03252	299	311	LMNB2	Lamin-B2	yes	yes	4	0.063793	45.332	1	302240	132380	159940	290770
AASAATAAPTATPAAQESGTIPK	RPREALSTNECKARRAASAATAAPTATPAA	PTATPAAQESGTIPKKRQEVMKWNGWGYND	R	A	A	P	K	K	9	0	0	0	0	1	1	1	0	1	0	1	0	0	3	2	4	0	0	0	0	0	23	0	2082.0593	O00116	O00116	63	85	AGPS	Alkyldihydroxyacetonephosphate synthase, peroxisomal	yes	yes	3	5.91E-41	216.32	1	155180	190380	205910	175030
AASADSTTEGTPADGFTVLSTK	KGARKSKKKQGEVSKAASADSTTEGTPADG	TEGTPADGFTVLSTKSLFLGQKLNLIHSEI	K	A	A	T	K	S	4	0	0	2	0	0	1	2	0	0	1	1	0	1	1	3	5	0	0	1	0	0	22	0	2126.0015	O75367	O75367	168	189	H2AFY	Core histone macro-H2A.1	yes	yes	3	4.94E-52	194.92	2	1020900	956590	974470	932940
AASAFFTYVSLSQEGR	VDADPVVDSSQKRYRAASAFFTYVSLSQEG	ASAFFTYVSLSQEGRSLPVPQLVPETEDEK	R	A	A	G	R	S	3	1	0	0	0	1	1	1	0	0	1	0	0	2	0	3	1	0	1	1	0	0	16	0	1732.842	O00154	O00154	325	340	ACOT7	Cytosolic acyl coenzyme A thioester hydrolase	yes	yes	3	2.8E-13	169.8	1	619410	757910	771160	687640
AASAGQEPLHNEELAGAGR	LLVGFILFLTRSRGRAASAGQEPLHNEELA	GQEPLHNEELAGAGRVAQPGPLEPEEPRAG	R	A	A	G	R	V	5	1	1	0	0	1	3	3	1	0	2	0	0	0	1	1	0	0	0	0	0	0	19	0	1876.9028	Q96HY6	Q96HY6	28	46	DDRGK1	DDRGK domain-containing protein 1	yes	yes	3	9.58E-209	311.87	1	1132500	1173000	1285200	1045200
AASAIYSGYIFDYDYYRDDFYDR	MAGEPKPDRPKGLKRAASAIYSGYIFDYDY	YIFDYDYYRDDFYDRLFDYRGRLSPVPVPR	R	A	A	D	R	L	3	2	0	5	0	0	0	1	0	2	0	0	0	2	0	2	0	0	6	0	0	0	23	1	2848.2293	Q9UKM9	Q9UKM9	104	126	RALY	RNA-binding protein Raly	yes	yes	3	3.83E-07	102.07	1	0	0	0	0
AASALYACTK	______________________________	______________________________	M	A	A	T	K	C	4	0	0	0	1	0	0	0	0	0	1	1	0	0	0	1	1	0	1	0	0	0	10	0	1054.5117	Q5HYJ3	Q5HYJ3	2	11	FAM76B	Protein FAM76B	yes	yes	2	2.05E-05	75.378	1	313670	197100	207240	329750
AASAPAKGTPGK	TRSQVKASEKILQVRAASAPAKGTPGKGAT	QVRAASAPAKGTPGKGATPAPPGKAGAVAS	R	A	A	G	K	G	4	0	0	0	0	0	0	2	0	0	0	2	0	0	2	1	1	0	0	0	0	0	12	1	1054.5771	Q13428	Q13428	302	313	TCOF1	Treacle protein	yes	yes	3	0.00050496	78.401	2	0	0	0	0
AASAPYFEVLEK	TGDSQAQELCLYLTKAASAPYFEVLEKWIY	LTKAASAPYFEVLEKWIYRGIIHDPYSEFM	K	A	A	E	K	W	3	0	0	0	0	0	2	0	0	0	1	1	0	1	1	1	0	0	1	1	0	0	12	0	1323.6711	Q9BSJ2	Q9BSJ2	382	393	TUBGCP2	Gamma-tubulin complex component 2	yes	yes	3	0.00072585	79.492	2	662310	765930	836820	715950
AASAYAVGDVK	GQYFGELALVTNKPRAASAYAVGDVKCLVM	NKPRAASAYAVGDVKCLVMDVQAFERLLGP	R	A	A	V	K	C	4	0	0	1	0	0	0	1	0	0	0	1	0	0	0	1	0	0	1	2	0	0	11	0	1050.5346	P13861	P13861	348	358	PRKAR2A	cAMP-dependent protein kinase type II-alpha regulatory subunit	yes	yes	3	5.51E-05	129.89	1	363760	414830	415300	408140
AASCVLLHTGQK	______________________________	______________________________	M	A	A	Q	K	M	2	0	0	0	1	1	0	1	1	0	2	1	0	0	0	1	1	0	0	1	0	0	12	0	1283.6656	P14550	P14550	2	13	AKR1A1	Alcohol dehydrogenase [NADP(+)]	yes	yes	2	6.08E-57	135.43	2	1052700	1275100	1205000	1043700
AASDELSK	EVENSEDPKFREAVKAASDELSKTISPMVM	KFREAVKAASDELSKTISPMVMDAKAVAGN	K	A	A	S	K	T	2	0	0	1	0	0	1	0	0	0	1	1	0	0	0	2	0	0	0	0	0	0	8	0	819.39741	P18206	P18206	785	792	VCL	Vinculin	yes	yes	2	0.00053339	159.46	2	8794600	8998600	8687800	9204700
AASDIAMTELPPTHPIR	NDRKEAAENSLVAYKAASDIAMTELPPTHP	SDIAMTELPPTHPIRLGLALNFSVFYYEIL	K	A	A	I	R	L	3	1	0	1	0	0	1	0	1	2	1	0	1	0	3	1	2	0	0	0	0	0	17	0	1818.9298	P62258	P62258	154	170	YWHAE	14-3-3 protein epsilon	yes	yes	3;4	4.46E-48	230.57	23	4992400	5305100	5660500	6022100
AASDIWKPVLSIDTEPR	ETRKPGPSGPSESPKAASDIWKPVLSIDTE	SDIWKPVLSIDTEPRKPALFPEPAKTAPPA	K	A	A	P	R	K	2	1	0	2	0	0	1	0	0	2	1	1	0	0	2	2	1	1	0	1	0	0	17	1	1896.9945	Q96JM3	Q96JM3	510	526	CHAMP1	Chromosome alignment-maintaining phosphoprotein 1	yes	yes	3	0.0003002	107.72	1	1117300	1124800	1259100	1302200
AASDVLCR	VVLLRRSMAEGERARAASDVLCRSLANETH	AEGERARAASDVLCRSLANETHQLRRTLTA	R	A	A	C	R	S	2	1	0	1	1	0	0	0	0	0	1	0	0	0	0	1	0	0	0	1	0	0	8	0	890.428	Q8NFZ5	Q8NFZ5	138	145	TNIP2	TNFAIP3-interacting protein 2	yes	yes	2	0.015508	86.833	1	400970	408070	416400	390950
AASDYAGK	RIDISQLVITKELTRAASDYAGKQAHVELA	ITKELTRAASDYAGKQAHVELAERMRKRDP	R	A	A	G	K	Q	3	0	0	1	0	0	0	1	0	0	0	1	0	0	0	1	0	0	1	0	0	0	8	0	781.36063	P28340	P28340	890	897	POLD1	DNA polymerase delta catalytic subunit	yes	yes	2;3	0.0028371	121.62	3	1459300	1456500	1509200	1304800
AASEAGGPARLEYYENEK	LRKPKSMHKRFFVLRAASEAGGPARLEYYE	EAGGPARLEYYENEKKWRHKSSAPKRSIPL	R	A	A	E	K	K	4	1	1	0	0	0	4	2	0	0	1	1	0	0	1	1	0	0	2	0	0	0	18	1	1953.9068	P35568	P35568	34	51	IRS1	Insulin receptor substrate 1	yes	yes	3	3.4E-05	122.22	1	195200	269030	281880	197560
AASEAPEEEVSLPWVHLAYQR	KFLQMALWSCTRKLKAASEAPEEEVSLPWV	EEEVSLPWVHLAYQRFRSRLQNFSRILTIY	K	A	A	Q	R	F	4	1	0	0	0	1	4	0	1	0	2	0	0	0	2	2	0	1	1	2	0	0	21	0	2381.1652	Q63HN8	Q63HN8	3800	3820	RNF213	E3 ubiquitin-protein ligase RNF213	yes	yes	3	7.88E-39	218.64	1	83600	77658	83454	68029
AASERLYELWLLYYAQK	______________________________	SERLYELWLLYYAQKDLGYLQQWLKAFVGA	M	A	A	Q	K	D	3	1	0	0	0	1	2	0	0	0	4	1	0	0	0	1	0	1	3	0	0	0	17	1	2116.0993	Q6ZNJ1	Q6ZNJ1	2	18	NBEAL2	Neurobeachin-like protein 2	no	no		1	NaN		0	0	0	0
AASETTTSEGLSNFLK	SQLMLTRKAEAALRKAASETTTSEGLSNFL	ASETTTSEGLSNFLKSNSISEELERFTASG	K	A	A	L	K	S	2	0	1	0	0	0	2	1	0	0	2	1	0	1	0	3	3	0	0	0	0	0	16	0	1654.805	Q7Z3B3	Q7Z3B3	357	372	KANSL1	KAT8 regulatory NSL complex subunit 1	yes	yes	3	9.95E-05	124.16	1	102800	102120	117540	112850
AASGEAK	TKGTGASGSFKLNKKAASGEAKPKAKKAGA	GSFKLNKKAASGEAKPKAKKAGAAKAKKPA	K	A	A	A	K	P	3	0	0	0	0	0	1	1	0	0	0	1	0	0	0	1	0	0	0	0	0	0	7	0	632.31295	P10412;P16403;P16401	P10412	111	117	HIST1H1E;HIST1H1C;HIST1H1B	Histone H1.4;Histone H1.2;Histone H1.5	no	no	2	0.0098391	100.45	1	294380	670200	715600	510200
AASGEAKPK	TKGTGASGSFKLNKKAASGEAKPKAKKAGA	FKLNKKAASGEAKPKAKKAGAAKAKKPAGA	K	A	A	P	K	A	3	0	0	0	0	0	1	1	0	0	0	2	0	0	1	1	0	0	0	0	0	0	9	1	857.46068	P10412;P16403;P16401	P10412	111	119	HIST1H1E;HIST1H1C;HIST1H1B	Histone H1.4;Histone H1.2;Histone H1.5	no	no	3	0.0096972	80.706	4	2832700	2926700	3026600	3343100
AASGEDSTEEALAAAAAPWEGGPVPGVDRSPFAK	ADGAISPNGHRPQLRAASGEDSTEEALAAA	EGGPVPGVDRSPFAKSLGHSRGEADLFDSG	R	A	A	A	K	S	9	1	0	2	0	0	4	4	0	0	1	1	0	1	4	3	1	1	0	2	0	0	34	1	3310.5742	Q641Q2	Q641Q2	1085	1118	FAM21A	WASH complex subunit FAM21A	yes	yes	4	1.12E-13	153.86	1	65057	82272	87217	75619
AASGEGKPK	TKGTGASGSFKLNKKAASGEGKPKAKKAGA	FKLNKKAASGEGKPKAKKAGAAKPRKPAGA	K	A	A	P	K	A	2	0	0	0	0	0	1	2	0	0	0	2	0	0	1	1	0	0	0	0	0	0	9	1	843.44503	P16402	P16402	112	120	HIST1H1D	Histone H1.3	yes	yes	3	0.014124	74.841	2	1407100	1581200	1713700	1727200
AASGESGTSGGGGSTEEAFMTFYSEVK	______________________________	GSTEEAFMTFYSEVKQIEKRDSVLTSKNQI	M	A	A	V	K	Q	3	0	0	0	0	0	4	6	0	0	0	1	1	2	0	5	3	0	1	1	0	0	27	0	2643.1283	O75937	O75937	2	28	DNAJC8	DnaJ homolog subfamily C member 8	yes	yes	3	0.00013972	45.611	1	1126300	1035800	1313300	1060500
AASGFNAMEDAQTLR	______________________________	AASGFNAMEDAQTLRKAMKGLGTDEDAIIS	K	A	A	L	R	K	4	1	1	1	0	1	1	1	0	0	1	0	1	1	0	1	1	0	0	0	0	0	15	0	1580.7253	P09525	P09525	10	24	ANXA4	Annexin A4	yes	yes	2;3	3.63E-80	298.82	2	1845900	2189100	2221200	2097100
AASGFNAMEDAQTLRK	______________________________	ASGFNAMEDAQTLRKAMKGLGTDEDAIISV	K	A	A	R	K	A	4	1	1	1	0	1	1	1	0	0	1	1	1	1	0	1	1	0	0	0	0	0	16	1	1708.8203	P09525	P09525	10	25	ANXA4	Annexin A4	yes	yes	3	6.75E-48	248.75	6	11550000	15008000	14381000	12435000
AASGSGMAQK	______________________________	______________________________	M	A	A	Q	K	T	3	0	0	0	0	1	0	2	0	0	0	1	1	0	0	2	0	0	0	0	0	0	10	0	906.42292	Q92905	Q92905	2	11	COPS5	COP9 signalosome complex subunit 5	yes	yes	2	4.83E-22	128.61	5	2210900	2429800	2588300	2296700
AASHEQAAAALK	RKGDRIISVNSVDLRAASHEQAAAALKNAG	DLRAASHEQAAAALKNAGQAVTIVAQYRPE	R	A	A	L	K	N	6	0	0	0	0	1	1	0	1	0	1	1	0	0	0	1	0	0	0	0	0	0	12	0	1166.6044	Q12959	Q12959	522	533	DLG1	Disks large homolog 1	yes	yes	3	1.13E-21	188.91	2	908040	1032400	1232400	1029400
AASIFGGAKPVDTAAR	PKEDDSSASTSQSTRAASIFGGAKPVDTAA	ASIFGGAKPVDTAAREREVEERLQKEQEKL	R	A	A	A	R	E	5	1	0	1	0	0	0	2	0	1	0	1	0	1	1	1	1	0	0	1	0	0	16	1	1530.8154	P23588	P23588	357	372	EIF4B	Eukaryotic translation initiation factor 4B	yes	yes	3	2.19E-20	196.45	2	39770000	33212000	37150000	35222000
AASIVLAAGWSRPETATPPSRPPPAEGFR	______________________________	TATPPSRPPPAEGFRLLLLQRSPHQGFMPG	R	A	A	F	R	L	6	3	0	0	0	0	2	2	0	1	1	0	0	1	6	3	2	1	0	1	0	0	29	2	2988.557	A8MXV4	A8MXV4	15	43	NUDT19	Nucleoside diphosphate-linked moiety X motif 19, mitochondrial	yes	yes	4	6.15E-75	260.97	1	200870	229220	244660	250400
AASIYSSWAEEQR	VSQDLLDLMHTLHTRAASIYSSWAEEQRHL	TRAASIYSSWAEEQRHLETGGQKIEADSRT	R	A	A	Q	R	H	3	1	0	0	0	1	2	0	0	1	0	0	0	0	0	3	0	1	1	0	0	0	13	0	1496.6896	Q92538	Q92538	1509	1521	GBF1	Golgi-specific brefeldin A-resistance guanine nucleotide exchange factor 1	yes	yes	3	3.85E-09	154.28	1	51317	59733	66663	65959
AASIYSSWAEEQRHLETGGQKIEADSR	VSQDLLDLMHTLHTRAASIYSSWAEEQRHL	RHLETGGQKIEADSRTLWAHCWCPLLQGIA	R	A	A	S	R	T	4	2	0	1	0	2	4	2	1	2	1	1	0	0	0	4	1	1	1	0	0	0	27	2	3018.4431	Q92538	Q92538	1509	1535	GBF1	Golgi-specific brefeldin A-resistance guanine nucleotide exchange factor 1	yes	yes	5	1.51E-35	199.63	1	103860	89257	112140	119510
AASKDTISNNREK	NIEPARTAGGSGLARAASKDTISNNREKIK	ARAASKDTISNNREKIKGWIKEQAHKFVER	R	A	A	E	K	I	2	1	2	1	0	0	1	0	0	1	0	2	0	0	0	2	1	0	0	0	0	0	13	2	1432.727	Q14669	Q14669	1076	1088	TRIP12	E3 ubiquitin-protein ligase TRIP12	yes	yes	4	0.0076448	79.337	1	489380	256740	342480	472030
AASLEAVSYAIDTLK	VSEASIIIAVSSAHRAASLEAVSYAIDTLK	AASLEAVSYAIDTLKAKVPIWKKEIYEESS	R	A	A	L	K	A	4	0	0	1	0	0	1	0	0	1	2	1	0	0	0	2	1	0	1	1	0	0	15	0	1550.8192	O96007	O96007	145	159	MOCS2	Molybdopterin synthase catalytic subunit	yes	yes	3	3.94E-05	113.53	1	0	0	0	0
AASLEYDYETIR	GGPTLQCPPPSSPEKAASLEYDYETIRNID	PEKAASLEYDYETIRNIDCYSTDFCVRVRD	K	A	A	I	R	N	2	1	0	1	0	0	2	0	0	1	1	0	0	0	0	1	1	0	2	0	0	0	12	0	1429.6725	Q96N66	Q96N66	289	300	MBOAT7	Lysophospholipid acyltransferase 7	yes	yes	2;3	1.08E-12	219.35	2	1413000	1454800	1399200	1464600
AASLEYDYETIRNIDCYSTDFCVR	GGPTLQCPPPSSPEKAASLEYDYETIRNID	TIRNIDCYSTDFCVRVRDGMRYWNMTVQWW	K	A	A	V	R	V	2	2	1	3	2	0	2	0	0	2	1	0	0	1	0	2	2	0	3	1	0	0	24	1	2960.2957	Q96N66	Q96N66	289	312	MBOAT7	Lysophospholipid acyltransferase 7	yes	yes	3	1.42E-111	304.31	1	221790	258110	282420	265390
AASLHWTSER	VQHIHLSPSHHSGSKAASLHWTSERVVSVL	HSGSKAASLHWTSERVVSVLLLGLLPAAYL	K	A	A	E	R	V	2	1	0	0	0	0	1	0	1	0	1	0	0	0	0	2	1	1	0	0	0	0	10	0	1156.5625	O14521	O14521	61	70	SDHD	Succinate dehydrogenase [ubiquinone] cytochrome b small subunit, mitochondrial	yes	yes	3	1.03E-07	152.04	1	303530	288840	309890	288780
AASLTEDR	ERSRERPSQPEGLRKAASLTEDRDRGRDAV	QPEGLRKAASLTEDRDRGRDAVKREAALPP	K	A	A	D	R	D	2	1	0	1	0	0	1	0	0	0	1	0	0	0	0	1	1	0	0	0	0	0	8	0	861.41921	Q04637	Q04637	1207	1214	EIF4G1	Eukaryotic translation initiation factor 4 gamma 1	yes	yes	2	0.02276	79.809	1	0	0	0	0
AASLTEDRDR	ERSRERPSQPEGLRKAASLTEDRDRGRDAV	EGLRKAASLTEDRDRGRDAVKREAALPPVS	K	A	A	D	R	G	2	2	0	2	0	0	1	0	0	0	1	0	0	0	0	1	1	0	0	0	0	0	10	1	1132.5473	Q04637	Q04637	1207	1216	EIF4G1	Eukaryotic translation initiation factor 4 gamma 1	yes	yes	3	3.15E-33	196.88	1	0	0	0	0
AASLVGK	______________________________	______________________________	M	A	A	G	K	K	2	0	0	0	0	0	0	1	0	0	1	1	0	0	0	1	0	0	0	1	0	0	7	0	644.38573	Q9BY32	Q9BY32	2	8	ITPA	Inosine triphosphate pyrophosphatase	no	no		1	NaN		0	0	0	0
AASLVGKK	______________________________	______________________________	M	A	A	K	K	I	2	0	0	0	0	0	0	1	0	0	1	2	0	0	0	1	0	0	0	1	0	0	8	1	772.48069	Q9BY32	Q9BY32	2	9	ITPA	Inosine triphosphate pyrophosphatase	no	no		1	NaN		0	0	0	0
AASMDPPRATEPVATSNPAGDPVGSTR	RKTARGRGDTDGGSKAASMDPPRATEPVAT	VATSNPAGDPVGSTRCPASEPGLDATTASE	K	A	A	T	R	C	5	2	1	2	0	0	1	2	0	0	0	0	1	0	5	3	3	0	0	2	0	0	27	1	2651.2609	Q27J81	Q27J81	1002	1028	INF2	Inverted formin-2	yes	yes	3;4	2.1E-25	153.27	5	797280	744440	834560	774290
AASNCGIVESILNWVK	KSFGSKCQLSEKFFKAASNCGIVESILNWV	ASNCGIVESILNWVKFKAQTQLNKKCSSVK	K	A	A	V	K	F	2	0	2	0	1	0	1	1	0	2	1	1	0	0	0	2	0	1	0	2	0	0	16	0	1759.8927	Q02880	Q02880	422	437	TOP2B	DNA topoisomerase 2-beta	yes	yes	3	0.00085018	99.344	1	475490	468210	443850	593210
AASNLRDNYR	FFDDSFSEAHSEFLKAASNLRDNYRFAHTN	SEFLKAASNLRDNYRFAHTNVESLVNEYDD	K	A	A	Y	R	F	2	2	2	1	0	0	0	0	0	0	1	0	0	0	0	1	0	0	1	0	0	0	10	1	1178.5792	P30101	P30101	174	183	PDIA3	Protein disulfide-isomerase A3	yes	yes	3	6.82E-06	129.82	2	533350	591680	541220	513410
AASPGSGSANPRK	______________________________	______________________________	M	A	A	R	K	F	3	1	1	0	0	0	0	2	0	0	0	1	0	0	2	3	0	0	0	0	0	0	13	1	1198.6054	Q6UUV7	Q6UUV7	2	14	CRTC3	CREB-regulated transcription coactivator 3	yes	yes	2	0.0059668	73.499	1	41527	50873	53722	35899
AASPPASASDLIEQQQK	PPLPEDSIKVIRNMRAASPPASASDLIEQQ	SPPASASDLIEQQQKRGRREHKALIKQDNL	R	A	A	Q	K	R	4	0	0	1	0	3	1	0	0	1	1	1	0	0	2	3	0	0	0	0	0	0	17	0	1739.869	Q5VSL9	Q5VSL9	333	349	STRIP1	Striatin-interacting protein 1	yes	yes	3	5.46E-56	249.6	1	135310	167130	170450	165080
AASPQDLAGGYTSSLACHR	ELEMLGRLGYLNHVRAASPQDLAGGYTSSL	QDLAGGYTSSLACHRALQDAFSGLFWQPS_	R	A	A	H	R	A	4	1	0	1	1	1	0	2	1	0	2	0	0	0	1	3	1	0	1	0	0	0	19	0	1960.9061	P51948	P51948	277	295	MNAT1	CDK-activating kinase assembly factor MAT1	yes	yes	3	4.65E-233	327.42	2	213450	249950	247210	233490
AASPSELTCPPGWEWEDDAWSYDINR	WKPAEDTYTDANGDKAASPSELTCPPGWEW	GWEWEDDAWSYDINRAVDEKGWEYGITIPP	K	A	A	N	R	A	3	1	1	3	1	0	3	1	0	1	1	0	0	0	3	3	1	3	1	0	0	0	26	0	3051.2981	Q9NZM1	Q9NZM1	961	986	MYOF	Myoferlin	yes	yes	3	3.59E-56	237.01	2	375880	384470	407560	341030
AASQAVEEMR	______________________________	______________________________	M	A	A	M	R	S	3	1	0	0	0	1	2	0	0	0	0	0	1	0	0	1	0	0	0	1	0	0	10	0	1090.5077	O15160	O15160	2	11	POLR1C	DNA-directed RNA polymerases I and III subunit RPAC1	yes	yes	2	2.04E-15	141.23	1	151250	199180	273180	313890
AASQGSDSPLLPAQR	ARSAAAEAKGRLAERAASQGSDSPLLPAQR	AASQGSDSPLLPAQRNSIPVSPVRPKPIEK	R	A	A	Q	R	N	3	1	0	1	0	2	0	1	0	0	2	0	0	0	2	3	0	0	0	0	0	0	15	0	1496.7583	Q5TCZ1	Q5TCZ1	1036	1050	SH3PXD2A	SH3 and PX domain-containing protein 2A	yes	yes	3	4.92E-20	148.85	1	82649	114140	129650	122370
AASQGYTVAR	GENETYPRALLHWNRAASQGYTVARIKLGD	LHWNRAASQGYTVARIKLGDYHFYGFGTDV	R	A	A	A	R	I	3	1	0	0	0	1	0	1	0	0	0	0	0	0	0	1	1	0	1	1	0	0	10	0	1022.5145	Q9UBV2	Q9UBV2	621	630	SEL1L	Protein sel-1 homolog 1	yes	yes	2	0.00023909	128.03	1	335550	376760	379850	346930
AASQPTSLAPEK	GLGLALGGGSPSRRKAASQPTSLAPEKLRE	RRKAASQPTSLAPEKLREE___________	K	A	A	E	K	L	3	0	0	0	0	1	1	0	0	0	1	1	0	0	2	2	1	0	0	0	0	0	12	0	1198.6194	Q96N66	Q96N66	457	468	MBOAT7	Lysophospholipid acyltransferase 7	yes	yes	3	3.98E-06	139.78	1	1155200	1431100	1460500	1331600
AASQVLGEK	______________________________	______________________________	M	A	A	E	K	I	2	0	0	0	0	1	1	1	0	0	1	1	0	0	0	1	0	0	0	1	0	0	9	0	901.4869	Q9Y5Z9	Q9Y5Z9	2	10	UBIAD1	UbiA prenyltransferase domain-containing protein 1	yes	yes	2	5.58E-05	71.379	1	583580	664970	650450	614130
AASSAAQGAFQGN	EEFSQGIFSSRTFHRAASSAAQGAFQGN__	HRAASSAAQGAFQGN_______________	R	A	A	G	N	-	5	0	1	0	0	2	0	2	0	0	0	0	0	1	0	2	0	0	0	0	0	0	13	0	1178.5316	O15127	O15127	317	329	SCAMP2	Secretory carrier-associated membrane protein 2	yes	yes	2	2.54E-09	202.2	2	369140	425900	450700	374020
AASSLEQK	______________________________	______________________________	M	A	A	Q	K	L	2	0	0	0	0	1	1	0	0	0	1	1	0	0	0	2	0	0	0	0	0	0	8	0	832.42905	O14733	O14733	2	9	MAP2K7	Dual specificity mitogen-activated protein kinase kinase 7	yes	yes	2	0.0076631	45.081	1	0	0	0	0
AASSLLANLWQYNK	IKKKRDSPDSEKSSRAASSLLANLWQYNKL	RAASSLLANLWQYNKLHRDFRAKGYRKEDF	R	A	A	N	K	L	3	0	2	0	0	1	0	0	0	0	3	1	0	0	0	2	0	1	1	0	0	0	14	0	1577.8202	Q9Y446	Q9Y446	766	779	PKP3	Plakophilin-3	yes	yes	3	0.0037778	78.486	1	0	0	0	0
AASSLNLSNGETESVK	QEGADESTSGPEDTRAASSLNLSNGETESV	ASSLNLSNGETESVKTMIVHDDVESEPAMT	R	A	A	V	K	T	2	0	2	0	0	0	2	1	0	0	2	1	0	0	0	4	1	0	0	1	0	0	16	0	1605.7846	O95819	O95819	798	813	MAP4K4	Mitogen-activated protein kinase kinase kinase kinase 4	yes	yes	3	8.81E-35	177.58	1	156500	152720	156950	144320
AASSPSNPAALPVASDSSPMGSK	AAFKSGKRVGKPSPKAASSPSNPAALPVAS	AALPVASDSSPMGSKTKETDSPSTPGKDQR	K	A	A	S	K	T	5	0	1	1	0	0	0	1	0	0	1	1	1	0	4	7	0	0	0	1	0	0	23	0	2128.0106	Q7Z5J4	Q7Z5J4	1105	1127	RAI1	Retinoic acid-induced protein 1	yes	yes	3	7.52E-09	140.17	1	71161	101200	111060	113230
AASSQRAEEEDDDIK	PNRKPGMSSTARRSRAASSQRAEEEDDDIK	AASSQRAEEEDDDIKQLAAWAT________	R	A	A	I	K	Q	3	1	0	3	0	1	3	0	0	1	0	1	0	0	0	2	0	0	0	0	0	0	15	1	1662.7333	Q96CF2	Q96CF2	212	226	CHMP4C	Charged multivesicular body protein 4c	yes	yes	3	0.00028261	113.47	1	66811	88305	114560	102460
AASSSSPGSPVASSPSR	SELGACDFEKPESPRAASSSSPGSPVASSP	SSSSPGSPVASSPSRLSPTPDGPPPLAQPP	R	A	A	S	R	L	3	1	0	0	0	0	0	1	0	0	0	0	0	0	3	8	0	0	0	1	0	0	17	0	1530.7274	Q92538	Q92538	1776	1792	GBF1	Golgi-specific brefeldin A-resistance guanine nucleotide exchange factor 1	yes	yes	2	2.38E-119	340.14	2	293140	242390	284870	257980
AASSSSSSAGGVSGSSVTGSGFSVSDLAPPRK	______________________________	TGSGFSVSDLAPPRKALFTYPKGAGEMLED	M	A	A	R	K	A	4	1	0	1	0	0	0	5	0	0	1	1	0	1	2	12	1	0	0	3	0	0	32	1	2883.3846	Q96DE5	Q96DE5	2	33	ANAPC16	Anaphase-promoting complex subunit 16	yes	yes	3	2.59E-07	81.847	1	176770	197110	189820	169260
AASSVPNLKK	PKPSVSRTQPREVRRAASSVPNLKKTNAQA	REVRRAASSVPNLKKTNAQAAPKPRKAPST	R	A	A	K	K	T	2	0	1	0	0	0	0	0	0	0	1	2	0	0	1	2	0	0	0	1	0	0	10	1	1013.5869	Q66K74	Q66K74	544	553	MAP1S	Microtubule-associated protein 1S;MAP1S heavy chain;MAP1S light chain	yes	yes	3	0.0018765	86.189	1	0	0	0	0
AASTDLGAGETVVGK	PGSRHGNRGRRQAKKAASTDLGAGETVVGK	AASTDLGAGETVVGKVLEITELPDGITRME	K	A	A	G	K	V	3	0	0	1	0	0	1	3	0	0	1	1	0	0	0	1	2	0	0	2	0	0	15	0	1374.6991	Q15032	Q15032	971	985	R3HDM1	R3H domain-containing protein 1	yes	yes	3	0.033075	64.244	1	162710	180910	193440	161690
AASTDMAGLEESFRK	______________________________	AASTDMAGLEESFRKFAIHGDPKASGQEMN	M	A	A	R	K	F	3	1	0	1	0	0	2	1	0	0	1	1	1	1	0	2	1	0	0	0	0	0	15	1	1611.7563	Q9BW30	Q9BW30	2	16	TPPP3	Tubulin polymerization-promoting protein family member 3	yes	yes	2	1.04E-67	182.93	1	158110	269590	246210	158130
AASTEADK	MLDFPQHVSSDKEVRAASTEADKRLSRFDI	SSDKEVRAASTEADKRLSRFDIEMSMRGDI	R	A	A	D	K	R	3	0	0	1	0	0	1	0	0	0	0	1	0	0	0	1	1	0	0	0	0	0	8	0	791.36611	Q9BYT8	Q9BYT8	120	127	NLN	Neurolysin, mitochondrial	yes	yes	2;3	0.00032742	163.72	3	4454900	6171400	6555200	4382000
AASVEQREGTIQVQGQALFFR	______________________________	REGTIQVQGQALFFREALPGSGQARFSVLL	M	A	A	F	R	E	3	2	0	0	0	4	2	2	0	1	1	0	0	2	0	1	1	0	0	2	0	0	21	1	2334.208	Q96IU4	Q96IU4	2	22	ABHD14B	Alpha/beta hydrolase domain-containing protein 14B	yes	yes	3	5.77E-22	104.84	2	59466	63008	62111	54112
AASVFVLYATSCANNFAMK	DGVNISKEARSAISRAASVFVLYATSCANN	FVLYATSCANNFAMKGKRKTLNASDVLSAM	R	A	A	M	K	G	5	0	2	0	1	0	0	0	0	0	1	1	1	2	0	2	1	0	1	2	0	0	19	0	2063.9809	Q9NRF9	Q9NRF9	40	58	POLE3	DNA polymerase epsilon subunit 3	yes	yes	3	4.96E-49	232.93	1	3904100	3460100	3812200	3093800
AASVHTVGEDTEETPHR	LIGPLSHSILTEAIKAASVHTVGEDTEETP	SVHTVGEDTEETPHRWWIETCKKPDSVSLH	K	A	A	H	R	W	2	1	0	1	0	0	3	1	2	0	0	0	0	0	1	1	3	0	0	2	0	0	17	0	1834.8446	Q99575	Q99575	449	465	POP1	Ribonucleases P/MRP protein subunit POP1	yes	yes	4	4.56E-21	197.7	1	426110	373550	403670	385760
AASVIAK	KNVSQAIHKYNAYRKAASVIAKYPHKIKSG	HKYNAYRKAASVIAKYPHKIKSGAEAKKLP	K	A	A	A	K	Y	3	0	0	0	0	0	0	0	0	1	0	1	0	0	0	1	0	0	0	1	0	0	7	0	658.40138	P06746	P06746	42	48	POLB	DNA polymerase beta	yes	yes	2	0.022455	81.297	1	0	0	0	0
AASVPVK	TVGQAKSVGKGLQVKAASVPVKGSLGQGTA	VGKGLQVKAASVPVKGSLGQGTAPVLPGKT	K	A	A	V	K	G	2	0	0	0	0	0	0	0	0	0	0	1	0	0	1	1	0	0	0	2	0	0	7	0	670.40138	Q13428	Q13428	726	732	TCOF1	Treacle protein	yes	yes	2	0.0063433	110.61	2	11250000	11705000	11819000	11503000
AASVQEEFMDAVCDGVGLGMK	LKGSKLHFLENGNNKAASVQEEFMDAVCDG	EFMDAVCDGVGLGMKILLDSGLEKAKELQH	K	A	A	M	K	I	3	0	0	2	1	1	2	3	0	0	1	1	2	1	0	1	0	0	0	3	0	0	21	0	2212.9803	Q15058	Q15058	1406	1426	KIF14	Kinesin-like protein KIF14	yes	yes	4	1.13E-11	153.11	1	42270	53503	59654	50366
AASWESQR	HSKVREKKNKKHQRKAASWESQRARDTLPQ	NKKHQRKAASWESQRARDTLPQSESHQEES	K	A	A	Q	R	A	2	1	0	0	0	1	1	0	0	0	0	0	0	0	0	2	0	1	0	0	0	0	8	0	933.43044	Q15361	Q15361	175	182	TTF1	Transcription termination factor 1	yes	yes	2	0.0075612	98.629	1	259040	297520	314070	259050
AASYFGMK	PEIVAPQSAHAAFNKAASYFGMKIVRVPLT	AHAAFNKAASYFGMKIVRVPLTKMMEVDVR	K	A	A	M	K	I	2	0	0	0	0	0	0	1	0	0	0	1	1	1	0	1	0	0	1	0	0	0	8	0	873.40547	O95470	O95470	248	255	SGPL1	Sphingosine-1-phosphate lyase 1	yes	yes	2	0.0034103	109.86	1	4015700	3834900	4473600	3990100
AASYTEEDENHTAK	VALNEEFLRNYFTDKAASYTEEDENHTAKD	KAASYTEEDENHTAKDCLLVYSQEETESLN	K	A	A	A	K	D	3	0	1	1	0	0	3	0	1	0	0	1	0	0	0	1	2	0	1	0	0	0	14	0	1564.6641	Q14126	Q14126	780	793	DSG2	Desmoglein-2	yes	yes	3	4.13E-90	323.88	2	806760	1204800	1246300	1193400
AATAAADFTAK	KGAVWGATLNKDATKAATAAADFTAKVWDA	DATKAATAAADFTAKVWDAVSGDELMTLAH	K	A	A	A	K	V	6	0	0	1	0	0	0	0	0	0	0	1	0	1	0	0	2	0	0	0	0	0	11	0	1036.5189	Q9Y3F4	Q9Y3F4	74	84	STRAP	Serine-threonine kinase receptor-associated protein	yes	yes	2;3	2.05E-09	150.46	3	4464100	4071600	4212500	4360600
AATAAEAVASGSGEPR	______________________________	ATAAEAVASGSGEPREEAGALGPAWDESQL	M	A	A	P	R	E	6	1	0	0	0	0	2	2	0	0	0	0	0	0	1	2	1	0	0	1	0	0	16	0	1443.6954	Q9NWT6	Q9NWT6	2	17	HIF1AN	Hypoxia-inducible factor 1-alpha inhibitor	yes	yes	2	4.26E-14	125.54	1	94906	103530	133430	110310
AATAAEAVASGSGEPREEAGALGPAWDESQLR	______________________________	EAGALGPAWDESQLRSYSFPTRPIPRLSQS	M	A	A	L	R	S	9	2	0	1	0	1	5	4	0	0	2	0	0	0	2	3	1	1	0	1	0	0	32	1	3153.4963	Q9NWT6	Q9NWT6	2	33	HIF1AN	Hypoxia-inducible factor 1-alpha inhibitor	yes	yes	3	2.85E-167	206	2	191720	201770	233410	213910
AATALLEAGLAR	______________________________	______________________________	M	A	A	A	R	V	5	1	0	0	0	0	1	1	0	0	3	0	0	0	0	0	1	0	0	0	0	0	12	0	1155.6612	Q8WUK0	Q8WUK0	2	13	PTPMT1	Phosphatidylglycerophosphatase and protein-tyrosine phosphatase 1	yes	yes	2	4.88E-45	164.68	2	25531	31303	40457	21610
AATAPLLEAVDNLSAFASNPEFSSIPAQISPEGR	ALDGAFTEENRAQCRAATAPLLEAVDNLSA	PEFSSIPAQISPEGRAAMEPIVISAKTMLE	R	A	A	G	R	A	7	1	2	1	0	1	3	1	0	2	3	0	0	2	4	5	1	0	0	1	0	0	34	0	3469.7365	Q9Y490	Q9Y490	1560	1593	TLN1	Talin-1	yes	yes	4	6.52E-07	106.37	1	116400	105710	97619	114100
AATASAGAGGIDGK	______________________________	MAATASAGAGGIDGKPRTSPKSVKFLFGGL	M	A	A	G	K	P	5	0	0	1	0	0	0	4	0	1	0	1	0	0	0	1	1	0	0	0	0	0	14	0	1145.5677	Q02978	Q02978	2	15	SLC25A11	Mitochondrial 2-oxoglutarate/malate carrier protein	yes	yes	3	0.057487	41.644	1	220310	249550	265210	190200
AATASAGAGGIDGKPR	______________________________	ATASAGAGGIDGKPRTSPKSVKFLFGGLAG	M	A	A	P	R	T	5	1	0	1	0	0	0	4	0	1	0	1	0	0	1	1	1	0	0	0	0	0	16	1	1398.7215	Q02978	Q02978	2	17	SLC25A11	Mitochondrial 2-oxoglutarate/malate carrier protein	yes	yes	3	6.21E-05	80.609	1	2319400	2427500	2610600	2452000
AATCFAEK	MGEWGFQKGQEISAKAATCFAEKLPSSNLL	GQEISAKAATCFAEKLPSSNLLKNRAKEEM	K	A	A	E	K	L	3	0	0	0	1	0	1	0	0	0	0	1	0	1	0	0	1	0	0	0	0	0	8	0	896.4062	O95210	O95210	165	172	STBD1	Starch-binding domain-containing protein 1	yes	yes	2	0.00063735	137	1	249060	345920	378880	273930
AATDDDLHRINELIQGNMQR	ERLTNLQEGIIPKKKAATDDDLHRINELIQ	DLHRINELIQGNMQRCKLVMDQISEARDSM	K	A	A	Q	R	C	2	2	2	3	0	2	1	1	1	2	2	0	1	0	0	0	1	0	0	0	0	0	20	1	2309.1182	Q9H0E3	Q9H0E3	982	1001	SAP130	Histone deacetylase complex subunit SAP130	yes	yes	4	4.67E-86	285.1	2	275080	330500	340640	292880
AATDLERFSNAEPEPR	______________________________	ATDLERFSNAEPEPRSLSLGGHVGFDSLPD	M	A	A	P	R	S	3	2	1	1	0	0	3	0	0	0	1	0	0	1	2	1	1	0	0	0	0	0	16	1	1801.8595	Q92599	Q92599	2	17	Sep.08	Septin-8	yes	yes	2	9.38E-48	138.75	1	27463	39798	54446	49711
AATDREGFLAESSPQTQR	SYMKTKNPDSQWPPRAATDREGFLAESSPQ	DREGFLAESSPQTQRAPYSGPQDLAALLEQ	R	A	A	Q	R	A	3	2	0	1	0	2	2	1	0	0	1	0	0	1	1	2	2	0	0	0	0	0	18	1	1962.9395	Q6ZW76	Q6ZW76	404	421	ANKS3	Ankyrin repeat and SAM domain-containing protein 3	yes	yes	3	3.58E-37	214.19	1	227760	205490	242800	223030
AATEALGEK	AKADCDISRLKEQLKAATEALGEKSPDSAT	LKEQLKAATEALGEKSPDSATVSGYDIMKS	K	A	A	E	K	S	3	0	0	0	0	0	2	1	0	0	1	1	0	0	0	0	1	0	0	0	0	0	9	0	888.45526	Q6WCQ1	Q6WCQ1	968	976	MPRIP	Myosin phosphatase Rho-interacting protein	yes	yes	2	0.00030275	131.44	1	369340	469090	477890	403660
AATEALGEKSPDSATVSGYDIMK	AKADCDISRLKEQLKAATEALGEKSPDSAT	KSPDSATVSGYDIMKSKSNPDFLKKDRSCV	K	A	A	M	K	S	4	0	0	2	0	0	2	2	0	1	1	2	1	0	1	3	2	0	1	1	0	0	23	1	2340.1155	Q6WCQ1	Q6WCQ1	968	990	MPRIP	Myosin phosphatase Rho-interacting protein	yes	yes	4	2.58E-32	208.44	1	151480	68837	78698	152830
AATEDERLAGSGEGER	______________________________	ATEDERLAGSGEGERLDFLRDRHVRFFQRC	M	A	A	E	R	L	3	2	0	1	0	0	4	3	0	0	1	0	0	0	0	1	1	0	0	0	0	0	16	1	1646.7496	P53609	P53609	2	17	PGGT1B	Geranylgeranyl transferase type-1 subunit beta	yes	yes	2	3.07E-40	134.13	1	2183.5	1790.4	4983	6118.5
AATEDERLAGSGEGERLDFLR	______________________________	RLAGSGEGERLDFLRDRHVRFFQRCLQVLP	M	A	A	L	R	D	3	3	0	2	0	0	4	3	0	0	3	0	0	1	0	1	1	0	0	0	0	0	21	2	2291.1142	P53609	P53609	2	22	PGGT1B	Geranylgeranyl transferase type-1 subunit beta	yes	yes	3	4.81E-50	127.17	1	92814	121200	165990	118040
AATEGSSEK	GGGPRSLSRGLPCKKAATEGSSEKTVLDSK	GLPCKKAATEGSSEKTVLDSKPSVPTTSEG	K	A	A	E	K	T	2	0	0	0	0	0	2	1	0	0	0	1	0	0	0	2	1	0	0	0	0	0	9	0	878.39814	Q9UGU0	Q9UGU0	1811	1819	TCF20	Transcription factor 20	yes	yes	2	5.98E-05	166.16	1	133050	136520	142670	155050
AATENIPVVR	LLNNVHLSHPVYVRRAATENIPVVRRPDRK	VYVRRAATENIPVVRRPDRKDLLGYLNGEA	R	A	A	V	R	R	2	1	1	0	0	0	1	0	0	1	0	0	0	0	1	0	1	0	0	2	0	0	10	0	1068.5928	Q6P1J9	Q6P1J9	78	87	CDC73	Parafibromin	yes	yes	2	0.0019313	104.48	1	357990	339030	338190	312240
AATEVSK	EAQQAQKSAEQPEQKAATEVSKELSESQVH	SAEQPEQKAATEVSKELSESQVHMMAAAVA	K	A	A	S	K	E	2	0	0	0	0	0	1	0	0	0	0	1	0	0	0	1	1	0	0	1	0	0	7	0	704.37047	Q02952	Q02952	876	882	AKAP12	A-kinase anchor protein 12	yes	yes	2	0.019979	93.561	1	493410	582080	602180	522530
AATFFGCIGIDK	NSIKVAQWMIQQPHKAATFFGCIGIDKFGE	PHKAATFFGCIGIDKFGEILKRKAAEAHVD	K	A	A	D	K	F	2	0	0	1	1	0	0	2	0	2	0	1	0	2	0	0	1	0	0	0	0	0	12	0	1298.6329	P55263	P55263	100	111	ADK	Adenosine kinase	yes	yes	2;3	1.7E-12	194.5	2	2044300	2770700	2758600	2138400
AATFFGEVVK	______________________________	______________________________	M	A	A	V	K	A	2	0	0	0	0	0	1	1	0	0	0	1	0	2	0	0	1	0	0	2	0	0	10	0	1067.5651	O95456	O95456	2	11	PSMG1	Proteasome assembly chaperone 1	yes	yes	2	0.00011499	81.594	2	589310	714020	741210	603480
AATGANAEKAESHNDCPVR	______________________________	ANAEKAESHNDCPVRLLNPNIAKMKEDILY	M	A	A	V	R	L	5	1	2	1	1	0	2	1	1	0	0	1	0	0	1	1	1	0	0	1	0	0	19	1	1996.9021	Q16831	Q16831	2	20	UPP1	Uridine phosphorylase 1	yes	yes	3	5.19E-123	157.11	2	283760	132310	160330	231790
AATGEEVSAEDLGGADLHCR	RKQGTIFLAGPPLVKAATGEEVSAEDLGGA	EVSAEDLGGADLHCRKSGVSDHWALDDHHA	K	A	A	C	R	K	4	1	0	2	1	0	3	3	1	0	2	0	0	0	0	1	1	0	0	1	0	0	20	0	2056.912	Q9HCC0	Q9HCC0	249	268	MCCC2	Methylcrotonoyl-CoA carboxylase beta chain, mitochondrial	yes	yes	3	9.66E-128	326.49	1	203700	242700	222970	245580
AATGEEVSAEDLGGADLHCRK	RKQGTIFLAGPPLVKAATGEEVSAEDLGGA	VSAEDLGGADLHCRKSGVSDHWALDDHHAL	K	A	A	R	K	S	4	1	0	2	1	0	3	3	1	0	2	1	0	0	0	1	1	0	0	1	0	0	21	1	2185.007	Q9HCC0	Q9HCC0	249	269	MCCC2	Methylcrotonoyl-CoA carboxylase beta chain, mitochondrial	yes	yes	4	5.47E-22	186.56	1	893570	1068900	1115300	891400
AATHGLMLGALQGDGPLPAELEELR	QVVLNQKAGPKTILRAATHGLMLGALQGDG	LQGDGPLPAELEELRNRVRAGPKKESWVVV	R	A	A	L	R	N	4	1	0	1	0	1	3	4	1	0	6	0	1	0	2	0	1	0	0	0	0	0	25	0	2558.3163	Q96GQ5	Q96GQ5	381	405	C16orf58	RUS1 family protein C16orf58	yes	yes	3	2.56E-36	211.68	1	71987	59796	74576	71074
AATHGLMLGALQGDGPLPAELEELRNR	QVVLNQKAGPKTILRAATHGLMLGALQGDG	GDGPLPAELEELRNRVRAGPKKESWVVVKE	R	A	A	N	R	V	4	2	1	1	0	1	3	4	1	0	6	0	1	0	2	0	1	0	0	0	0	0	27	1	2828.4603	Q96GQ5	Q96GQ5	381	407	C16orf58	RUS1 family protein C16orf58	yes	yes	4	1.62E-05	125.16	1	160720	173590	234770	181180
AATHIPAAGDSK	MRKHAEKERLREAQRAATHIPAAGDSKSII	AQRAATHIPAAGDSKSIITCRVSLLDGTDV	R	A	A	S	K	S	4	0	0	1	0	0	0	1	1	1	0	1	0	0	1	1	1	0	0	0	0	0	12	0	1137.5778	Q9HCM4	Q9HCM4	29	40	EPB41L5	Band 4.1-like protein 5	yes	yes	3	0.03772	64.65	1	387800	814770	813970	894790
AATIIEER	SQVHMMAAAVADGTRAATIIEERSPSWISA	AVADGTRAATIIEERSPSWISASVTEPLEQ	R	A	A	E	R	S	2	1	0	0	0	0	2	0	0	2	0	0	0	0	0	0	1	0	0	0	0	0	8	0	901.4869	Q02952	Q02952	902	909	AKAP12	A-kinase anchor protein 12	yes	yes	2	0.00034705	155.03	1	2795000	2791900	2942000	2624000
AATITPFRK	APVKQKTVAELEAEKAATITPFRKTMSTAS	ELEAEKAATITPFRKTMSTASAYTAGLTGI	K	A	A	R	K	T	2	1	0	0	0	0	0	0	0	1	0	1	0	1	1	0	2	0	0	0	0	0	9	1	1003.5815	Q13423	Q13423	463	471	NNT	NAD(P) transhydrogenase, mitochondrial	yes	yes	3	0.0039794	88.496	1	1963900	2522400	2502700	2195100
AATIVATSEGSLWGLDR	RGSFGELALMYNTPRAATIVATSEGSLWGL	TIVATSEGSLWGLDRVTFRRIIVKNNAKKR	R	A	A	D	R	V	3	1	0	1	0	0	1	2	0	1	2	0	0	0	0	2	2	1	0	1	0	0	17	0	1745.8948	P13861	P13861	218	234	PRKAR2A	cAMP-dependent protein kinase type II-alpha regulatory subunit	yes	yes	3	1.25E-19	188.9	2	656630	728560	809780	749320
AATLAQELEK	QVKKYHRLKEEASKRAATLAQELEKFNRDQ	EASKRAATLAQELEKFNRDQKADQDRLDLE	R	A	A	E	K	F	3	0	0	0	0	1	2	0	0	0	2	1	0	0	0	0	1	0	0	0	0	0	10	0	1072.5764	Q14683	Q14683	386	395	SMC1A	Structural maintenance of chromosomes protein 1A	yes	yes	2;3	2.64E-05	138.22	2	603540	554740	563160	552740
AATLEGWK	EEAQRLCKRCGQAWRAATLEGWKLYHDPNV	RCGQAWRAATLEGWKLYHDPNVNGGTELEP	R	A	A	W	K	L	2	0	0	0	0	0	1	1	0	0	1	1	0	0	0	0	1	1	0	0	0	0	8	0	874.45487	P57740	P57740	375	382	NUP107	Nuclear pore complex protein Nup107	yes	yes	2	0.00040262	148.38	1	2957100	3069300	3291100	3401600
AATLILEPAGR	______________________________	______________________________	M	A	A	G	R	C	3	1	0	0	0	0	1	1	0	1	2	0	0	0	1	0	1	0	0	0	0	0	11	0	1110.6397	Q86TX2	Q86TX2	2	12	ACOT1	Acyl-coenzyme A thioesterase 1	yes	yes	2	1.52E-19	123.86	2	3477000	3928100	3883100	3641500
AATLKSLK	______________________________	______________________________	M	A	A	L	K	L	2	0	0	0	0	0	0	0	0	0	2	2	0	0	0	1	1	0	0	0	0	0	8	1	830.52255	Q7L8L6	Q7L8L6	2	9	FASTKD5	FAST kinase domain-containing protein 5	no	no		1	NaN		0	0	0	0
AATLLAAR	______________________________	______________________________	M	A	A	A	R	G	4	1	0	0	0	0	0	0	0	0	2	0	0	0	0	0	1	0	0	0	0	0	8	0	785.47594	P28072	P28072	2	9	PSMB6	Proteasome subunit beta type-6	yes	yes	2	4.74E-15	124.89	2	14459	21054	14238	11598
AATLMMLGR	AIDMCPKNASYYGNRAATLMMLGRFREALG	SYYGNRAATLMMLGRFREALGDAQQSVRLD	R	A	A	G	R	F	2	1	0	0	0	0	0	1	0	0	2	0	2	0	0	0	1	0	0	0	0	0	9	0	962.50414	Q99615	Q99615	69	77	DNAJC7	DnaJ homolog subfamily C member 7	yes	yes	2	0.039	71.491	1	1419000	1488300	1575900	1394800
AATLSTLAGQPLLER	IRERFGPLVEQGQSRAATLSTLAGQPLLER	AATLSTLAGQPLLERAEAWRQKLHGRLEEV	R	A	A	E	R	A	3	1	0	0	0	1	1	1	0	0	4	0	0	0	1	1	2	0	0	0	0	0	15	0	1539.8621	CON__Q03247	CON__Q03247	209	223			yes	yes	2	5.61E-34	266.69	1	1452100	1514500	1659000	2421000
AATMFRATLR	______________________________	______________________________	M	A	A	L	R	G	3	2	0	0	0	0	0	0	0	0	1	0	1	1	0	0	2	0	0	0	0	0	10	1	1136.6124	Q13405	Q13405	2	11	MRPL49	39S ribosomal protein L49, mitochondrial	no	no		1	NaN		0	0	0	0
AATMSAVEAATCR	TTIYGLHALEQGGLRAATMSAVEAATCRAK	LRAATMSAVEAATCRAKELSRK________	R	A	A	C	R	A	5	1	0	0	1	0	1	0	0	0	0	0	1	0	0	1	2	0	0	1	0	0	13	0	1337.6068	Q53H96	Q53H96	255	267	PYCRL	Pyrroline-5-carboxylate reductase 3	yes	yes	2	6.64E-18	249.22	2	814710	844560	869560	737750
AATPLPSLRVEAEAGGSGARTPPLSR	RPPEPETGESAGTSRAATPLPSLRVEAEAG	AEAGGSGARTPPLSRRKAVDMRLRMELGAP	R	A	A	S	R	R	5	3	0	0	0	0	2	3	0	0	3	0	0	0	4	3	2	0	0	1	0	0	26	2	2560.3721	Q9Y3Q8	Q9Y3Q8	209	234	TSC22D4	TSC22 domain family protein 4	yes	yes	4	4.21E-07	140.21	1	143450	158800	191710	162150
AATPQVAAELEK	LRTQWDLTNIQDAIRAATPQVAAELEKSLS	AIRAATPQVAAELEKSLSPGLDTKQLPSPG	R	A	A	E	K	S	4	0	0	0	0	1	2	0	0	0	1	1	0	0	1	0	1	0	0	1	0	0	12	0	1226.6507	O95900	O95900	285	296	TRUB2	Probable tRNA pseudouridine synthase 2	yes	yes	3	0.0016098	97.86	1	171980	177640	188910	187400
AATQCEFSKQEFMDGMTELGCDSIEK	DPASISVLIIAWKFRAATQCEFSKQEFMDG	FMDGMTELGCDSIEKLKAQIPKMEQELKEP	R	A	A	E	K	L	2	0	0	2	2	2	4	2	0	1	1	2	2	2	0	2	2	0	0	0	0	0	26	1	3011.2657	Q96GG9	Q96GG9	111	136	DCUN1D1	DCN1-like protein 1	yes	yes	4	1.63E-19	181.37	1	129320	121730	162910	129040
AATQFWR	LVVVYYSVDFSFDYRAATQFWRSKVLEVAK	VDFSFDYRAATQFWRSKVLEVAKDFPEYTF	R	A	A	W	R	S	2	1	0	0	0	1	0	0	0	0	0	0	0	1	0	0	1	1	0	0	0	0	7	0	878.43989	P13667	P13667	429	435	PDIA4	Protein disulfide-isomerase A4	yes	yes	2	0.0021055	132.09	1	5583300	4360800	4734400	4866100
AATSDLEHYDK	NPDKFESTDLDMLIKAATSDLEHYDKTRHE	MLIKAATSDLEHYDKTRHEEFKKYEMMKEH	K	A	A	D	K	T	2	0	0	2	0	0	1	0	1	0	1	1	0	0	0	1	1	0	1	0	0	0	11	0	1248.5622	P80303	P80303	161	171	NUCB2	Nucleobindin-2;Nesfatin-1	yes	yes	3	0.00012245	122.34	1	761160	1161000	1128100	735750
AATSEGVQVK	RGRGRPKGSGTTRPKAATSEGVQVKRVLEK	TTRPKAATSEGVQVKRVLEKSPGKLLVKMP	K	A	A	V	K	R	2	0	0	0	0	1	1	1	0	0	0	1	0	0	0	1	1	0	0	2	0	0	10	0	988.51892	P51608	P51608	201	210	MECP2	Methyl-CpG-binding protein 2	yes	yes	2	4.63E-06	186.41	1	261180	302720	367130	302130
AATSGTDEPVSGELVSVAHALSLPAESYGNDPDIEMAWAMR	______________________________	SYGNDPDIEMAWAMRAMQHAEVYYKLISSV	M	A	A	M	R	A	7	1	1	3	0	0	4	3	1	1	3	0	2	0	3	5	2	1	1	3	0	0	41	0	4243.9678	Q9BVG4	Q9BVG4	2	42	PBDC1	Protein PBDC1	yes	yes	4	0.016856	65.847	1	67163	65413	56862	59729
AATSPALFNR	VVFTMNPSSEGLKDRAATSPALFNRCVLNW	GLKDRAATSPALFNRCVLNWFGDWSTEALY	R	A	A	N	R	C	3	1	1	0	0	0	0	0	0	0	1	0	0	1	1	1	1	0	0	0	0	0	10	0	1046.5509	Q14204	Q14204	3079	3088	DYNC1H1	Cytoplasmic dynein 1 heavy chain 1	yes	yes	2;3	3.49E-05	179.17	2	3957600	3879100	4051700	3988500
AATTEPTEVEEVVPALEPTETLLSEK	PATSLFVELDEEEVKAATTEPTEVEEVVPA	VVPALEPTETLLSEKEINAREESLVEELSP	K	A	A	E	K	E	3	0	0	0	0	0	7	0	0	0	3	1	0	0	3	1	5	0	0	3	0	0	26	0	2782.4012	Q9BXK5	Q9BXK5	387	412	BCL2L13	Bcl-2-like protein 13	yes	yes	4	0.032257	49.618	1	53123	74215	72942	55935
AATTGHVIDIYACALDQTGLLEMK	YVKKGTKHFEALANRAATTGHVIDIYACAL	IYACALDQTGLLEMKCCPNLTGGYMVMGDS	R	A	A	M	K	C	4	0	0	2	1	1	1	2	1	2	3	1	1	0	0	0	3	0	1	1	0	0	24	0	2590.2771	Q15436	Q15436	338	361	SEC23A	Protein transport protein Sec23A	yes	yes	3	7.04E-35	213.48	1	1041800	1124100	1352200	1236100
AATTGSGVK	______________________________	______________________________	M	A	A	V	K	V	2	0	0	0	0	0	0	2	0	0	0	1	0	0	0	1	2	0	0	1	0	0	9	0	790.41848	Q13404	Q13404	2	10	UBE2V1	Ubiquitin-conjugating enzyme E2 variant 1	yes	yes	2	3.7E-05	81.548	2	4784100	6337800	6503900	4776000
AATTGSGVKVPR	______________________________	______________________________	M	A	A	P	R	N	2	1	0	0	0	0	0	2	0	0	0	1	0	0	1	1	2	0	0	2	0	0	12	1	1142.6408	Q13404	Q13404	2	13	UBE2V1	Ubiquitin-conjugating enzyme E2 variant 1	yes	yes	2	2.41E-28	112.8	4	4139400	2409000	2460400	3152500
AATTIEMK	VMQLALFQGIAKKHRAATTIEMKASENPVL	GIAKKHRAATTIEMKASENPVLQNIQADPT	R	A	A	M	K	A	2	0	0	0	0	0	1	0	0	1	0	1	1	0	0	0	2	0	0	0	0	0	8	0	863.44225	Q96BP3	Q96BP3	415	422	PPWD1	Peptidylprolyl isomerase domain and WD repeat-containing protein 1	yes	yes	3	0.0019177	96.492	1	206670	232310	236610	214750
AATTLDEKIEK	SWALADVMSQLKKKRAATTLDEKIEKVRKK	KKKRAATTLDEKIEKVRKKRKTEDKEAKSG	R	A	A	E	K	V	2	0	0	1	0	0	2	0	0	1	1	2	0	0	0	0	2	0	0	0	0	0	11	1	1217.6503	Q96GQ7	Q96GQ7	113	123	DDX27	Probable ATP-dependent RNA helicase DDX27	yes	yes	3	0.035646	63.181	1	1205400	862210	1009500	1367500
AATTVLQELK	SAEGEGNSKKLSKKRAATTVLQELKKLPPL	LSKKRAATTVLQELKKLPPLPVVEKPKLFF	R	A	A	L	K	K	2	0	0	0	0	1	1	0	0	0	2	1	0	0	0	0	2	0	0	1	0	0	10	0	1072.6128	Q9NUL3	Q9NUL3	264	273	STAU2	Double-stranded RNA-binding protein Staufen homolog 2	yes	yes	3	0.00041699	115.78	1	0	0	0	0
AATVTGK	VYLVENPGGYVAYSKAATVTGKLVHANFGT	GGYVAYSKAATVTGKLVHANFGTKKDFEDL	K	A	A	G	K	L	2	0	0	0	0	0	0	1	0	0	0	1	0	0	0	0	2	0	0	1	0	0	7	0	646.36499	P02786	P02786	225	231	TFRC	Transferrin receptor protein 1;Transferrin receptor protein 1, serum form	yes	yes	2	0.01533	107.59	2	0	0	0	0
AAVAAGGLVGK	______________________________	______________________________	M	A	A	G	K	G	4	0	0	0	0	0	0	3	0	0	1	1	0	0	0	0	0	0	0	2	0	0	11	0	912.53927	Q8IZD4	Q8IZD4	2	12	DCP1B	mRNA-decapping enzyme 1B	yes	yes	2	0.00012684	59.8	1	225410	243330	258300	251310
AAVAASVGLSEGPAGSR	______________________________	VAASVGLSEGPAGSRSGRLFRPPSPAPAAP	R	A	A	S	R	S	5	1	0	0	0	0	1	3	0	0	1	0	0	0	1	3	0	0	0	2	0	0	17	0	1498.774	Q86U90	Q86U90	12	28	YRDC	YrdC domain-containing protein, mitochondrial	yes	yes	3	0.00013852	66.977	1	0	0	0	0
AAVAATAAAK	______________________________	______________________________	M	A	A	A	K	G	7	0	0	0	0	0	0	0	0	0	0	1	0	0	0	0	1	0	0	1	0	0	10	0	843.48142	Q6Y1H2	Q6Y1H2	2	11	HACD2	Very-long-chain (3R)-3-hydroxyacyl-CoA dehydratase 2	yes	yes	2	1.13E-06	178.94	3	2890600	2899000	2853900	2560900
AAVAELR	QAASPERAGWTEALRAAVAELRAGAVVAVP	AGWTEALRAAVAELRAGAVVAVPTDTLYGL	R	A	A	L	R	A	3	1	0	0	0	0	1	0	0	0	1	0	0	0	0	0	0	0	0	1	0	0	7	0	728.41809	Q86U90	Q86U90	72	78	YRDC	YrdC domain-containing protein, mitochondrial	yes	yes	2	0.04556	74.423	1	1330600	1510600	2557400	900530
AAVAGEDGR	KGFAFVQYVNERNARAAVAGEDGRMIAGQV	NERNARAAVAGEDGRMIAGQVLDINLAAEP	R	A	A	G	R	M	3	1	0	1	0	0	1	2	0	0	0	0	0	0	0	0	0	0	0	1	0	0	9	0	844.40389	P07910;O60812;B2RXH8;P0DMR1;B7ZW38	P07910	65	73	HNRNPC;HNRNPCL1;HNRNPCL2;HNRNPCL4;HNRNPCL3	Heterogeneous nuclear ribonucleoproteins C1/C2;Heterogeneous nuclear ribonucleoprotein C-like 1;Heterogeneous nuclear ribonucleoprotein C-like 2;Heterogeneous nuclear ribonucleoprotein C-like 4;Heterogeneous nuclear ribonucleoprotein C-like 3	yes	no	2	0.00017879	137.9	1	325720	360470	379330	332370
AAVAGEDGRMIAGQVLDINLAAEPK	KGFAFVQYVNERNARAAVAGEDGRMIAGQV	IAGQVLDINLAAEPKVNRGKAGVKRSAAEM	R	A	A	P	K	V	6	1	1	2	0	1	2	3	0	2	2	1	1	0	1	0	0	0	0	2	0	0	25	1	2508.3006	P07910	P07910	65	89	HNRNPC	Heterogeneous nuclear ribonucleoproteins C1/C2	yes	yes	4	5.9E-06	128.07	1	78100	209680	106240	190030
AAVAGLDK	EPNSSAQIDIVISNKAAVAGLDKAERAGIP	DIVISNKAAVAGLDKAERAGIPTRVINHKL	K	A	A	D	K	A	3	0	0	1	0	0	0	1	0	0	1	1	0	0	0	0	0	0	0	1	0	0	8	0	743.41775	P22102	P22102	845	852	GART	Trifunctional purine biosynthetic protein adenosine-3;Phosphoribosylamine--glycine ligase;Phosphoribosylformylglycinamidine cyclo-ligase;Phosphoribosylglycinamide formyltransferase	yes	yes	2	0.0024983	114.6	1	3444400	4604000	5052500	3710600
AAVAGLDKAER	EPNSSAQIDIVISNKAAVAGLDKAERAGIP	ISNKAAVAGLDKAERAGIPTRVINHKLYKN	K	A	A	E	R	A	4	1	0	1	0	0	1	1	0	0	1	1	0	0	0	0	0	0	0	1	0	0	11	1	1099.5986	P22102	P22102	845	855	GART	Trifunctional purine biosynthetic protein adenosine-3;Phosphoribosylamine--glycine ligase;Phosphoribosylformylglycinamidine cyclo-ligase;Phosphoribosylglycinamide formyltransferase	yes	yes	3	0.0017831	96.103	1	4359900	2820200	2574200	4061500
AAVATCGSVAASTGSAVATASK	______________________________	SVAASTGSAVATASKSNVTSFQRRGPRASV	M	A	A	S	K	S	8	0	0	0	1	0	0	2	0	0	0	1	0	0	0	4	3	0	0	3	0	0	22	0	1936.9524	Q96EB1	Q96EB1	2	23	ELP4	Elongator complex protein 4	yes	yes	3	1.1E-06	84.975	1	160980	179350	194200	179080
AAVATFLQSVQVPEFTPK	NLFAQTYGLTGSQDRAAVATFLQSVQVPEF	ATFLQSVQVPEFTPKSGVKIHVSDQELQSA	R	A	A	P	K	S	3	0	0	0	0	2	1	0	0	0	1	1	0	2	2	1	2	0	0	3	0	0	18	0	1932.0357	P22314	P22314	785	802	UBA1	Ubiquitin-like modifier-activating enzyme 1	yes	yes	3	5.64E-10	163.7	1	4782100	4931500	5523300	4474100
AAVATTRGDQESAEANK	RLTPKLFHEVVQAFRAAVATTRGDQESAEA	VATTRGDQESAEANKFQVTDSAAFNALVTF	R	A	A	N	K	F	5	1	1	1	0	1	2	1	0	0	0	1	0	0	0	1	2	0	0	1	0	0	17	1	1717.8231	Q9Y3T9	Q9Y3T9	179	195	NOC2L	Nucleolar complex protein 2 homolog	yes	yes	3	5.33E-56	248.01	1	455510	634530	753390	517500
AAVAWANQNR	DCPENVFLRDQPWYKAAVAWANQNRAPVLS	QPWYKAAVAWANQNRAPVLSIDPPVHEVEQ	K	A	A	N	R	A	4	1	2	0	0	1	0	0	0	0	0	0	0	0	0	0	0	1	0	1	0	0	10	0	1099.5523	Q96F86	Q96F86	427	436	EDC3	Enhancer of mRNA-decapping protein 3	yes	yes	2	1.82E-07	186.11	1	894540	845740	866910	814580
AAVAWEAGKPLSIEEIEVAPPK	______________________________	GKPLSIEEIEVAPPKAHEVRIKIIATAVCH	K	A	A	P	K	A	5	0	0	0	0	0	4	1	0	2	1	2	0	0	3	1	0	1	0	2	0	0	22	1	2304.2365	P11766	P11766	10	31	ADH5	Alcohol dehydrogenase class-3	yes	yes	3	0.0019934	68.567	1	0	0	0	0
AAVCGFEAFINGK	HVPIEAKYIFPLDDKAAVCGFEAFINGKHI	DKAAVCGFEAFINGKHIVGEIKEKEEAQQE	K	A	A	G	K	H	3	0	1	0	1	0	1	2	0	1	0	1	0	2	0	0	0	0	0	1	0	0	13	0	1382.6653	Q9UKK3	Q9UKK3	665	677	PARP4	Poly [ADP-ribose] polymerase 4	yes	yes	2	3.93E-10	153.12	1	0	0	0	0
AAVCLCK	HSTARLSFVTPRHHRAAVCLCKEGRCPPVH	FVTPRHHRAAVCLCKEGRCPPVHHGCEDDP	R	A	A	C	K	E	2	0	0	0	2	0	0	0	0	0	1	1	0	0	0	0	0	0	0	1	0	0	7	0	820.39353	Q14517	Q14517	3777	3783	FAT1	Protocadherin Fat 1;Protocadherin Fat 1, nuclear form	yes	yes	2	0.015452	106.84	1	0	0	0	0
AAVDAGFVPNDMQVGQTGK	YDLADQLHAAVGASRAAVDAGFVPNDMQVG	AGFVPNDMQVGQTGKIVAPELYIAVGISGA	R	A	A	G	K	I	3	0	1	2	0	2	0	3	0	0	0	1	1	1	1	0	1	0	0	3	0	0	19	0	1903.9098	P13804	P13804	250	268	ETFA	Electron transfer flavoprotein subunit alpha, mitochondrial	yes	yes	2;3;4	2.34E-97	359.86	8	1377600	1721300	1935800	1756200
AAVDAMTR	GNRGQALQVHAGSAKAAVDAMTRHLAVEWG	VHAGSAKAAVDAMTRHLAVEWGPQNIRVNS	K	A	A	T	R	H	3	1	0	1	0	0	0	0	0	0	0	0	1	0	0	0	1	0	0	1	0	0	8	0	833.40654	Q9NUI1	Q9NUI1	183	190	DECR2	Peroxisomal 2,4-dienoyl-CoA reductase	yes	yes	2	0.0039044	107.29	1	1017500	1285900	1200200	1125900
AAVDGLSK	ESRQDDILKRLYELKAAVDGLSKMIQTPDA	KRLYELKAAVDGLSKMIQTPDADLDVTNII	K	A	A	S	K	M	2	0	0	1	0	0	0	1	0	0	1	1	0	0	0	1	0	0	0	1	0	0	8	0	759.41267	Q13155	Q13155	71	78	AIMP2	Aminoacyl tRNA synthase complex-interacting multifunctional protein 2	yes	yes	3	0.013793	79.474	2	374590	375110	451990	402870
AAVDLEK	______________________________	______________________________	M	A	A	E	K	L	2	0	0	1	0	0	1	0	0	0	1	1	0	0	0	0	0	0	0	1	0	0	7	0	744.40177	P17858	P17858	2	8	PFKL	ATP-dependent 6-phosphofructokinase, liver type	yes	yes	2	0.006685	76.035	1	405220	472930	514840	443180
AAVDSFYLLYR	______________________________	______________________________	M	A	A	Y	R	E	2	1	0	1	0	0	0	0	0	0	2	0	0	1	0	1	0	0	2	1	0	0	11	0	1316.6765	Q3SXM5	Q3SXM5	2	12	HSDL1	Inactive hydroxysteroid dehydrogenase-like protein 1	yes	yes	2	5.44E-24	144.12	1	18606	17714	20166	17476
AAVDYQK	AKTGMILLAGEITSRAAVDYQKVVREAVKH	LAGEITSRAAVDYQKVVREAVKHIGYDDSS	R	A	A	Q	K	V	2	0	0	1	0	1	0	0	0	0	0	1	0	0	0	0	0	0	1	1	0	0	7	0	793.39702	P31153	P31153	75	81	MAT2A	S-adenosylmethionine synthase isoform type-2	yes	yes	2	0.0050276	121.52	2	5965400	6213100	5346700	4841800
AAVEDNTLTIEPVASQTLPTVK	PCLDFTMQELSVLVRAAVEDNTLTIEPVAS	LTIEPVASQTLPTVKVAEVDCSSTNTCALS	R	A	A	V	K	V	3	0	1	1	0	1	2	0	0	1	2	1	0	0	2	1	4	0	0	3	0	0	22	0	2296.2162	Q8TBN0	Q8TBN0	269	290	RAB3IL1	Guanine nucleotide exchange factor for Rab-3A	yes	yes	3	1.59E-07	101.48	2	0	0	0	0
AAVEDPR	LIDGREAVTFLRKIKAAVEDPRVLLLDL__	VTFLRKIKAAVEDPRVLLLDL_________	K	A	A	P	R	V	2	1	0	1	0	0	1	0	0	0	0	0	0	0	1	0	0	0	0	1	0	0	7	0	756.37662	P36957	P36957	441	447	DLST	Dihydrolipoyllysine-residue succinyltransferase component of 2-oxoglutarate dehydrogenase complex, mitochondrial	yes	yes	2	0.048706	71.995	1	0	0	0	0
AAVEDPRVLLLDL	LIDGREAVTFLRKIKAAVEDPRVLLLDL__	IKAAVEDPRVLLLDL_______________	K	A	A	D	L	-	2	1	0	2	0	0	1	0	0	0	4	0	0	0	1	0	0	0	0	2	0	0	13	1	1422.8082	P36957	P36957	441	453	DLST	Dihydrolipoyllysine-residue succinyltransferase component of 2-oxoglutarate dehydrogenase complex, mitochondrial	yes	yes	2	5.92E-13	175.54	2	986590	2205200	1723600	1817400
AAVEDSGTTVETIK	RAAGEPGTSMPPEKKAAVEDSGTTVETIKL	KAAVEDSGTTVETIKLGGVSSTEELDIRTL	K	A	A	I	K	L	2	0	0	1	0	0	2	1	0	1	0	1	0	0	0	1	3	0	0	2	0	0	14	0	1419.7093	Q5VTR2	Q5VTR2	23	36	RNF20	E3 ubiquitin-protein ligase BRE1A	yes	yes	3	4.15E-06	141.38	1	367840	353070	465810	390950
AAVEEGIVLGGGCALLR	NEKKDRVTDALNATRAAVEEGIVLGGGCAL	VEEGIVLGGGCALLRCIPALDSLTPANEDQ	R	A	A	L	R	C	3	1	0	0	1	0	2	4	0	1	3	0	0	0	0	0	0	0	0	2	0	0	17	0	1683.8978	P10809	P10809	430	446	HSPD1	60 kDa heat shock protein, mitochondrial	yes	yes	2;3	6.27E-56	250.13	13	3318500	3680500	3860800	3404600
AAVEELLER	KENSHFFVATFVRERAAVEELLERAESVER	TFVRERAAVEELLERAESVERLEEAASRLQ	R	A	A	E	R	A	2	1	0	0	0	0	3	0	0	0	2	0	0	0	0	0	0	0	0	1	0	0	9	0	1028.5502	Q15814	Q15814	69	77	TBCC	Tubulin-specific chaperone C	yes	yes	2	0.045498	69.954	1	343050	364260	428820	374040
AAVEELLERAESVERLEEAASR	KENSHFFVATFVRERAAVEELLERAESVER	ERAESVERLEEAASRLQGLQKLINDSVFFL	R	A	A	S	R	L	5	3	0	0	0	0	7	0	0	0	3	0	0	0	0	2	0	0	0	2	0	0	22	2	2456.2507	Q15814	Q15814	69	90	TBCC	Tubulin-specific chaperone C	yes	yes	4	4.93E-42	229.2	1	121390	137830	132990	109820
AAVEFNK	DDQRQNWSIMFESEKAAVEFNKQVCIAKCN	SIMFESEKAAVEFNKQVCIAKCNSTSSLDA	K	A	A	N	K	Q	2	0	1	0	0	0	1	0	0	0	0	1	0	1	0	0	0	0	0	1	0	0	7	0	777.4021	Q5T1M5	Q5T1M5	159	165	FKBP15	FK506-binding protein 15	yes	yes	2	0.014779	116.54	1	0	0	0	0
AAVELEEPEDAR	RKALEHVPNSVRLWKAAVELEEPEDARIML	LWKAAVELEEPEDARIMLSRAVECCPTSVE	K	A	A	A	R	I	3	1	0	1	0	0	4	0	0	0	1	0	0	0	1	0	0	0	0	1	0	0	12	0	1327.6256	O94906	O94906	409	420	PRPF6	Pre-mRNA-processing factor 6	yes	yes	2	1.62E-12	221.57	2	657350	690120	698130	642750
AAVELEEPEDARIMLSR	RKALEHVPNSVRLWKAAVELEEPEDARIML	VELEEPEDARIMLSRAVECCPTSVELWLAL	K	A	A	S	R	A	3	2	0	1	0	0	4	0	0	1	2	0	1	0	1	1	0	0	0	1	0	0	17	1	1927.9673	O94906	O94906	409	425	PRPF6	Pre-mRNA-processing factor 6	yes	yes	3	1.12E-37	227.4	1	128450	209090	185820	215110
AAVEMYISAGEHVK	ITKQADWARNIKEPKAAVEMYISAGEHVKA	KAAVEMYISAGEHVKAIEICGDHGWVDMLI	K	A	A	V	K	A	3	0	0	0	0	0	2	1	1	1	0	1	1	0	0	1	0	0	1	2	0	0	14	0	1503.7392	Q9HBG6	Q9HBG6	766	779	IFT122	Intraflagellar transport protein 122 homolog	yes	yes	3	2.25E-13	169.04	1	197850	256580	317950	207770
AAVENLPTFLVELSR	PDRLELEAAQKFLERAAVENLPTFLVELSR	AAVENLPTFLVELSRVLANPGNSQVARVAA	R	A	A	S	R	V	2	1	1	0	0	0	2	0	0	0	3	0	0	1	1	1	1	0	0	2	0	0	15	0	1657.9039	Q14974	Q14974	28	42	KPNB1	Importin subunit beta-1	yes	yes	2;3	2.14E-27	228.8	2	17991000	18281000	19345000	17677000
AAVEQEK	IQQKLELQGKADSLKAAVEQEKRNQQILKD	QGKADSLKAAVEQEKRNQQILKDQVKKEEE	K	A	A	E	K	R	2	0	0	0	0	1	2	0	0	0	0	1	0	0	0	0	0	0	0	1	0	0	7	0	773.39193	Q15075	Q15075	1184	1190	EEA1	Early endosome antigen 1	yes	yes	2;3	0.0024559	136.11	4	5361700	5868100	6187600	6333400
AAVEQEKR	IQQKLELQGKADSLKAAVEQEKRNQQILKD	GKADSLKAAVEQEKRNQQILKDQVKKEEEE	K	A	A	K	R	N	2	1	0	0	0	1	2	0	0	0	0	1	0	0	0	0	0	0	0	1	0	0	8	1	929.49304	Q15075	Q15075	1184	1191	EEA1	Early endosome antigen 1	yes	yes	3	0.039162	50.473	1	634980	372690	348220	587600
AAVESLGFILFR	LLHVAVSDVNDDVRRAAVESLGFILFRTPE	VRRAAVESLGFILFRTPEQCPSVVSLLSES	R	A	A	F	R	T	2	1	0	0	0	0	1	1	0	1	2	0	0	2	0	1	0	0	0	1	0	0	12	0	1321.7394	Q99460	Q99460	617	628	PSMD1	26S proteasome non-ATPase regulatory subunit 1	yes	yes	2	6.21E-17	225.87	2	12643000	11919000	13585000	10723000
AAVETLGVPCFLGGMAR	GSQALLTPTSADKLRAAVETLGVPCFLGGM	VETLGVPCFLGGMARGLLGRNHPLHIRENR	R	A	A	A	R	G	3	1	0	0	1	0	1	3	0	0	2	0	1	1	1	0	1	0	0	2	0	0	17	0	1747.8749	A1L0T0	A1L0T0	306	322	ILVBL	Acetolactate synthase-like protein	yes	yes	2;3	2.51E-06	131.42	2	1254200	1483100	1529700	1432400
AAVETRVCETDGCSSEAK	______________________________	ETRVCETDGCSSEAKLQCPTCIKLGIQGSY	M	A	A	A	K	L	3	1	0	1	2	0	3	1	0	0	0	1	0	0	0	2	2	0	0	2	0	0	18	1	1968.8517	P53582	P53582	2	19	METAP1	Methionine aminopeptidase 1	no	no		1	NaN		0	0	0	0
AAVETSFLDYGENLVQK	IILLLMGSDILSTQKAAVETSFLDYGENLV	VETSFLDYGENLVQKWQVLSEVLSCSEKLV	K	A	A	Q	K	W	2	0	1	1	0	1	2	1	0	0	2	1	0	1	0	1	1	0	1	2	0	0	17	0	1882.9313	Q14674	Q14674	964	980	ESPL1	Separin	yes	yes	3	2.61E-10	165.86	1	100650	94855	100590	83050
AAVEVLR	SRTSGAVPPKEEELRAAVEVLRGHGLHSVL	PPKEEELRAAVEVLRGHGLHSVLEEWFVEV	R	A	A	L	R	G	2	1	0	0	0	0	1	0	0	0	1	0	0	0	0	0	0	0	0	2	0	0	7	0	756.44939	Q9UJX6	Q9UJX6	57	63	ANAPC2	Anaphase-promoting complex subunit 2	yes	yes	2	0.0068307	108.24	1	965490	918180	966180	722010
AAVEWFDGK	KGDATVSYEDPPTAKAAVEWFDGKDFQGSK	DPPTAKAAVEWFDGKDFQGSKLKVSLARKK	K	A	A	G	K	D	2	0	0	1	0	0	1	1	0	0	0	1	0	1	0	0	0	1	0	1	0	0	9	0	1021.4869	Q01844	Q01844	425	433	EWSR1	RNA-binding protein EWS	yes	yes	2;3	0.00019861	135.79	3	1260400	1884900	1931300	1578000
AAVEWFDGKDFQGSK	KGDATVSYEDPPTAKAAVEWFDGKDFQGSK	AAVEWFDGKDFQGSKLKVSLARKKPPMNSM	K	A	A	S	K	L	2	0	0	2	0	1	1	2	0	0	0	2	0	2	0	1	0	1	0	1	0	0	15	1	1683.7893	Q01844	Q01844	425	439	EWSR1	RNA-binding protein EWS	yes	yes	4	0.00012886	121.13	1	1755100	1081700	1123900	2151200
AAVFEEEDFQSMTYGFK	GILKICDIAREKVNKAAVFEEEDFQSMTYG	VFEEEDFQSMTYGFKMANSVTDLRVTGMLK	K	A	A	F	K	M	2	0	0	1	0	1	3	1	0	0	0	1	1	3	0	1	1	0	1	1	0	0	17	0	1997.8717	Q5VZE5	Q5VZE5	167	183	NAA35	N-alpha-acetyltransferase 35, NatC auxiliary subunit	yes	yes	3	2.38E-13	168.5	1	138880	147860	169840	162290
AAVFEEIDTYER	DTDFDFEGNLALFDKAAVFEEIDTYERRSG	FDKAAVFEEIDTYERRSGTRSRGIPNERPT	K	A	A	E	R	R	2	1	0	1	0	0	3	0	0	1	0	0	0	1	0	0	1	0	1	1	0	0	12	0	1441.6725	Q96F86	Q96F86	216	227	EDC3	Enhancer of mRNA-decapping protein 3	yes	yes	3	2.9E-06	126.76	1	0	0	0	0
AAVFEEIDTYERR	DTDFDFEGNLALFDKAAVFEEIDTYERRSG	DKAAVFEEIDTYERRSGTRSRGIPNERPTR	K	A	A	R	R	S	2	2	0	1	0	0	3	0	0	1	0	0	0	1	0	0	1	0	1	1	0	0	13	1	1597.7736	Q96F86	Q96F86	216	228	EDC3	Enhancer of mRNA-decapping protein 3	yes	yes	3	5.15E-29	241.52	1	245460	238000	249090	202720
AAVFLALEEQEK	LENSGVLNRIKAELRAAVFLALEEQEKVEN	ELRAAVFLALEEQEKVENKTPLVNESLKKF	R	A	A	E	K	V	3	0	0	0	0	1	3	0	0	0	2	1	0	1	0	0	0	0	0	1	0	0	12	0	1346.7082	O95684	O95684	39	50	FGFR1OP	FGFR1 oncogene partner	yes	yes	3	3.83E-05	129	1	139550	191230	207640	236190
AAVGRPLDK	AQYCRAAEELSKLRRAAVGRPLDKHEGALE	LSKLRRAAVGRPLDKHEGALETLLRYYDQI	R	A	A	D	K	H	2	1	0	1	0	0	0	1	0	0	1	1	0	0	1	0	0	0	0	1	0	0	9	1	925.53451	Q8WUM4	Q8WUM4	52	60	PDCD6IP	Programmed cell death 6-interacting protein	yes	yes	3	0.01005	73.067	1	6773100	12607000	14506000	8369100
AAVGSGGYAR	______________________________	______________________________	M	A	A	A	R	N	3	1	0	0	0	0	0	3	0	0	0	0	0	0	0	1	0	0	1	1	0	0	10	0	907.45118	O43379	O43379	2	11	WDR62	WD repeat-containing protein 62	yes	yes	2	0.00042412	89.698	1	0	0	0	0
AAVGSLLGR	______________________________	______________________________	M	A	A	G	R	L	2	1	0	0	0	0	0	2	0	0	2	0	0	0	0	1	0	0	0	1	0	0	9	0	842.4974	Q7Z7F7	Q7Z7F7	2	10	MRPL55	39S ribosomal protein L55, mitochondrial	yes	yes	2	0.0077724	50.966	2	7040.6	7252.3	6324.5	2140.2
AAVGVKK	AVAGKKPVVGKKGKKAAVGVKKQKKPLVGK	VVGKKGKKAAVGVKKQKKPLVGKKAAATKK	K	A	A	K	K	Q	2	0	0	0	0	0	0	1	0	0	0	2	0	0	0	0	0	0	0	2	0	0	7	1	671.43301	P36578	P36578	385	391	RPL4	60S ribosomal protein L4	yes	yes	3	0.0059464	79.939	6	0	0	0	0
AAVHLEGK	QTKTNRAVANSRPAKAAVHLEGKIEQAQRW	ANSRPAKAAVHLEGKIEQAQRWIDNPTVDD	K	A	A	G	K	I	2	0	0	0	0	0	1	1	1	0	1	1	0	0	0	0	0	0	0	1	0	0	8	0	823.4552	P18206	P18206	489	496	VCL	Vinculin	yes	yes	3	0.00032422	124.98	3	3580900	4490900	4678900	3862800
AAVHLEGKIEQAQR	QTKTNRAVANSRPAKAAVHLEGKIEQAQRW	KAAVHLEGKIEQAQRWIDNPTVDDRGVGQA	K	A	A	Q	R	W	3	1	0	0	0	2	2	1	1	1	1	1	0	0	0	0	0	0	0	1	0	0	14	1	1548.8372	P18206	P18206	489	502	VCL	Vinculin	yes	yes	4	1.63E-13	138.01	1	2903000	2189500	2326600	2765800
AAVIGDVIR	ITVEHLAIKCHWTQRAAVIGDVIRVYSGHQ	CHWTQRAAVIGDVIRVYSGHQGRTIIFCET	R	A	A	I	R	V	2	1	0	1	0	0	0	1	0	2	0	0	0	0	0	0	0	0	0	2	0	0	9	0	912.53927	Q9NR30	Q9NR30	424	432	DDX21	Nucleolar RNA helicase 2	yes	yes	2	0.0020473	127.46	2	4201300	4313800	4278900	3204000
AAVKDSCGKGEMATGNGR	______________________________	KDSCGKGEMATGNGRRLHLGIPEAVFVEDV	M	A	A	G	R	R	3	1	1	1	1	0	1	4	0	0	0	2	1	0	0	1	1	0	0	1	0	0	18	2	1807.8305	P61758	P61758	2	19	VBP1	Prefoldin subunit 3	yes	yes	3	2.83E-05	54.253	1	208150	69699	75232	171030
AAVKEPLEFHAK	______________________________	______________________________	M	A	A	A	K	R	3	0	0	0	0	0	2	0	1	0	1	2	0	1	1	0	0	0	0	1	0	0	12	1	1338.7296	Q03701	Q03701	2	13	CEBPZ	CCAAT/enhancer-binding protein zeta	yes	yes	3	3.62E-05	63.091	2	3288900	3390300	3656400	3582300
AAVLDHLR	ARCGLLLLRSLPPARAAVLDHLRGVFDESV	RSLPPARAAVLDHLRGVFDESVRAHLAALD	R	A	A	L	R	G	2	1	0	1	0	0	0	0	1	0	2	0	0	0	0	0	0	0	0	1	0	0	8	0	893.5083	Q6P9B9	Q6P9B9	71	78	INTS5	Integrator complex subunit 5	yes	yes	3	8.93E-22	176.41	1	0	0	0	0
AAVLGENGR	KGYAFVQYSNERHARAAVLGENGRVLAGQT	NERHARAAVLGENGRVLAGQTLDINMAGEP	R	A	A	G	R	V	2	1	1	0	0	0	1	2	0	0	1	0	0	0	0	0	0	0	0	1	0	0	9	0	885.46683	Q9UKM9	Q9UKM9	70	78	RALY	RNA-binding protein Raly	yes	yes	2	5.99E-05	151.04	1	5615600	6716400	6463500	5591900
AAVLKYENNVMNIR	TIFSAPNYLDVYNNKAAVLKYENNVMNIRQ	KAAVLKYENNVMNIRQFNCSPHPYWLPNFM	K	A	A	I	R	Q	2	1	3	0	0	0	1	0	0	1	1	1	1	0	0	0	0	0	1	2	0	0	14	1	1633.861	Q08209;P16298;P48454	Q08209	319	332	PPP3CA;PPP3CB;PPP3CC	Serine/threonine-protein phosphatase 2B catalytic subunit alpha isoform;Serine/threonine-protein phosphatase 2B catalytic subunit beta isoform;Serine/threonine-protein phosphatase 2B catalytic subunit gamma isoform	no	no	3	0.00012456	121.48	1	2721400	2088900	2242000	2547900
AAVLNAER	______________________________	______________________________	M	A	A	E	R	L	3	1	1	0	0	0	1	0	0	0	1	0	0	0	0	0	0	0	0	1	0	0	8	0	842.46102	Q9H3P7	Q9H3P7	2	9	ACBD3	Golgi resident protein GCP60	yes	yes	2	0.00019205	127.12	1	49956	45647	63297	54353
AAVLQELATHLHPAEPEEGDSNVAR	EDLIMEKRRNDQIGRAAVLQELATHLHPAE	LHPAEPEEGDSNVARTTPPPGRPPAPSSEE	R	A	A	A	R	T	5	1	1	1	0	1	4	1	2	0	3	0	0	0	2	1	1	0	0	2	0	0	25	0	2653.3096	Q96KN1	Q96KN1	263	287	FAM84B	Protein FAM84B	yes	yes	4	4.48E-56	237.19	1	31448	38208	34940	35134
AAVLQQVLER	______________________________	______________________________	M	A	A	E	R	T	2	1	0	0	0	2	1	0	0	0	2	0	0	0	0	0	0	0	0	2	0	0	10	0	1125.6506	P12270	P12270	2	11	TPR	Nucleoprotein TPR	yes	yes	2	3.48E-40	172.21	2	8624.4	8231.4	9387.2	7009.2
AAVLQRVER	______________________________	______________________________	M	A	A	E	R	L	2	2	0	0	0	1	1	0	0	0	1	0	0	0	0	0	0	0	0	2	0	0	9	1	1040.6091	Q53H82	Q53H82	2	10	LACTB2	Beta-lactamase-like protein 2	yes	yes	2	0.00011285	82.426	1	307190	348280	403330	354570
AAVLYVMDLSEQCGHGLR	NTIEMQAITALAHLRAAVLYVMDLSEQCGH	LYVMDLSEQCGHGLREQLELFQNIRPLFIN	R	A	A	L	R	E	2	1	0	1	1	1	1	2	1	0	3	0	1	0	0	1	0	0	1	2	0	0	18	0	2017.9714	Q9BZE4	Q9BZE4	249	266	GTPBP4	Nucleolar GTP-binding protein 1	yes	yes	3	2.29E-09	155.26	1	1189200	1289400	1505000	1366700
AAVMVYDDANK	______________________________	CQARAAVMVYDDANKKWVPAGGSTGFSRVH	R	A	A	N	K	K	3	0	1	2	0	0	0	0	0	0	0	1	1	0	0	0	0	0	1	2	0	0	11	0	1195.5543	Q8N8S7	Q8N8S7	11	21	ENAH	Protein enabled homolog	yes	yes	2;3	4.13E-13	202.2	2	387320	509980	530160	418730
AAVNGYSGSDTVGAGFTQAK	CRKLRLHQMIELSSKAAVNGYSGSDTVGAG	YSGSDTVGAGFTQAKEHIRRNRQSRTFLVE	K	A	A	A	K	E	4	0	1	1	0	1	0	4	0	0	0	1	0	1	0	2	2	0	1	2	0	0	20	0	1899.8963	O43301	O43301	261	280	HSPA12A	Heat shock 70 kDa protein 12A	yes	yes	3	0.00010821	88.448	1	0	0	0	0
AAVNVVDFDDKYIVSASGDR	SATDITLRRVLVGHRAAVNVVDFDDKYIVS	VDFDDKYIVSASGDRTIKVWSTSTCEFVRT	R	A	A	D	R	T	3	1	1	4	0	0	0	1	0	1	0	1	0	1	0	2	0	0	1	4	0	0	20	1	2140.0437	Q9UKB1	Q9UKB1	364	383	FBXW11	F-box/WD repeat-containing protein 11	no	no	3	2.45E-05	116.24	1	244030	180320	178530	182890
AAVPDAVGK	NLCFVGLISMIDPPRAAVPDAVGKCRSAGI	MIDPPRAAVPDAVGKCRSAGIKVIMVTGDH	R	A	A	G	K	C	3	0	0	1	0	0	0	1	0	0	0	1	0	0	1	0	0	0	0	2	0	0	9	0	826.45487	P05023;P50993;P13637	P05023	597	605	ATP1A1;ATP1A2;ATP1A3	Sodium/potassium-transporting ATPase subunit alpha-1;Sodium/potassium-transporting ATPase subunit alpha-2;Sodium/potassium-transporting ATPase subunit alpha-3	no	no	2;3	0.0020692	123.72	2	647260	645310	678720	630210
AAVPELLQQQEEDRSK	______________________________	AVPELLQQQEEDRSKLRSVSVDLNVDPSLQ	M	A	A	S	K	L	2	1	0	1	0	3	3	0	0	0	2	1	0	0	1	1	0	0	0	1	0	0	16	1	1839.9327	Q9Y5X3	Q9Y5X3	2	17	SNX5	Sorting nexin-5	yes	yes	2;3	6.62E-69	256.63	2	368980	461920	534710	438240
AAVPLGGFLCNVADK	TESEPGQQPMELENKAAVPLGGFLCNVADK	AAVPLGGFLCNVADKSGAMEMAGLCPAACM	K	A	A	D	K	S	3	0	1	1	1	0	0	2	0	0	2	1	0	1	1	0	0	0	0	2	0	0	15	0	1530.7864	Q7L8L6	Q7L8L6	661	675	FASTKD5	FAST kinase domain-containing protein 5	yes	yes	3	5.5E-06	142.57	1	862950	1003100	1186900	1098000
AAVPSGASTGIYEALELR	PTVEVDLFTSKGLFRAAVPSGASTGIYEAL	PSGASTGIYEALELRDNDKTRYMGKGVSKA	R	A	A	L	R	D	4	1	0	0	0	0	2	2	0	1	2	0	0	0	1	2	1	0	1	1	0	0	18	0	1803.9367	P06733;P09104;P13929	P06733	33	50	ENO1;ENO2;ENO3	Alpha-enolase;Gamma-enolase;Beta-enolase	no	no	2;3	3.06E-49	243.9	3	557760	571440	595080	566420
AAVPSGASTGIYEALELRDGDK	PTVEVDLYTAKGLFRAAVPSGASTGIYEAL	STGIYEALELRDGDKQRYLGKGVLKAVDHI	R	A	A	D	K	Q	4	1	0	2	0	0	2	3	0	1	2	1	0	0	1	2	1	0	1	1	0	0	22	1	2219.107	P09104;P13929	P09104	33	54	ENO2;ENO3	Gamma-enolase;Beta-enolase	no	no	3	1.6E-64	254.71	1	235820	362760	389310	262860
AAVPSGASTGIYEALELRDGDKGR	PTVEVDLHTAKGRFRAAVPSGASTGIYEAL	GIYEALELRDGDKGRYLGKGVLKAVENINN	R	A	A	G	R	Y	4	2	0	2	0	0	2	4	0	1	2	1	0	0	1	2	1	0	1	1	0	0	24	2	2432.2296	P13929	P13929	33	56	ENO3	Beta-enolase	yes	yes	4	1.25E-19	172.49	1	696720	483700	566590	573930
AAVPSGASTGIYEALELRDGDKQR	PTVEVDLYTAKGLFRAAVPSGASTGIYEAL	GIYEALELRDGDKQRYLGKGVLKAVDHINS	R	A	A	Q	R	Y	4	2	0	2	0	1	2	3	0	1	2	1	0	0	1	2	1	0	1	1	0	0	24	2	2503.2667	P09104	P09104	33	56	ENO2	Gamma-enolase	yes	yes	4	1.57E-66	252.47	1	403190	155540	188620	379200
AAVPSGASTGIYEALELRDNDK	PTVEVDLFTSKGLFRAAVPSGASTGIYEAL	STGIYEALELRDNDKTRYMGKGVSKAVEHI	R	A	A	D	K	T	4	1	1	2	0	0	2	2	0	1	2	1	0	0	1	2	1	0	1	1	0	0	22	1	2276.1285	P06733	P06733	33	54	ENO1	Alpha-enolase	yes	yes	3;4	6.5E-52	237.76	8	32784000	50796000	56345000	47725000
AAVPSGASTGIYEALELRDNDKTR	PTVEVDLFTSKGLFRAAVPSGASTGIYEAL	GIYEALELRDNDKTRYMGKGVSKAVEHINK	R	A	A	T	R	Y	4	2	1	2	0	0	2	2	0	1	2	1	0	0	1	2	2	0	1	1	0	0	24	2	2533.2772	P06733	P06733	33	56	ENO1	Alpha-enolase	yes	yes	4;5	7.08E-158	344.32	6	4499100	1425000	1950900	3856800
AAVPSIK	VPMKNNQITNNQRIKAAVPSIKFCLDNGAK	ITNNQRIKAAVPSIKFCLDNGAKSVVLMSH	K	A	A	I	K	F	2	0	0	0	0	0	0	0	0	1	0	1	0	0	1	1	0	0	0	1	0	0	7	0	684.41703	P00558	P00558	42	48	1.00 PGK	Phosphoglycerate kinase 1	yes	yes	2;3	0.007658	110.9	3	12351000	14491000	13657000	12135000
AAVPSIKFCLDNGAK	VPMKNNQITNNQRIKAAVPSIKFCLDNGAK	AAVPSIKFCLDNGAKSVVLMSHLGRPDGVP	K	A	A	A	K	S	3	0	1	1	1	0	0	1	0	1	1	2	0	1	1	1	0	0	0	1	0	0	15	1	1589.8236	P00558	P00558	42	56	1.00 PGK	Phosphoglycerate kinase 1	yes	yes	3	0.00039664	103.13	1	0	0	0	0
AAVQAAEVK	______________________________	______________________________	M	A	A	V	K	V	4	0	0	0	0	1	1	0	0	0	0	1	0	0	0	0	0	0	0	2	0	0	9	0	885.49198	Q15046	Q15046	2	10	KARS	Lysine--tRNA ligase	yes	yes	2	0.00026036	73.248	1	582420	1255000	1101200	1004100
AAVQAAEVKVDGSEPK	______________________________	AVQAAEVKVDGSEPKLSKNELKRRLKAEKK	M	A	A	P	K	L	4	0	0	1	0	1	2	1	0	0	0	2	0	0	1	1	0	0	0	3	0	0	16	1	1597.8312	Q15046	Q15046	2	17	KARS	Lysine--tRNA ligase	yes	yes	2;3	4.17E-28	132.59	2	864460	862230	950730	994710
AAVQELSSSILAGEDPEER	RDSHLGPHRSTPESRAAVQELSSSILAGED	ELSSSILAGEDPEERGVKLGLGDFIFYSVL	R	A	A	E	R	G	3	1	0	1	0	1	4	1	0	1	2	0	0	0	1	3	0	0	0	1	0	0	19	0	1999.9698	P49768	P49768	359	377	PSEN1	Presenilin-1;Presenilin-1 NTF subunit;Presenilin-1 CTF subunit;Presenilin-1 CTF12	yes	yes	3	1.58E-07	136.04	1	123830	158880	176930	138520
AAVQMDPELAK	______________________________	______________________________	M	A	A	A	K	R	3	0	0	1	0	1	1	0	0	0	1	1	1	0	1	0	0	0	0	1	0	0	11	0	1171.5907	Q9Y312	Q9Y312	2	12	AAR2	Protein AAR2 homolog	yes	yes	2	0.0003785	105.78	2	248510	322350	347140	267650
AAVQMDPELAKR	______________________________	______________________________	M	A	A	K	R	L	3	1	0	1	0	1	1	0	0	0	1	1	1	0	1	0	0	0	0	1	0	0	12	1	1327.6918	Q9Y312	Q9Y312	2	13	AAR2	Protein AAR2 homolog	yes	yes	2	6.48E-05	114.97	1	204560	184960	189940	228130
AAVQVLDDIEK	VGVSNVFGPGTRIPKAAVQVLDDIEKCLEK	RIPKAAVQVLDDIEKCLEKKQQSV______	K	A	A	E	K	C	2	0	0	2	0	1	1	0	0	1	1	1	0	0	0	0	0	0	0	2	0	0	11	0	1199.6398	P22033	P22033	731	741	MUT	Methylmalonyl-CoA mutase, mitochondrial	yes	yes	3	2.09E-06	147.91	1	136490	229390	258890	269940
AAVSDLDK	______________________________	______________________________	K	A	A	D	K	L	2	0	0	2	0	0	0	0	0	0	1	1	0	0	0	1	0	0	0	1	0	0	8	0	817.41815	Q7Z3T8	Q7Z3T8	7	14	ZFYVE16	Zinc finger FYVE domain-containing protein 16	yes	yes	2	0.01081	101.54	1	274640	377460	427060	318750
AAVSQQGEQLQTER	RERMQQLDRENQELRAAVSQQGEQLQTERE	RAAVSQQGEQLQTERERGRTAAEDNVRLTC	R	A	A	E	R	E	2	1	0	0	0	4	2	1	0	0	1	0	0	0	0	1	1	0	0	1	0	0	14	0	1543.759	Q9BQS8	Q9BQS8	265	278	FYCO1	FYVE and coiled-coil domain-containing protein 1	yes	yes	3	2.25E-13	169.05	1	153180	151720	182180	144110
AAVSQQGEQLQTERER	RERMQQLDRENQELRAAVSQQGEQLQTERE	AVSQQGEQLQTERERGRTAAEDNVRLTCLV	R	A	A	E	R	G	2	2	0	0	0	4	3	1	0	0	1	0	0	0	0	1	1	0	0	1	0	0	16	1	1828.9028	Q9BQS8	Q9BQS8	265	280	FYCO1	FYVE and coiled-coil domain-containing protein 1	yes	yes	3	2.16E-57	271.68	1	540510	459950	679390	626670
AAVSVYAPPVGGFSFDNCRR	______________________________	YAPPVGGFSFDNCRRNAVLEADFAKRGYKL	M	A	A	R	R	N	3	2	1	1	1	0	0	2	0	0	0	0	0	2	2	2	0	0	1	3	0	0	20	1	2169.0426	Q99436	Q99436	2	21	PSMB7	Proteasome subunit beta type-7	yes	yes	2	1.67E-15	107.37	1	101370	98955	117510	119140
AAVTEAVR	LRQLQEQIRSLEEEKAAVTEAVRALLANQD	RSLEEEKAAVTEAVRALLANQDSGEVQQDP	K	A	A	V	R	A	3	1	0	0	0	0	1	0	0	0	0	0	0	0	0	0	1	0	0	2	0	0	8	0	815.45012	Q9NP81	Q9NP81	111	118	SARS2	Serine--tRNA ligase, mitochondrial	yes	yes	2	0.0015528	120.92	1	1256400	1613000	1416600	1296600
AAVTPGK	VSPTKKVAVATPAKKAAVTPGKKAAATPAK	AVATPAKKAAVTPGKKAAATPAKKTVTPAK	K	A	A	G	K	K	2	0	0	0	0	0	0	1	0	0	0	1	0	0	1	0	1	0	0	1	0	0	7	0	642.37008	P19338	P19338	81	87	NCL	Nucleolin	yes	yes	2	0.019871	84.244	1	0	0	0	0
AAVTPGKK	VSPTKKVAVATPAKKAAVTPGKKAAATPAK	VATPAKKAAVTPGKKAAATPAKKTVTPAKA	K	A	A	K	K	A	2	0	0	0	0	0	0	1	0	0	0	2	0	0	1	0	1	0	0	1	0	0	8	1	770.46504	P19338	P19338	81	88	NCL	Nucleolin	yes	yes	3	0.056269	50.04	1	0	0	0	0
AAVTSLFAK	LATTQTDTMLSAEEKAAVTSLFAKVKVDEV	LSAEEKAAVTSLFAKVKVDEVGGEALGRLL	K	A	A	A	K	V	3	0	0	0	0	0	0	0	0	0	1	1	0	1	0	1	1	0	0	1	0	0	9	0	906.51747	CON__Q3SX09	CON__Q3SX09	64	72			yes	yes	2;3	0.00031	123.69	3	20153000	25060000	21021000	49820000
AAVVENVVK	______________________________	______________________________	M	A	A	V	K	L	2	0	1	0	0	0	1	0	0	0	0	1	0	0	0	0	0	0	0	4	0	0	9	0	927.53893	Q92785	Q92785	2	10	DPF2	Zinc finger protein ubi-d4	yes	yes	2	0.0001396	81.784	2	0	0	0	0
AAVVESHK	GGLASARRAAELGARAAVVESHKLGGTCVN	AAELGARAAVVESHKLGGTCVNVGCVPKKV	R	A	A	H	K	L	2	0	0	0	0	0	1	0	1	0	0	1	0	0	0	1	0	0	0	2	0	0	8	0	839.45012	P00390	P00390	90	97	GSR	Glutathione reductase, mitochondrial	yes	yes	3	0.00037313	121.09	1	2788000	3806900	3622800	3131300
AAVVEVEVGGGAAGERELDEVDMSDLSPEEQWR	______________________________	DEVDMSDLSPEEQWRVEHARMHAKHRGHEA	M	A	A	W	R	V	4	2	0	3	0	1	7	4	0	0	2	0	1	0	1	2	0	1	0	5	0	0	33	1	3528.6315	Q9H920	Q9H920	2	34	RNF121	RING finger protein 121	yes	yes	3	6.88E-60	168.95	1	7685.3	6889.5	13064	17248
AAVVTSPPPTTAPHK	______________________________	AAVVTSPPPTTAPHKERYFDRVDENNPEYL	R	A	A	H	K	E	3	0	0	0	0	0	0	0	1	0	0	1	0	0	4	1	3	0	0	2	0	0	15	0	1472.7987	P35611	P35611	7	21	ADD1	Alpha-adducin	yes	yes	3;4	1.06E-08	155.43	2	874640	975770	1098200	877940
AAVVVSK	KAAKNSEEEEEEKKKAAVVVSKSGSLKKRK	EEEEEKKKAAVVVSKSGSLKKRKQNEAAKE	K	A	A	S	K	S	2	0	0	0	0	0	0	0	0	0	0	1	0	0	0	1	0	0	0	3	0	0	7	0	672.41703	Q14978	Q14978	573	579	NOLC1	Nucleolar and coiled-body phosphoprotein 1	yes	yes	2	0.0069967	107.43	1	12774000	11668000	11832000	11252000
AAWEAGK	NEQDAYAINSYTRSKAAWEAGKFGNEVIPV	INSYTRSKAAWEAGKFGNEVIPVTVTVKGQ	K	A	A	G	K	F	3	0	0	0	0	0	1	1	0	0	0	1	0	0	0	0	0	1	0	0	0	0	7	0	731.36024	P24752	P24752	224	230	ACAT1	Acetyl-CoA acetyltransferase, mitochondrial	yes	yes	2	0.0055239	119.89	2	1964400	2735000	2642800	2216000
AAWEAYLSR	ISAADRLEAAEMYRKAAWEAYLSRLGV___	AEMYRKAAWEAYLSRLGV____________	K	A	A	S	R	L	3	1	0	0	0	0	1	0	0	0	1	0	0	0	0	1	0	1	1	0	0	0	9	0	1065.5243	P11172	P11172	469	477	UMPS	Uridine 5-monophosphate synthase;Orotate phosphoribosyltransferase;Orotidine 5-phosphate decarboxylase	yes	yes	2	0.059869	66.962	1	4225200	4024000	4662000	4110500
AAWEHMK	IIHRVHLRGSFQVTRAAWEHMKKQKYGRII	RGSFQVTRAAWEHMKKQKYGRIIMTSSASG	R	A	A	M	K	K	2	0	0	0	0	0	1	0	1	0	0	1	1	0	0	0	0	1	0	0	0	0	7	0	871.40106	P51659	P51659	133	139	HSD17B4	Peroxisomal multifunctional enzyme type 2;(3R)-hydroxyacyl-CoA dehydrogenase;Enoyl-CoA hydratase 2	yes	yes	3	0.0033929	103.92	2	4534400	4235200	5221000	4639100
AAWEVDSGRR	EMAMKVELARMSYQRAAWEVDSGRRNTYYA	MSYQRAAWEVDSGRRNTYYASIAKAFAGDI	R	A	A	R	R	N	2	2	0	1	0	0	1	1	0	0	0	0	0	0	0	1	0	1	0	1	0	0	10	1	1145.5578	P11310	P11310	340	349	ACADM	Medium-chain specific acyl-CoA dehydrogenase, mitochondrial	yes	yes	3	8.41E-16	182.92	1	573440	699080	780790	566940
AAWGEETDYTPVWCMR	GPQGFPELKNDTFLRAAWGEETDYTPVWCM	AWGEETDYTPVWCMRQAGRYLPEFRETRAA	R	A	A	M	R	Q	2	1	0	1	1	0	2	1	0	0	0	0	1	0	1	0	2	2	1	1	0	0	16	0	1970.8291	P06132	P06132	22	37	UROD	Uroporphyrinogen decarboxylase	yes	yes	3	7.83E-38	229.97	2	134980	147280	157880	147150
AAWGKVGGHAAEYGAEALER	______________________________	VGGHAAEYGAEALERMFLSFPTTKTYFPHF	K	A	A	E	R	M	6	1	0	0	0	0	3	4	1	0	1	1	0	0	0	0	0	1	1	1	0	0	20	1	2041.997	CON__P01966	CON__P01966	13	32			yes	yes	4	2.61E-21	186.06	1	461640	591140	495110	883980
AAWKSPEK	APPEEQDKVPHTAQRAAWKSPEKEKTMVNT	VPHTAQRAAWKSPEKEKTMVNTLSPRGQDA	R	A	A	E	K	E	2	0	0	0	0	0	1	0	0	0	0	2	0	0	1	1	0	1	0	0	0	0	8	1	915.48142	Q9NSC7	Q9NSC7	122	129	ST6GALNAC1	Alpha-N-acetylgalactosaminide alpha-2,6-sialyltransferase 1	yes	yes	4	0.046959	51.749	1	2275200	1890300	1645800	2188600
AAYDIEVNTR	EIEMAKAQRDYELKKAAYDIEVNTRRAQAD	YELKKAAYDIEVNTRRAQADLAYQLQVAKT	K	A	A	T	R	R	2	1	1	1	0	0	1	0	0	1	0	0	0	0	0	0	1	0	1	1	0	0	10	0	1150.5619	O75955	O75955	221	230	FLOT1	Flotillin-1	yes	yes	2	4.59E-06	159.79	1	742810	1051400	1064900	919620
AAYDIEVNTRR	EIEMAKAQRDYELKKAAYDIEVNTRRAQAD	ELKKAAYDIEVNTRRAQADLAYQLQVAKTK	K	A	A	R	R	A	2	2	1	1	0	0	1	0	0	1	0	0	0	0	0	0	1	0	1	1	0	0	11	1	1306.663	O75955	O75955	221	231	FLOT1	Flotillin-1	yes	yes	3	8.29E-14	178.76	1	1135800	1382400	1434700	1281000
AAYEAELGDAR	TESEEVVSREVSGIKAAYEAELGDARKTLD	SGIKAAYEAELGDARKTLDSVAKERARLQL	K	A	A	A	R	K	4	1	0	1	0	0	2	1	0	0	1	0	0	0	0	0	0	0	1	0	0	0	11	0	1164.5411	P02545	P02545	79	89	LMNA	Prelamin-A/C;Lamin-A/C	yes	yes	2	9.34E-08	197.86	1	778490	1051400	1035500	806860
AAYEAELGDARK	TESEEVVSREVSGIKAAYEAELGDARKTLD	GIKAAYEAELGDARKTLDSVAKERARLQLE	K	A	A	R	K	T	4	1	0	1	0	0	2	1	0	0	1	1	0	0	0	0	0	0	1	0	0	0	12	1	1292.6361	P02545	P02545	79	90	LMNA	Prelamin-A/C;Lamin-A/C	yes	yes	3	9.8E-09	153.49	2	22231000	29697000	32569000	22732000
AAYEAFCR	MVADCGVREARAAVRAAYEAFCRWREVSAK	EARAAVRAAYEAFCRWREVSAKERSSLLRK	R	A	A	C	R	W	3	1	0	0	1	0	1	0	0	0	0	0	0	1	0	0	0	0	1	0	0	0	8	0	986.428	P51649	P51649	104	111	ALDH5A1	Succinate-semialdehyde dehydrogenase, mitochondrial	yes	yes	2	0.021951	89.298	1	415090	426040	479500	413010
AAYEGSVAK	ERLLCFSPALQGRLRAAYEGSVAKVSLVMP	LQGRLRAAYEGSVAKVSLVMPPSTQAVSFQ	R	A	A	A	K	V	3	0	0	0	0	0	1	1	0	0	0	1	0	0	0	1	0	0	1	1	0	0	9	0	894.4447	Q8IWY9	Q8IWY9	411	419	CDAN1	Codanin-1	yes	yes	3	0.051844	57.598	1	414480	209910	209530	286030
AAYFGIYDTAK	YQGFNVSVQGIIIYRAAYFGIYDTAKGMLP	IIYRAAYFGIYDTAKGMLPDPKNTHIVISW	R	A	A	A	K	G	3	0	0	1	0	0	0	1	0	1	0	1	0	1	0	0	1	0	2	0	0	0	11	0	1218.5921	P05141	P05141	189	199	SLC25A5	ADP/ATP translocase 2;ADP/ATP translocase 2, N-terminally processed	yes	yes	2;3	2.57E-10	192.92	4	6588600	6804100	6677900	6256500
AAYFGVYDTAK	YQGFSVSVQGIIIYRAAYFGVYDTAKGMLP	IIYRAAYFGVYDTAKGMLPDPKNTHIVVSW	R	A	A	A	K	G	3	0	0	1	0	0	0	1	0	0	0	1	0	1	0	0	1	0	2	1	0	0	11	0	1204.5764	P12236;P12235	P12236	189	199	SLC25A6;SLC25A4	ADP/ATP translocase 3;ADP/ATP translocase 3, N-terminally processed;ADP/ATP translocase 1	no	no	2	1.81E-13	211.52	1	2558900	2274700	2425500	2185400
AAYKLVLIR	______________________________	______________________________	M	A	A	I	R	H	2	1	0	0	0	0	0	0	0	1	2	1	0	0	0	0	0	0	1	1	0	0	9	1	1045.6648	P18669;Q8N0Y7	P18669	2	10	PGAM1;PGAM4	Phosphoglycerate mutase 1;Probable phosphoglycerate mutase 4	no	no		1	NaN		0	0	0	0
AAYLNMSEDPSHPSMALNTR	KLLEQALVIEEQLRRAAYLNMSEDPSHPSM	MSEDPSHPSMALNTRFAEVECLAESHQHLS	R	A	A	T	R	F	3	1	2	1	0	0	1	0	1	0	2	0	2	0	2	3	1	0	1	0	0	0	20	0	2203.999	Q14839	Q14839	1802	1821	CHD4	Chromodomain-helicase-DNA-binding protein 4	yes	yes	3	1.9E-62	255.22	1	795070	797890	799770	782360
AAYLQETGK	DILTKRNNAQRQQIKAAYLQETGKPLDETL	QRQQIKAAYLQETGKPLDETLKKALTGHLE	K	A	A	G	K	P	2	0	0	0	0	1	1	1	0	0	1	1	0	0	0	0	1	0	1	0	0	0	9	0	979.49746	P04083	P04083	82	90	ANXA1	Annexin A1	yes	yes	2	0.00013992	134.26	2	139240	216220	217500	137580
AAYLQWR	______________________________	______________________________	M	A	A	W	R	R	2	1	0	0	0	1	0	0	0	0	1	0	0	0	0	0	0	1	1	0	0	0	7	0	906.47119	Q9H270	Q9H270	2	8	VPS11	Vacuolar protein sorting-associated protein 11 homolog	yes	yes	2	0.000629	126.05	2	35422	36416	33483	30232
AAYLSDPR	TLKDLLLNTMSQEEKAAYLSDPRAPPCEYK	TMSQEEKAAYLSDPRAPPCEYKDWLTKMSG	K	A	A	P	R	A	2	1	0	1	0	0	0	0	0	0	1	0	0	0	1	1	0	0	1	0	0	0	8	0	891.44503	P78527	P78527	3826	3833	PRKDC	DNA-dependent protein kinase catalytic subunit	yes	yes	2	0.0042707	105.39	1	705220	780490	812840	731420
AAYNLVK	SARCKDFREREGRLRAAYNLVKRGITNLCV	REREGRLRAAYNLVKRGITNLCVIGGDGSL	R	A	A	V	K	R	2	0	1	0	0	0	0	0	0	0	1	1	0	0	0	0	0	0	1	1	0	0	7	0	777.43849	P08237	P08237	101	107	PFKM	ATP-dependent 6-phosphofructokinase, muscle type	yes	yes	2	0.0020821	132.22	1	4742000	6922900	6172100	5127900
AAYNLVR	______________________________	KIDKEACRAAYNLVRDDGSAVIWVTFKYDG	R	A	A	V	R	D	2	1	1	0	0	0	0	0	0	0	1	0	0	0	0	0	0	0	1	1	0	0	7	0	805.44464	Q14019	Q14019	12	18	COTL1	Coactosin-like protein	yes	yes	2	0.0031473	126.68	2	15123000	16067000	14640000	14501000
AAYNLVRDDGSAVIWVTFK	______________________________	LVRDDGSAVIWVTFKYDGSTIVPGEQGAEY	R	A	A	F	K	Y	3	1	1	2	0	0	0	1	0	1	1	1	0	1	0	1	1	1	1	3	0	0	19	1	2124.1004	Q14019	Q14019	12	30	COTL1	Coactosin-like protein	yes	yes	4	3.17E-06	129.43	1	1081200	1242800	1523300	1017100
AAYNPGQAVPWNAVK	VKGRLPQLGEKVLVKAAYNPGQAVPWNAVK	AAYNPGQAVPWNAVKVQTLSNQPLLKSPAP	K	A	A	V	K	V	4	0	2	0	0	1	0	1	0	0	0	1	0	0	2	0	0	1	1	2	0	0	15	0	1584.8049	Q8N163	Q8N163	98	112	CCAR2	Cell cycle and apoptosis regulator protein 2	yes	yes	2	1.87E-09	215.83	1	722640	721420	758200	669770
AAYNQVK	IYTISQATAAGDVIKAAYNQVKTIAQGNLS	TAAGDVIKAAYNQVKTIAQGNLSNTDVQAA	K	A	A	V	K	T	2	0	1	0	0	1	0	0	0	0	0	1	0	0	0	0	0	0	1	1	0	0	7	0	792.413	P22695	P22695	353	359	UQCRC2	Cytochrome b-c1 complex subunit 2, mitochondrial	yes	yes	2	0.00071676	170.96	3	10075000	12097000	11583000	10445000
AAYNVTLLNFMDPQK	GSSYNGQDEVDIKSRAAYNVTLLNFMDPQK	AAYNVTLLNFMDPQKMPYLKEEPYFGMGKM	R	A	A	Q	K	M	2	0	2	1	0	1	0	0	0	0	2	1	1	1	1	0	1	0	1	1	0	0	15	0	1723.8603	Q9C0B1	Q9C0B1	197	211	FTO	Alpha-ketoglutarate-dependent dioxygenase FTO	yes	yes	3	1.07E-05	134.9	1	685160	765830	930970	799280
AAYPDLENPPLLVTPSQQAK	NIISRLQEVFGHAIKAAYPDLENPPLLVTP	LENPPLLVTPSQQAKFGDYQCNSAMGISQM	K	A	A	A	K	F	3	0	1	1	0	2	1	0	0	0	3	1	0	0	4	1	1	0	1	1	0	0	20	0	2151.1212	P54136	P54136	90	109	RARS	Arginine--tRNA ligase, cytoplasmic	yes	yes	2;3;4	1.95E-75	361.92	3	1270400	1273700	1429900	1404100
AAYPQVR	SLGGGAAALLATMLRAAYPQVRCYAFSPPR	ALLATMLRAAYPQVRCYAFSPPRGLWSKAL	R	A	A	V	R	C	2	1	0	0	0	1	0	0	0	0	0	0	0	0	1	0	0	0	1	1	0	0	7	0	803.42899	Q8NCG7	Q8NCG7	458	464	DAGLB	Sn1-specific diacylglycerol lipase beta	yes	yes	2	0.023673	85.306	1	573110	538500	635340	554650
AAYQVAALPK	NEIYKQYFKSNFPARAAYQVAALPKGSRIE	NFPARAAYQVAALPKGSRIEIEAVAIQGPL	R	A	A	P	K	G	4	0	0	0	0	1	0	0	0	0	1	1	0	0	1	0	0	0	1	1	0	0	10	0	1030.5811	P52758	P52758	108	117	HRSP12	Ribonuclease UK114	yes	yes	2;3	2.43E-05	145.63	2	2009000	2374500	2310600	2002300
AAYSNFWCGMTSQGYYKR	IAENKTVVAPMLDSRAAYSNFWCGMTSQGY	SNFWCGMTSQGYYKRTPAYIPIRKRDRRGC	R	A	A	K	R	T	2	1	1	0	1	1	0	2	0	0	0	1	1	1	0	2	1	1	3	0	0	0	18	1	2188.9459	Q8NBJ5	Q8NBJ5	196	213	COLGALT1	Procollagen galactosyltransferase 1	yes	yes	3	2.41E-56	246.21	1	418100	339530	347970	469940
AAYSTGGCLHTCSR	AGQRSSDNVSVTVLRAAYSTGGCLHTCSRY	RAAYSTGGCLHTCSRYHFFCDDGCCIDITL	R	A	A	S	R	Y	2	1	0	0	2	0	0	2	1	0	1	0	0	0	0	2	2	0	1	0	0	0	14	0	1539.6558	Q86VZ4	Q86VZ4	299	312	LRP11	Low-density lipoprotein receptor-related protein 11	yes	yes	3	0.00065504	103.88	1	157920	142020	162710	132560
AAYVLFYQR	DSSVSTASEDQIVSKAAYVLFYQRQDTFSG	DQIVSKAAYVLFYQRQDTFSGTGFFPLDRE	K	A	A	Q	R	Q	2	1	0	0	0	1	0	0	0	0	1	0	0	1	0	0	0	0	2	1	0	0	9	0	1129.592	Q9Y4E8;P51784;Q13107	Q9Y4E8	924	932	USP15;USP11;USP4	Ubiquitin carboxyl-terminal hydrolase 15;Ubiquitin carboxyl-terminal hydrolase 11;Ubiquitin carboxyl-terminal hydrolase 4	no	no	3	0.0002892	121.62	1	175140	174880	203770	179740
AAYWEEEPAEVRR	DGGRYDVYLYDRIRKAAYWEEEPAEVRRCT	RKAAYWEEEPAEVRRCTWFYKGDTDSRFIP	K	A	A	R	R	C	3	2	0	0	0	0	4	0	0	0	0	0	0	0	1	0	0	1	1	1	0	0	13	1	1604.7583	Q9Y6Y8	Q9Y6Y8	330	342	SEC23IP	SEC23-interacting protein	yes	yes	3	3.27E-46	225.33	2	890380	1015400	1031200	947710
AAYYNLSDEISFR	CPRPQDFENGEYWPRAAYYNLSDEISFRCY	PRAAYYNLSDEISFRCYDGYTLRGSANRTC	R	A	A	F	R	C	2	1	1	1	0	0	1	0	0	1	1	0	0	1	0	2	0	0	2	0	0	0	13	0	1547.7256	CON__Q3KUS7	CON__Q3KUS7	118	130			yes	yes	2	0.0087034	98.407	1	0	0	0	0
AAYYQKK	SSEVHVERATEQLQRAAYYQKKSRKKMCIL	RATEQLQRAAYYQKKSRKKMCILVLVLSVI	R	A	A	K	K	S	2	0	0	0	0	1	0	0	0	0	0	2	0	0	0	0	0	0	2	0	0	0	7	1	870.45995	Q86Y82	Q86Y82	240	246	STX12	Syntaxin-12	yes	yes	3	0.020154	60.648	1	0	0	0	0
ACAAGTPAVIR	AMSSVGANHQRDARRACAAGTPAVIRISVA	DARRACAAGTPAVIRISVATGALEAAQGSK	R	A	C	I	R	I	4	1	0	0	1	0	0	1	0	1	0	0	0	0	1	0	1	0	0	1	0	0	11	0	1085.5652	P51610	P51610	1138	1148	HCFC1	Host cell factor 1;HCF N-terminal chain 1;HCF N-terminal chain 2;HCF N-terminal chain 3;HCF N-terminal chain 4;HCF N-terminal chain 5;HCF N-terminal chain 6;HCF C-terminal chain 1;HCF C-terminal chain 2;HCF C-terminal chain 3;HCF C-terminal chain 4;HCF C-terminal chain 5;HCF C-terminal chain 6	yes	yes	2	0.056102	79.893	1	2592200	2854800	3125500	2656400
ACACAHGMLAEDGASCR	GGCQQLCLYRGRGQRACACAHGMLAEDGAS	ACAHGMLAEDGASCREYAGYLLYSERTILK	R	A	C	C	R	E	5	1	0	1	3	0	1	2	1	0	1	0	1	0	0	1	0	0	0	0	0	0	17	0	1835.7171	Q07954	Q07954	2179	2195	LRP1	Prolow-density lipoprotein receptor-related protein 1;Low-density lipoprotein receptor-related protein 1 85 kDa subunit;Low-density lipoprotein receptor-related protein 1 515 kDa subunit;Low-density lipoprotein receptor-related protein 1 intracellular domain	yes	yes	3	4.75E-06	102.65	1	0	0	0	0
ACADAGLLDESFLRR	LKRCKTQLKKLVRCKACADAGLLDESFLRR	ACADAGLLDESFLRRCLNFYGLLIQLLLRI	K	A	C	R	R	C	3	2	0	2	1	0	1	1	0	0	3	0	0	1	0	1	0	0	0	0	0	0	15	1	1692.8254	O95155	O95155	828	842	UBE4B	Ubiquitin conjugation factor E4 B	yes	yes	3	1.06E-67	278.53	1	381020	436620	451160	385220
ACADATLSQITNNIDPVGR	QEAEQLKNQIRDARKACADATLSQITNNID	ATLSQITNNIDPVGRIQMRTRRTLRGHLAK	K	A	C	G	R	I	3	1	2	2	1	1	0	1	0	2	1	0	0	0	1	1	2	0	0	1	0	0	19	0	2014.9742	P62873	P62873	24	42	GNB1	Guanine nucleotide-binding protein G(I)/G(S)/G(T) subunit beta-1	yes	yes	2;3	4.99E-165	472.63	4	776210	879620	967300	816110
ACAEAWAR	HLTYLDDRPVFPKDRACAEAWARGGYAAEK	PVFPKDRACAEAWARGGYAAEKEERQQWES	R	A	C	A	R	G	4	1	0	0	1	0	1	0	0	0	0	0	0	0	0	0	0	1	0	0	0	0	8	0	933.41269	Q8NEP3	Q8NEP3	289	296	DNAAF1	Dynein assembly factor 1, axonemal	yes	yes	2	0.056961	41.502	1	68969	216300	80496	61935
ACAECFMAVSCATCQEIRR	RFFQLCSDNVWGVRKACAECFMAVSCATCQ	CFMAVSCATCQEIRRTKLSALFINLISDPS	K	A	C	R	R	T	4	2	0	0	4	1	2	0	0	1	0	0	1	1	0	1	1	0	0	1	0	0	19	1	2318.9687	Q8TF05	Q8TF05	271	289	PPP4R1	Serine/threonine-protein phosphatase 4 regulatory subunit 1	yes	yes	3	2.17E-21	165.8	1	316530	303790	328720	254840
ACAELHQNVNVK	FPDEFHLQTLNPFLRACAELHQNVNVKNII	FLRACAELHQNVNVKNIIIALIDRLALFAH	R	A	C	V	K	N	2	0	2	0	1	1	1	0	1	0	1	1	0	0	0	0	0	0	0	2	0	0	12	0	1381.6772	Q96QK1	Q96QK1	285	296	VPS35	Vacuolar protein sorting-associated protein 35	yes	yes	3	4.5E-09	161.99	1	938510	982630	1211800	1020300
ACAEVSQWTR	KELLELLGFKKTCLKACAEVSQWTRLCELT	KTCLKACAEVSQWTRLCELTIPLAIENFLR	K	A	C	T	R	L	2	1	0	0	1	1	1	0	0	0	0	0	0	0	0	1	1	1	0	1	0	0	10	0	1206.5452	Q8NEC7	Q8NEC7	139	148	GSTCD	Glutathione S-transferase C-terminal domain-containing protein	yes	yes	2	2.81E-05	144.65	1	338460	373320	409610	345430
ACALSIEESCRPGDK	RLGANSLLDLVVFGRACALSIEESCRPGDK	ACALSIEESCRPGDKVPPIKPNAGEESVMN	R	A	C	D	K	V	2	1	0	1	2	0	2	1	0	1	1	1	0	0	1	2	0	0	0	0	0	0	15	1	1691.7607	P31040	P31040	466	480	SDHA	Succinate dehydrogenase [ubiquinone] flavoprotein subunit, mitochondrial	yes	yes	3	1.2E-20	197.17	1	275090	521180	575340	441170
ACANPAAGSVILLENLR	DVLFLKDCVGPEVEKACANPAAGSVILLEN	ANPAAGSVILLENLRFHVEEEGKGKDASGN	K	A	C	L	R	F	4	1	2	0	1	0	1	1	0	1	3	0	0	0	1	1	0	0	0	1	0	0	17	0	1767.9302	P00558	P00558	107	123	1.00 PGK	Phosphoglycerate kinase 1	yes	yes	2;3	8.76E-119	264.29	7	3158300	3368000	3735800	3511900
ACARPLISVYSEK	______________________________	______________________________	M	A	C	E	K	G	2	1	0	0	1	0	1	0	0	1	1	1	0	0	1	2	0	0	1	1	0	0	13	1	1492.7708	P36578	P36578	2	14	RPL4	60S ribosomal protein L4	no	no		1	NaN		0	0	0	0
ACARPLISVYSEKGESSGK	______________________________	PLISVYSEKGESSGKNVTLPAVFKAPIRPD	M	A	C	G	K	N	2	1	0	0	1	0	2	2	0	1	1	2	0	0	1	4	0	0	1	1	0	0	19	2	2038.0153	P36578	P36578	2	20	RPL4	60S ribosomal protein L4	yes	yes	3	1.75E-21	52.185	1	18403000	6646000	9297100	15829000
ACAVETSVDLSEISSK	GKVIGLQIFNIDTDRACAVETSVDLSEISS	CAVETSVDLSEISSKLGSTQSGFLVEESLP	R	A	C	S	K	L	2	0	0	1	1	0	2	0	0	1	1	1	0	0	0	4	1	0	0	2	0	0	16	0	1694.8033	Q69YH5	Q69YH5	234	249	CDCA2	Cell division cycle-associated protein 2	yes	yes	3	0.00028769	112.96	1	181200	165010	172800	132700
ACAVEVK	EKKLKLVMADKELYRACAVEVKRQIWQDNQ	MADKELYRACAVEVKRQIWQDNQALFGDEV	R	A	C	V	K	R	2	0	0	0	1	0	1	0	0	0	0	1	0	0	0	0	0	0	0	2	0	0	7	0	775.38982	Q8WX92	Q8WX92	140	146	NELFB	Negative elongation factor B	yes	yes	2	0.0074153	105.39	1	657350	913300	930620	646700
ACCISTGGHSQCSESLPVR	YTFTHLKPGTLYKLRACCISTGGHSQCSES	STGGHSQCSESLPVRTLSIAPGQCRPPRVL	R	A	C	V	R	T	1	1	0	0	3	1	1	2	1	1	1	0	0	0	1	4	1	0	0	1	0	0	19	0	2104.9088	Q53EP0	Q53EP0	647	665	FNDC3B	Fibronectin type III domain-containing protein 3B	yes	yes	3	1.78E-127	265.43	1	98511	109920	114280	81140
ACCPLEGVRPSPQQTEYR	ALLPWLLEQRHKHNKACCPLEGVRPSPQQT	PLEGVRPSPQQTEYRNKCEFLVGVGVDGED	K	A	C	Y	R	N	1	2	0	0	2	2	2	1	0	0	1	0	0	0	3	1	1	0	1	1	0	0	18	1	2146.9888	Q8IZ69	Q8IZ69	223	240	TRMT2A	tRNA (uracil-5-)-methyltransferase homolog A	yes	yes	3	2.79E-37	179.09	1	251700	223440	264950	216980
ACCQLHSLDLQHSMVESTAVVSFLEEAGSR	GCHGVTADALVMLAKACCQLHSLDLQHSMV	ESTAVVSFLEEAGSRMRKLWLTYSSQTTAI	K	A	C	S	R	M	3	1	0	1	2	2	3	1	2	0	4	0	1	1	0	5	1	0	0	3	0	0	30	0	3360.5537	Q8N531	Q8N531	244	273	FBXL6	F-box/LRR-repeat protein 6	yes	yes	4	1.19E-12	154.8	1	56096	49573	58039	51379
ACDEGHCTAK	TRLMACRQYVYNVAKACDEGHCTAKDCAGV	YNVAKACDEGHCTAKDCAGVILYSAECATQ	K	A	C	A	K	D	2	0	0	1	2	0	1	1	1	0	0	1	0	0	0	0	1	0	0	0	0	0	10	0	1147.4386	P26440	P26440	349	358	IVD	Isovaleryl-CoA dehydrogenase, mitochondrial	yes	yes	3	0.0038897	89.171	1	74874	90673	101140	85097
ACDELELHQR	NIHRLHVKRSMGWKKACDELELHQRFLREG	MGWKKACDELELHQRFLREGRFWKSKNEDR	K	A	C	Q	R	F	1	1	0	1	1	1	2	0	1	0	2	0	0	0	0	0	0	0	0	0	0	0	10	0	1269.5772	Q15326	Q15326	346	355	ZMYND11	Zinc finger MYND domain-containing protein 11	yes	yes	3	1.33E-15	190.96	1	394600	434280	499640	429300
ACDELVEEMEHYGK	QPCPDVFWFPIFSEKACDELVEEMEHYGKW	KACDELVEEMEHYGKWSGGKHHDSRISGGY	K	A	C	G	K	W	1	0	0	1	1	0	4	1	1	0	1	1	1	0	0	0	0	0	1	1	0	0	14	0	1708.7073	O00469	O00469	575	588	PLOD2	Procollagen-lysine,2-oxoglutarate 5-dioxygenase 2	yes	yes	3	1.49E-20	196.93	2	3703200	3136700	2984700	2741700
ACDELVEEMEHYGKWSGGK	QPCPDVFWFPIFSEKACDELVEEMEHYGKW	LVEEMEHYGKWSGGKHHDSRISGGYENVPT	K	A	C	G	K	H	1	0	0	1	1	0	4	3	1	0	1	2	1	0	0	1	0	1	1	1	0	0	19	1	2223.9565	O00469	O00469	575	593	PLOD2	Procollagen-lysine,2-oxoglutarate 5-dioxygenase 2	yes	yes	4	4.65E-08	144.66	1	135220	72655	70659	116610
ACDGNVDHAATHITNR	LQLGFTAQEARLGLRACDGNVDHAATHITN	CDGNVDHAATHITNRREELAQIRKEEKEKK	R	A	C	N	R	R	3	1	2	2	1	0	0	1	2	1	0	0	0	0	0	0	2	0	0	1	0	0	16	0	1750.7805	Q9Y5A7	Q9Y5A7	399	414	NUB1	NEDD8 ultimate buster 1	yes	yes	4	4.46E-69	237.06	1	65460	57567	62064	56490
ACDGVNDCVDK	DSFQCVNGKRIPQRKACDGVNDCVDKSDEL	PQRKACDGVNDCVDKSDELCCKDCRGEGFL	K	A	C	D	K	S	1	0	1	3	2	0	0	1	0	0	0	1	0	0	0	0	0	0	0	2	0	0	11	0	1251.486	CON__Q32PI4	CON__Q32PI4	275	285			yes	yes	2	7.49E-06	158.41	1	0	0	0	0
ACDILAIDK	QHGVAASCLEDLRSKACDILAIDKSLTPVT	EDLRSKACDILAIDKSLTPVTLVLAEDGTI	K	A	C	D	K	S	2	0	0	2	1	0	0	0	0	2	1	1	0	0	0	0	0	0	0	0	0	0	9	0	1017.5165	O00273	O00273	46	54	DFFA	DNA fragmentation factor subunit alpha	yes	yes	3	0.0094431	82.749	1	327020	335080	341770	334190
ACDLGHIWACANASR	GFPKDMDLACKYSMKACDLGHIWACANASR	ACDLGHIWACANASRMYKLGDGVDKDEAKA	K	A	C	S	R	M	4	1	1	1	2	0	0	1	1	1	1	0	0	0	0	1	0	1	0	0	0	0	15	0	1700.7511	Q96BR5	Q96BR5	178	192	COA7	Cytochrome c oxidase assembly factor 7	yes	yes	3	0.0016451	90.453	1	3524200	3942200	4167500	3686900
ACDLPAWVHFPDTER	ALLEDEERVVRLGVRACDLPAWVHFPDTER	ACDLPAWVHFPDTERAEWLNKTVKHMWPFI	R	A	C	E	R	A	2	1	0	2	1	0	1	0	1	0	1	0	0	1	2	0	1	1	0	1	0	0	15	0	1812.8254	A0FGR8	A0FGR8	180	194	ESYT2	Extended synaptotagmin-2	yes	yes	3	7.8E-06	139.21	1	280890	286780	296950	291770
ACDTGLNK	GHTKILDLLIPLTNRACDTGLNKVSPVYSA	LIPLTNRACDTGLNKVSPVYSAVFGGHEDC	R	A	C	N	K	V	1	0	1	1	1	0	0	1	0	0	1	1	0	0	0	0	1	0	0	0	0	0	8	0	877.39637	Q9Y575	Q9Y575	273	280	ASB3	Ankyrin repeat and SOCS box protein 3	yes	yes	2	0.0050653	125.5	1	0	0	0	0
ACDTPDKPVQVTK	TLLAAVVKIQSPADKACDTPDKPVQVTKEV	DKACDTPDKPVQVTKEVVSMGTGTKCIGQS	K	A	C	T	K	E	1	0	0	2	1	1	0	0	0	0	0	2	0	0	2	0	2	0	0	2	0	0	13	1	1457.7184	Q9BUB4	Q9BUB4	47	59	ADAT1	tRNA-specific adenosine deaminase 1	yes	yes	3	2.03E-05	132.05	1	301350	421260	458060	317340
ACEAITVGK	GRGWTRALGPEQLLRACEAITVGKVDLSSW	PEQLLRACEAITVGKVDLSSWREKIARDVA	R	A	C	G	K	V	2	0	0	0	1	0	1	1	0	1	0	1	0	0	0	0	1	0	0	1	0	0	9	0	947.47462	P36915	P36915	293	301	GNL1	Guanine nucleotide-binding protein-like 1	yes	yes	2	0.00034838	144.09	1	256820	301500	310010	270060
ACEAPQACQSYR	ANGGRDCTDPLYEEKACEAPQACQSYRWKT	EEKACEAPQACQSYRWKTHKWRRCQLVPWS	K	A	C	Y	R	W	3	1	0	0	2	2	1	0	0	0	0	0	0	0	1	1	0	0	1	0	0	0	12	0	1439.5922	Q9UPZ6	Q9UPZ6	823	834	THSD7A	Thrombospondin type-1 domain-containing protein 7A	yes	yes	2	3.71E-09	164.64	1	68434	89566	107530	89261
ACEFAGFQCQIQFGPHNEQK	RDDILNGSHPVSFDKACEFAGFQCQIQFGP	GFQCQIQFGPHNEQKHKAGFLDLKDFLPKE	K	A	C	Q	K	H	2	0	1	0	2	4	2	2	1	1	0	1	0	3	1	0	0	0	0	0	0	0	20	0	2395.0474	Q9Y490	Q9Y490	235	254	TLN1	Talin-1	yes	yes	3	1.98E-86	290.92	2	874730	1014700	1051000	1040300
ACEHFISDLSINSLYCLSDEK	VTLIDLRGCKQITRKACEHFISDLSINSLY	SDLSINSLYCLSDEKLIQKIS_________	K	A	C	E	K	L	1	0	1	2	2	0	2	0	1	2	3	1	0	1	0	4	0	0	1	0	0	0	21	0	2500.125	Q9Y2K7	Q9Y2K7	1136	1156	KDM2A	Lysine-specific demethylase 2A	yes	yes	3;4	4.26E-22	191.95	2	132110	143350	162190	129500
ACEIRDQITSK	EYQMELKYLKQYKEKACEIRDQITSKEAQL	YKEKACEIRDQITSKEAQLTSSKEIVKSYE	K	A	C	S	K	E	1	1	0	1	1	1	1	0	0	2	0	1	0	0	0	1	1	0	0	0	0	0	11	1	1319.6503	Q92878	Q92878	220	230	RAD50	DNA repair protein RAD50	yes	yes	3	0.0001171	120.87	1	2043700	2237800	2527700	2559200
ACEPGVDYVYK	HHTEKEVTLEDRLDKACEPGVDYVYKTRLI	RLDKACEPGVDYVYKTRLIQKKLEDDFDEY	K	A	C	Y	K	T	1	0	0	1	1	0	1	1	0	0	0	1	0	0	1	0	0	0	2	2	0	0	11	0	1299.5805	CON__Q2UVX4;P01024	CON__Q2UVX4	1535	1545	C3	Complement C3;Complement C3 beta chain;C3-beta-c;Complement C3 alpha chain;C3a anaphylatoxin;Acylation stimulating protein;Complement C3b alpha chain;Complement C3c alpha chain fragment 1;Complement C3dg fragment;Complement C3g fragment;Complement C3d fragment;Complement C3f fragment;Complement C3c alpha chain fragment 2	yes	no	2	4.52E-10	188.87	1	283840	392670	354900	717480
ACEPIIQNFCHDVADNQIDSGDLMECLIQNK	ELESEDIQIEALLMRACEPIIQNFCHDVAD	QIDSGDLMECLIQNKHQKDMNEKCAIGVTH	R	A	C	N	K	H	2	0	3	4	3	3	2	1	1	4	2	1	1	1	1	1	0	0	0	1	0	0	31	0	3646.616	Q92896	Q92896	695	725	GLG1	Golgi apparatus protein 1	yes	yes	4	4.89E-09	144.49	1	43404	38965	45602	33973
ACEQPTHWK	DPKTTYNRFCGDQEKACEQPTHWKITY___	CGDQEKACEQPTHWKITY____________	K	A	C	W	K	I	1	0	0	0	1	1	1	0	1	0	0	1	0	0	1	0	1	1	0	0	0	0	9	0	1155.5131	Q9Y2G5	Q9Y2G5	418	426	POFUT2	GDP-fucose protein O-fucosyltransferase 2	yes	yes	3	0.0010663	108.7	1	486500	599630	683940	530250
ACFHCETCK	YPTEKVNCLDKFWHKACFHCETCKMTLNMK	DKFWHKACFHCETCKMTLNMKNYKGYEKKP	K	A	C	C	K	M	1	0	0	0	3	0	1	0	1	0	0	1	0	1	0	0	1	0	0	0	0	0	9	0	1211.4522	Q14847	Q14847	28	36	LASP1	LIM and SH3 domain protein 1	yes	yes	3	3.07E-05	140.75	4	54493000	50828000	52983000	50271000
ACFLYFK	ELFSATDDSLHQLRKACFLYFKLGGECVAG	DSLHQLRKACFLYFKLGGECVAGPVGLLSV	K	A	C	F	K	L	1	0	0	0	1	0	0	0	0	0	1	1	0	2	0	0	0	0	1	0	0	0	7	0	947.45751	Q14534	Q14534	490	496	SQLE	Squalene monooxygenase	yes	yes	2	0.0048147	126.05	1	610400	681450	738780	930940
ACFQVGTSEEMK	HFQKELEELKARTSKACFQVGTSEEMKMLR	TSKACFQVGTSEEMKMLRTESDDLHTFLLE	K	A	C	M	K	M	1	0	0	0	1	1	2	1	0	0	0	1	1	1	0	1	1	0	0	1	0	0	12	0	1385.5955	P35658	P35658	727	738	NUP214	Nuclear pore complex protein Nup214	yes	yes	3	3.84E-06	112.84	1	117680	144080	156310	140940
ACFTQWLCHLHNEVNRK	LRKRLCRNHPDTRTRACFTQWLCHLHNEVN	FTQWLCHLHNEVNRKLGKPDFDCSKVDERW	R	A	C	R	K	L	1	1	2	0	2	1	1	0	2	0	2	1	0	1	0	0	1	1	0	1	0	0	17	1	2212.0418	P55789	P55789	164	180	GFER	FAD-linked sulfhydryl oxidase ALR	yes	yes	5	0.00098021	89.866	1	1561700	1758400	1739800	1436300
ACFYNLDK	VVDLNGRYFGGRVVKACFYNLDKFRVLDLA	FGGRVVKACFYNLDKFRVLDLAEQV_____	K	A	C	D	K	F	1	0	1	1	1	0	0	0	0	0	1	1	0	1	0	0	0	0	1	0	0	0	8	0	1029.459	Q96I25	Q96I25	384	391	RBM17	Splicing factor 45	yes	yes	2	0.0014764	131.06	1	1732200	1480500	1720600	2178000
ACGADSYEMEEDGVRK	CPRNYVVTDHGSCVRACGADSYEMEEDGVR	CGADSYEMEEDGVRKCKKCEGPCRKVCNGI	R	A	C	R	K	C	2	1	0	2	1	0	3	2	0	0	0	1	1	0	0	1	0	0	1	1	0	0	16	1	1815.7404	P00533	P00533	310	325	EGFR	Epidermal growth factor receptor	yes	yes	3	4.02E-35	224.59	2	2017500	1529300	1724500	1738900
ACGATLKRTLDFDPLLSPASPK	______________________________	RTLDFDPLLSPASPKRRRCAPLSAPTSAAA	M	A	C	P	K	R	3	1	0	2	1	0	0	1	0	0	4	2	0	1	3	2	2	0	0	0	0	0	22	2	2357.2413	Q53H80	Q53H80	2	23	AKIRIN2	Akirin-2	yes	yes	4	0.050164	42.711	1	377450	387640	437720	418100
ACGDSTLTQITAGLDPVGR	QEAEQLRNQIRDARKACGDSTLTQITAGLD	STLTQITAGLDPVGRIQMRTRRTLRGHLAK	K	A	C	G	R	I	2	1	0	2	1	1	0	3	0	1	2	0	0	0	1	1	3	0	0	1	0	0	19	0	1930.9418	P62879	P62879	24	42	GNB2	Guanine nucleotide-binding protein G(I)/G(S)/G(T) subunit beta-2	yes	yes	2;3	7.7E-128	402.98	3	771280	981380	973120	811760
ACGDVLVTAELILR	ITPKLLWHPVMNGDKACGDVLVTAELILRG	KACGDVLVTAELILRGKDGSNLPILPPQRA	K	A	C	L	R	G	2	1	0	1	1	0	1	1	0	1	3	0	0	0	0	0	1	0	0	2	0	0	14	0	1528.8283	Q9NZM1	Q9NZM1	1259	1272	MYOF	Myoferlin	yes	yes	2;3	4.89E-05	116.13	2	147630	155250	149140	134760
ACGEAHLK	GQWEALYDEIRQFRKACGEAHLKTILATGE	EIRQFRKACGEAHLKTILATGELGTLTNVY	K	A	C	L	K	T	2	0	0	0	1	0	1	1	1	0	1	1	0	0	0	0	0	0	0	0	0	0	8	0	884.41744	Q9Y315	Q9Y315	181	188	DERA	Deoxyribose-phosphate aldolase	yes	yes	3	0.0016862	101.64	1	1467000	1947200	2030700	1409400
ACGEPTALPK	LAYILEGKKIVGRKKACGEPTALPKDTTSH	VGRKKACGEPTALPKDTTSHGDKDCSHDGA	K	A	C	P	K	D	2	0	0	0	1	0	1	1	0	0	1	1	0	0	2	0	1	0	0	0	0	0	10	0	1042.5117	Q86V87	Q86V87	185	194	FAM160B2	Protein FAM160B2	yes	yes	2	0.0043859	116.37	1	126980	143600	171590	116070
ACGLVASNLNLKPGECLR	______________________________	LVASNLNLKPGECLRVRGEVAPDAKSFVLN	M	A	C	L	R	V	2	1	2	0	2	0	1	2	0	0	4	1	0	0	1	1	0	0	0	1	0	0	18	1	1971.003	P09382	P09382	2	19	LGALS1	Galectin-1	yes	yes	2;3	7.37E-20	160.69	5	2923700	3110500	2806500	2803700
ACGNFGIPCELR	MGSTSDLGHCEKIKKACGNFGIPCELRVTS	IKKACGNFGIPCELRVTSAHKGPDETLRIK	K	A	C	L	R	V	1	1	1	0	2	0	1	2	0	1	1	0	0	1	1	0	0	0	0	0	0	0	12	0	1392.6278	P22234	P22234	287	298	PAICS	Multifunctional protein ADE2;Phosphoribosylaminoimidazole-succinocarboxamide synthase;Phosphoribosylaminoimidazole carboxylase	yes	yes	2	4.57E-15	196.88	4	5585800	5062200	4993200	4700000
ACGNMFGLMHGTCPETSGGLLICLPR	IHNLPVLAKMAAVSKACGNMFGLMHGTCPE	TCPETSGGLLICLPREQAARFCAEIKSPKY	K	A	C	P	R	E	1	1	1	0	3	0	1	5	1	1	4	0	2	1	2	1	2	0	0	0	0	0	26	0	2848.2951	P49903	P49903	305	330	SEPHS1	Selenide, water dikinase 1	yes	yes	3	3.2E-99	290.71	1	815590	908730	1096200	942430
ACGQIFCGK	CRVQFGVMTRKHHCRACGQIFCGKCSSKYS	RKHHCRACGQIFCGKCSSKYSTIPKFGIEK	R	A	C	G	K	C	1	0	0	0	2	1	0	2	0	1	0	1	0	1	0	0	0	0	0	0	0	0	9	0	1039.4579	O14964	O14964	184	192	HGS	Hepatocyte growth factor-regulated tyrosine kinase substrate	yes	yes	2	0.0001036	160.19	1	2595200	2733400	2941600	2498100
ACGSEIMQK	TEQRRRAEENALQQKACGSEIMQKKQHLEI	NALQQKACGSEIMQKKQHLEIELKQVMQQR	K	A	C	Q	K	K	1	0	0	0	1	1	1	1	0	1	0	1	1	0	0	1	0	0	0	0	0	0	9	0	1022.4525	P15924	P15924	1279	1287	DSP	Desmoplakin	yes	yes	2	0.00039382	144.12	1	151720	212000	231260	186230
ACGVDFEIR	PCSVTLQPGPEDTGKACGVDFEIRAFCAKS	PEDTGKACGVDFEIRAFCAKSLEEKSHKRN	K	A	C	I	R	A	1	1	0	1	1	0	1	1	0	1	0	0	0	1	0	0	0	0	0	1	0	0	9	0	1065.4913	P32121	P32121	140	148	ARRB2	Beta-arrestin-2	yes	yes	2	0.0021497	108.74	1	900230	1164700	1279100	1511400
ACGVSRPVIACSVTIK	NVPYVFVRSKQALGRACGVSRPVIACSVTI	CGVSRPVIACSVTIKEGSQLKQQIQSIQQS	R	A	C	I	K	E	2	1	0	0	2	0	0	1	0	2	0	1	0	0	1	2	1	0	0	3	0	0	16	1	1716.9015	P55769	P55769	92	107	NHP2L1	NHP2-like protein 1;NHP2-like protein 1, N-terminally processed	yes	yes	3	1.37E-13	148.41	2	4252600	4814400	4520100	4644800
ACGVSVKK	TKATVQSVLLDSAGKACGVSVKKGHELVNI	LLDSAGKACGVSVKKGHELVNIYCPIVVSN	K	A	C	K	K	G	1	0	0	0	1	0	0	1	0	0	0	2	0	0	0	1	0	0	0	2	0	0	8	1	847.45857	Q6NUM9	Q6NUM9	331	338	RETSAT	All-trans-retinol 13,14-reductase	yes	yes	3	0.009914	80.219	1	3437600	3928300	4129600	3783900
ACHLVHDFTDAVIQER	DFLYYLTPDGQRFRRACHLVHDFTDAVIQE	CHLVHDFTDAVIQERRCTLPTQGIDDFLKN	R	A	C	E	R	R	2	1	0	2	1	1	1	0	2	1	1	0	0	1	0	0	1	0	0	2	0	0	16	0	1909.9105	Q9HBI6	Q9HBI6	259	274	CYP4F11	Phylloquinone omega-hydroxylase CYP4F11	yes	yes	3;4	4.03E-14	179.56	2	316790	451500	487850	342540
ACHPFLLGPPLVR	LEWAPQNLTRWTFEKACHPFLLGPPLVRKR	EKACHPFLLGPPLVRKRIHDSRVAGFNPAL	K	A	C	V	R	K	1	1	0	0	1	0	0	1	1	0	3	0	0	1	3	0	0	0	0	1	0	0	13	0	1475.8071	Q9H496	Q9H496	85	97	TOR1AIP2	Torsin-1A-interacting protein 2, isoform IFRG15	yes	yes	3	0.00012023	119.27	1	684310	707820	736040	758320
ACIDSNEDGDLSK	PVYDCLVWHDGEVWRACIDSNEDGDLSKST	WRACIDSNEDGDLSKSTVLRNYKEAQEYGS	R	A	C	S	K	S	1	0	1	3	1	0	1	1	0	1	1	1	0	0	0	2	0	0	0	0	0	0	13	0	1422.5933	P29144	P29144	208	220	TPP2	Tripeptidyl-peptidase 2	yes	yes	3	2.37E-13	168.76	1	425170	398310	513590	429030
ACIENGASCIDISGEPQFLELMQLK	NCVGPYRFYGEPVIKACIENGASCIDISGE	DISGEPQFLELMQLKYHEKAADKGVYIIGS	K	A	C	L	K	Y	2	0	1	1	2	2	3	2	0	3	3	1	1	1	1	2	0	0	0	0	0	0	25	0	2822.3289	Q8NBX0	Q8NBX0	112	136	SCCPDH	Saccharopine dehydrogenase-like oxidoreductase	yes	yes	3;4	8.64E-19	171.58	3	226760	301630	326460	242300
ACILCVHPR	DPKKAGTYFSNQAVRACILCVHPRTRVVHL	SNQAVRACILCVHPRTRVVHLSLRPIFLQP	R	A	C	P	R	T	1	1	0	0	2	0	0	0	1	1	1	0	0	0	1	0	0	0	0	1	0	0	9	0	1124.5583	Q14690	Q14690	329	337	PDCD11	Protein RRP5 homolog	yes	yes	3	1.22E-06	159.04	1	2730300	2397900	2840600	2824500
ACIPYLKK	LMMNVNTRGTYLASKACIPYLKKSKVAHIL	GTYLASKACIPYLKKSKVAHILNISPPLNL	K	A	C	K	K	S	1	0	0	0	1	0	0	0	0	1	1	2	0	0	1	0	0	0	1	0	0	0	8	1	991.55247	Q6YN16	Q6YN16	135	142	HSDL2	Hydroxysteroid dehydrogenase-like protein 2	yes	yes	3	0.0028099	95.541	1	0	0	0	0
ACISFNKK	VLNQSPNNIPALLGKACISFNKKDYRGALA	IPALLGKACISFNKKDYRGALAYYKKALRT	K	A	C	K	K	D	1	0	1	0	1	0	0	0	0	1	0	2	0	1	0	1	0	0	0	0	0	0	8	1	966.49569	Q6PD62	Q6PD62	170	177	CTR9	RNA polymerase-associated protein CTR9 homolog	yes	yes	3	0.00066251	118.33	1	2704900	2562800	2973900	2409000
ACISIGNQNFEVKADDLEPIMELGR	QPQTSSTPPRDLDSKACISIGNQNFEVKAD	EVKADDLEPIMELGRGAYGVVEKMRHVPSG	K	A	C	G	R	G	2	1	2	2	1	1	3	2	0	3	2	1	1	1	1	1	0	0	0	1	0	0	25	1	2818.363	P52564	P52564	37	61	MAP2K6	Dual specificity mitogen-activated protein kinase kinase 6	yes	yes	3	5.72E-168	344.33	1	227090	332010	416720	376530
ACKVDSPTVTTTLK	QKDGTSFGEYGGWYKACKVDSPTVTTTLKN	KACKVDSPTVTTTLKNLGALYRRQGKFEAA	K	A	C	L	K	N	1	0	0	1	1	0	0	0	0	0	1	2	0	0	1	1	4	0	0	2	0	0	14	1	1519.7916	Q07866	Q07866	455	468	KLC1	Kinesin light chain 1	yes	yes	3	1.4E-17	174.59	1	0	0	0	0
ACLDHLAPDSK	TFYEEQGDYYSQYIRACLDHLAPDSKSSGK	QYIRACLDHLAPDSKSSGKGKKQPSLHYTA	R	A	C	S	K	S	2	0	0	2	1	0	0	0	1	0	2	1	0	0	1	1	0	0	0	0	0	0	11	0	1225.5761	Q86VI3	Q86VI3	1514	1524	IQGAP3	Ras GTPase-activating-like protein IQGAP3	yes	yes	3	0.00038572	113.22	1	251810	269630	328240	252270
ACLDTAVENMPSLK	EDPLLSGLLDSPALKACLDTAVENMPSLKM	KACLDTAVENMPSLKMKVVEVLAGHGHLYS	K	A	C	L	K	M	2	0	1	1	1	0	1	0	0	0	2	1	1	0	1	1	1	0	0	1	0	0	14	0	1547.7324	P49327	P49327	1226	1239	FASN	Fatty acid synthase;[Acyl-carrier-protein] S-acetyltransferase;[Acyl-carrier-protein] S-malonyltransferase;3-oxoacyl-[acyl-carrier-protein] synthase;3-oxoacyl-[acyl-carrier-protein] reductase;3-hydroxyacyl-[acyl-carrier-protein] dehydratase;Enoyl-[acyl-carrier-protein] reductase;Oleoyl-[acyl-carrier-protein] hydrolase	yes	yes	3	6.7E-20	157.52	2	2450700	2969600	3226000	3093600
ACLIFFDEIDAIGGAR	ARMVRELFEMARTKKACLIFFDEIDAIGGA	CLIFFDEIDAIGGARFDDGAGGDNEVQRTM	K	A	C	A	R	F	3	1	0	2	1	0	1	2	0	3	1	0	0	2	0	0	0	0	0	0	0	0	16	0	1766.8662	P35998	P35998	269	284	PSMC2	26S protease regulatory subunit 7	yes	yes	3	2.18E-19	183	2	1010800	1083900	1277100	1021400
ACLISLGYDIGNDPQGEAEFAR	FDRDHSGTLGPEEFKACLISLGYDIGNDPQ	YDIGNDPQGEAEFARIMSIVDPNRLGVVTF	K	A	C	A	R	I	3	1	1	2	1	1	2	3	0	2	2	0	0	1	1	1	0	0	1	0	0	0	22	0	2395.1114	P12814	P12814	773	794	ACTN1	Alpha-actinin-1	yes	yes	3	8.11E-123	312.46	1	33232	35509	42539	29960
ACLISLGYDVENDR	FDKDHGGALGPEEFKACLISLGYDVENDRQ	KACLISLGYDVENDRQGEAEFNRIMSLVDP	K	A	C	D	R	Q	1	1	1	2	1	0	1	1	0	1	2	0	0	0	0	1	0	0	1	1	0	0	14	0	1623.7563	O43707	O43707	792	805	ACTN4	Alpha-actinin-4	yes	yes	3	5.53E-06	138.31	1	122100	208280	183000	167430
ACLISLGYDVENDRQGEAEFNR	FDKDHGGALGPEEFKACLISLGYDVENDRQ	YDVENDRQGEAEFNRIMSLVDPNHSGLVTF	K	A	C	N	R	I	2	2	2	2	1	1	3	2	0	1	2	0	0	1	0	1	0	0	1	1	0	0	22	1	2555.1711	O43707	O43707	792	813	ACTN4	Alpha-actinin-4	yes	yes	3	7.15E-157	356.07	4	3178300	3462100	3316000	3116900
ACLLCSLVK	______________________________	DLRHLRACLLCSLVKTIDQFEYDGCDNCDA	R	A	C	V	K	T	1	0	0	0	2	0	0	0	0	0	3	1	0	0	0	1	0	0	0	1	0	0	9	0	1062.5566	P63272	P63272	15	23	SUPT4H1	Transcription elongation factor SPT4	yes	yes	2	2.15E-06	185.37	1	781480	841550	764660	778610
ACLNFLK	LGDVVIDLYTEERPRACLNFLKLCKIKYYN	LYTEERPRACLNFLKLCKIKYYNYCLIHNV	R	A	C	L	K	L	1	0	1	0	1	0	0	0	0	0	2	1	0	1	0	0	0	0	0	0	0	0	7	0	864.45276	Q8WUA2	Q8WUA2	24	30	PPIL4	Peptidyl-prolyl cis-trans isomerase-like 4	yes	yes	2	0.012438	103.29	1	2109900	2428000	2521600	2443000
ACLQPSQDPQMR	PALGEALPHVVPTLRACLQPSQDPQMRLKL	TLRACLQPSQDPQMRLKLFSILSTVLLRAT	R	A	C	M	R	L	1	1	0	1	1	3	0	0	0	0	1	0	1	0	2	1	0	0	0	0	0	0	12	0	1429.6442	Q86Y56	Q86Y56	611	622	DNAAF5	Dynein assembly factor 5, axonemal	yes	yes	2	9.36E-17	201.84	1	123000	121780	133930	113890
ACMEEMHQVAIAAKDPANGR	SQLVRVSKNYRSVIRACMEEMHQVAIAAKD	MHQVAIAAKDPANGRQFSSQVSILSAMELI	R	A	C	G	R	Q	5	1	1	1	1	1	2	1	1	1	0	1	2	0	1	0	0	0	0	1	0	0	20	1	2198.0031	Q9BW27	Q9BW27	111	130	NUP85	Nuclear pore complex protein Nup85	yes	yes	4	3.34E-09	149.84	1	391950	321610	385750	341910
ACMLTTATAHDGDVNVISWSR	DASIRIWDIRAAPSKACMLTTATAHDGDVN	ATAHDGDVNVISWSRREPFLLSGGDDGALK	K	A	C	S	R	R	3	1	1	2	1	0	0	1	1	1	1	0	1	0	0	2	3	1	0	2	0	0	21	0	2304.0627	Q9BQ67	Q9BQ67	298	318	GRWD1	Glutamate-rich WD repeat-containing protein 1	yes	yes	3	2.23E-186	374.57	4	2762700	2562800	2839300	2458700
ACMPFGLHR	KFKEEVNHYSNEINKACMPFGLHRQFPENS	SNEINKACMPFGLHRQFPENSLQMMVQSGA	K	A	C	H	R	Q	1	1	0	0	1	0	0	1	1	0	1	0	1	1	1	0	0	0	0	0	0	0	9	0	1087.5055	O95602	O95602	879	887	POLR1A	DNA-directed RNA polymerase I subunit RPA1	yes	yes	3	8.4E-05	117.4	1	1495300	1151700	1516300	1221700
ACNAIEDAQSTR	CVRKVYLKDTATAERACNAIEDAQSTRQQQ	AERACNAIEDAQSTRQQQKLMKQSSVRLLR	R	A	C	T	R	Q	3	1	1	1	1	1	1	0	0	1	0	0	0	0	0	1	1	0	0	0	0	0	12	0	1334.5885	Q709C8	Q709C8	3722	3733	VPS13C	Vacuolar protein sorting-associated protein 13C	yes	yes	2	1.9E-35	255.13	1	277500	304910	344530	294630
ACNCLLLK	TVTNPKRIERAVEEKACNCLLLKVNQIGSV	ERAVEEKACNCLLLKVNQIGSVTEAIQACK	K	A	C	L	K	V	1	0	1	0	2	0	0	0	0	0	3	1	0	0	0	0	0	0	0	0	0	0	8	0	990.49906	P09104;P13929	P09104	336	343	ENO2;ENO3	Gamma-enolase;Beta-enolase	no	no	2	0.00048528	158.08	2	2038500	2286600	2351700	2078000
ACNDATLVQITSNMDSVGR	QEAEQLRNQIQDARKACNDATLVQITSNMD	ATLVQITSNMDSVGRIQMRTRRTLRGHLAK	K	A	C	G	R	I	2	1	2	2	1	1	0	1	0	1	1	0	1	0	0	2	2	0	0	2	0	0	19	0	2050.9412	Q9HAV0	Q9HAV0	24	42	GNB4	Guanine nucleotide-binding protein subunit beta-4	yes	yes	2;3	9.46E-74	249.13	2	69556	72407	69518	83275
ACNFFNNVGGNLK	LTQKQTLENSQTSSRACNFFNNVGGNLKGL	SRACNFFNNVGGNLKGLENWLLKSEKSSYQ	R	A	C	L	K	G	1	0	4	0	1	0	0	2	0	0	1	1	0	2	0	0	0	0	0	1	0	0	13	0	1453.6772	Q13772	Q13772	243	255	NCOA4	Nuclear receptor coactivator 4	yes	yes	3	0.0082845	72.846	1	0	0	0	0
ACNPQPNGENAISAR	MRYNDFLHDPLSLCKACNPQPNGENAISAR	ACNPQPNGENAISARSDLNPANGSYPFQAL	K	A	C	A	R	S	3	1	3	0	1	1	1	1	0	1	0	0	0	0	2	1	0	0	0	0	0	0	15	0	1597.7267	Q8NHP8	Q8NHP8	494	508	PLBD2	Putative phospholipase B-like 2;Putative phospholipase B-like 2 32 kDa form;Putative phospholipase B-like 2 45 kDa form	yes	yes	3	1.06E-07	118.51	1	475410	527700	516600	455030
ACNVLQSSHLEDYPFNAEY	DEEMATILSFNRNWRACNVLQSSHLEDYPF	LQSSHLEDYPFNAEY_______________	R	A	C	E	Y	-	2	0	2	1	1	1	2	0	1	0	2	0	0	1	1	2	0	0	2	1	0	0	19	0	2255.9793	O60218	O60218	298	316	AKR1B10	Aldo-keto reductase family 1 member B10	yes	yes	2;3	1.39E-15	220.48	10	4734200	5749700	4925900	4057300
ACPEHSAPIK	MVDSNTTLEDNRTSKACPEHSAPIKVHHNQ	NRTSKACPEHSAPIKVHHNQTGKKYQWDAE	K	A	C	I	K	V	2	0	0	0	1	0	1	0	1	1	0	1	0	0	2	1	0	0	0	0	0	0	10	0	1108.5335	Q9NRA2	Q9NRA2	82	91	SLC17A5	Sialin	yes	yes	3	0.00088018	105.98	1	141670	213260	212300	205960
ACPHVWFER	VHGGLMGVIQRAMVKACPHVWFERSEVKDR	QRAMVKACPHVWFERSEVKDRHLVAKRLTE	K	A	C	E	R	S	1	1	0	0	1	0	1	0	1	0	0	0	0	1	1	0	0	1	0	1	0	0	9	0	1200.5498	Q53EU6;Q86UL3	Q86UL3	284	292	AGPAT9;AGPAT6	Glycerol-3-phosphate acyltransferase 3;Glycerol-3-phosphate acyltransferase 4	no	no	3	9.47E-10	171.99	2	1850100	2357900	2070700	2375600
ACPLEKALDVMVSTFHKYSGK	______________________________	ALDVMVSTFHKYSGKEGDKFKLNKSELKEL	M	A	C	G	K	E	2	0	0	1	1	0	1	1	1	0	2	3	1	1	1	2	1	0	1	2	0	0	21	2	2380.1919	P26447	P26447	2	22	S100A4	Protein S100-A4	no	no		1	NaN		0	0	0	0
ACPLQPDHTNDEKE	PEEAGSSGLGKAKRKACPLQPDHTNDEKE_	KACPLQPDHTNDEKE_______________	K	A	C	K	E	-	1	0	1	2	1	1	2	0	1	0	1	1	0	0	2	0	1	0	0	0	0	0	14	1	1652.71	Q15004	Q15004	98	111	KIAA0101	PCNA-associated factor	yes	yes	3	2.74E-23	204.17	1	1427300	1318700	1301200	649090
ACPPGTAACLVR	CRDIDTLRDPGSQLRACPPGTAACLVRGHQ	QLRACPPGTAACLVRGHQAFDVGQPRDGLK	R	A	C	V	R	G	3	1	0	0	2	0	0	1	0	0	1	0	0	0	2	0	1	0	0	1	0	0	12	0	1271.6115	P11717	P11717	227	238	IGF2R	Cation-independent mannose-6-phosphate receptor	yes	yes	2;3	6.32E-17	205.83	3	1774000	2028900	2142100	2317100
ACPQIVTALTLLNR	LNCPLSGEKASLLWRACPQIVTALTLLNRE	RACPQIVTALTLLNREASQEQPVSLTVVGP	R	A	C	N	R	E	2	1	1	0	1	1	0	0	0	1	3	0	0	0	1	0	2	0	0	1	0	0	14	0	1568.8708	Q14146	Q14146	1293	1306	URB2	Unhealthy ribosome biogenesis protein 2 homolog	yes	yes	3	3.81E-23	203.7	1	235270	165800	176510	235770
ACPQTDK	RRHLYEEKFESIASKACPQTDKFFLHKGTE	KFESIASKACPQTDKFFLHKGTEKNPEISF	K	A	C	D	K	F	1	0	0	1	1	1	0	0	0	0	0	1	0	0	1	0	1	0	0	0	0	0	7	0	818.35925	Q9BYW2	Q9BYW2	1124	1130	SETD2	Histone-lysine N-methyltransferase SETD2	yes	yes	2	0.0054561	114.93	1	288370	360730	372700	316850
ACPRPEGLNFQDLK	NGLTVAQNQVLNLIKACPRPEGLNFQDLKN	KACPRPEGLNFQDLKNQLKHMSVSSIKQAV	K	A	C	L	K	N	1	1	1	1	1	1	1	1	0	0	2	1	0	1	2	0	0	0	0	0	0	0	14	1	1643.809	P15927	P15927	218	231	RPA2	Replication protein A 32 kDa subunit	yes	yes	3	7.72E-05	126.77	1	7304200	7774800	8440100	7674200
ACPSRDPACK	MPRLYINRRLAMEHRACPSRDPACKNAVFT	AMEHRACPSRDPACKNAVFTQVYEGLKPSD	R	A	C	C	K	N	2	1	0	1	2	0	0	0	0	0	0	1	0	0	2	1	0	0	0	0	0	0	10	1	1160.5067	Q5T447	Q5T447	486	495	HECTD3	E3 ubiquitin-protein ligase HECTD3	yes	yes	3	0.012644	76.332	2	794820	923760	940800	852880
ACPSSDK	KVDLKWNSLLKIIEKACPSSDKHALVTPWL	SLLKIIEKACPSSDKHALVTPWLKGDILGE	K	A	C	D	K	H	1	0	0	1	1	0	0	0	0	0	0	1	0	0	1	2	0	0	0	0	0	0	7	0	763.31705	O94822	O94822	722	728	LTN1	E3 ubiquitin-protein ligase listerin	yes	yes	2	0.0098391	100.45	2	553690	754020	764480	598290
ACPTREQLLMNALLYLR	LKRSGGKELEGKGQKACPTREQLLMNALLY	PTREQLLMNALLYLRSHVLCKGELDQRALQ	K	A	C	L	R	S	2	2	1	0	1	1	1	0	0	0	5	0	1	0	1	0	1	0	1	0	0	0	17	1	2061.0863	Q9NU22	Q9NU22	3491	3507	MDN1	Midasin	yes	yes	3	1.8E-27	163.41	1	156100	181340	203190	192270
ACQAELSSR	WALARDAALVLDQLRACQAELSSRVRQDQP	VLDQLRACQAELSSRVRQDQPPGAATLGLA	R	A	C	S	R	V	2	1	0	0	1	1	1	0	0	0	1	0	0	0	0	2	0	0	0	0	0	0	9	0	1020.4658	Q6ZW76	Q6ZW76	576	584	ANKS3	Ankyrin repeat and SAM domain-containing protein 3	yes	yes	2	0.0070679	95.311	1	522830	496570	585490	540190
ACQALGAMLSK	SQITLALGTAASYPRACQALGAMLSKGALN	SYPRACQALGAMLSKGALNPADITVLFKMF	R	A	C	S	K	G	3	0	0	0	1	1	0	1	0	0	2	1	1	0	0	1	0	0	0	0	0	0	11	0	1148.5682	Q8IXH7	Q8IXH7	292	302	NELFCD	Negative elongation factor C/D	yes	yes	3	0.0035141	88.187	1	675940	643970	782120	770430
ACQEQIEAALRESLR	ELLAGITGTEVDCLRACQEQIEAALRESLR	ACQEQIEAALRESLREASQTSSSPAPKAPR	R	A	C	L	R	E	3	2	0	0	1	2	3	0	0	1	2	0	0	0	0	1	0	0	0	0	0	0	15	1	1772.8839	P30281	P30281	242	256	CCND3	G1/S-specific cyclin-D3	yes	yes	3	6.96E-05	129.05	1	297540	178720	219700	172260
ACQEQIEALLESSLR	RFLSRVIKCDPDCLRACQEQIEALLESSLR	ACQEQIEALLESSLRQAQQNMDPKAAEEEE	R	A	C	L	R	Q	2	1	0	0	1	2	3	0	0	1	3	0	0	0	0	2	0	0	0	0	0	0	15	0	1745.8618	P24385	P24385	246	260	CCND1	G1/S-specific cyclin-D1	yes	yes	2	5.33E-18	196.11	1	0	0	0	0
ACQGQYETIER	LVLLKHALGSPEKVKACQGQYETIERLRSL	EKVKACQGQYETIERLRSLSPKIMQEAFLV	K	A	C	E	R	L	1	1	0	0	1	2	2	1	0	1	0	0	0	0	0	0	1	0	1	0	0	0	11	0	1353.5983	Q9BXI6	Q9BXI6	323	333	TBC1D10A	TBC1 domain family member 10A	yes	yes	2	2.95E-10	192.12	1	250140	216840	239920	227600
ACQIFVR	SFGGAGGHAPGVARKACQIFVRNLPFDFTW	HAPGVARKACQIFVRNLPFDFTWKMLKDKF	K	A	C	V	R	N	1	1	0	0	1	1	0	0	0	1	0	0	0	1	0	0	0	0	0	1	0	0	7	0	892.45891	P52272	P52272	652	658	HNRNPM	Heterogeneous nuclear ribonucleoprotein M	yes	yes	2	0.018118	89.673	1	6999300	9460300	8825400	7253300
ACQLSVVVDDK	KLPLFPEPLHVFAPRACQLSVVVDDKKFVS	FAPRACQLSVVVDDKKFVSNITRLSSGPFR	R	A	C	D	K	K	1	0	0	2	1	1	0	0	0	0	1	1	0	0	0	1	0	0	0	3	0	0	11	0	1232.6071	P26358	P26358	1338	1348	DNMT1	DNA (cytosine-5)-methyltransferase 1	yes	yes	3	0.00011101	107.85	1	116640	128120	149190	120030
ACQLTYPLHTYPKEEELYACQR	EAFDSVLGDTASCHRACQLTYPLHTYPKEE	LHTYPKEEELYACQRGCRLFSICQFVDDGI	R	A	C	Q	R	G	2	1	0	0	2	2	3	0	1	0	3	1	0	0	2	0	2	0	3	0	0	0	22	1	2769.2891	Q9BXS4	Q9BXS4	51	72	TMEM59	Transmembrane protein 59	yes	yes	4	2.39E-09	142.04	1	147680	173880	178750	205500
ACQNYLK	AAKNGVPNFLKDMARACQNYLKKT______	NFLKDMARACQNYLKKT_____________	R	A	C	L	K	K	1	0	1	0	1	1	0	0	0	0	1	1	0	0	0	0	0	0	1	0	0	0	7	0	895.42219	Q9UKL6	Q9UKL6	206	212	PCTP	Phosphatidylcholine transfer protein	yes	yes	2	0.0099889	126.24	2	0	0	0	0
ACQQLDVQK	QDEMKLEGDLRRSQRACQQLDVQKNIQVPR	LRRSQRACQQLDVQKNIQVPREAWYWLRLE	R	A	C	Q	K	N	1	0	0	1	1	3	0	0	0	0	1	1	0	0	0	0	0	0	0	1	0	0	9	0	1088.5284	Q8N954	Q8N954	194	202	GPATCH11	G patch domain-containing protein 11	yes	yes	3	0.00010397	134.66	1	337980	306260	383440	308180
ACQSCPSEPNTAALQAALAR	AAHEALGQFCCALHKACQSCPSEPNTAALQ	PSEPNTAALQAALARVVPSYMQAVNRERER	K	A	C	A	R	V	6	1	1	0	2	2	1	0	0	0	2	0	0	0	2	2	1	0	0	0	0	0	20	0	2114.9837	Q8TEX9	Q8TEX9	731	750	IPO4	Importin-4	yes	yes	3	1.25E-15	177.12	1	149390	183240	165380	130860
ACQSIYPLHDVFVR	VNKLIPDSIGKDIEKACQSIYPLHDVFVRK	KACQSIYPLHDVFVRKVKMLKKPKFELGKL	K	A	C	V	R	K	1	1	0	1	1	1	0	0	1	1	1	0	0	1	1	1	0	0	1	2	0	0	14	0	1703.8454	P61247	P61247	200	213	RPS3A	40S ribosomal protein S3a	yes	yes	3	8.54E-09	152.11	3	17600000	16054000	19566000	15800000
ACQSIYPLHDVFVRK	VNKLIPDSIGKDIEKACQSIYPLHDVFVRK	ACQSIYPLHDVFVRKVKMLKKPKFELGKLM	K	A	C	R	K	V	1	1	0	1	1	1	0	0	1	1	1	1	0	1	1	1	0	0	1	2	0	0	15	1	1831.9403	P61247	P61247	200	214	RPS3A	40S ribosomal protein S3a	yes	yes	4	1.54E-06	147.35	2	27552000	32262000	30392000	26690000
ACQVPEPEER	YLEETHLKFRKFIHRACQVPEPEERFAVDE	KFIHRACQVPEPEERFAVDEYSDMVAVAKP	R	A	C	E	R	F	1	1	0	0	1	1	3	0	0	0	0	0	0	0	2	0	0	0	0	1	0	0	10	0	1213.5397	Q86VI3	Q86VI3	1253	1262	IQGAP3	Ras GTPase-activating-like protein IQGAP3	yes	yes	2	0.00037553	148.5	1	379800	298380	297220	286370
ACSEEQEDRECLNQAITALMNLQGSMDR	VYHCWHYFELLKQLKACSEEQEDRECLNQA	QAITALMNLQGSMDRIYKQYSPRRRPGDPV	K	A	C	D	R	I	3	2	2	2	2	3	4	1	0	1	3	0	2	0	0	2	1	0	0	0	0	0	28	1	3268.4217	Q07890	Q07890	360	387	2 SOS	Son of sevenless homolog 2	yes	yes	3	6.19E-05	87.952	1	0	0	0	0
ACSIVQFCYFQDLQAAR	______________________________	SIVQFCYFQDLQAARDFLFPHLREEILSGA	M	A	C	A	R	D	3	1	0	1	2	3	0	0	0	1	1	0	0	2	0	1	0	0	1	1	0	0	17	0	2075.9557	Q9H2M9	Q9H2M9	2	18	RAB3GAP2	Rab3 GTPase-activating protein non-catalytic subunit	yes	yes	3	1.08E-27	109.79	1	41343	44783	57054	44273
ACSLGSEPTAPGPSRR	GRPFLPRRGLIFCSRACSLGSEPTAPGPSR	CSLGSEPTAPGPSRRSWSAGPVTAPLAAST	R	A	C	R	R	S	2	2	0	0	1	0	1	2	0	0	1	0	0	0	3	3	1	0	0	0	0	0	16	1	1641.7893	O43900	O43900	365	380	PRICKLE3	Prickle-like protein 3	yes	yes	3	2.98E-68	218.63	1	170920	161110	180160	156140
ACSLLGK	QEEDVVLLTAGEHNKACSLLGKLRLECADL	LTAGEHNKACSLLGKLRLECADLLETRGVV	K	A	C	G	K	L	1	0	0	0	1	0	0	1	0	0	2	1	0	0	0	1	0	0	0	0	0	0	7	0	747.39491	Q6PI48	Q6PI48	448	454	DARS2	Aspartate--tRNA ligase, mitochondrial	yes	yes	2	0.0045142	119.57	1	6313700	6531700	7143700	6577900
ACSLPYASESK	EACCADGHRMATEHRACSLPYASESKECRM	TEHRACSLPYASESKECRMVQEQCCQNQLE	R	A	C	S	K	E	2	0	0	0	1	0	1	0	0	0	1	1	0	0	1	3	0	0	1	0	0	0	11	0	1211.5492	CON__ENSEMBL:ENSBTAP00000016046	CON__ENSEMBL:ENSBTAP00000016046	49	59			yes	yes	2	7.26E-18	225.67	1	351810	384560	398930	673340
ACSNPSFLR	LGLELSRCRAKPPGRACSNPSFLRFQLDFY	AKPPGRACSNPSFLRFQLDFYQVYFLALAA	R	A	C	L	R	F	1	1	1	0	1	0	0	0	0	0	1	0	0	1	1	2	0	0	0	0	0	0	9	0	1050.4917	Q6N075	Q6N075	32	40	MFSD5	Molybdate-anion transporter	yes	yes	2	0.00073839	118.33	1	1104600	1124100	1067300	1185200
ACSTPPGPQTVLIFDELSDSLCR	AQEKALRKTELLVDRACSTPPGPQTVLIFD	QTVLIFDELSDSLCRVADLADFVKIAHPEP	R	A	C	C	R	V	1	1	0	2	2	1	1	1	0	1	3	0	0	1	3	3	2	0	0	1	0	0	23	0	2562.2094	Q99797	Q99797	95	117	MIPEP	Mitochondrial intermediate peptidase	yes	yes	3	1.35E-79	275.02	1	108890	113810	116280	100890
ACSTVEGK	LAKADQGDGPEGSGRACSTVEGKWQQRLKN	GPEGSGRACSTVEGKWQQRLKNPKEKGHSE	R	A	C	G	K	W	1	0	0	0	1	0	1	1	0	0	0	1	0	0	0	1	1	0	0	1	0	0	8	0	850.38547	Q96RL1	Q96RL1	600	607	UIMC1	BRCA1-A complex subunit RAP80	yes	yes	2	0.01067	102.51	1	0	0	0	0
ACTDESLAVEER	TNPDMLLAVFEDAVKACTDESLAVEERIEA	AVKACTDESLAVEERIEACLPLYTNMIALH	K	A	C	E	R	I	2	1	0	1	1	0	3	0	0	0	1	0	0	0	0	1	1	0	0	1	0	0	12	0	1378.6035	O60293	O60293	1586	1597	ZFC3H1	Zinc finger C3H1 domain-containing protein	yes	yes	2	3.11E-08	183.85	1	278580	364710	410500	340820
ACTGDSWTQNTPNEYIK	LMEEEEINAQHSDNKACTGDSWTQNTPNEY	TGDSWTQNTPNEYIKTLADMKVTLKELCWL	K	A	C	I	K	T	1	0	2	1	1	1	1	1	0	1	0	1	0	0	1	1	3	1	1	0	0	0	17	0	1983.8633	O94964	O94964	725	741	SOGA1	Protein SOGA1;N-terminal form;C-terminal 80 kDa form	yes	yes	3	2.13E-13	169.98	1	124250	154520	175510	131350
ACTILLR	GDEYFTFITDCKDPKACTILLRGASKEILS	ITDCKDPKACTILLRGASKEILSEVERNLQ	K	A	C	L	R	G	1	1	0	0	1	0	0	0	0	1	2	0	0	0	0	0	1	0	0	0	0	0	7	0	845.47931	P49368	P49368	371	377	CCT3	T-complex protein 1 subunit gamma	yes	yes	2	0.001448	138.62	1	4369100	4473400	4415900	3818500
ACTTEEDQEK	SASVKKPHTLLQRVKACTTEEDQEKLMQIT	LQRVKACTTEEDQEKLMQITSLHSLNAFLL	K	A	C	E	K	L	1	0	0	1	1	1	3	0	0	0	0	1	0	0	0	0	2	0	0	0	0	0	10	0	1209.4819	P49915	P49915	488	497	GMPS	GMP synthase [glutamine-hydrolyzing]	yes	yes	2	5.83E-40	266.99	1	437800	468950	507130	380630
ACVCQTLGISPEEK	RPLQVGERSDYAGFRACVCQTLGISPEEKF	RACVCQTLGISPEEKFVITTTSRKEITCDN	R	A	C	E	K	F	1	0	0	0	2	1	2	1	0	1	1	1	0	0	1	1	1	0	0	1	0	0	14	0	1590.7382	A6NHR9	A6NHR9	58	71	SMCHD1	Structural maintenance of chromosomes flexible hinge domain-containing protein 1	yes	yes	3	6.22E-09	127.71	1	291330	285270	331620	321230
ACVEAPK	RGDPEMEQKMNRVIRACVEAPKGNPICSLH	QKMNRVIRACVEAPKGNPICSLHDQGAGGN	R	A	C	P	K	G	2	0	0	0	1	0	1	0	0	0	0	1	0	0	1	0	0	0	0	1	0	0	7	0	773.37417	O15067	O15067	501	507	PFAS	Phosphoribosylformylglycinamidine synthase	yes	yes	3	0.050115	60.788	1	518040	620470	669970	571730
ACVLELEER	QAQAEQGQQELKNLRACVLELEERLSTQEG	ELKNLRACVLELEERLSTQEGLVQELQKKQ	R	A	C	E	R	L	1	1	0	0	1	0	3	0	0	0	2	0	0	0	0	0	0	0	0	1	0	0	9	0	1117.5438	Q9BW19	Q9BW19	211	219	KIFC1	Kinesin-like protein KIFC1	yes	yes	2	0.006687	96.027	1	572950	409000	447460	327550
ACVNGIAWAPHSSCHICTAADDHQALIWDIQQMPR	VRVPCTPVARLNNHRACVNGIAWAPHSSCH	DDHQALIWDIQQMPRAIEDPILAYTAEGEI	R	A	C	P	R	A	6	1	1	3	3	3	0	1	3	4	1	0	1	0	2	2	1	2	0	1	0	0	35	0	4028.8291	P61962	P61962	267	301	DCAF7	DDB1- and CUL4-associated factor 7	yes	yes	5	2.97E-06	89.266	1	187030	140560	159170	171610
ACWVLHYFCEVK	VFPLFSSELGYMRARACWVLHYFCEVKFKS	RARACWVLHYFCEVKFKSDQNLQTALELTR	R	A	C	V	K	F	1	0	0	0	2	0	1	0	1	0	1	1	0	1	0	0	0	1	1	2	0	0	12	0	1610.7374	O95373	O95373	476	487	IPO7	Importin-7	yes	yes	3	5.24E-06	118.48	2	5470200	5226500	5709600	5407000
ACYALENFVENLGPK	YLKSVPLGHTHHLAKACYALENFVENLGPK	ACYALENFVENLGPKVQPYLPELMECMLQL	K	A	C	P	K	V	2	0	2	0	1	0	2	1	0	0	2	1	0	1	1	0	0	0	1	1	0	0	15	0	1723.824	Q8TEX9	Q8TEX9	458	472	IPO4	Importin-4	yes	yes	2;3	4.38E-32	257.19	2	1347700	1401500	1469500	1264100
ACYDEGK	QSEDYWGHVNPIGPRACYDEGKRVAETMCY	HVNPIGPRACYDEGKRVAETMCYAYMKQEG	R	A	C	G	K	R	1	0	0	1	1	0	1	1	0	0	0	1	0	0	0	0	0	0	1	0	0	0	7	0	841.32762	Q8NBZ7	Q8NBZ7	229	235	UXS1	UDP-glucuronic acid decarboxylase 1	yes	yes	2	0.0060231	117.17	1	519640	706470	734730	471360
ACYDEGKR	QSEDYWGHVNPIGPRACYDEGKRVAETMCY	VNPIGPRACYDEGKRVAETMCYAYMKQEGV	R	A	C	K	R	V	1	1	0	1	1	0	1	1	0	0	0	1	0	0	0	0	0	0	1	0	0	0	8	1	997.42873	Q8NBZ7	Q8NBZ7	229	236	UXS1	UDP-glucuronic acid decarboxylase 1	yes	yes	3	0.020979	67.897	1	270720	167330	161400	267780
ACYGVLR	ESLRYKLLGGLAVRRACYGVLRFIMESGAK	LGGLAVRRACYGVLRFIMESGAKGCEVVVS	R	A	C	L	R	F	1	1	0	0	1	0	0	1	0	0	1	0	0	0	0	0	0	0	1	1	0	0	7	0	837.41671	P23396	P23396	118	124	RPS3	40S ribosomal protein S3	yes	yes	2	0.0070252	107.29	1	7911500	7690100	8271800	6510800
ACYLSINPQKDEALETEK	HTSAEFEVVRTIKERACYLSINPQKDEALE	LSINPQKDEALETEKVQYTLPDGSTLDVGP	R	A	C	E	K	V	2	0	1	1	1	1	3	0	0	1	2	2	0	0	1	1	1	0	1	0	0	0	18	1	2108.0096	P42025	P42025	221	238	ACTR1B	Beta-centractin	yes	yes	4	1.76E-05	127.22	1	77384	103540	106210	108970
ACYLSINPQKDETLETEK	HSSSEFEIVKAIKERACYLSINPQKDETLE	LSINPQKDETLETEKAQYYLPDGSTIEIGP	R	A	C	E	K	A	1	0	1	1	1	1	3	0	0	1	2	2	0	0	1	1	2	0	1	0	0	0	18	1	2138.0201	P61163	P61163	221	238	ACTR1A	Alpha-centractin	yes	yes	3	3.51E-20	191.95	1	347180	435490	463600	401420
ACYTLTGYQIDITTENQYR	RLKEVFQTKIQEFRKACYTLTGYQIDITTE	LTGYQIDITTENQYRLTSLYAEHPGDCLIF	K	A	C	Y	R	L	1	1	1	1	1	2	1	1	0	2	1	0	0	0	0	0	4	0	3	0	0	0	19	0	2309.0634	Q9Y6D9	Q9Y6D9	632	650	MAD1L1	Mitotic spindle assembly checkpoint protein MAD1	yes	yes	3	7.31E-75	263.15	1	70767	66714	78926	65382
ADAAANQGKKTESASVQGR	SEGKKAEGSPNQGKKADAAANQGKKTESAS	ANQGKKTESASVQGRNTDVAQSPEAPKQEA	K	A	D	G	R	N	5	1	1	1	0	2	1	2	0	0	0	2	0	0	0	2	1	0	0	1	0	0	19	2	1887.9399	Q9P2E9	Q9P2E9	590	608	RRBP1	Ribosome-binding protein 1	yes	yes	4	0.0025036	64.377	1	123390	96187	109200	209650
ADAAASPVGK	______________________________	______________________________	M	A	D	G	K	R	4	0	0	1	0	0	0	1	0	0	0	1	0	0	1	1	0	0	0	1	0	0	10	0	885.4556	Q7LBC6	Q7LBC6	2	11	KDM3B	Lysine-specific demethylase 3B	yes	yes	2	0.0007416	71.501	1	686450	850450	947680	682380
ADAAEFWR	FPSGLFQGDTFRITKADAAEFWRKAFGEKT	DTFRITKADAAEFWRKAFGEKTIVPWKSFR	K	A	D	W	R	K	3	1	0	1	0	0	1	0	0	0	0	0	0	1	0	0	0	1	0	0	0	0	8	0	964.44028	Q13191;P22681	P22681	184	191	CBLB;CBL	E3 ubiquitin-protein ligase CBL-B;E3 ubiquitin-protein ligase CBL	no	no	2	0.012493	91.069	1	327500	395860	389070	351470
ADAAPQLGK	______________________________	______________________________	M	A	D	G	K	R	3	0	0	1	0	1	0	1	0	0	1	1	0	0	1	0	0	0	0	0	0	0	9	0	869.46068	Q96C86	Q96C86	2	10	DCPS	m7GpppX diphosphatase	yes	yes	2	0.0059414	58.981	1	707120	790130	861510	681120
ADAAPQLGKR	______________________________	______________________________	M	A	D	K	R	K	3	1	0	1	0	1	0	1	0	0	1	1	0	0	1	0	0	0	0	0	0	0	10	1	1025.5618	Q96C86	Q96C86	2	11	DCPS	m7GpppX diphosphatase	yes	yes	2	0.0012605	73.665	1	519690	279630	289680	503260
ADAASSLTVDVTPPTAK	PTSNAPSDPATTTAKADAASSLTVDVTPPT	AASSLTVDVTPPTAKAPTTVEDRVGDSTPV	K	A	D	A	K	A	4	0	0	2	0	0	0	0	0	0	1	1	0	0	2	2	3	0	0	2	0	0	17	0	1642.8414	Q9H8Y8	Q9H8Y8	404	420	GORASP2	Golgi reassembly-stacking protein 2	yes	yes	4	3.11E-05	126.77	2	273150	338860	353800	305830
ADAEAECNILRK	PYYRTKLRGLYTTAKADAEAECNILRKALD	TAKADAEAECNILRKALDKIAEIKSLLEER	K	A	D	R	K	A	3	1	1	1	1	0	2	0	0	1	1	1	0	0	0	0	0	0	0	0	0	0	12	1	1388.6718	Q96ES7	Q96ES7	68	79	CCDC101	SAGA-associated factor 29 homolog	yes	yes	3	1.06E-06	146.79	1	561370	620920	656500	486130
ADAECYTAMK	SEIEDAAFLAREKAKADAECYTAMKIAEAN	REKAKADAECYTAMKIAEANKLKLTPEYLQ	K	A	D	M	K	I	3	0	0	1	1	0	1	0	0	0	0	1	1	0	0	0	1	0	1	0	0	0	10	0	1158.4685	O94905	O94905	258	267	ERLIN2	Erlin-2	yes	yes	2	1.11E-06	179	1	239870	316770	315860	282190
ADAEEEAATRIPA	WARFGRTLAEINANRADAEEEAATRIPA__	NRADAEEEAATRIPA_______________	R	A	D	P	A	-	5	1	0	1	0	0	3	0	0	1	0	0	0	0	1	0	1	0	0	0	0	0	13	1	1342.6365	Q13409	Q13409	626	638	DYNC1I2	Cytoplasmic dynein 1 intermediate chain 2	yes	yes	2	1.36E-08	157.68	1	147930	172290	193070	188880
ADAEGESDLENSR	RILAQATSDLVNAIKADAEGESDLENSRKL	IKADAEGESDLENSRKLLSAAKILADATAK	K	A	D	S	R	K	2	1	1	2	0	0	3	1	0	0	1	0	0	0	0	2	0	0	0	0	0	0	13	0	1391.5801	Q9Y490	Q9Y490	842	854	TLN1	Talin-1	yes	yes	2	6.17E-57	322.01	1	107260	120950	122880	171450
ADAEGESDLENSRK	RILAQATSDLVNAIKADAEGESDLENSRKL	KADAEGESDLENSRKLLSAAKILADATAKM	K	A	D	R	K	L	2	1	1	2	0	0	3	1	0	0	1	1	0	0	0	2	0	0	0	0	0	0	14	1	1519.675	Q9Y490	Q9Y490	842	855	TLN1	Talin-1	yes	yes	3	1.29E-23	168.93	1	0	0	0	0
ADAENLIYTADPESFEVNTK	WLKMLCRHVANTICKADAENLIYTADPESF	LIYTADPESFEVNTKDMDSTLSRASRAIKK	K	A	D	T	K	D	3	0	2	2	0	0	3	0	0	1	1	1	0	1	1	1	2	0	1	1	0	0	20	0	2226.0328	Q9H8V3	Q9H8V3	798	817	ECT2	Protein ECT2	yes	yes	3	7.59E-08	138.04	1	101160	95304	109940	73844
ADAETLRK	VLRGTVTDFPGFDERADAETLRKAMKGLGT	FPGFDERADAETLRKAMKGLGTDEESILTL	R	A	D	R	K	A	2	1	0	1	0	0	1	0	0	0	1	1	0	0	0	0	1	0	0	0	0	0	8	1	902.48214	P08758	P08758	19	26	ANXA5	Annexin A5	yes	yes	3	0.0041371	93.178	2	1430800	1753100	1626700	1381700
ADAEVIILPK	______________________________	______________________________	M	A	D	P	K	K	2	0	0	1	0	0	1	0	0	2	1	1	0	0	1	0	0	0	0	1	0	0	10	0	1067.6227	O60832	O60832	2	11	DKC1	H/ACA ribonucleoprotein complex subunit 4	yes	yes	2	0.00040455	51.995	1	935180	1094600	992750	805980
ADAEYYAAHK	SEIEDAAFLAREKAKADAEYYAAHKYATSN	REKAKADAEYYAAHKYATSNKHKLTPEYLE	K	A	D	H	K	Y	4	0	0	1	0	0	1	0	1	0	0	1	0	0	0	0	0	0	2	0	0	0	10	0	1137.5091	O75477	O75477	260	269	ERLIN1	Erlin-1	yes	yes	3	0.00041888	115.18	1	2174900	2559500	2598200	2333300
ADAGEKPK	GPSGCVESLEVTCRRADAGEKPKAFIHWVS	LEVTCRRADAGEKPKAFIHWVSQPLMCEVR	R	A	D	P	K	A	2	0	0	1	0	0	1	1	0	0	0	2	0	0	1	0	0	0	0	0	0	0	8	1	814.41848	P47897	P47897	668	675	QARS	Glutamine--tRNA ligase	yes	yes	3	0.017561	71.614	2	1937100	1964200	2359600	2395500
ADAGHAGVSANMMK	______________________________	RADAGHAGVSANMMKKRTSHKKHRSSVGPS	R	A	D	M	K	K	4	0	1	1	0	0	0	2	1	0	0	1	2	0	0	1	0	0	0	1	0	0	14	0	1358.6071	Q9Y657	Q9Y657	15	28	SPIN1	Spindlin-1	yes	yes	3	5.09E-06	139.3	1	268790	267850	329020	261550
ADAGKDGNNPAK	SAKKGEKLPKGRKGKADAGKDGNNPAKNRD	KGKADAGKDGNNPAKNRDASTLQSQKAEGT	K	A	D	A	K	N	3	0	2	2	0	0	0	2	0	0	0	2	0	0	1	0	0	0	0	0	0	0	12	1	1156.5473	O00479	O00479	60	71	HMGN4	High mobility group nucleosome-binding domain-containing protein 4	yes	yes	3	0.0070956	82.202	1	237270	196010	251230	245240
ADAGKEGNNPAENGDAK	PAKKGEKVPKGKKGKADAGKEGNNPAENGD	AGKEGNNPAENGDAKTDQAQKAEGAGDAK_	K	A	D	A	K	T	4	0	3	2	0	0	2	3	0	0	0	2	0	0	1	0	0	0	0	0	0	0	17	1	1656.734	P05204	P05204	60	76	HMGN2	Non-histone chromosomal protein HMG-17	yes	yes	4	2.06E-09	159.88	1	1053700	1010900	1119300	1555500
ADALEAK	MKSLAFEKAKLKREKADALEAKKKEKEDKE	KAKLKREKADALEAKKKEKEDKEKKREELK	K	A	D	A	K	K	3	0	0	1	0	0	1	0	0	0	1	1	0	0	0	0	0	0	0	0	0	0	7	0	716.37047	Q9NRL2	Q9NRL2	332	338	BAZ1A	Bromodomain adjacent to zinc finger domain protein 1A	yes	yes	2	0.011492	98.299	1	673180	752250	774020	662620
ADALQAGASQFETSAAK	KVLERDQKLSELDDRADALQAGASQFETSA	ALQAGASQFETSAAKLKRKYWWKNLKMMII	R	A	D	A	K	L	6	0	0	1	0	2	1	1	0	0	1	1	0	1	0	2	1	0	0	0	0	0	17	0	1664.8006	Q15836;P63027	P63027	67	83	VAMP3;VAMP2	Vesicle-associated membrane protein 3;Vesicle-associated membrane protein 2	no	no	3	2.88E-10	165.8	1	319010	368060	385890	428340
ADALQLSVEEFVER	SFSLSPAAVADNVERADALQLSVEEFVERY	RADALQLSVEEFVERYERPYKPVVLLNAQE	R	A	D	E	R	Y	2	1	0	1	0	1	3	0	0	0	2	0	0	1	0	1	0	0	0	2	0	0	14	0	1604.8046	Q6NYC1	Q6NYC1	49	62	JMJD6	Bifunctional arginine demethylase and lysyl-hydroxylase JMJD6	yes	yes	3	2.27E-13	146.47	1	152630	190040	156850	174160
ADALVGK	ILKRQVLLNGVQPSRADALVGKSIYVSATV	LNGVQPSRADALVGKSIYVSATVILQSGSD	R	A	D	G	K	S	2	0	0	1	0	0	0	1	0	0	1	1	0	0	0	0	0	0	0	1	0	0	7	0	672.38064	CON__Q2UVX4	CON__Q2UVX4	315	321			yes	yes	2	0.0074716	105.12	1	4198300	5545500	4984800	7836200
ADALYQK	VASNILPVHITSLDRADALYQKHAGHTLLQ	VHITSLDRADALYQKHAGHTLLQIPMGGKE	R	A	D	Q	K	H	2	0	0	1	0	1	0	0	0	0	1	1	0	0	0	0	0	0	1	0	0	0	7	0	807.41267	Q8NC60	Q8NC60	574	580	NOA1	Nitric oxide-associated protein 1	yes	yes	2	0.0073011	105.95	1	752040	797710	829850	693190
ADANKAEVPGATGGDSPHLQPAEPPGEPR	______________________________	DSPHLQPAEPPGEPRREPHPAEAEKQQPQH	M	A	D	P	R	R	5	1	1	2	0	1	3	4	1	0	1	1	0	0	6	1	1	0	0	1	0	0	29	1	2864.3689	Q9P2K5	Q9P2K5	2	30	MYEF2	Myelin expression factor 2	yes	yes	3	0.0010132	97.077	1	37496	29067	30845	32730
ADAPDAGAQSDSELPSYHQNDVSLDR	GSGVKPPAALQATARADAPDAGAQSDSELP	SELPSYHQNDVSLDRGYTSDSEVYTDHGRP	R	A	D	D	R	G	4	1	1	5	0	2	1	1	1	0	2	0	0	0	2	4	0	0	1	1	0	0	26	0	2757.2114	Q92538	Q92538	1289	1314	GBF1	Golgi-specific brefeldin A-resistance guanine nucleotide exchange factor 1	yes	yes	3	1.26E-35	205.02	1	71923	67537	85616	80390
ADAPVALVVHMAPASVLVDSR	QPICENATFQRYQGKADAPVALVVHMAPAS	LVVHMAPASVLVDSRYQQWMERFGPDTQHL	K	A	D	S	R	Y	5	1	0	2	0	0	0	0	1	0	2	0	1	0	2	2	0	0	0	5	0	0	21	0	2117.1303	Q9BQ52	Q9BQ52	333	353	ELAC2	Zinc phosphodiesterase ELAC protein 2	yes	yes	3	1.01E-29	162.81	1	2119300	2417600	2309300	1858600
ADARQEEDSYEIFICHANVIR	DGARIEAAFRNYIHRADARQEEDSYEIFIC	EDSYEIFICHANVIRYIVCRALQFPPEGWL	R	A	D	I	R	Y	3	2	1	2	1	1	3	0	1	3	0	0	0	1	0	1	0	0	1	1	0	0	21	1	2535.1812	Q96HS1	Q96HS1	215	235	PGAM5	Serine/threonine-protein phosphatase PGAM5, mitochondrial	yes	yes	4	3.64E-50	189.11	1	574990	537450	618590	614080
ADASSTPSFQQAFASSCTISSNGPGQR	GMSESPIGPKSTMLRADASSTPSFQQAFAS	FASSCTISSNGPGQRRESSSSAERQWVESS	R	A	D	Q	R	R	4	1	1	1	1	3	0	2	0	1	0	0	0	2	2	7	2	0	0	0	0	0	27	0	2758.2253	Q68CZ2	Q68CZ2	912	938	TNS3	Tensin-3	yes	yes	3	0.00017719	96.582	1	61898	60895	64844	59500
ADATNVNNWHWTERDASNWSTDK	AKWGEGDPRWIVEERADATNVNNWHWTERD	WHWTERDASNWSTDKLKTLFLAVQVQNEEG	R	A	D	D	K	L	3	1	4	3	0	0	1	0	1	0	0	1	0	0	0	2	3	3	0	1	0	0	23	1	2717.1855	O95433	O95433	17	39	AHSA1	Activator of 90 kDa heat shock protein ATPase homolog 1	yes	yes	4	1.73E-24	185.45	1	5243700	3997000	5736300	3730900
ADAVQDSEMVELVELEIR	ARQIGVEHVVVYVNKADAVQDSEMVELVEL	VQDSEMVELVELEIRELLTEFGYKGEETPV	K	A	D	I	R	E	2	1	0	2	0	1	4	0	0	1	2	0	1	0	0	1	0	0	0	3	0	0	18	0	2044.9987	P49411	P49411	183	200	TUFM	Elongation factor Tu, mitochondrial	yes	yes	2;3	3.28E-89	306.26	8	765900	1017800	1063700	894880
ADAVWNK	YNLLKLYKINGDWQRADAVWNKIQEENVIP	KINGDWQRADAVWNKIQEENVIPREKTLRL	R	A	D	N	K	I	2	0	1	1	0	0	0	0	0	0	0	1	0	0	0	0	0	1	0	1	0	0	7	0	802.39735	P42704	P42704	974	980	LRPPRC	Leucine-rich PPR motif-containing protein, mitochondrial	yes	yes	2;3	0.0049968	117.17	2	5701800	6110200	6674100	6025400
ADAVWNKIQEENVIPR	YNLLKLYKINGDWQRADAVWNKIQEENVIP	DAVWNKIQEENVIPREKTLRLLAEILREGN	R	A	D	P	R	E	2	1	2	1	0	1	2	0	0	2	0	1	0	0	1	0	0	1	0	2	0	0	16	1	1880.9745	P42704	P42704	974	989	LRPPRC	Leucine-rich PPR motif-containing protein, mitochondrial	yes	yes	3	0.00095674	96.447	1	3127900	1486200	1930800	2614800
ADAWEEIRR	______________________________	______________________________	M	A	D	R	R	L	2	2	0	1	0	0	2	0	0	1	0	0	0	0	0	0	0	1	0	0	0	0	9	1	1144.5625	O94874	O94874	2	10	UFL1	E3 UFM1-protein ligase 1	yes	yes	2	8.98E-06	136.16	1	153870	242380	255470	215260
ADCASGIFLAAEK	KELLYFLDSCEPEFKADCASGIFLAAEKYA	FKADCASGIFLAAEKYAPSKRWHIDTIMRV	K	A	D	E	K	Y	4	0	0	1	1	0	1	1	0	1	1	1	0	1	0	1	0	0	0	0	0	0	13	0	1351.6442	O43747	O43747	398	410	AP1G1	AP-1 complex subunit gamma-1	yes	yes	3	0.00080363	102.87	1	194870	207800	201320	215300
ADCASGILLAAER	QELQAFLESCPPDLRADCASGILLAAERFA	LRADCASGILLAAERFAPTKRWHIDTILHV	R	A	D	E	R	F	4	1	0	1	1	0	1	1	0	1	2	0	0	0	0	1	0	0	0	0	0	0	13	0	1345.666	O75843	O75843	399	411	AP1G2	AP-1 complex subunit gamma-like 2	yes	yes	3	0.011009	68.972	1	0	0	0	0
ADCGCTYQLK	TFRPDIVVKDWFAARADCGCTYQLKVQLAS	WFAARADCGCTYQLKVQLASADYFVLASFE	R	A	D	L	K	V	1	0	0	1	2	1	0	1	0	0	1	1	0	0	0	0	1	0	1	0	0	0	10	0	1214.506	Q9NRD1	Q9NRD1	175	184	FBXO6	F-box only protein 6	yes	yes	2	0.0011629	101.64	1	0	0	0	0
ADCISEFIEWQYNDNNTSHCFNK	AMIKRVRLAKEQESRADCISEFIEWQYNDN	EWQYNDNNTSHCFNKMTNLKLEDARREKKK	R	A	D	N	K	M	1	0	4	2	2	1	2	0	1	2	0	1	0	2	0	2	1	1	1	0	0	0	23	0	2891.1915	Q460N5	Q460N5	1528	1550	PARP14	Poly [ADP-ribose] polymerase 14	yes	yes	4	2.66E-13	151.45	1	115750	176570	159290	133300
ADCLMGEFK	DEIISIRVYNSHSLRADCLMGEFKIDVGFV	NSHSLRADCLMGEFKIDVGFVYDEPGHAVM	R	A	D	F	K	I	1	0	0	1	1	0	1	1	0	0	1	1	1	1	0	0	0	0	0	0	0	0	9	0	1069.4573	Q9NZM1	Q9NZM1	273	281	MYOF	Myoferlin	yes	yes	3	0.0024879	89.029	1	169940	230620	238610	211180
ADCLTQCAAR	QGSWERQLLRAALRRADCLTQCAARRLGPG	AALRRADCLTQCAARRLGPGGAARLRVGSA	R	A	D	A	R	R	3	1	0	1	2	1	0	0	0	0	1	0	0	0	0	0	1	0	0	0	0	0	10	0	1164.5016	Q8IVL6	Q8IVL6	122	131	LEPREL2	Prolyl 3-hydroxylase 3	yes	yes	2	5.8E-06	150.35	1	127020	141640	133510	132320
ADCPPGNPAPTSNHGPDATEAEEDFVDPWTVQTSSAK	SLKMSYKAAAGEDYKADCPPGNPAPTSNHG	EDFVDPWTVQTSSAKGIDYDKLIVRFGSSK	K	A	D	A	K	G	5	0	2	4	1	1	3	2	1	0	0	1	0	1	6	3	4	1	0	2	0	0	37	0	3894.6915	P23381	P23381	60	96	WARS	Tryptophan--tRNA ligase, cytoplasmic;T1-TrpRS;T2-TrpRS	yes	yes	4	1.09E-48	226.97	2	123700	268610	322250	198400
ADCPTMEAQTTLTTNDIVISK	EYADTDIPTTLIRSKADCPTMEAQTTLTTN	EAQTTLTTNDIVISKLTQILSYLRQGTRNK	K	A	D	S	K	L	2	0	1	2	1	1	1	0	0	2	1	1	1	0	1	1	5	0	0	1	0	0	21	0	2308.0927	Q13123	Q13123	261	281	IK	Protein Red	yes	yes	3	3.46E-40	229.48	1	154280	225990	243060	153540
ADCSNIDK	DSTLAVQQYIQQNIRADCSNIDKILEPPEG	YIQQNIRADCSNIDKILEPPEGQDEGVWKY	R	A	D	D	K	I	1	0	1	2	1	0	0	0	0	1	0	1	0	0	0	1	0	0	0	0	0	0	8	0	921.3862	Q9Y3A3	Q9Y3A3	49	56	MOB4	MOB-like protein phocein	yes	yes	2	0.00058091	139.74	2	2246100	2553000	2836000	2188400
ADCSNIDKILEPPEGQDEGVWKYEHLR	DSTLAVQQYIQQNIRADCSNIDKILEPPEG	PEGQDEGVWKYEHLRQFCLELNGLAVKLQS	R	A	D	L	R	Q	1	1	1	3	1	1	4	2	1	2	2	2	0	0	2	1	0	1	1	1	0	0	27	2	3197.5088	Q9Y3A3	Q9Y3A3	49	75	MOB4	MOB-like protein phocein	yes	yes	5	2.02E-05	120.57	1	60839	24137	35527	51187
ADCVLER	QRFCPDGTPSPCHEKADCVLERDGSRSCVC	TPSPCHEKADCVLERDGSRSCVCAVGWAGN	K	A	D	E	R	D	1	1	0	1	1	0	1	0	0	0	1	0	0	0	0	0	0	0	0	1	0	0	7	0	861.40145	CON__ENSEMBL:ENSBTAP00000006074	CON__ENSEMBL:ENSBTAP00000006074	240	246			yes	yes	2	0.01597	92.47	1	1256100	1676900	1529600	2361600
ADCVLERDGSR	QRFCPDGTPSPCHEKADCVLERDGSRSCVC	CHEKADCVLERDGSRSCVCAVGWAGNGLIC	K	A	D	S	R	S	1	2	0	2	1	0	1	1	0	0	1	0	0	0	0	1	0	0	0	1	0	0	11	1	1276.583	CON__ENSEMBL:ENSBTAP00000006074	CON__ENSEMBL:ENSBTAP00000006074	240	250			yes	yes	3	0.049759	44.511	1	112560	146500	112350	163530
ADDADEFGYSR	AKSARLNLWRYGDFRADDADEFGYSR____	GDFRADDADEFGYSR_______________	R	A	D	S	R	-	2	1	0	3	0	0	1	1	0	0	0	0	0	1	0	1	0	0	1	0	0	0	11	0	1244.4946	Q7KZF4	Q7KZF4	900	910	SND1	Staphylococcal nuclease domain-containing protein 1	yes	yes	2	4.57E-18	227.27	2	911710	1250000	1233800	1105100
ADDAGLETPLCSEQFGSGEAR	______________________________	ETPLCSEQFGSGEARGCRAAADGSLQWEVG	M	A	D	A	R	G	3	1	0	2	1	1	3	3	0	0	2	0	0	1	1	2	1	0	0	0	0	0	21	0	2208.9593	Q96GQ5	Q96GQ5	2	22	C16orf58	RUS1 family protein C16orf58	yes	yes	2	9.6E-76	241.51	1	11781	14113	16328	11386
ADDCFCASR	RLLLPGVDCEPRQLRADDCFCASRKLDAVA	EPRQLRADDCFCASRKLDAVAIEAKFKQDL	R	A	D	S	R	K	2	1	0	2	2	0	0	0	0	0	0	0	0	1	0	1	0	0	0	0	0	0	9	0	1100.4015	A6QL63	A6QL63	549	557	BTBD11	Ankyrin repeat and BTB/POZ domain-containing protein BTBD11	yes	yes	2	0.00053924	123.21	1	189830	253610	238680	201530
ADDDRFPR	RGPWRNMDDDRLSRRADDDRFPRRGDDSRP	DDRLSRRADDDRFPRRGDDSRPGPWRPLVK	R	A	D	P	R	R	1	2	0	3	0	0	0	0	0	0	0	0	0	1	1	0	0	0	0	0	0	0	8	1	990.45191	Q14152	Q14152	1152	1159	EIF3A	Eukaryotic translation initiation factor 3 subunit A	yes	yes	3	0.00048446	117.89	2	690450	718670	740560	644110
ADDDTYVILDNLR	YVHEHYLEDADWFLKADDDTYVILDNLRWL	LKADDDTYVILDNLRWLLSKYDPEEPIYFG	K	A	D	L	R	W	1	1	1	4	0	0	0	0	0	1	2	0	0	0	0	0	1	0	1	1	0	0	13	0	1521.7311	Q9NS00	Q9NS00	168	180	C1GALT1	Glycoprotein-N-acetylgalactosamine 3-beta-galactosyltransferase 1	yes	yes	3	0.00047939	110.38	1	35952	46436	51764	42135
ADDGPCK	ELPPLKLMHSFCAFKADDGPCKAIMKRFFF	MHSFCAFKADDGPCKAIMKRFFFNIFTRQC	K	A	D	C	K	A	1	0	0	2	1	0	0	1	0	0	0	1	0	0	1	0	0	0	0	0	0	0	7	0	761.3014	P10646	P10646	58	64	TFPI	Tissue factor pathway inhibitor	yes	yes	2	0.04058	76.899	1	352540	637740	732890	666100
ADDGRPFPQVIK	CIGGVILFHETLYQKADDGRPFPQVIKSKG	YQKADDGRPFPQVIKSKGGVVGIKVDKGVV	K	A	D	I	K	S	1	1	0	2	0	1	0	1	0	1	0	1	0	1	2	0	0	0	0	1	0	0	12	1	1341.7041	P04075	P04075	88	99	ALDOA	Fructose-bisphosphate aldolase A	yes	yes	3	2.26E-05	131.13	7	48449000	55009000	55019000	50670000
ADDIQKR	QEDAARLQAAYAGDKADDIQKRENEVLEAW	QAAYAGDKADDIQKRENEVLEAWKSLLDAC	K	A	D	K	R	E	1	1	0	2	0	1	0	0	0	1	0	1	0	0	0	0	0	0	0	0	0	0	7	1	844.44028	Q01082	Q01082	1879	1885	SPTBN1	Spectrin beta chain, non-erythrocytic 1	yes	yes	3	0.030226	61.999	1	805340	1526100	1673900	1091700
ADDKDSLPK	______________________________	______________________________	M	A	D	P	K	L	1	0	0	3	0	0	0	0	0	0	1	2	0	0	1	1	0	0	0	0	0	0	9	1	987.48729	L0R6Q1	L0R6Q1	2	10	SLC35A4		yes	yes	2	0.0065687	51.727	1	165240	151160	157870	265180
ADDKEQPKATEAK	TPEVKEDPKEVPQVKADDKEQPKATEAKAR	VKADDKEQPKATEAKARAAVRETHKRVPEE	K	A	D	A	K	A	3	0	0	2	0	1	2	0	0	0	0	3	0	0	1	0	1	0	0	0	0	0	13	2	1429.7049	Q99457	Q99457	260	272	NAP1L3	Nucleosome assembly protein 1-like 3	yes	yes	3;4	0.012965	86.772	2	2284700	4134400	4993700	3381100
ADDLDFETGDAGASATFPMQCSALR	______________________________	AGASATFPMQCSALRKNGFVVLKGRPCKIV	M	A	D	L	R	K	5	1	0	4	1	1	1	2	0	0	2	0	1	2	1	2	2	0	0	0	0	0	25	0	2645.1374	P63241;Q6IS14	P63241	2	26	EIF5A;EIF5AL1	Eukaryotic translation initiation factor 5A-1;Eukaryotic translation initiation factor 5A-1-like	yes	no	2;3	5.42E-27	143.47	2	390880	435440	441160	796800
ADDLDFETGDAGASATFPMQCSALRK	______________________________	GASATFPMQCSALRKNGFVVLKGRPCKIVE	M	A	D	R	K	N	5	1	0	4	1	1	1	2	0	0	2	1	1	2	1	2	2	0	0	0	0	0	26	1	2773.2323	P63241;Q6IS14	P63241	2	27	EIF5A;EIF5AL1	Eukaryotic translation initiation factor 5A-1;Eukaryotic translation initiation factor 5A-1-like	yes	no	3;4	1.27E-99	192.1	15	36244000	41555000	40767000	32932000
ADDLGKGGNEESTK	GDHCIIGRTLVVHEKADDLGKGGNEESTKT	KADDLGKGGNEESTKTGNAGSRLACGVIGI	K	A	D	T	K	T	1	0	1	2	0	0	2	3	0	0	1	2	0	0	0	1	1	0	0	0	0	0	14	1	1419.6478	P00441	P00441	124	137	SOD1	Superoxide dismutase [Cu-Zn]	yes	yes	3	6.24E-07	149	2	6720100	5185900	5559000	7137100
ADDLGKGGNEESTKTGNAGSR	GDHCIIGRTLVVHEKADDLGKGGNEESTKT	GGNEESTKTGNAGSRLACGVIGIAQ_____	K	A	D	S	R	L	2	1	2	2	0	0	2	5	0	0	1	2	0	0	0	2	2	0	0	0	0	0	21	2	2062.9516	P00441	P00441	124	144	SOD1	Superoxide dismutase [Cu-Zn]	yes	yes	4	3.22E-05	114.35	1	1082700	172290	302690	702950
ADDLLPLGDQTQDGDFGSR	RVKKIRKKEKEVVVRADDLLPLGDQTQDGD	LPLGDQTQDGDFGSRLRGRGRRRVSEVEEE	R	A	D	S	R	L	1	1	0	5	0	2	0	3	0	0	3	0	0	1	1	1	1	0	0	0	0	0	19	0	2018.9181	O43290	O43290	420	438	SART1	U4/U6.U5 tri-snRNP-associated protein 1	yes	yes	2	3.63E-127	326.12	1	208790	196480	234080	188370
ADDPLGCAVAHRK	EALEQHWQELQLRERADDPLGCAVAHRKIG	ERADDPLGCAVAHRKIGERLAEMEDYPAAL	R	A	D	R	K	I	3	1	0	2	1	0	0	1	1	0	1	1	0	0	1	0	0	0	0	1	0	0	13	1	1408.6881	Q96HA7	Q96HA7	60	72	TONSL	Tonsoku-like protein	yes	yes	4	0.031635	47.189	1	244350	233730	273360	250410
ADDPLLK	DPRHYQQRTLTFALRADDPLLKLLQEAQQS	RTLTFALRADDPLLKLLQEAQQS_______	R	A	D	L	K	L	1	0	0	2	0	0	0	0	0	0	2	1	0	0	1	0	0	0	0	0	0	0	7	0	770.41742	Q96C86	Q96C86	323	329	DCPS	m7GpppX diphosphatase	yes	yes	3	0.019593	71.715	1	212310	181260	221050	218170
ADDPLRLDQELQQPQTQEK	PVEQDSSQPSLPLVRADDPLRLDQELQQPQ	LRLDQELQQPQTQEKTSNSLTEDSKMANAK	R	A	D	E	K	T	1	1	0	3	0	5	2	0	0	0	3	1	0	0	2	0	1	0	0	0	0	0	19	1	2251.1081	Q12888	Q12888	840	858	TP53BP1	Tumor suppressor p53-binding protein 1	yes	yes	3	8.14E-12	165.55	1	293080	314430	379180	295880
ADDPSAADRNVEIWK	______________________________	ADDPSAADRNVEIWKIKKLIKSLEAARGNG	M	A	D	W	K	I	3	1	1	3	0	0	1	0	0	1	0	1	0	0	1	1	0	1	0	1	0	0	15	1	1685.8009	P62495	P62495	2	16	ETF1	Eukaryotic peptide chain release factor subunit 1	yes	yes	3	3.53E-07	77.562	2	415770	459190	482710	422940
ADDPSAADRNVEIWKIK	______________________________	DPSAADRNVEIWKIKKLIKSLEAARGNGTS	M	A	D	I	K	K	3	1	1	3	0	0	1	0	0	2	0	2	0	0	1	1	0	1	0	1	0	0	17	2	1926.9799	P62495	P62495	2	18	ETF1	Eukaryotic peptide chain release factor subunit 1	no	no		1	NaN		0	0	0	0
ADDPSSYMEVVQAANTSGNWEELVK	LQKGMVKEAIDSYIKADDPSSYMEVVQAAN	VQAANTSGNWEELVKYLQMARKKARESYVE	K	A	D	V	K	Y	3	0	2	2	0	1	3	1	0	0	1	1	1	0	1	3	1	1	1	3	0	0	25	0	2739.2334	Q00610	Q00610	1131	1155	CLTC	Clathrin heavy chain 1	yes	yes	3;4	4.88E-68	245.92	5	1386200	2197700	2437400	2039800
ADDRYSQSVIR	DGEINAQESTYKVSKADDRYSQSVIRSNSR	KVSKADDRYSQSVIRSNSRLEDQVIGVALQ	K	A	D	I	R	S	1	2	0	2	0	1	0	0	0	1	0	0	0	0	0	2	0	0	1	1	0	0	11	1	1308.6422	Q2KHR3	Q2KHR3	602	612	QSER1	Glutamine and serine-rich protein 1	yes	yes	3	0.0014899	97.957	1	711200	727560	726580	700340
ADDTSAATIEK	PGVLSAPPNLIQRPKADDTSAATIEKKATA	QRPKADDTSAATIEKKATATISAKPQITNP	K	A	D	E	K	K	3	0	0	2	0	0	1	0	0	1	0	1	0	0	0	1	2	0	0	0	0	0	11	0	1120.5248	Q9Y2W2	Q9Y2W2	546	556	WBP11	WW domain-binding protein 11	yes	yes	2	4.19E-10	216.26	2	632710	686980	793300	681720
ADDTSAATIEKK	PGVLSAPPNLIQRPKADDTSAATIEKKATA	RPKADDTSAATIEKKATATISAKPQITNPK	K	A	D	K	K	A	3	0	0	2	0	0	1	0	0	1	0	2	0	0	0	1	2	0	0	0	0	0	12	1	1248.6198	Q9Y2W2	Q9Y2W2	546	557	WBP11	WW domain-binding protein 11	yes	yes	3	8.6E-09	155.08	1	559800	227020	318230	566230
ADDVDQQQTTNTVEEPLDLIR	______________________________	QQTTNTVEEPLDLIRLSLDERIYVKMRNDR	M	A	D	I	R	L	1	1	1	4	0	3	2	0	0	1	2	0	0	0	1	0	3	0	0	2	0	0	21	0	2399.1452	P62310	P62310	2	22	3.00 LSM	U6 snRNA-associated Sm-like protein LSm3	yes	yes	3	2.91E-30	164.68	2	32857	48950	40763	33407
ADDYEQVK	HCGRLYPEGLAQLARADDYEQVKNVADYYP	GLAQLARADDYEQVKNVADYYPEYKLLFEG	R	A	D	V	K	N	1	0	0	2	0	1	1	0	0	0	0	1	0	0	0	0	0	0	1	1	0	0	8	0	966.42944	P61421	P61421	258	265	ATP6V0D1	V-type proton ATPase subunit d 1	yes	yes	3	0.0025016	102.46	1	197850	258830	295830	262930
ADEAALALQPGGSPSAAGADREAASSPAGEPLR	______________________________	ADREAASSPAGEPLRKRPRRDGPGLERSPG	M	A	D	L	R	K	10	2	0	2	0	1	3	4	0	0	3	0	0	0	4	4	0	0	0	0	0	0	33	1	3089.5014	Q96EB6	Q96EB6	2	34	SIRT1	NAD-dependent protein deacetylase sirtuin-1;SirtT1 75 kDa fragment	yes	yes	3	4.12E-109	216.69	1	15323	17316	20771	18369
ADEALAGLDEGALRK	______________________________	ADEALAGLDEGALRKLLEVTADLAERRRIR	M	A	D	R	K	L	4	1	0	2	0	0	2	2	0	0	3	1	0	0	0	0	0	0	0	0	0	0	15	1	1527.7893	P53814	P53814	2	16	SMTN	Smoothelin	yes	yes	3	0.00025193	46.926	1	0	0	0	0
ADEASELACPTPK	VRQLTLRKLQELSSKADEASELACPTPKED	SKADEASELACPTPKEDGLAQQQTQLNLRS	K	A	D	P	K	E	3	0	0	1	1	0	2	0	0	0	1	1	0	0	2	1	1	0	0	0	0	0	13	0	1387.6289	P49327	P49327	2194	2206	FASN	Fatty acid synthase;[Acyl-carrier-protein] S-acetyltransferase;[Acyl-carrier-protein] S-malonyltransferase;3-oxoacyl-[acyl-carrier-protein] synthase;3-oxoacyl-[acyl-carrier-protein] reductase;3-hydroxyacyl-[acyl-carrier-protein] dehydratase;Enoyl-[acyl-carrier-protein] reductase;Oleoyl-[acyl-carrier-protein] hydrolase	yes	yes	2	4.11E-15	206.97	1	0	0	0	0
ADEASELACPTPKEDGLAQQQTQLNLR	VRQLTLRKLQELSSKADEASELACPTPKED	KEDGLAQQQTQLNLRSLLVNPEGPTLMRLN	K	A	D	L	R	S	4	1	1	2	1	4	3	1	0	0	4	1	0	0	2	1	2	0	0	0	0	0	27	1	2982.4353	P49327	P49327	2194	2220	FASN	Fatty acid synthase;[Acyl-carrier-protein] S-acetyltransferase;[Acyl-carrier-protein] S-malonyltransferase;3-oxoacyl-[acyl-carrier-protein] synthase;3-oxoacyl-[acyl-carrier-protein] reductase;3-hydroxyacyl-[acyl-carrier-protein] dehydratase;Enoyl-[acyl-carrier-protein] reductase;Oleoyl-[acyl-carrier-protein] hydrolase	yes	yes	4	2.46E-57	234.18	1	461400	459400	471830	559670
ADEDFVSYTPR	CVIFCVREEPVLFLRADEDFVSYTPRDKQN	LFLRADEDFVSYTPRDKQNLHENLQGLGPG	R	A	D	P	R	D	1	1	0	2	0	0	1	0	0	0	0	0	0	1	1	1	1	0	1	1	0	0	11	0	1298.5779	Q9ULE6	Q9ULE6	173	183	PALD1	Paladin	yes	yes	2	2.69E-05	134.57	1	157290	137120	160790	149700
ADEDGEGIHPSAPHR	______________________________	ADEDGEGIHPSAPHRNGGGGGGGGSGLHCA	M	A	D	H	R	N	2	1	0	2	0	0	2	2	2	1	0	0	0	0	2	1	0	0	0	0	0	0	15	0	1586.7073	Q96L92	Q96L92	2	16	SNX27	Sorting nexin-27	yes	yes	3	6.69E-06	98.676	1	56744	89786	62602	76714
ADEDPIMGFHQMFLLK	TPDSCIISMVVGQLKADEDPIMGFHQMFLL	DEDPIMGFHQMFLLKNINDAWVCTNDMFRL	K	A	D	L	K	N	1	0	0	2	0	1	1	1	1	1	2	1	2	2	1	0	0	0	0	0	0	0	16	0	1890.9008	P61970	P61970	91	106	NUTF2	Nuclear transport factor 2	yes	yes	3	1.52E-14	161.66	1	1309400	2231900	2041900	2002200
ADEEKLPPGWEK	______________________________	______________________________	M	A	D	E	K	R	1	0	0	1	0	0	3	1	0	0	1	2	0	0	2	0	0	1	0	0	0	0	12	1	1397.6827	Q13526;O15428	Q13526	2	13	PIN1;PIN1P1	Peptidyl-prolyl cis-trans isomerase NIMA-interacting 1;Putative PIN1-like protein	no	no		1	NaN		0	0	0	0
ADEELEALRR	______________________________	______________________________	M	A	D	R	R	Q	2	2	0	1	0	0	3	0	0	0	2	0	0	0	0	0	0	0	0	0	0	0	10	1	1200.6099	O14737	O14737	2	11	PDCD5	Programmed cell death protein 5	yes	yes	2	8.55E-23	152.63	2	114950	148980	144410	181370
ADEELEALRRQR	______________________________	______________________________	M	A	D	Q	R	L	2	3	0	1	0	1	3	0	0	0	2	0	0	0	0	0	0	0	0	0	0	0	12	2	1484.7696	O14737	O14737	2	13	PDCD5	Programmed cell death protein 5	yes	yes	3	0.00013881	89.403	1	288570	342640	340170	287020
ADEEPTPADGR	VEEVMKIKAEIKAAKADEEPTPADGRIIYR	KAAKADEEPTPADGRIIYRKPVKHPSDEKY	K	A	D	G	R	I	2	1	0	2	0	0	2	1	0	0	0	0	0	0	2	0	1	0	0	0	0	0	11	0	1156.4996	Q96AT1	Q96AT1	84	94	KIAA1143	Uncharacterized protein KIAA1143	yes	yes	2	4.15E-09	176.38	1	228050	285350	285060	157960
ADEGISFR	SDPKRTIAQDYGVLKADEGISFRGLFIIDD	QDYGVLKADEGISFRGLFIIDDKGILRQIT	K	A	D	F	R	G	1	1	0	1	0	0	1	1	0	1	0	0	0	1	0	1	0	0	0	0	0	0	8	0	893.4243	Q06830	Q06830	121	128	PRDX1	Peroxiredoxin-1	yes	yes	2	0.00033895	178.87	2	8885400	12261000	11462000	8168600
ADEHVIDQGDDGDNFYVIER	QLSQVLDAMFERIVKADEHVIDQGDDGDNF	IDQGDDGDNFYVIERGTYDILVTKDNQTRS	K	A	D	E	R	G	1	1	1	5	0	1	2	2	1	2	0	0	0	1	0	0	0	0	1	2	0	0	20	0	2306.0087	P13861	P13861	162	181	PRKAR2A	cAMP-dependent protein kinase type II-alpha regulatory subunit	yes	yes	3	3.32E-112	316.66	2	145090	180430	188980	181250
ADEIAKAQVARPGGDTIFGK	______________________________	KAQVARPGGDTIFGKIIRKEIPAKIIFEDD	M	A	D	G	K	I	4	1	0	2	0	1	1	3	0	2	0	2	0	1	1	0	1	0	0	1	0	0	20	2	2043.0749	P49773	P49773	2	21	HINT1	Histidine triad nucleotide-binding protein 1	yes	yes	3	3.36E-07	58.564	1	104000	50426	64171	147390
ADEKPKEGVK	______________________________	______________________________	M	A	D	V	K	T	1	0	0	1	0	0	2	1	0	0	0	3	0	0	1	0	0	0	0	1	0	0	10	2	1099.5873	P61956	P61956	2	11	SUMO2	Small ubiquitin-related modifier 2	yes	yes	3	0.0066502	47.559	1	2438600	1798800	1991900	3223600
ADELASQDGR	PQDPHTKKALEAHCRADELASQDGR_____	EAHCRADELASQDGR_______________	R	A	D	G	R	-	2	1	0	2	0	1	1	1	0	0	1	0	0	0	0	1	0	0	0	0	0	0	10	0	1060.4785	Q13362	Q13362	515	524	PPP2R5C	Serine/threonine-protein phosphatase 2A 56 kDa regulatory subunit gamma isoform	yes	yes	2	1.61E-07	187.5	2	428050	446630	496380	398370
ADELLCWEDSAGHWLYE	DSVESARREIALWFRADELLCWEDSAGHWL	ELLCWEDSAGHWLYE_______________	R	A	D	Y	E	-	2	0	0	2	1	0	3	1	1	0	3	0	0	0	0	1	0	2	1	0	0	0	17	0	2092.8837	Q13232	Q13232	153	169	NME3	Nucleoside diphosphate kinase 3	yes	yes	2;3	7.06E-05	93.51	2	90139	96995	115260	94683
ADEMYDK	ALYAQALTDQQQFGKADEMYDKCIDLEPDN	TDQQQFGKADEMYDKCIDLEPDNATTYVHK	K	A	D	D	K	C	1	0	0	2	0	0	1	0	0	0	0	1	1	0	0	0	0	0	1	0	0	0	7	0	870.34293	O94826	O94826	495	501	TOMM70A	Mitochondrial import receptor subunit TOM70	yes	yes	2	0.0062558	114.93	1	453130	756830	852790	743700
ADEVAPAK	STPAPSRTASFSESRADEVAPAKKAKPAMP	ASFSESRADEVAPAKKAKPAMPQDSVPSPR	R	A	D	A	K	K	3	0	0	1	0	0	1	0	0	0	0	1	0	0	1	0	0	0	0	1	0	0	8	0	799.40758	P53396	P53396	461	468	ACLY	ATP-citrate synthase	yes	yes	2	0.0041949	112.94	1	1120300	1631300	1452700	1662100
ADEVLEILK	QLSRFYDDAIVSQKKADEVLEILKTASDDR	IVSQKKADEVLEILKTASDDRECENQLVLL	K	A	D	L	K	T	1	0	0	1	0	0	2	0	0	1	2	1	0	0	0	0	0	0	0	1	0	0	9	0	1028.5754	O75643	O75643	286	294	SNRNP200	U5 small nuclear ribonucleoprotein 200 kDa helicase	yes	yes	3	0.00030571	104.2	1	95740	73249	99967	100100
ADEVVWVR	PDRVLVRVRDLTIQKADEVVWVRARVHTSR	RDLTIQKADEVVWVRARVHTSRAKGKQCFL	K	A	D	V	R	A	1	1	0	1	0	0	1	0	0	0	0	0	0	0	0	0	0	1	0	3	0	0	8	0	972.50288	P14868	P14868	56	63	DARS	Aspartate--tRNA ligase, cytoplasmic	yes	yes	2	0.00063373	137.18	1	3467300	5214900	5717700	3612700
ADEWLMK	ADFCIIHYAGKVDYKADEWLMKNMDPLNDN	YAGKVDYKADEWLMKNMDPLNDNIATLLHQ	K	A	D	M	K	N	1	0	0	1	0	0	1	0	0	0	1	1	1	0	0	0	0	1	0	0	0	0	7	0	891.41604	P35579;P35580	P35579	581	587	MYH9;MYH10	Myosin-9;Myosin-10	no	no	2	0.0041385	121.52	2	1461600	2081200	2140600	1928600
ADFAGPSSAGRK	______________________________	______________________________	M	A	D	R	K	A	3	1	0	1	0	0	0	2	0	0	0	1	0	1	1	2	0	0	0	0	0	0	12	1	1162.5731	Q8IXW5	Q8IXW5	2	13	RPAP2	Putative RNA polymerase II subunit B1 CTD phosphatase RPAP2	yes	yes	2	8.74E-09	114.39	1	222160	296750	301400	250970
ADFAQACQDAGVR	NVDAVHPGYGFLSERADFAQACQDAGVRFI	ERADFAQACQDAGVRFIGPSPEVVRKMGDK	R	A	D	V	R	F	4	1	0	2	1	2	0	1	0	0	0	0	0	1	0	0	0	0	0	1	0	0	13	0	1407.6201	P11498	P11498	125	137	PC	Pyruvate carboxylase, mitochondrial	yes	yes	2	8.15E-18	253.16	1	538410	615200	663240	486380
ADFCIIHYAGK	GTHPKFQKPKQLKDKADFCIIHYAGKVDYK	LKDKADFCIIHYAGKVDYKADEWLMKNMDP	K	A	D	G	K	V	2	0	0	1	1	0	0	1	1	2	0	1	0	1	0	0	0	0	1	0	0	0	11	0	1293.6176	P35579;P35580	P35579	566	576	MYH9;MYH10	Myosin-9;Myosin-10	no	no	3	0.00079432	103.34	1	4820300	6140500	6258700	6247100
ADFDDRVSDEEK	______________________________	______________________________	M	A	D	E	K	V	1	1	0	4	0	0	2	0	0	0	0	1	0	1	0	1	0	0	0	1	0	0	12	1	1424.6056	P52907	P52907	2	13	CAPZA1	F-actin-capping protein subunit alpha-1	yes	yes	2	2.26E-05	79.693	1	541930	669690	712520	591700
ADFDDRVSDEEKVR	______________________________	MADFDDRVSDEEKVRIAAKFITHAPPGEFN	M	A	D	V	R	I	1	2	0	4	0	0	2	0	0	0	0	1	0	1	0	1	0	0	0	2	0	0	14	2	1679.7751	P52907	P52907	2	15	CAPZA1	F-actin-capping protein subunit alpha-1	yes	yes	3	8.98E-14	90.689	1	478840	162370	184060	397810
ADFDHYTGR	LLNTTSSLSGYPLGRADFDHYTGRDSERAL	GYPLGRADFDHYTGRDSERALRLSEKPPYS	R	A	D	G	R	D	1	1	0	2	0	0	0	1	1	0	0	0	0	1	0	0	1	0	1	0	0	0	9	0	1080.4625	Q86SQ0	Q86SQ0	126	134	PHLDB2	Pleckstrin homology-like domain family B member 2	yes	yes	3	0.0027787	88.681	1	311170	343600	363390	309080
ADFDNTVAIHPTSSEELVTLR	MLQGFAVAVKMGATKADFDNTVAIHPTSSE	VAIHPTSSEELVTLR_______________	K	A	D	L	R	-	2	1	1	2	0	0	2	0	1	1	2	0	0	1	1	2	3	0	0	2	0	0	21	0	2314.1441	P00390	P00390	502	522	GSR	Glutathione reductase, mitochondrial	yes	yes	3	6.09E-31	213.72	4	2015600	2602800	2565000	2413800
ADFDTYDDRAYSSFGGGR	______________________________	DTYDDRAYSSFGGGRGSRGSAGGHGSRSQK	M	A	D	G	R	G	2	2	0	4	0	0	0	3	0	0	0	0	0	2	0	2	1	0	2	0	0	0	18	1	1998.8344	Q15056	Q15056	2	19	EIF4H	Eukaryotic translation initiation factor 4H	yes	yes	2	4.58E-76	259.23	2	73742	91561	81149	106500
ADFFEDENGQR	QSVTMGYYKNEAKTKADFFEDENGQRWLCT	AKTKADFFEDENGQRWLCTGDIGEFEPDGC	K	A	D	Q	R	W	1	1	1	2	0	1	2	1	0	0	0	0	0	2	0	0	0	0	0	0	0	0	11	0	1326.5477	O95573	O95573	548	558	ACSL3	Long-chain-fatty-acid--CoA ligase 3	yes	yes	2	8.05E-13	236.32	2	1366900	1541600	1845200	1673100
ADFGFAIDK	EAIWRNGQVVGHVRRADFGFAIDKTIAYGY	VGHVRRADFGFAIDKTIAYGYIHDPSGGPV	R	A	D	D	K	T	2	0	0	2	0	0	0	1	0	1	0	1	0	2	0	0	0	0	0	0	0	0	9	0	982.476	Q9UL12	Q9UL12	855	863	SARDH	Sarcosine dehydrogenase, mitochondrial	yes	yes	3	0.059441	47.198	1	935690	1070300	923430	953460
ADFIRESSEAQVQK	AAYSVEHNQLEAHPKADFIRESSEAQVQKF	KADFIRESSEAQVQKFLSRSVEDVRPHHTD	K	A	D	Q	K	F	2	1	0	1	0	2	2	0	0	1	0	1	0	1	0	2	0	0	0	1	0	0	14	1	1606.7951	Q9Y520	Q9Y520	860	873	PRRC2C	Protein PRRC2C	yes	yes	3	3.6E-06	141.34	2	523490	532640	614900	664930
ADFLPSR	______________________________	______________________________	M	A	D	S	R	S	1	1	0	1	0	0	0	0	0	0	1	0	0	1	1	1	0	0	0	0	0	0	7	0	804.413	Q14344	Q14344	2	8	GNA13	Guanine nucleotide-binding protein subunit alpha-13	yes	yes	2	0.0058761	100.74	1	0	0	0	0
ADFPAGIPECGTDALR	NLDPSEVEKAKEGQKADFPAGIPECGTDAL	DFPAGIPECGTDALRFGLCAYMSQGRDINL	K	A	D	L	R	F	3	1	0	2	1	0	1	2	0	1	1	0	0	1	2	0	1	0	0	0	0	0	16	0	1688.7828	P26640	P26640	908	923	VARS	Valine--tRNA ligase	yes	yes	2	6.01E-13	211.38	1	1907900	1990600	2215200	1862800
ADFPRPDHR	YWPEGKRVAMEDRYRADFPRPDHRFHDFDH	MEDRYRADFPRPDHRFHDFDHRDRGQYQDH	R	A	D	H	R	F	1	2	0	2	0	0	0	0	1	0	0	0	0	1	2	0	0	0	0	0	0	0	9	1	1109.5366	Q14151	Q14151	756	764	SAFB2	Scaffold attachment factor B2	yes	yes	3	0.010627	70.028	1	252540	286910	296310	274530
ADFQGISPER	ILAVCLRIQINPQNKADFQGISPERAFADF	NPQNKADFQGISPERAFADFLFASTILHLV	K	A	D	E	R	A	1	1	0	1	0	1	1	1	0	1	0	0	0	1	1	1	0	0	0	0	0	0	10	0	1118.5356	P61803	P61803	83	92	DAD1	Dolichyl-diphosphooligosaccharide--protein glycosyltransferase subunit DAD1	yes	yes	2	0.0070482	107.45	1	6323600	6576200	7471700	5974600
ADFQYQESNLR	DQTILEKDKKLTELKADFQYQESNLRTKMN	TELKADFQYQESNLRTKMNSMEKAHKETVE	K	A	D	L	R	T	1	1	1	1	0	2	1	0	0	0	1	0	0	1	0	1	0	0	1	0	0	0	11	0	1369.6262	Q5HYJ3	Q5HYJ3	282	292	FAM76B	Protein FAM76B	yes	yes	2	0.00013329	150.04	1	150650	188600	182730	147440
ADFSGMSQTDLSLSK	VLRNLGMTDAFELGKADFSGMSQTDLSLSK	ADFSGMSQTDLSLSKVVHKSFVEVNEEGTE	K	A	D	S	K	V	1	0	0	2	0	1	0	1	0	0	2	1	1	1	0	4	1	0	0	0	0	0	15	0	1585.7294	P35237	P35237	300	314	SERPINB6	Serpin B6	yes	yes	3	1.25E-27	204.17	3	2391000	3015200	3139500	2511200
ADFSPFGNSQGPSR	WIQTVEDLHERVPEKADFSPFGNSQGPSRV	KADFSPFGNSQGPSRVAQFLVIYAPRRGIL	K	A	D	S	R	V	1	1	1	1	0	1	0	2	0	0	0	0	0	2	2	3	0	0	0	0	0	0	14	0	1465.6586	Q9H2M9	Q9H2M9	447	460	RAB3GAP2	Rab3 GTPase-activating protein non-catalytic subunit	yes	yes	2	1.59E-08	195.09	1	263720	293230	288650	286190
ADFSQADVHR	EDISVVFSRASWEGRADFSQADVHRQIAIV	SWEGRADFSQADVHRQIAIVFKTPPYEDLE	R	A	D	H	R	Q	2	1	0	2	0	1	0	0	1	0	0	0	0	1	0	1	0	0	0	1	0	0	10	0	1144.5261	Q01201	Q01201	346	355	RELB	Transcription factor RelB	yes	yes	3	0.0009681	91.961	1	563470	413860	456840	462170
ADFTVVAGDEGSSTTGGSSEENKGPSGSAVSR	NLPQLKELYQLSKEKADFTVVAGDEGSSTT	SSEENKGPSGSAVSRKAPSKPSASTKKAEG	K	A	D	S	R	K	3	1	1	2	0	0	3	6	0	0	0	1	0	1	1	7	3	0	0	3	0	0	32	1	3042.365	P49916	P49916	836	867	LIG3	DNA ligase 3	yes	yes	4	1.29E-59	238.36	1	87987	97852	90112	119610
ADFYVLEK	VYLEEISSIISKMPKADFYVLEKTGLSIQN	IISKMPKADFYVLEKTGLSIQNSSLFPILL	K	A	D	E	K	T	1	0	0	1	0	0	1	0	0	0	1	1	0	1	0	0	0	0	1	1	0	0	8	0	983.4964	Q96QE5	Q96QE5	226	233	TEFM	Transcription elongation factor, mitochondrial	yes	yes	2	0.0028371	112.84	1	384040	361880	472830	394830
ADGAATYEENRAEAQR	RGRRGARRRATRTFRADGAATYEENRAEAQ	DGAATYEENRAEAQRWATALTCLLRGLPLP	R	A	D	Q	R	W	5	2	1	1	0	1	3	1	0	0	0	0	0	0	0	0	1	0	1	0	0	0	16	1	1750.7871	Q9NRA0	Q9NRA0	137	152	SPHK2	Sphingosine kinase 2	yes	yes	3	1.9E-19	170.35	2	100510	105350	107220	117260
ADGAEAKPAE	RKGAGDGSDEEVDGKADGAEAKPAE_____	EVDGKADGAEAKPAE_______________	K	A	D	A	E	-	4	0	0	1	0	0	2	1	0	0	0	1	0	0	1	0	0	0	0	0	0	0	10	1	957.44034	P35579	P35579	1951	1960	MYH9	Myosin-9	yes	yes	3	0.042587	59.542	1	368570	585960	670680	528160
ADGATSDDLDLHDDR	IQQQQNQLVWVSEGKADGATSDDLDLHDDR	ADGATSDDLDLHDDRLSYLSAPGSEYSMYS	K	A	D	D	R	L	2	1	0	6	0	0	0	1	1	0	2	0	0	0	0	1	1	0	0	0	0	0	15	0	1614.6758	Q07157	Q07157	805	819	TJP1	Tight junction protein ZO-1	yes	yes	3	3.75E-129	286.44	1	176370	253800	262790	209880
ADGATSDDLDLHDDRLSYLSAPGSEYSMYSTDSR	IQQQQNQLVWVSEGKADGATSDDLDLHDDR	SAPGSEYSMYSTDSRHTSDYEDTDTEGGAY	K	A	D	S	R	H	3	2	0	7	0	0	1	2	1	0	4	0	1	0	1	7	2	0	3	0	0	0	34	1	3709.5962	Q07157	Q07157	805	838	TJP1	Tight junction protein ZO-1	yes	yes	4	1.71E-90	264.41	2	195740	225390	243540	228000
ADGDTLSCICGK	VPLDRQGYGQIKVVRADGDTLSCICGKTKL	VVRADGDTLSCICGKTKLGEDMLCLLHGRN	R	A	D	G	K	T	1	0	0	2	2	0	0	2	0	1	1	1	0	0	0	1	1	0	0	0	0	0	12	0	1295.5486	Q8IWB1	Q8IWB1	248	259	ITPRIP	Inositol 1,4,5-trisphosphate receptor-interacting protein	yes	yes	2;3	1.42E-06	155.15	2	224880	249970	245920	223510
ADGEEDEVK	TSASEPEAESKAGPKADGEEDEVKAARTRR	SKAGPKADGEEDEVKAARTRRKVLSRAVAA	K	A	D	V	K	A	1	0	0	2	0	0	3	1	0	0	0	1	0	0	0	0	0	0	0	1	0	0	9	0	990.41418	Q15020	Q15020	22	30	SART3	Squamous cell carcinoma antigen recognized by T-cells 3	yes	yes	2	9.03E-07	148.14	1	0	0	0	0
ADGEEPEK	______________________________	______________________________	M	A	D	E	K	K	1	0	0	1	0	0	3	1	0	0	0	1	0	0	1	0	0	0	0	0	0	0	8	0	873.37159	Q8TBC4	Q8TBC4	2	9	UBA3	NEDD8-activating enzyme E1 catalytic subunit	yes	yes	2	0.0099045	50.878	1	882110	775870	854780	823300
ADGENTAFLCEPR	RMFCHPSFREWLVWRADGENTAFLCEPRNG	WRADGENTAFLCEPRNGHALLAFMFSRQEG	R	A	D	P	R	N	2	1	1	1	1	0	2	1	0	0	1	0	0	1	1	0	1	0	0	0	0	0	13	0	1478.646	Q9C0D5	Q9C0D5	825	837	TANC1	Protein TANC1	yes	yes	3	0.00011652	104.17	1	75755	78252	74431	67222
ADGESCSVLMMYQESK	SKFSPENTRKELFYKADGESCSVLMMYQES	DGESCSVLMMYQESKFRYRRVAESTQVLEL	K	A	D	S	K	F	1	0	0	1	1	1	2	1	0	0	1	1	2	0	0	3	0	0	1	1	0	0	16	0	1833.7583	CON__P41361	CON__P41361	275	290			yes	yes	3	1.33E-20	159.22	3	287910	428370	439950	634900
ADGETILK	AAARHSTLDFMLGAKADGETILKGLQSIFQ	DFMLGAKADGETILKGLQSIFQEQGMAESV	K	A	D	L	K	G	1	0	0	1	0	0	1	1	0	1	1	1	0	0	0	0	1	0	0	0	0	0	8	0	845.44945	P52788	P52788	17	24	SMS	Spermine synthase	yes	yes	2;3	0.0042457	114.28	2	1180500	1210300	1173700	1097000
ADGGTGDSSPSPGSSLPSPLSDPR	PILLPKGLLAPEAGRADGGTGDSSPSPGSS	PSPGSSLPSPLSDPRREPMNIYNLIAIIRD	R	A	D	P	R	R	1	1	0	3	0	0	0	4	0	0	2	0	0	0	5	7	1	0	0	0	0	0	24	0	2240.0193	Q8TD16	Q8TD16	598	621	BICD2	Protein bicaudal D homolog 2	yes	yes	3	4.59E-09	146.19	1	263590	249680	258300	252310
ADGGTQVIDTK	GYGKITGKNQVTATKADGGTQVIDTKNILI	TATKADGGTQVIDTKNILIATGSEVTPFPG	K	A	D	T	K	N	1	0	0	2	0	1	0	2	0	1	0	1	0	0	0	0	2	0	0	1	0	0	11	0	1103.5459	P09622	P09622	167	177	DLD	Dihydrolipoyl dehydrogenase, mitochondrial	yes	yes	2	4.68E-19	218.07	2	2973200	4184400	4080000	3490900
ADGIVPETWIDGPK	STRSGRIIPKPEFPRADGIVPETWIDGPKD	RADGIVPETWIDGPKDTSVEDALERTYVPC	R	A	D	P	K	D	1	0	0	2	0	0	1	2	0	2	0	1	0	0	2	0	1	1	0	1	0	0	14	0	1496.7511	Q96A35	Q96A35	162	175	MRPL24	39S ribosomal protein L24, mitochondrial	yes	yes	3	0.00065872	103.76	1	162420	244990	267340	228850
ADGIVPETWIDGPKDTSVEDALER	STRSGRIIPKPEFPRADGIVPETWIDGPKD	IDGPKDTSVEDALERTYVPCLKTLQEEVME	R	A	D	E	R	T	2	1	0	4	0	0	3	2	0	2	1	1	0	0	2	1	2	1	0	2	0	0	24	1	2612.2606	Q96A35	Q96A35	162	185	MRPL24	39S ribosomal protein L24, mitochondrial	yes	yes	4	7.27E-06	119.02	1	84605	60880	57835	95687
ADGIVSK	RRMGESDDSILRLAKADGIVSKNF______	DSILRLAKADGIVSKNF_____________	K	A	D	S	K	N	1	0	0	1	0	0	0	1	0	1	0	1	0	0	0	1	0	0	0	1	0	0	7	0	688.37555	P63220	P63220	75	81	RPS21	40S ribosomal protein S21	yes	yes	2	0.015994	96.492	2	3677100	3625800	3556800	3212800
ADGKAGDEKPEK	______________________________	______________________________	M	A	D	E	K	S	2	0	0	2	0	0	2	2	0	0	0	3	0	0	1	0	0	0	0	0	0	0	12	2	1243.6044	Q8WW12	Q8WW12	2	13	PCNP	PEST proteolytic signal-containing nuclear protein	no	no		1	NaN		0	0	0	0
ADGNEDLRADDLPGPAFESYESMELACPAER	______________________________	FESYESMELACPAERSGHVAVSDGRHMFVW	M	A	D	E	R	S	5	2	1	4	1	0	5	2	0	0	3	0	1	1	3	2	0	0	1	0	0	0	31	1	3424.4824	Q9Y2U9	Q9Y2U9	2	32	KLHDC2	Kelch domain-containing protein 2	yes	yes	3	3.98E-14	82.62	2	14040	15997	17441	19457
ADGNQLTLEER	LKPSLNFTATVKVTRADGNQLTLEERRNNV	KVTRADGNQLTLEERRNNVVITVTQRNYTE	R	A	D	E	R	R	1	1	1	1	0	1	2	1	0	0	2	0	0	0	0	0	1	0	0	0	0	0	11	0	1244.5997	Q6YHK3	Q6YHK3	375	385	CD109	CD109 antigen	yes	yes	2	3.45E-08	163.83	1	317530	485930	475740	414330
ADGNQLTLEERR	LKPSLNFTATVKVTRADGNQLTLEERRNNV	VTRADGNQLTLEERRNNVVITVTQRNYTEY	R	A	D	R	R	N	1	2	1	1	0	1	2	1	0	0	2	0	0	0	0	0	1	0	0	0	0	0	12	1	1400.7008	Q6YHK3	Q6YHK3	375	386	CD109	CD109 antigen	yes	yes	3	1.31E-22	228.8	2	816230	792260	905870	798410
ADGPPGPHDGGDRPSAEAR	QEKKAQGRKLSLRRKADGPPGPHDGGDRPS	PGPHDGGDRPSAEARQDAYF__________	K	A	D	A	R	Q	3	2	0	3	0	0	1	4	1	0	0	0	0	0	4	1	0	0	0	0	0	0	19	1	1857.8354	Q4KMP7	Q4KMP7	785	803	TBC1D10B	TBC1 domain family member 10B	yes	yes	4	4.06E-29	209.66	1	96221	128420	143230	102210
ADGQVAELLLR	______________________________	______________________________	M	A	D	L	R	R	2	1	0	1	0	1	1	1	0	0	3	0	0	0	0	0	0	0	0	1	0	0	11	0	1183.6561	Q9Y285	Q9Y285	2	12	FARSA	Phenylalanine--tRNA ligase alpha subunit	yes	yes	2	2.13E-32	190.73	4	72223	76389	88571	72643
ADGQVAELLLRR	______________________________	______________________________	M	A	D	R	R	L	2	2	0	1	0	1	1	1	0	0	3	0	0	0	0	0	0	0	0	1	0	0	12	1	1339.7572	Q9Y285	Q9Y285	2	13	FARSA	Phenylalanine--tRNA ligase alpha subunit	yes	yes	2	2.88E-22	174.41	2	185390	228520	246380	238290
ADGSQMAEER	LSEFLYAWLMSTLSRADGSQMAEERIMEEQ	STLSRADGSQMAEERIMEEQQKGRSSKKTK	R	A	D	E	R	I	2	1	0	1	0	1	2	1	0	0	0	0	1	0	0	1	0	0	0	0	0	0	10	0	1092.4506	Q5VZE5	Q5VZE5	540	549	NAA35	N-alpha-acetyltransferase 35, NatC auxiliary subunit	yes	yes	2	4.65E-06	157.78	2	219030	178830	217960	194200
ADGSWREGDEVTLICSAR	VQGSPELKTAEIEPKADGSWREGDEVTLIC	SWREGDEVTLICSARGHPDPKLSWSQLGGS	K	A	D	A	R	G	2	2	0	2	1	0	2	2	0	1	1	0	0	0	0	2	1	1	0	1	0	0	18	1	2020.9273	P50895	P50895	459	476	BCAM	Basal cell adhesion molecule	yes	yes	3	4.73E-103	316.12	1	750090	693930	840200	828490
ADGTATAPPPR	GRDPKYICQKPSIQKADGTATAPPPRSNHA	SIQKADGTATAPPPRSNHAAEEASSEDEEE	K	A	D	P	R	S	3	1	0	1	0	0	0	1	0	0	0	0	0	0	3	0	2	0	0	0	0	0	11	0	1052.5251	Q7Z6Z7	Q7Z6Z7	707	717	HUWE1	E3 ubiquitin-protein ligase HUWE1	yes	yes	2	0.0016137	103.26	1	79624	94212	110490	86233
ADGVHTVEPTEAGDYK	LESPQGVLLVSESRKADGVHTVEPTEAGDY	DGVHTVEPTEAGDYKLCFDNSFSTISEKLV	K	A	D	Y	K	L	2	0	0	2	0	0	2	2	1	0	0	1	0	0	1	0	2	0	1	2	0	0	16	0	1687.7689	Q13445	Q13445	89	104	TMED1	Transmembrane emp24 domain-containing protein 1	yes	yes	3	9.92E-05	124.2	1	140260	278780	224490	153630
ADGVPVYLK	AGKNKVPELQKFFQKADGVPVYLKRGLPDQ	QKFFQKADGVPVYLKRGLPDQMLYRTTMAL	K	A	D	L	K	R	1	0	0	1	0	0	0	1	0	0	1	1	0	0	1	0	0	0	1	2	0	0	9	0	960.52803	O14548	O14548	70	78	COX7A2L	Cytochrome c oxidase subunit 7A-related protein, mitochondrial	yes	yes	2	0.0023553	111.95	1	0	0	0	0
ADGVPVYLKR	AGKNKVPELQKFFQKADGVPVYLKRGLPDQ	KFFQKADGVPVYLKRGLPDQMLYRTTMALT	K	A	D	K	R	G	1	1	0	1	0	0	0	1	0	0	1	1	0	0	1	0	0	0	1	2	0	0	10	1	1116.6291	O14548	O14548	70	79	COX7A2L	Cytochrome c oxidase subunit 7A-related protein, mitochondrial	yes	yes	3	0.015153	70.977	1	10787000	9897300	11070000	13816000
ADGVTVTCK	TVTVTSRFTLVPSGRADGVTVTCKVEHESF	LVPSGRADGVTVTCKVEHESFEEPALIPVT	R	A	D	C	K	V	1	0	0	1	1	0	0	1	0	0	0	1	0	0	0	0	2	0	0	2	0	0	9	0	949.45388	Q92692	Q92692	231	239	PVRL2	Nectin-2	yes	yes	2	5.98E-05	166.16	1	505190	547240	612890	497990
ADGVTVTCKVEHESFEEPALIPVTLSVR	TVTVTSRFTLVPSGRADGVTVTCKVEHESF	SFEEPALIPVTLSVRYPPEVSISGYDDNWY	R	A	D	V	R	Y	2	1	0	1	1	0	4	1	1	1	2	1	0	1	2	2	3	0	0	5	0	0	28	1	3082.5645	Q92692	Q92692	231	258	PVRL2	Nectin-2	yes	yes	4	2.95E-47	226.89	2	397490	325980	411310	326160
ADGYEPPVQESV	SGKATGDETGAKVERADGYEPPVQESV___	VERADGYEPPVQESV_______________	R	A	D	S	V	-	1	0	0	1	0	1	2	1	0	0	0	0	0	0	2	1	0	0	1	2	0	0	12	0	1289.5776	P61247	P61247	253	264	RPS3A	40S ribosomal protein S3a	yes	yes	2	0.0014448	103.7	1	869710	818300	1000900	918160
ADGYNQPDSK	GARGGRGGNVGGKRKADGYNQPDSKRRQTN	GGKRKADGYNQPDSKRRQTNNQNWGSQPIA	K	A	D	S	K	R	1	0	1	2	0	1	0	1	0	0	0	1	0	0	1	1	0	0	1	0	0	0	10	0	1093.4676	O60506;O43390	O60506	567	576	SYNCRIP;HNRNPR	Heterogeneous nuclear ribonucleoprotein Q;Heterogeneous nuclear ribonucleoprotein R	no	no	2;3	1.56E-10	203.78	3	1048800	1359700	1430800	1154100
ADGYNQPDSKR	GARGGRGGNVGGKRKADGYNQPDSKRRQTN	GKRKADGYNQPDSKRRQTNNQNWGSQPIAQ	K	A	D	K	R	R	1	1	1	2	0	1	0	1	0	0	0	1	0	0	1	1	0	0	1	0	0	0	11	1	1249.5687	O60506;O43390	O60506	567	577	SYNCRIP;HNRNPR	Heterogeneous nuclear ribonucleoprotein Q;Heterogeneous nuclear ribonucleoprotein R	no	no	3	0.0082333	79.744	1	320710	220040	269780	340100
ADGYVDNLAEAVDLLLQHADK	TGKFRPSDEHHPEVKADGYVDNLAEAVDLL	NLAEAVDLLLQHADK_______________	K	A	D	D	K	-	4	0	1	4	0	1	1	1	1	0	4	1	0	0	0	0	0	0	1	2	0	0	21	0	2269.1226	Q9H008	Q9H008	250	270	LHPP	Phospholysine phosphohistidine inorganic pyrophosphate phosphatase	yes	yes	3	0.034127	57.366	1	6044.9	8991.2	7562.5	6732.8
ADGYVLEGK	KLLACIASRPGQCGRADGYVLEGKELEFYL	PGQCGRADGYVLEGKELEFYLRKIKARKGK	R	A	D	G	K	E	1	0	0	1	0	0	1	2	0	0	1	1	0	0	0	0	0	0	1	1	0	0	9	0	950.47091	P62241	P62241	185	193	RPS8	40S ribosomal protein S8	yes	yes	2;3	0.00026426	145.17	3	3596100	3780400	4109100	3270500
ADGYVLEGKELEFYLR	KLLACIASRPGQCGRADGYVLEGKELEFYL	DGYVLEGKELEFYLRKIKARKGK_______	R	A	D	L	R	K	1	1	0	1	0	0	3	2	0	0	3	1	0	1	0	0	0	0	2	1	0	0	16	1	1900.9571	P62241	P62241	185	200	RPS8	40S ribosomal protein S8	yes	yes	3;4	1.62E-27	203.89	2	2530400	602720	874770	1998900
ADHDFVVQEDFMK	DLRNVCTEAGMFAIRADHDFVVQEDFMKAV	IRADHDFVVQEDFMKAVRKVADSKKLESKL	R	A	D	M	K	A	1	0	0	3	0	1	1	0	1	0	0	1	1	2	0	0	0	0	0	2	0	0	13	0	1579.6977	P62333	P62333	357	369	PSMC6	26S protease regulatory subunit 10B	yes	yes	3	2.65E-06	138.02	1	1524300	1375300	1584600	1488200
ADHEQQIK	ANQKIQELQASQEARADHEQQIKDLEQKLS	QASQEARADHEQQIKDLEQKLSLQEQDAAI	R	A	D	I	K	D	1	0	0	1	0	2	1	0	1	1	0	1	0	0	0	0	0	0	0	0	0	0	8	0	967.47231	Q9Y6D9	Q9Y6D9	219	226	MAD1L1	Mitotic spindle assembly checkpoint protein MAD1	yes	yes	3	0.00032325	136.21	2	793850	1048300	1046100	782250
ADHGEPIGR	QYAWESSAGGSFTVRADHGEPIGRGTKVIL	GSFTVRADHGEPIGRGTKVILHLKEDQTEY	R	A	D	G	R	G	1	1	0	1	0	0	1	2	1	1	0	0	0	0	1	0	0	0	0	0	0	0	9	0	950.45699	P08238	P08238	169	177	HSP90AB1	Heat shock protein HSP 90-beta	yes	yes	3	3.1E-05	143.03	3	63454	60328	77620	56290
ADHGEPIGRGTK	QYAWESSAGGSFTVRADHGEPIGRGTKVIL	TVRADHGEPIGRGTKVILHLKEDQTEYLEE	R	A	D	T	K	V	1	1	0	1	0	0	1	3	1	1	0	1	0	0	1	0	1	0	0	0	0	0	12	1	1236.6211	P08238	P08238	169	180	HSP90AB1	Heat shock protein HSP 90-beta	yes	yes	4	0.00050797	103.97	2	258790	552570	551920	496640
ADHPPAEVTSHAASGAK	HTDSLRNSSTEIRHRADHPPAEVTSHAASG	HPPAEVTSHAASGAKADQEEQIHPRSRLRS	R	A	D	A	K	A	5	0	0	1	0	0	1	1	2	0	0	1	0	0	2	2	1	0	0	1	0	0	17	0	1644.7856	Q9UHB6	Q9UHB6	101	117	LIMA1	LIM domain and actin-binding protein 1	yes	yes	4	6.46E-05	118.5	1	307240	210500	251440	301330
ADHQPLTEASYVNLPTIALCNTDSPLR	AAFREPRLLVVTDPRADHQPLTEASYVNLP	NLPTIALCNTDSPLRYVDIAIPCNNKGAHS	R	A	D	L	R	Y	3	1	2	2	1	1	1	0	1	1	4	0	0	0	3	2	3	0	1	1	0	0	27	0	2995.4709	P08865	P08865	129	155	RPSA	40S ribosomal protein SA	yes	yes	3;4	7.3E-58	243.35	2	310870	254250	277020	224530
ADHSFSDGVPSDSVEAAK	______________________________	SFSDGVPSDSVEAAKNASNTEKLTDQVMQN	M	A	D	A	K	N	3	0	0	3	0	0	1	1	1	0	0	1	0	1	1	4	0	0	0	2	0	0	18	0	1817.8068	Q99733	Q99733	2	19	NAP1L4	Nucleosome assembly protein 1-like 4	yes	yes	2;3	2.52E-119	92.039	2	1058600	1194900	1336700	1171600
ADHVQSLAQLENLCK	______________________________	ADHVQSLAQLENLCKQLYETTDTTTRLQAE	M	A	D	C	K	Q	2	0	1	1	1	2	1	0	1	0	3	1	0	0	0	1	0	0	0	1	0	0	15	0	1724.8516	Q9UIA9	Q9UIA9	2	16	XPO7	Exportin-7	yes	yes	3	0.038745	96.993	1	111290	116440	140510	108710
ADIDATLYEQVILEK	RKHGVRVKRKVQALKADIDATLYEQVILEK	ADIDATLYEQVILEKEMGTYLGTFDDYLEL	K	A	D	E	K	E	2	0	0	2	0	1	2	0	0	2	2	1	0	0	0	0	1	0	1	1	0	0	15	0	1719.8931	Q9NW15	Q9NW15	472	486	ANO10	Anoctamin-10	yes	yes	3	5.17E-06	143.05	1	88232	114640	146030	121320
ADIDISGPNVDVDVPDVNIEGPDAK	GFKGEGPEVDVTLPKADIDISGPNVDVDVP	DVDVPDVNIEGPDAKLKGPKFKMPEMNIKA	K	A	D	A	K	L	2	0	2	6	0	0	1	2	0	3	0	1	0	0	3	1	0	0	0	4	0	0	25	0	2563.229	Q09666	Q09666	3629	3653	AHNAK	Neuroblast differentiation-associated protein AHNAK	yes	yes	2	2.22E-18	224.67	1	61952	60473	78184	86677
ADIDLTK	IKGVGRRYAHVVLRKADIDLTKRAGELTED	YAHVVLRKADIDLTKRAGELTEDEVERVIT	K	A	D	T	K	R	1	0	0	2	0	0	0	0	0	1	1	1	0	0	0	0	1	0	0	0	0	0	7	0	774.41233	P62269	P62269	48	54	RPS18	40S ribosomal protein S18	yes	yes	2	0.0042536	120.92	2	1371000	2321500	2319600	1448000
ADIDLTKR	IKGVGRRYAHVVLRKADIDLTKRAGELTED	AHVVLRKADIDLTKRAGELTEDEVERVITI	K	A	D	K	R	A	1	1	0	2	0	0	0	0	0	1	1	1	0	0	0	0	1	0	0	0	0	0	8	1	930.51345	P62269	P62269	48	55	RPS18	40S ribosomal protein S18	yes	yes	3	0.052421	45.368	1	6490600	4406500	4987700	5667800
ADIDVSGPKVDIEGPDVNIEGPEGK	GFKGEGPDGDVKLPKADIDVSGPKVDIEGP	DIEGPDVNIEGPEGKLKGPKFKMPEMNIKA	K	A	D	G	K	L	1	0	1	4	0	0	3	4	0	3	0	2	0	0	3	1	0	0	0	3	0	0	25	1	2549.2497	Q09666	Q09666	2665	2689	AHNAK	Neuroblast differentiation-associated protein AHNAK	yes	yes	3	2.39E-26	184.29	1	243290	262380	328480	367310
ADIDVSGPKVDVECPDVNIEGPEGK	GFKGEGPDVDVNLPKADIDVSGPKVDVECP	DVECPDVNIEGPEGKWKSPKFKMPEMHFKT	K	A	D	G	K	W	1	0	1	4	1	0	3	3	0	2	0	2	0	0	3	1	0	0	0	4	0	0	25	1	2638.2432	Q09666	Q09666	2793	2817	AHNAK	Neuroblast differentiation-associated protein AHNAK	yes	yes	3;4	1.58E-36	212.38	2	357700	457150	498500	670290
ADIDVSGPKVDVEVPDVSLEGPEGK	GFKGEGREVDVNLPKADIDVSGPKVDVEVP	DVEVPDVSLEGPEGKLKGPKFKMPEMHFKA	K	A	D	G	K	L	1	0	0	4	0	0	3	3	0	1	1	2	0	0	3	2	0	0	0	5	0	0	25	1	2550.2701	Q09666	Q09666	1281	1305	AHNAK	Neuroblast differentiation-associated protein AHNAK	yes	yes	3	4.89E-12	126.96	1	0	0	0	0
ADIDVSGPSVDTDAPDLDIEGPEGK	GFKAEGPEVDVNLPKADIDVSGPSVDTDAP	DTDAPDLDIEGPEGKLKGSKFKMPKLNIKA	K	A	D	G	K	L	2	0	0	6	0	0	2	3	0	2	1	1	0	0	3	2	1	0	0	2	0	0	25	0	2511.15	Q09666	Q09666	1739	1763	AHNAK	Neuroblast differentiation-associated protein AHNAK	yes	yes	3;4	3.27E-68	251.13	3	469510	617190	692830	699270
ADIEISGPK	GFKGEGPDVDVTLPKADIEISGPKVDIDAP	DVTLPKADIEISGPKVDIDAPDVSIEGPDA	K	A	D	P	K	V	1	0	0	1	0	0	1	1	0	2	0	1	0	0	1	1	0	0	0	0	0	0	9	0	928.48656	Q09666	Q09666	4343	4351	AHNAK	Neuroblast differentiation-associated protein AHNAK	yes	yes	2	0.000186	137.14	1	223370	378620	393130	422530
ADIEMPFDPSK	NILFEEVHIPGSPFKADIEMPFDPSKVVAS	SPFKADIEMPFDPSKVVASGPGLEHGKVGE	K	A	D	S	K	V	1	0	0	2	0	0	1	0	0	1	0	1	1	1	2	1	0	0	0	0	0	0	11	0	1248.5696	O75369	O75369	1125	1135	FLNB	Filamin-B	yes	yes	2	1.44E-10	195.27	1	489500	775130	804480	645770
ADIESLVTEK	THQLEEKENQIKSMKADIESLVTEKEALQK	IKSMKADIESLVTEKEALQKEGGNQQQAAS	K	A	D	E	K	E	1	0	0	1	0	0	2	0	0	1	1	1	0	0	0	1	1	0	0	1	0	0	10	0	1103.571	Q13439	Q13439	1311	1320	GOLGA4	Golgin subfamily A member 4	yes	yes	2	1.36E-10	205.09	1	183000	236950	256950	196420
ADIEVACYGYEGIDAVKEALR	NNINRRLTPQAVKIRADIEVACYGYEGIDA	CYGYEGIDAVKEALRAGLNCSTENMPIKIN	R	A	D	L	R	A	4	1	0	2	1	0	3	2	0	2	1	1	0	0	0	0	0	0	2	2	0	0	21	1	2341.126	P05198	P05198	193	213	EIF2S1	Eukaryotic translation initiation factor 2 subunit 1	yes	yes	4	0.00012094	102.27	1	85278	38107	48452	75408
ADIFMFDEPSSYLDVK	GELQRFACAVVCIQKADIFMFDEPSSYLDV	DIFMFDEPSSYLDVKQRLKAAITIRSLINP	K	A	D	V	K	Q	1	0	0	3	0	0	1	0	0	1	1	1	1	2	1	2	0	0	1	1	0	0	16	0	1875.8601	P61221	P61221	235	250	ABCE1	ATP-binding cassette sub-family E member 1	yes	yes	3	2.8E-27	198.87	3	1677000	1867600	2374200	1694800
ADIFVDPVLHTACALDIK	ELCKKEVLNMLKESKADIFVDPVLHTACAL	FVDPVLHTACALDIKHHCAAITPGRGRQMS	K	A	D	I	K	H	3	0	0	3	1	0	0	0	1	2	2	1	0	1	1	0	1	0	0	2	0	0	18	0	1997.0292	Q92896	Q92896	1059	1076	GLG1	Golgi apparatus protein 1	yes	yes	3	3.43E-37	216.93	1	1413300	2083900	2507000	2089700
ADIGCTPGSGR	KNKLTQRKIWDVVEKADIGCTPGSGRNYAG	VVEKADIGCTPGSGRNYAGVFTDAGLTLKT	K	A	D	G	R	N	1	1	0	1	1	0	0	3	0	1	0	0	0	0	1	1	1	0	0	0	0	0	11	0	1089.4873	CON__Q2UVX4	CON__Q2UVX4	621	631			yes	yes	2	7.02E-09	171.33	2	1647400	2589100	2213600	3562300
ADIGPNLDQLKDDEILR	DPLESFNYVLSKSTKADIGPNLDQLKDDEI	IGPNLDQLKDDEILRHCNPWPIISITNESQ	K	A	D	L	R	H	1	1	1	4	0	1	1	1	0	2	3	1	0	0	1	0	0	0	0	0	0	0	17	1	1923.9902	Q2NKX8	Q2NKX8	875	891	ERCC6L	DNA excision repair protein ERCC-6-like	yes	yes	3	4.83E-07	148.24	1	1795700	1780600	1989100	1619500
ADIGTPSNFQHIGHVGWDPNTGFDLNNLDPELK	KEKKKGKAKKKRLTKADIGTPSNFQHIGHV	PNTGFDLNNLDPELKNLFDMCGISEAQLKD	K	A	D	L	K	N	1	0	4	4	0	1	1	4	2	2	3	1	0	2	3	1	2	1	0	1	0	0	33	0	3617.7175	O00401	O00401	201	233	WASL	Neural Wiskott-Aldrich syndrome protein	yes	yes	4	3.62E-19	173.33	1	161050	148880	189130	164110
ADIIHACDIVEDAAIAYGYNNIQMTLPK	IGDGNQIEIEIPPTRADIIHACDIVEDAAI	AIAYGYNNIQMTLPKTYTIANQFPLNKLTE	R	A	D	P	K	T	5	0	2	3	1	1	1	1	1	5	1	1	1	0	1	0	1	0	2	1	0	0	28	0	3118.5104	Q9NSD9	Q9NSD9	356	383	FARSB	Phenylalanine--tRNA ligase beta subunit	yes	yes	4	4.27E-47	224.99	2	692350	838660	842400	785040
ADIIYPGHGPVIHNAEAK	LYDYMNSLKELLKIKADIIYPGHGPVIHNA	IYPGHGPVIHNAEAKIQQYISHRNIREQQI	K	A	D	A	K	I	3	0	1	1	0	0	1	2	2	3	0	1	0	0	2	0	0	0	1	1	0	0	18	0	1900.9795	Q53H82	Q53H82	192	209	LACTB2	Beta-lactamase-like protein 2	yes	yes	4	1.17E-65	221.24	1	744810	920710	819780	659830
ADIKGPEDK	PARIYGLGSLALYEKADIKGPEDKKKHLLI	LALYEKADIKGPEDKKKHLLIGVSSDRGLC	K	A	D	D	K	K	1	0	0	2	0	0	1	1	0	1	0	2	0	0	1	0	0	0	0	0	0	0	9	1	971.49238	P36542	P36542	80	88	ATP5C1	ATP synthase subunit gamma, mitochondrial	yes	yes	3	0.02699	66.267	1	748070	1110900	1144000	959850
ADILEDK	KKLKEVFSMAGVVVRADILEDKDGKSRGIG	SMAGVVVRADILEDKDGKSRGIGTVTFEQS	R	A	D	D	K	D	1	0	0	2	0	0	1	0	0	1	1	1	0	0	0	0	0	0	0	0	0	0	7	0	802.40725	P52272	P52272	233	239	HNRNPM	Heterogeneous nuclear ribonucleoprotein M	yes	yes	2	0.0062558	114.93	1	315040	412850	533200	403010
ADILEDKDGK	KKLKEVFSMAGVVVRADILEDKDGKSRGIG	GVVVRADILEDKDGKSRGIGTVTFEQSIEA	R	A	D	G	K	S	1	0	0	3	0	0	1	1	0	1	1	2	0	0	0	0	0	0	0	0	0	0	10	1	1102.5506	P52272	P52272	233	242	HNRNPM	Heterogeneous nuclear ribonucleoprotein M	yes	yes	4	0.00089518	101.95	1	126000	163460	159060	162760
ADIQMPFTCSVTYYGPSGQK	QLYTMTSTLEYKTTKADIQMPFTCSVTYYG	PFTCSVTYYGPSGQKTIHSEQAVFDIYYPT	K	A	D	Q	K	T	1	0	0	1	1	2	0	2	0	1	0	1	1	1	2	2	2	0	2	1	0	0	20	0	2249.0133	Q13740	Q13740	212	231	ALCAM	CD166 antigen	yes	yes	3	9.39E-08	135.04	1	357910	583300	630820	601110
ADIQTERAYQK	______________________________	______________________________	M	A	D	Q	K	Q	2	1	0	1	0	2	1	0	0	1	0	1	0	0	0	0	1	0	1	0	0	0	11	1	1321.6626	P62280	P62280	2	12	RPS11	40S ribosomal protein S11	yes	yes	2	3.97E-10	93.649	2	74092	1140100	262330	709410
ADISGNITK	PFFDCLGSPVFTPIKADISGNITKIKAVYD	VFTPIKADISGNITKIKAVYDTNPAKFRTL	K	A	D	T	K	I	1	0	1	1	0	0	0	1	0	2	0	1	0	0	0	1	1	0	0	0	0	0	9	0	917.48181	Q9NZD2	Q9NZD2	47	55	GLTP	Glycolipid transfer protein	yes	yes	2	0.0014307	123.63	1	356720	494810	497050	378590
ADISLDELIR	______________________________	______________________________	M	A	D	I	R	K	1	1	0	2	0	0	1	0	0	2	2	0	0	0	0	1	0	0	0	0	0	0	10	0	1143.6136	Q9BY77	Q9BY77	2	11	POLDIP3	Polymerase delta-interacting protein 3	yes	yes	2	1.28E-10	149.65	2	29295	36815	43162	39365
ADISLDELIRK	______________________________	______________________________	M	A	D	R	K	R	1	1	0	2	0	0	1	0	0	2	2	1	0	0	0	1	0	0	0	0	0	0	11	1	1271.7085	Q9BY77	Q9BY77	2	12	POLDIP3	Polymerase delta-interacting protein 3	yes	yes	2;3	3.07E-06	91.087	2	176290	259390	242170	179150
ADKDSPNLAQLQQASR	IAASTAQLVAASKVKADKDSPNLAQLQQAS	DKDSPNLAQLQQASRGVNQATAGVVASTIS	K	A	D	S	R	G	3	1	1	2	0	3	0	0	0	0	2	1	0	0	1	2	0	0	0	0	0	0	16	1	1740.8755	O00291	O00291	925	940	HIP1	Huntingtin-interacting protein 1	yes	yes	3	0.0012619	92.474	1	417210	458280	469870	377680
ADKDYHFK	SPLRPQNYLFGCELKADKDYHFKVDNDENE	LFGCELKADKDYHFKVDNDENEHQLSLRTV	K	A	D	F	K	V	1	0	0	2	0	0	0	0	1	0	0	2	0	1	0	0	0	0	1	0	0	0	8	1	1022.4821	P06748	P06748	25	32	NPM1	Nucleophosmin	yes	yes	4	0.010649	84.213	2	5019900	4761800	4319700	6542600
ADKDYHFKVDNDENEHQLSLR	SPLRPQNYLFGCELKADKDYHFKVDNDENE	FKVDNDENEHQLSLRTVSLGAGAKDELHIV	K	A	D	L	R	T	1	1	2	4	0	1	2	0	2	0	2	2	0	1	0	1	0	0	1	1	0	0	21	2	2572.1942	P06748	P06748	25	45	NPM1	Nucleophosmin	yes	yes	5;6	5.89E-23	196.81	2	3621600	2275700	2735300	3733000
ADKEAAFDDAVEER	______________________________	MADKEAAFDDAVEERVINEEYKIWKKNTPF	M	A	D	E	R	V	4	1	0	3	0	0	3	0	0	0	0	1	0	1	0	0	0	0	0	1	0	0	14	1	1564.7005	Q09028	Q09028	2	15	RBBP4	Histone-binding protein RBBP4	yes	yes	2;3	5.76E-33	150.46	2	631840	454830	475060	479140
ADKLAEEHSS	QAFYMVGPIEEAVAKADKLAEEHSS_____	EAVAKADKLAEEHSS_______________	K	A	D	S	S	-	2	0	0	1	0	0	2	0	1	0	1	1	0	0	0	2	0	0	0	0	0	0	10	1	1085.4989	P06576	P06576	520	529	ATP5B	ATP synthase subunit beta, mitochondrial	yes	yes	3	0.0066729	75.416	2	218510	169730	213850	238250
ADKMDMSLDDIIK	______________________________	______________________________	M	A	D	I	K	L	1	0	0	4	0	0	0	0	0	2	1	2	2	0	0	1	0	0	0	0	0	0	13	1	1493.7106	Q86V81	Q86V81	2	14	ALYREF	THO complex subunit 4	yes	yes	2;3	3.07E-12	176.51	2	1535500	1628700	1725300	1737400
ADKMDMSLDDIIKLNR	______________________________	DKMDMSLDDIIKLNRSQRGGRGGGRGRGRA	M	A	D	N	R	S	1	1	1	4	0	0	0	0	0	2	2	2	2	0	0	1	0	0	0	0	0	0	16	2	1876.9387	Q86V81	Q86V81	2	17	ALYREF	THO complex subunit 4	yes	yes	3	0.012997	50.608	1	0	0	0	0
ADKNEVAAEVAK	VTKQGNIVRELKAQKADKNEVAAEVAKLLD	AQKADKNEVAAEVAKLLDLKKQLAVAEGKP	K	A	D	A	K	L	4	0	1	1	0	0	2	0	0	0	0	2	0	0	0	0	0	0	0	2	0	0	12	1	1243.6408	P56192	P56192	864	875	MARS	Methionine--tRNA ligase, cytoplasmic	yes	yes	3	5.14E-05	125.28	1	577120	794640	794770	689970
ADKPDMGEIASFDK	______________________________	MADKPDMGEIASFDKAKLKKTETQEKNTLP	M	A	D	D	K	A	2	0	0	3	0	0	1	1	0	1	0	2	1	1	1	1	0	0	0	0	0	0	14	1	1522.6974	P63313	P63313	2	15	TMSB10	Thymosin beta-10	yes	yes	3	4.46E-06	53.3	1	1410600	1511500	1636600	1863600
ADKRDPEFVFYDQLK	HLSRYLKDVKQHHVKADKRDPEFVFYDQLK	ADKRDPEFVFYDQLKQVMNAYRVKPAVFDL	K	A	D	L	K	Q	1	1	0	3	0	1	1	0	0	0	1	2	0	2	1	0	0	0	1	1	0	0	15	2	1869.9261	Q969V3	Q969V3	497	511	NCLN	Nicalin	yes	yes	4	0.00015424	118.47	1	625780	639960	609060	540110
ADKTPGGSQK	______________________________	______________________________	M	A	D	Q	K	A	1	0	0	1	0	1	0	2	0	0	0	2	0	0	1	1	1	0	0	0	0	0	10	1	987.49852	O15042	O15042	2	11	U2SURP	U2 snRNP-associated SURP motif-containing protein	yes	yes	3	0.00067428	68.893	1	461290	301290	328080	414650
ADLAAVEAK	KEEYAVLISEAQAIKADLAAVEAKVNRSTA	EAQAIKADLAAVEAKVNRSTALLKSLSAER	K	A	D	A	K	V	4	0	0	1	0	0	1	0	0	0	1	1	0	0	0	0	0	0	0	1	0	0	9	0	886.476	Q14204	Q14204	3463	3471	DYNC1H1	Cytoplasmic dynein 1 heavy chain 1	yes	yes	3	0.0031266	87.913	1	309800	462540	508430	471140
ADLAECNIK	______________________________	______________________________	M	A	D	I	K	V	2	0	1	1	1	0	1	0	0	1	1	1	0	0	0	0	0	0	0	0	0	0	9	0	1032.491	P33176	P33176	2	10	KIF5B	Kinesin-1 heavy chain	yes	yes	2	9.35E-05	101.64	1	613210	605860	634360	597070
ADLATAPPHVTVVR	VVDLEGSLKVVYPSKADLATAPPHVTVVR_	KADLATAPPHVTVVR_______________	K	A	D	V	R	-	3	1	0	1	0	0	0	0	1	0	1	0	0	0	2	0	2	0	0	3	0	0	14	0	1445.7991	Q8N1G4	Q8N1G4	570	583	LRRC47	Leucine-rich repeat-containing protein 47	yes	yes	3	0.0001206	123.76	1	228210	319020	284000	260250
ADLDHQRQVTQEEGQQLAR	VKDRDEFPMILIGNKADLDHQRQVTQEEGQ	HQRQVTQEEGQQLARQLKVTYMEASAKIRM	K	A	D	A	R	Q	2	2	0	2	0	5	2	1	1	0	2	0	0	0	0	0	1	0	0	1	0	0	19	1	2221.0836	P62070	P62070	129	147	RRAS2	Ras-related protein R-Ras2	yes	yes	4	3.88E-49	231.86	1	39422	69599	58194	60284
ADLDKLNIDSIIQR	______________________________	MADLDKLNIDSIIQRLLEVRGSKPGKNVQL	M	A	D	Q	R	L	1	1	1	3	0	1	0	0	0	3	2	1	0	0	0	1	0	0	0	0	0	0	14	1	1612.8784	P36873	P36873	2	15	PPP1CC	Serine/threonine-protein phosphatase PP1-gamma catalytic subunit	yes	yes	3	3.77E-14	128.9	2	479820	273630	268100	476930
ADLDVSGPK	GFKGEGPDVDVNLPKADLDVSGPKVDIDVP	DVNLPKADLDVSGPKVDIDVPDVNIEGPEG	K	A	D	P	K	V	1	0	0	2	0	0	0	1	0	0	1	1	0	0	1	1	0	0	0	1	0	0	9	0	900.45526	Q09666	Q09666	3049	3057	AHNAK	Neuroblast differentiation-associated protein AHNAK	yes	no	2	0.00016157	139.74	1	517510	927530	913170	910480
ADLEAQRDVTYEEAK	NLTNPNTVIILIGNKADLEAQRDVTYEEAK	ADLEAQRDVTYEEAKQFAEENGLLFLEASA	K	A	D	A	K	Q	3	1	0	2	0	1	3	0	0	0	1	1	0	0	0	0	1	0	1	1	0	0	15	1	1736.8217	P61106	P61106	126	140	RAB14	Ras-related protein Rab-14	yes	yes	3	9.41E-28	205.42	2	678870	1055500	1106200	836940
ADLEEQLSDEEK	______________________________	______________________________	M	A	D	E	K	V	1	0	0	2	0	1	4	0	0	0	2	1	0	0	0	1	0	0	0	0	0	0	12	0	1404.6256	P47755	P47755	2	13	CAPZA2	F-actin-capping protein subunit alpha-2	yes	yes	2	3.84E-17	154.56	1	648930	803950	840780	756040
ADLEGSLDSK	NMLTQQEVPVVILAKADLEGSLDSKIGIPS	VILAKADLEGSLDSKIGIPSTSSEDTILAQ	K	A	D	S	K	I	1	0	0	2	0	0	1	1	0	0	2	1	0	0	0	2	0	0	0	0	0	0	10	0	1033.4928	Q15031	Q15031	364	373	LARS2	Probable leucine--tRNA ligase, mitochondrial	yes	yes	3	0.00038849	115.78	1	302330	353810	384630	385600
ADLELPWRPLYDMVER	RLLINLLKKKELLSRADLELPWRPLYDMVE	DLELPWRPLYDMVERILYSKTEHLGLNWFP	R	A	D	E	R	I	1	2	0	2	0	0	2	0	0	0	3	0	1	0	2	0	0	1	1	1	0	0	16	1	2001.9982	Q14997	Q14997	136	151	PSME4	Proteasome activator complex subunit 4	yes	yes	3	1.23E-19	188.27	1	2550600	2715000	2979000	2693700
ADLFPILMR	FSISEDNAVVKTAHRADLFPILMRILYGRM	VKTAHRADLFPILMRILYGRMKNKTGSKTQ	R	A	D	M	R	I	1	1	0	1	0	0	0	0	0	1	2	0	1	1	1	0	0	0	0	0	0	0	9	0	1074.5896	O75691	O75691	1006	1014	UTP20	Small subunit processome component 20 homolog	yes	yes	2	0.00033631	130.27	1	892240	874140	900360	848550
ADLGVSGPK	GFKGEGPEVDMNLPKADLGVSGPKVDIDVP	DMNLPKADLGVSGPKVDIDVPDVNLEAPEG	K	A	D	P	K	V	1	0	0	1	0	0	0	2	0	0	1	1	0	0	1	1	0	0	0	1	0	0	9	0	842.44978	Q09666	Q09666	1537	1545	AHNAK	Neuroblast differentiation-associated protein AHNAK	yes	yes	2	0.001114	128.36	1	1604900	2375600	2357600	2217000
ADLIAYLK	GTKMIFVGIKKKEERADLIAYLKKATNE__	IKKKEERADLIAYLKKATNE__________	R	A	D	L	K	K	2	0	0	1	0	0	0	0	0	1	2	1	0	0	0	0	0	0	1	0	0	0	8	0	905.52222	P99999	P99999	93	100	CYCS	Cytochrome c	yes	yes	3	0.0083522	86.011	1	777200	838750	910800	741180
ADLIAYLKK	GTKMIFVGIKKKEERADLIAYLKKATNE__	KKKEERADLIAYLKKATNE___________	R	A	D	K	K	A	2	0	0	1	0	0	0	0	0	1	2	2	0	0	0	0	0	0	1	0	0	0	9	1	1033.6172	P99999	P99999	93	101	CYCS	Cytochrome c	yes	yes	3	0.00091764	85.533	1	0	0	0	0
ADLINNLGTIAK	ERTLTLVDTGIGMTKADLINNLGTIAKSGT	MTKADLINNLGTIAKSGTKAFMEALQAGAD	K	A	D	A	K	S	2	0	2	1	0	0	0	1	0	2	2	1	0	0	0	0	1	0	0	0	0	0	12	0	1241.698	P08238;P07900;Q14568;Q58FF8	P08238	96	107	HSP90AB1;HSP90AA1;HSP90AA2P;HSP90AB2P	Heat shock protein HSP 90-beta;Heat shock protein HSP 90-alpha;Heat shock protein HSP 90-alpha A2;Putative heat shock protein HSP 90-beta 2	no	no	2;3	1.16E-12	208.33	7	8721600	9952600	10459000	8816000
ADLISEDVQR	VPVPPNVAFELDRTRADLISEDVQRRFVQE	LDRTRADLISEDVQRRFVQEVVQSQQVAVG	R	A	D	Q	R	R	1	1	0	2	0	1	1	0	0	1	1	0	0	0	0	1	0	0	0	1	0	0	10	0	1144.5724	Q92888	Q92888	127	136	ARHGEF1	Rho guanine nucleotide exchange factor 1	yes	yes	3	0.00079402	89.679	1	64470	90486	85639	63597
ADLISEDVQRR	VPVPPNVAFELDRTRADLISEDVQRRFVQE	DRTRADLISEDVQRRFVQEVVQSQQVAVGR	R	A	D	R	R	F	1	2	0	2	0	1	1	0	0	1	1	0	0	0	0	1	0	0	0	1	0	0	11	1	1300.6735	Q92888	Q92888	127	137	ARHGEF1	Rho guanine nucleotide exchange factor 1	yes	yes	3	3.98E-24	194.48	1	475290	365180	446590	400160
ADLLLEPCSHYR	HIFYQLLGGAGEQLKADLLLEPCSHYRFLT	QLKADLLLEPCSHYRFLTNGPSSSPGQERE	K	A	D	Y	R	F	1	1	0	1	1	0	1	0	1	0	3	0	0	0	1	1	0	0	1	0	0	0	12	0	1472.7082	Q7Z406	Q7Z406	317	328	MYH14	Myosin-14	yes	yes	3	6.77E-05	123.84	1	93787	138360	121480	117290
ADLLLSTQPGREEGSPLELER	LQASDLPASASLPAKADLLLSTQPGREEGS	TQPGREEGSPLELERLKLEPHEGLLLRFPY	K	A	D	E	R	L	1	2	0	1	0	1	4	2	0	0	5	0	0	0	2	2	1	0	0	0	0	0	21	1	2309.1863	P08195	P08195	593	613	SLC3A2	4F2 cell-surface antigen heavy chain	yes	yes	3;4	1.27E-128	265.41	3	15196000	13323000	14564000	13815000
ADLLQREEEEEEEEDQEGDRETTIR	TPPEGLRLKPPAGWKADLLQREEEEEEEED	EEEEDQEGDRETTIRGKATPAEEEKTGKVK	K	A	D	I	R	G	1	3	0	3	0	2	10	1	0	1	2	0	0	0	0	0	2	0	0	0	0	0	25	2	3047.3439	Q15269	Q15269	234	258	PWP2	Periodic tryptophan protein 2 homolog	yes	yes	4	5.33E-168	342.83	1	1121100	1119200	1260800	917040
ADLLTAEQR	KEMDANKENVILINKADLLTAEQRSAWAMY	VILINKADLLTAEQRSAWAMYFEKEDVKVI	K	A	D	Q	R	S	2	1	0	1	0	1	1	0	0	0	2	0	0	0	0	0	1	0	0	0	0	0	9	0	1015.5298	Q9H089	Q9H089	214	222	LSG1	Large subunit GTPase 1 homolog	yes	yes	2	0.00025438	133.12	1	484030	576600	555800	492000
ADLNQGIGEPQSPSR	LGSADCELSAKLLRRADLNQGIGEPQSPSR	ADLNQGIGEPQSPSRRVFNPYTEFKEFSRK	R	A	D	S	R	R	1	1	1	1	0	2	1	2	0	1	1	0	0	0	2	2	0	0	0	0	0	0	15	0	1567.759	Q96C19	Q96C19	63	77	EFHD2	EF-hand domain-containing protein D2	yes	yes	2	1.74E-56	315.7	1	400330	342700	364490	308580
ADLNQGIGEPQSPSRR	LGSADCELSAKLLRRADLNQGIGEPQSPSR	DLNQGIGEPQSPSRRVFNPYTEFKEFSRKQ	R	A	D	R	R	V	1	2	1	1	0	2	1	2	0	1	1	0	0	0	2	2	0	0	0	0	0	0	16	1	1723.8602	Q96C19	Q96C19	63	78	EFHD2	EF-hand domain-containing protein D2	yes	yes	3	6.12E-28	209.67	2	318010	322310	315690	300960
ADLPDQR	NAYCENPDIVLIGNKADLPDQREVNERQAR	DIVLIGNKADLPDQREVNERQARELADKYG	K	A	D	Q	R	E	1	1	0	2	0	1	0	0	0	0	1	0	0	0	1	0	0	0	0	0	0	0	7	0	813.39808	O00194	O00194	135	141	RAB27B	Ras-related protein Rab-27B	yes	yes	2	0.0055591	114.43	2	2164500	2722300	2652200	2066400
ADLPDQREVNER	NAYCENPDIVLIGNKADLPDQREVNERQAR	GNKADLPDQREVNERQARELADKYGIPYFE	K	A	D	E	R	Q	1	2	1	2	0	1	2	0	0	0	1	0	0	0	1	0	0	0	0	1	0	0	12	1	1440.6957	O00194	O00194	135	146	RAB27B	Ras-related protein Rab-27B	yes	yes	3	9.53E-09	132.97	1	1104600	1242200	1342500	1056700
ADLPEGVAVSGPSPAEFCRK	HYMDGQTPCLFVSSKADLPEGVAVSGPSPA	GVAVSGPSPAEFCRKHRLPAPVPFSCAGPA	K	A	D	R	K	H	3	1	0	1	1	0	2	2	0	0	1	1	0	1	3	2	0	0	0	2	0	0	20	1	2086.0153	Q8IXI1	Q8IXI1	526	545	RHOT2	Mitochondrial Rho GTPase 2	yes	yes	3	1.84E-16	181.32	1	142770	167690	197850	128370
ADLPTWEESPAPTLEEVNAWAQSFDK	NQEDQRPTIASHELRADLPTWEESPAPTLE	PTLEEVNAWAQSFDKLMVTPAGRNAFREFL	R	A	D	D	K	L	4	0	1	2	0	1	4	0	0	0	2	1	0	1	3	2	2	2	0	1	0	0	26	0	2930.361	O76081	O76081	240	265	RGS20	Regulator of G-protein signaling 20	yes	yes	3	2.81E-18	170.18	2	91493	98699	105430	97471
ADLQAAAVR	AEVVKLLPFLAPGARADLQAAAVRHVLALT	LAPGARADLQAAAVRHVLALTGCGPGRALL	R	A	D	V	R	H	4	1	0	1	0	1	0	0	0	0	1	0	0	0	0	0	0	0	0	1	0	0	9	0	913.49813	Q9BTY7	Q9BTY7	35	43	HGH1	Protein HGH1 homolog	yes	yes	2	0.00015581	140.35	1	546010	577580	592310	522630
ADLQNHLDTAQNALQDK	TELLLSAEAAKTAQRADLQNHLDTAQNALQ	LQNHLDTAQNALQDKQQELNKITTQLDQVT	R	A	D	D	K	Q	3	0	2	3	0	3	0	0	1	0	3	1	0	0	0	0	1	0	0	0	0	0	17	0	1893.9181	Q15075	Q15075	663	679	EEA1	Early endosome antigen 1	yes	yes	3	7.7E-38	228.46	1	250850	342770	382160	360900
ADLRDNYSPGWK	NDYRRRLLSVNIRVRADLRDNYSPGWKFNH	RVRADLRDNYSPGWKFNHWELKGVPIRLEV	R	A	D	W	K	F	1	1	1	2	0	0	0	1	0	0	1	1	0	0	1	1	0	1	1	0	0	0	12	1	1420.6735	P07814	P07814	1343	1354	EPRS	Bifunctional glutamate/proline--tRNA ligase;Glutamate--tRNA ligase;Proline--tRNA ligase	yes	yes	3	0.00048838	86.738	1	8671600	9002000	12040000	9643200
ADLSAMSAER	VLRHLGIVDAFQQGKADLSAMSAERDLCLS	FQQGKADLSAMSAERDLCLSKFVHKSFVEV	K	A	D	E	R	D	3	1	0	1	0	0	1	0	0	0	1	0	1	0	0	2	0	0	0	0	0	0	10	0	1049.4812	P50453	P50453	298	307	SERPINB9	Serpin B9	yes	yes	2	0.00012684	132.39	1	1336000	1386800	1440900	1394500
ADLSGITK	SVLGDVGITEVFSDRADLSGITKEQPLKVS	TEVFSDRADLSGITKEQPLKVSKALHKAAL	R	A	D	T	K	E	1	0	0	1	0	0	0	1	0	1	1	1	0	0	0	1	1	0	0	0	0	0	8	0	803.43888	CON__P34955	CON__P34955	338	345			yes	yes	2;3	0.0027644	124.08	9	96104000	143620000	127230000	262550000
ADLSGMSGAR	DLARLGVQDLFNSSKADLSGMSGARDIFIS	FNSSKADLSGMSGARDIFISKIVHKSFVEV	K	A	D	A	R	D	2	1	0	1	0	0	0	2	0	0	1	0	1	0	0	2	0	0	0	0	0	0	10	0	963.44438	P30740	P30740	302	311	SERPINB1	Leukocyte elastase inhibitor	yes	yes	2	1.7E-06	176.78	2	2592000	3887800	3865600	2765100
ADLSGSVLDCANLQGVK	CNLAHANLCCANLERADLSGSVLDCANLQG	LSGSVLDCANLQGVKMLCSNAEGASLKLCN	R	A	D	V	K	M	2	0	1	2	1	1	0	2	0	0	3	1	0	0	0	2	0	0	0	2	0	0	17	0	1745.8618	Q7L273	Q7L273	263	279	KCTD9	BTB/POZ domain-containing protein KCTD9	yes	yes	3	1.05E-13	176.25	1	648030	597100	710040	634440
ADLSIPDLHEIVTEELEER	HRPFPEEVDKIPFVKADLSIPDLHEIVTEE	IPDLHEIVTEELEERHEKLRSGMAQQIAYE	K	A	D	E	R	H	1	1	0	2	0	0	5	0	1	2	3	0	0	0	1	1	1	0	0	1	0	0	19	0	2207.0958	Q86X10	Q86X10	1040	1058	RALGAPB	Ral GTPase-activating protein subunit beta	yes	yes	3	4.88E-08	146.1	1	38801	49818	53205	45156
ADLSLADALTEPSPDIEGEIKR	______________________________	ALTEPSPDIEGEIKRDFIATLEAEAFDDVV	M	A	D	K	R	D	3	1	0	3	0	0	3	1	0	2	3	1	0	0	2	2	1	0	0	0	0	0	22	1	2339.1856	P27816	P27816	2	23	MAP4	Microtubule-associated protein 4	yes	yes	3	8.76E-32	118.44	2	250520	268570	277180	286280
ADLTAEMISAPLGDFR	KQLVSSSVHSKRRSRADLTAEMISAPLGDF	DLTAEMISAPLGDFRHTMHVGRAGDAFGDT	R	A	D	F	R	H	3	1	0	2	0	0	1	1	0	1	2	0	1	1	1	1	1	0	0	0	0	0	16	0	1705.8345	Q9H3Q1	Q9H3Q1	20	35	CDC42EP4	Cdc42 effector protein 4	yes	yes	3	9.87E-09	152.07	2	74242	87921	98892	79998
ADLTALFLPR	SGKVKRDAEKKDQMKADLTALFLPRQPPMS	KDQMKADLTALFLPRQPPMSLAEAEQLMEE	K	A	D	P	R	Q	2	1	0	1	0	0	0	0	0	0	3	0	0	1	1	0	1	0	0	0	0	0	10	0	1115.6339	Q13045	Q13045	875	884	FLII	Protein flightless-1 homolog	yes	yes	2	4.62E-06	180.44	1	1878600	2160400	2302000	1866000
ADLTEYLSTHYK	QAVEGPSENVRKLSRADLTEYLSTHYKAPR	LSRADLTEYLSTHYKAPRMVLAAAGGVEHQ	R	A	D	Y	K	A	1	0	0	1	0	0	1	0	1	0	2	1	0	0	0	1	2	0	2	0	0	0	12	0	1439.6933	P31930	P31930	214	225	UQCRC1	Cytochrome b-c1 complex subunit 1, mitochondrial	yes	yes	3	3.83E-17	178.32	2	6316600	7216900	7424700	7656800
ADLVISHAGAGSCLETLEK	DVYRYKDSLKEDIQKADLVISHAGAGSCLE	ISHAGAGSCLETLEKGKPLVVVINEKLMNN	K	A	D	E	K	G	3	0	0	1	1	0	2	2	1	1	3	1	0	0	0	2	1	0	0	1	0	0	19	0	1969.9779	Q9NP73	Q9NP73	74	92	ALG13	Putative bifunctional UDP-N-acetylglucosamine transferase and deubiquitinase ALG13	yes	yes	3	3.1E-75	271.48	1	193380	259410	291080	212210
ADLYLEGK	SGTSWSYVLPGPDQRADLYLEGKDQLGGWF	LPGPDQRADLYLEGKDQLGGWFQSSLLTSV	R	A	D	G	K	D	1	0	0	1	0	0	1	1	0	0	2	1	0	0	0	0	0	0	1	0	0	0	8	0	907.4651	Q9NSE4	Q9NSE4	618	625	IARS2	Isoleucine--tRNA ligase, mitochondrial	yes	yes	2	0.0024421	114.89	1	674470	923030	1028500	770930
ADMDQFTASISETPVDVR	QEIQEEIDELLQEQRADMDQFTASISETPV	DQFTASISETPVDVRVSSEESEEIPPFHPF	R	A	D	V	R	V	2	1	0	3	0	1	1	0	0	1	0	0	1	1	1	2	2	0	0	2	0	0	18	0	1980.9099	Q06481	Q06481	570	587	APLP2	Amyloid-like protein 2	yes	yes	2	1.28E-88	303.36	1	71859	77037	90464	83429
ADMEDLMSSKDDVGKNVHELEK	LEAKEEFERQNKQLRADMEDLMSSKDDVGK	SSKDDVGKNVHELEKSKRALEQQVEEMRTQ	R	A	D	E	K	S	1	0	1	4	0	0	3	1	1	0	2	3	2	0	0	2	0	0	0	2	0	0	22	2	2489.1414	P35580	P35580	1511	1532	MYH10	Myosin-10	yes	yes	5	0.00018028	96.708	1	143180	106630	135260	210230
ADMETLQR	ALKIHKNSSTYWEGKADMETLQRIYGISFP	STYWEGKADMETLQRIYGISFPDPKMLKEW	K	A	D	Q	R	I	1	1	0	1	0	1	1	0	0	0	1	0	1	0	0	0	1	0	0	0	0	0	8	0	962.44913	P26639	P26639	289	296	TARS	Threonine--tRNA ligase, cytoplasmic	yes	yes	2	0.00050107	143.61	3	705550	964150	984690	758530
ADMLCNSQSNDILQHQGSNCGGTSNK	IGTMEEAGICGLGVKADMLCNSQSNDILQH	ILQHQGSNCGGTSNKHSLEEDEGSDFITEN	K	A	D	N	K	H	1	0	4	2	2	3	0	3	1	1	2	1	1	0	0	4	1	0	0	0	0	0	26	0	2835.197	Q9NUQ3	Q9NUQ3	52	77	TXLNG	Gamma-taxilin	yes	yes	3	0.00044841	79.762	1	0	0	0	0
ADMLEMELK	QLSQALEELGGQKQRADMLEMELKMLKSQS	GGQKQRADMLEMELKMLKSQSSSAEQSFLF	R	A	D	L	K	M	1	0	0	1	0	0	2	0	0	0	2	1	2	0	0	0	0	0	0	0	0	0	9	0	1078.5039	Q9Y6D9	Q9Y6D9	470	478	MAD1L1	Mitotic spindle assembly checkpoint protein MAD1	yes	yes	3	0.014936	76.465	1	52004	50909	61438	56533
ADMQNLVER	______________________________	______________________________	M	A	D	E	R	L	1	1	1	1	0	1	1	0	0	0	1	0	1	0	0	0	0	0	0	1	0	0	9	0	1074.5128	Q01518	Q01518	2	10	CAP1	Adenylyl cyclase-associated protein 1	yes	yes	2	4.23E-08	134.15	5	860230	1219900	1201400	1211500
ADMQNLVERLER	______________________________	______________________________	M	A	D	E	R	A	1	2	1	1	0	1	2	0	0	0	2	0	1	0	0	0	0	0	0	1	0	0	12	1	1472.7406	Q01518	Q01518	2	13	CAP1	Adenylyl cyclase-associated protein 1	yes	yes	2	1.28E-21	132.78	3	292350	326090	395780	328470
ADMVETQQLMR	ALRGHEDKIRVVLNKADMVETQQLMRVYGA	VLNKADMVETQQLMRVYGALMWALGKVVGT	K	A	D	M	R	V	1	1	0	1	0	2	1	0	0	0	1	0	2	0	0	0	1	0	0	1	0	0	11	0	1320.6166	Q9NZN4	Q9NZN4	221	231	EHD2	EH domain-containing protein 2	yes	yes	2	1.92E-26	199.81	1	0	0	0	0
ADMVIEAVFEDLSLK	FSNLTGQLDYQGFEKADMVIEAVFEDLSLK	ADMVIEAVFEDLSLKHRVLKEVEAVIPDHC	K	A	D	L	K	H	2	0	0	2	0	0	2	0	0	1	2	1	1	1	0	1	0	0	0	2	0	0	15	0	1678.8488	P40939	P40939	441	455	HADHA	Trifunctional enzyme subunit alpha, mitochondrial;Long-chain enoyl-CoA hydratase;Long chain 3-hydroxyacyl-CoA dehydrogenase	yes	yes	3	0.01167	73.834	1	24097	34297	35811	26601
ADNDAGNAAIDSLLNYETVK	AVTRWRTRFRIEMNKADNDAGNAAIDSLLN	GNAAIDSLLNYETVKYFNNERYEAQRYDGF	K	A	D	V	K	Y	4	0	3	3	0	0	1	1	0	1	2	1	0	0	0	1	1	0	1	1	0	0	20	0	2092.9913	O75027	O75027	325	344	ABCB7	ATP-binding cassette sub-family B member 7, mitochondrial	yes	yes	3	6.18E-29	205.24	1	44753	61918	84615	73336
ADNEKLDNQR	______________________________	______________________________	M	A	D	Q	R	L	1	1	2	2	0	1	1	0	0	0	1	1	0	0	0	0	0	0	0	0	0	0	10	1	1201.5687	O00629	O00629	2	11	KPNA4	Importin subunit alpha-3	yes	yes	2	3.15E-06	86.67	1	2060200	560350	729530	1477600
ADNEVNK	VTAIKQGYEDCLRHRADNEVNKSTVYIIEN	YEDCLRHRADNEVNKSTVYIIENAKRVRKE	R	A	D	N	K	S	1	0	2	1	0	0	1	0	0	0	0	1	0	0	0	0	0	0	0	1	0	0	7	0	788.36645	Q8NB49	Q8NB49	119	125	ATP11C	Phospholipid-transporting ATPase IG	yes	yes	2	0.0069893	111.04	1	195030	244810	306830	239790
ADNFEYSDPVDGSISR	GKQFSANDKVYTVEKADNFEYSDPVDGSIS	DNFEYSDPVDGSISRNQGLRLIFTDGSRIV	K	A	D	S	R	N	1	1	1	3	0	0	1	1	0	1	0	0	0	1	1	3	0	0	1	1	0	0	16	0	1770.7697	P36871	P36871	471	486	PGM1	Phosphoglucomutase-1	yes	yes	3	3.68E-28	165.24	1	113130	149980	157000	134510
ADNLIPGSR	SVYIPEFIAANQSARADNLIPGSRAQQLEQ	ANQSARADNLIPGSRAQQLEQIRRDIRDFR	R	A	D	S	R	A	1	1	1	1	0	0	0	1	0	1	1	0	0	0	1	1	0	0	0	0	0	0	9	0	941.49304	Q9NPH2	Q9NPH2	192	200	ISYNA1	Inositol-3-phosphate synthase 1	yes	yes	2	0.046617	77.662	1	1066200	1390100	1275000	963020
ADNSPDSK	RCSSSGSTISILPSKADNSPDSKICFYDVE	ISILPSKADNSPDSKICFYDVEMDTVTVFD	K	A	D	S	K	I	1	0	1	2	0	0	0	0	0	0	0	1	0	0	1	2	0	0	0	0	0	0	8	0	832.35628	Q96RY7	Q96RY7	591	598	IFT140	Intraflagellar transport protein 140 homolog	yes	yes	2	0.01278	90.629	1	72149	111350	117980	90003
ADNTIEGDNNEQNYIK	FSKEPMKVQDSVLIKADNTIEGDNNEQNYI	DNTIEGDNNEQNYIKDVKLEDHLLAGSCLK	K	A	D	I	K	D	1	0	4	2	0	1	2	1	0	2	0	1	0	0	0	0	1	0	1	0	0	0	16	0	1836.8126	Q7Z333	Q7Z333	660	675	SETX	Probable helicase senataxin	yes	yes	3	5.91E-15	150.59	1	102230	144080	155340	105610
ADPALCFLEK	IGVFKHGYEKYNTMRADPALCFLEKAGRPD	YNTMRADPALCFLEKAGRPDDKAIAAEHRV	R	A	D	E	K	A	2	0	0	1	1	0	1	0	0	0	2	1	0	1	1	0	0	0	0	0	0	0	10	0	1162.5692	Q8TD26;Q9HCK8	Q9HCK8	1650	1659	CHD6;CHD8	Chromodomain-helicase-DNA-binding protein 6;Chromodomain-helicase-DNA-binding protein 8	no	no	3	0.00021908	106.29	1	230340	222380	257110	221960
ADPALCFLER	IGVFKHGYEKYNTIRADPALCFLERVGKPD	YNTIRADPALCFLERVGKPDEKAVAAEQRA	R	A	D	E	R	V	2	1	0	1	1	0	1	0	0	0	2	0	0	1	1	0	0	0	0	0	0	0	10	0	1190.5754	Q3L8U1;Q9P2D1	Q3L8U1	1700	1709	CHD9;CHD7	Chromodomain-helicase-DNA-binding protein 9;Chromodomain-helicase-DNA-binding protein 7	no	no	2	0.0059092	113.15	1	308440	293920	284150	253620
ADPCVAHALALR	GDITTELAYLTRELKADPCVAHALALRTAW	ELKADPCVAHALALRTAWALGNYHRFFRLY	K	A	D	L	R	T	4	1	0	1	1	0	0	0	1	0	2	0	0	0	1	0	0	0	0	1	0	0	12	0	1292.6659	Q96PV6	Q96PV6	692	703	LENG8	Leukocyte receptor cluster member 8	yes	yes	3	4.79E-05	87.719	1	0	0	0	0
ADPDNLQALHTLHLR	HRVLKDEFLGQVHLKADPDNLQALHTLHLR	ADPDNLQALHTLHLRDRNSRQPSNLPGTVA	K	A	D	L	R	D	2	1	1	2	0	1	0	0	2	0	4	0	0	0	1	0	1	0	0	0	0	0	15	0	1712.8958	O15484	O15484	599	613	CAPN5	Calpain-5	yes	yes	4	2.28E-34	165.78	1	132020	201300	197360	166090
[truncated: 69,452 more rows]
[truncated: 26 more columns]
