# Supplementary material for: Monitoring Functional Posttranslational Modifications Using a Data‐Driven Proteome Informatic Pipeline
Source: Proteomics. 2025 Mar 18;25(8):e202400238. doi: 10.1002/pmic.202400238 (PMC12019915; doi:10.1002/pmic.202400238)
Supplement: Supplementary file 5 — Supporting Information [file PMIC-25-e202400238-s001.csv]

Supplementary data 4
Sequence	N-term cleavage window	C-term cleavage window	Amino acid before	First amino acid	Second amino acid	Second last amino acid	Last amino acid	Amino acid after	A Count	R Count	N Count	D Count	C Count	Q Count	E Count	G Count	H Count	I Count	L Count	K Count	M Count	F Count	P Count	S Count	T Count	W Count	Y Count	V Count	U Count	O Count	Length	Missed cleavages	Mass	Proteins	Leading razor protein	Start position	End position	Gene names	Protein names	Unique (Groups)	Unique (Proteins)	Charges	PEP	Score	Control replicate 1	Control replicate 2	Control replicate 3	8 nM replicate 1	8 nM replicate 2
AAAAAAAAAAAAAAAGAGAGAK	QSRFQVDLVSENAGRAAAAAAAAAAAAAAA	AAAAAAAAGAGAGAKQTPADGEASGESEPA	R	A	A	A	K	Q	18	0	0	0	0	0	0	3	0	0	0	1	0	0	0	0	0	0	0	0	0	0	22	0	1595.838	P55011	P55011	93	114	SLC12A2	Solute carrier family 12 member 2	yes	yes	3	2.6E-13	150.28	727030	1183100	901880	947740	951190
AAAAAAAAAAGAAGGR	______________________________	AAAAAAAAAGAAGGRGSGPGRRRHLVPGAG	M	A	A	G	R	G	12	1	0	0	0	0	0	3	0	0	0	0	0	0	0	0	0	0	0	0	0	0	16	0	1197.6214	Q86U42	Q86U42	2	17	PABPN1	Polyadenylate-binding protein 2	yes	yes	2	1.96E-09	133.75	73572	79887	96039	91519	95887
AAAAAAAAEQQSSNGPVKK	______________________________	AAAAEQQSSNGPVKKSMREKAVERRSVNKE	M	A	A	K	K	S	8	0	1	0	0	2	1	1	0	0	0	2	0	0	1	2	0	0	0	1	0	0	19	1	1768.9068	Q16585	Q16585	2	20	SGCB	Beta-sarcoglycan	yes	yes	3	9.88E-12	109.42	111270	148430	134450	134980	111810
AAAAAAAGDSDSWDADAFSVEDPVR	______________________________	DSWDADAFSVEDPVRKVGGGGTAGGDRWEG	M	A	A	V	R	K	9	1	0	5	0	0	1	1	0	0	0	0	0	1	1	3	0	1	0	2	0	0	25	0	2464.0779	O75822	O75822	2	26	EIF3J	Eukaryotic translation initiation factor 3 subunit J	yes	yes	2	1.35E-16	136.01	6852.4	2633.8	8649.1	6585.4	6077.7
AAAAAAAGDSDSWDADAFSVEDPVRK	______________________________	SWDADAFSVEDPVRKVGGGGTAGGDRWEGE	M	A	A	R	K	V	9	1	0	5	0	0	1	1	0	0	0	1	0	1	1	3	0	1	0	2	0	0	26	1	2592.1728	O75822	O75822	2	27	EIF3J	Eukaryotic translation initiation factor 3 subunit J	yes	yes	3	1.44E-56	170.27	700520	667340	804960	859650	690570
AAAAAAALQAK	TILRQARNHKLRVDKAAAAAAALQAKSDEK	RVDKAAAAAAALQAKSDEKAAVAGKKPVVG	K	A	A	A	K	S	8	0	0	0	0	1	0	0	0	0	1	1	0	0	0	0	0	0	0	0	0	0	11	0	955.54508	P36578	P36578	354	364	RPL4	60S ribosomal protein L4	yes	yes	2;3	5.54E-11	205.57	7576400	9071100	7735500	8488400	7457600
AAAAAAAVAGVGR	______________________________	______________________________	M	A	A	G	R	G	8	1	0	0	0	0	0	2	0	0	0	0	0	0	0	0	0	0	0	2	0	0	13	0	1054.5883	Q9H3H3	Q9H3H3	2	14	C11orf68	UPF0696 protein C11orf68	yes	yes	2	0.0051634	43.282	58987	69704	93735	102030	95847
AAAAAAAVGGQQPSQPELPAPGLALDK	______________________________	PSQPELPAPGLALDKAATAAHLKAALSRPD	M	A	A	D	K	A	9	0	0	1	0	3	1	3	0	0	3	1	0	0	4	1	0	0	0	1	0	0	27	0	2498.3129	Q6ZT12	Q6ZT12	2	28	UBR3	E3 ubiquitin-protein ligase UBR3	yes	yes	3	1.05E-14	68.689	99120	114470	83379	77719	50904
AAAAAAGAASGLPGPVAQGLK	______________________________	GAASGLPGPVAQGLKEALVDTLTGILSPVQ	M	A	A	L	K	E	9	0	0	0	0	1	0	4	0	0	2	1	0	0	2	1	0	0	0	1	0	0	21	0	1747.9581	Q96P70	Q96P70	2	22	IPO9	Importin-9	yes	yes	2	7.91E-14	84.718	0	0	0	0	0
AAAAAAGAGPEMVR	______________________________	MAAAAAAGAGPEMVRGQVFDVGPRYTNLSY	M	A	A	V	R	G	7	1	0	0	0	0	1	2	0	0	0	0	1	0	1	0	0	0	0	1	0	0	14	0	1241.6187	P28482	P28482	2	15	MAPK1	Mitogen-activated protein kinase 1	yes	yes	2	5.94E-05	72.276	1347200	1759600	1711900	1646600	1335200
AAAAAAGAGPEMVRGQVFDVGPR	______________________________	GPEMVRGQVFDVGPRYTNLSYIGEGAYGMV	M	A	A	P	R	Y	7	2	0	1	0	1	1	4	0	0	0	0	1	1	2	0	0	0	0	3	0	0	23	1	2197.1062	P28482	P28482	2	24	MAPK1	Mitogen-activated protein kinase 1	yes	yes	2	3.02E-66	171.21	7334.2	7093	7221.2	11610	11549
AAAAAAGPSPGSGPGDSPEGPEGEAPERR	______________________________	GDSPEGPEGEAPERRRKAHGMLKLYYGLSE	M	A	A	R	R	R	7	2	0	1	0	0	4	6	0	0	0	0	0	0	6	3	0	0	0	0	0	0	29	1	2644.2113	Q9UID3	Q9UID3	2	30	VPS51	Vacuolar protein sorting-associated protein 51 homolog	yes	yes	3	2.17E-135	239.47	15511	24939	25345	23162	29943
AAAAAAGSGTPREEEGPAGEAAASQPQAPTSVPGAR	______________________________	AASQPQAPTSVPGARLSRLPLARVKALVKA	M	A	A	A	R	L	12	2	0	0	0	2	4	5	0	0	0	0	0	0	5	3	2	0	0	1	0	0	36	1	3287.5767	Q9NR33	Q9NR33	2	37	POLE4	DNA polymerase epsilon subunit 4	no	no		1	NaN	0	0	0	0	0
AAAAAALSGAGTPPAGGGAGGGGAGGGGSPPGGWAVAR	______________________________	AGGGGSPPGGWAVARLEGREFEYLMKKRSV	M	A	A	A	R	L	12	1	0	0	0	0	0	15	0	0	1	0	0	0	4	2	1	1	0	1	0	0	38	0	2943.4336	Q01167	Q01167	2	39	FOXK2	Forkhead box protein K2	yes	yes	3	1.08E-12	74.622	49998	35529	42875	46257	52979
AAAAAASAGSSASSGNQPPQELGLGELLEEFSR	______________________________	PQELGLGELLEEFSRTQYRAKDGSGTGGSK	R	A	A	S	R	T	8	1	1	0	0	2	4	4	0	0	4	0	0	1	2	6	0	0	0	0	0	0	33	0	3172.5273	Q8NCE2	Q8NCE2	6	38	MTMR14	Myotubularin-related protein 14	yes	yes	4	4.51E-30	169.57	53695	100980	90246	64316	75539
AAAAAATAAAAASIR	______________________________	AAAAAATAAAAASIRERQTVALKRMLNFNV	M	A	A	I	R	E	11	1	0	0	0	0	0	0	0	1	0	0	0	0	0	1	1	0	0	0	0	0	15	0	1256.6837	Q8WVM8	Q8WVM8	2	16	SCFD1	Sec1 family domain-containing protein 1	yes	yes	2	0.0034487	58.04	0	0	0	0	0
AAAAAAVGPGAGGAGSAVPGGAGPCATVSVFPGAR	______________________________	GAGPCATVSVFPGARLLTIGDANGEIQRHA	M	A	A	A	R	L	12	1	0	0	1	0	0	9	0	0	0	0	0	1	4	2	1	0	0	4	0	0	35	0	2906.4457	Q86X55	Q86X55	2	36	CARM1	Histone-arginine methyltransferase CARM1	yes	yes	3	7.68E-22	96.492	60292	74695	126070	75074	83322
AAAAADLANR	YLGFGTPSNLGKGRRAAAAADLANRSGESN	GKGRRAAAAADLANRSGESNTHQDIEEKDR	R	A	A	N	R	S	6	1	1	1	0	0	0	0	0	0	1	0	0	0	0	0	0	0	0	0	0	0	10	0	942.48829	O76031	O76031	453	462	CLPX	ATP-dependent Clp protease ATP-binding subunit clpX-like, mitochondrial	yes	yes	2	1.17E-09	180.45	1343600	1516600	718450	905780	1153800
AAAAAGGAPGPAPGPAGPPPPAAPTSAAR	______________________________	PAGPPPPAAPTSAARAPPQALRRRGDSRRR	M	A	A	A	R	A	12	1	0	0	0	0	0	5	0	0	0	0	0	0	9	1	1	0	0	0	0	0	29	0	2373.2189	Q9BTV7	Q9BTV7	2	30	CABLES2	CDK5 and ABL1 enzyme substrate 2	yes	yes	3	1.98E-05	54.311	58858	76785	72351	66950	80879
AAAAAGLGGGGAGPGPEAGDFLAR	______________________________	GGAGPGPEAGDFLARYRLVSNKLKKRFLRK	M	A	A	A	R	Y	8	1	0	1	0	0	1	8	0	0	2	0	0	1	2	0	0	0	0	0	0	0	24	0	2009.9919	P23610	P23610	2	25	F8A1	Factor VIII intron 22 protein	yes	yes	2;3	2.04E-09	65.943	0	0	0	0	0
AAAAAGTATSQR	______________________________	______________________________	M	A	A	Q	R	F	6	1	0	0	0	1	0	1	0	0	0	0	0	0	0	1	2	0	0	0	0	0	12	0	1074.5418	Q9Y2Z0	Q9Y2Z0	2	13	SUGT1	Suppressor of G2 allele of SKP1 homolog	yes	yes	2	4.14E-07	87.149	195860	235220	230560	203480	152890
AAAAALSQQQSLQER	SASSSASPGRSQSPRAAAAALSQQQSLQER	AAAAALSQQQSLQERLRLREERKQQEELMK	R	A	A	E	R	L	5	1	0	0	0	4	1	0	0	0	2	0	0	0	0	2	0	0	0	0	0	0	15	0	1570.8063	Q8WUQ7	Q8WUQ7	129	143	CACTIN	Cactin	yes	yes	3	2.04E-28	200.16	386550	510470	453940	467440	426680
AAAAASAPQQLSDEELFSQLR	______________________________	APQQLSDEELFSQLRRYGLSPGPVTESTRP	M	A	A	L	R	R	6	1	0	1	0	3	2	0	0	0	3	0	0	1	1	3	0	0	0	0	0	0	21	0	2202.0917	Q9Y2U8	Q9Y2U8	2	22	LEMD3	Inner nuclear membrane protein Man1	yes	yes	3	4.72E-32	133.93	20883	15756	21520	24401	17062
AAAAASAPQQLSDEELFSQLRR	______________________________	PQQLSDEELFSQLRRYGLSPGPVTESTRPV	M	A	A	R	R	Y	6	2	0	1	0	3	2	0	0	0	3	0	0	1	1	3	0	0	0	0	0	0	22	1	2358.1928	Q9Y2U8	Q9Y2U8	2	23	LEMD3	Inner nuclear membrane protein Man1	yes	yes	3	8.61E-94	221.41	277450	431810	344080	360560	345350
AAAAASHLNLDALREVLECPICMESFTEEQLRPK	______________________________	PICMESFTEEQLRPKLLHCGHTICRQCLEK	M	A	A	P	K	L	6	2	1	1	2	1	5	0	1	1	5	1	1	1	2	2	1	0	0	1	0	0	34	2	3868.891	Q13049	Q13049	2	35	TRIM32	E3 ubiquitin-protein ligase TRIM32	yes	yes	4	4.99E-52	103.75	298580	336110	220770	130600	117940
AAAAAWEEPSSGNGTAR	______________________________	AAAWEEPSSGNGTARAGPRKRGGPAGRKRE	K	A	A	A	R	A	6	1	1	0	0	0	2	2	0	0	0	0	0	0	1	2	1	1	0	0	0	0	17	0	1644.7492	Q9P258	Q9P258	6	22	RCC2	Protein RCC2	yes	yes	2	1.44E-133	341.51	265220	276580	131350	146790	137940
AAAACLDK	ILSVLAKGDHSPVTRAAAACLDKAVEYGLI	DHSPVTRAAAACLDKAVEYGLIQPNQDGE_	R	A	A	D	K	A	4	0	0	1	1	0	0	0	0	0	1	1	0	0	0	0	0	0	0	0	0	0	8	0	818.39564	Q9H3U1	Q9H3U1	923	930	UNC45A	Protein unc-45 homolog A	yes	yes	2	0.0014466	124.08	1968700	2188200	1416900	1723300	1533200
AAAAECDVVMAATEPELLDDQEAKR	______________________________	AATEPELLDDQEAKREAETFKEQGNAYYAK	M	A	A	K	R	E	7	1	0	3	1	1	4	0	0	0	2	1	1	0	1	0	1	0	0	2	0	0	25	1	2702.2527	Q99615	Q99615	2	26	DNAJC7	DnaJ homolog subfamily C member 7	yes	yes	3	2.11E-45	143.31	171240	158680	118340	132800	122180
AAAAEGVLATR	______________________________	______________________________	M	A	A	T	R	S	5	1	0	0	0	0	1	1	0	0	1	0	0	0	0	0	1	0	0	1	0	0	11	0	1028.5615	Q6QNY1	Q6QNY1	2	12	BLOC1S2	Biogenesis of lysosome-related organelles complex 1 subunit 2	yes	yes	2	7.55E-09	107.21	206730	266490	329080	270310	226160
AAAAELER	REGGRGAPDPFLGVKAAAAELERRYPGTRL	DPFLGVKAAAAELERRYPGTRLAWLAVRAE	K	A	A	E	R	R	4	1	0	0	0	0	2	0	0	0	1	0	0	0	0	0	0	0	0	0	0	0	8	0	829.42938	Q9P2E5	Q9P2E5	547	554	CHPF2	Chondroitin sulfate glucuronyltransferase	yes	yes	2	0.062436	65.88	264570	255360	191510	201080	250330
AAAAELSLLEK	______________________________	______________________________	M	A	A	E	K	S	4	0	0	0	0	0	2	0	0	0	3	1	0	0	0	1	0	0	0	0	0	0	11	0	1114.6234	O43324	O43324	2	12	EEF1E1	Eukaryotic translation elongation factor 1 epsilon-1	yes	yes	2	3.11E-16	116.52	2624100	3421500	3927500	3745300	3374300
AAAAMAAAAGGGAGAAR	______________________________	AAMAAAAGGGAGAARSLSRFRGCLAGALLG	M	A	A	A	R	S	11	1	0	0	0	0	0	4	0	0	0	0	1	0	0	0	0	0	0	0	0	0	17	0	1314.6463	Q9NX46	Q9NX46	2	18	ADPRHL2	Poly(ADP-ribose) glycohydrolase ARH3	yes	yes	2	0.0005109	44.616	0	0	0	0	0
AAAAPAAAAASSEAPAASATAEPEAGDQDSREVR	______________________________	TAEPEAGDQDSREVRVLQSLRGKICEAKNL	M	A	A	V	R	V	15	2	0	2	0	1	4	1	0	0	0	0	0	0	3	4	1	0	0	1	0	0	34	1	3166.4763	Q15283	Q15283	2	35	RASA2	Ras GTPase-activating protein 2	yes	yes	3	3.02E-132	221.86	22695	16411	19648	27656	29944
AAAAPDSRVSEEENLK	______________________________	AAAPDSRVSEEENLKKTPKKKMKMVTGAVA	M	A	A	L	K	K	4	1	1	1	0	0	3	0	0	0	1	1	0	0	1	2	0	0	0	1	0	0	16	1	1685.822	Q9Y3B9	Q9Y3B9	2	17	RRP15	RRP15-like protein	yes	yes	3	0.0048303	49.049	346670	383440	381810	391780	365910
AAAAPGASPSPGGDAAWSEAGPGPRPLAR	DANKASARASREGGRAAAAPGASPSPGGDA	AAWSEAGPGPRPLARSASPPKAKNLNGGLR	R	A	A	A	R	S	9	2	0	1	0	0	1	5	0	0	1	0	0	0	6	3	0	1	0	0	0	0	29	1	2641.2997	P52701	P52701	34	62	MSH6	DNA mismatch repair protein Msh6	yes	yes	3;4	1.43E-136	316.31	485100	530250	467580	497120	604580
AAAASAAEAGIATTGTEDSDDALLK	SMEEQRQRQEEEARRAAAASAAEAGIATTG	IATTGTEDSDDALLKMTISQQEFGRTGLPD	R	A	A	L	K	M	9	0	0	3	0	0	2	2	0	1	2	1	0	0	0	2	3	0	0	0	0	0	25	0	2319.1078	P55036	P55036	238	262	PSMD4	26S proteasome non-ATPase regulatory subunit 4	yes	yes	3	2.05E-68	240.44	252720	292510	249530	329320	282810
AAAASVPNADGLK	LGPWGTGKIGENREKAAAASVPNADGLKDS	EKAAAASVPNADGLKDSLYVAVADFEGDKD	K	A	A	L	K	D	5	0	1	1	0	0	0	1	0	0	1	1	0	0	1	1	0	0	0	1	0	0	13	0	1183.6197	A1X283	A1X283	839	851	SH3PXD2B	SH3 and PX domain-containing protein 2B	yes	yes	2	7.42E-18	208.74	145290	143530	101000	151090	96234
AAAASVTGR	______________________________	______________________________	M	A	A	G	R	V	4	1	0	0	0	0	0	1	0	0	0	0	0	0	0	1	1	0	0	1	0	0	9	0	802.42972	Q8NHH1	Q8NHH1	2	10	TTLL11	Tubulin polyglutamylase TTLL11	yes	yes	2	0.010847	42.914	18246	21934	17726	19805	20989
AAAATAAEGVPSRGPPGEVIHLNVGGK	______________________________	RGPPGEVIHLNVGGKRFSTSRQTLTWIPDS	M	A	A	G	K	R	6	1	1	0	0	0	2	5	1	1	1	1	0	0	3	1	1	0	0	3	0	0	27	1	2525.335	Q8TBC3	Q8TBC3	2	28	SHKBP1	SH3KBP1-binding protein 1	yes	yes	3	1.3E-50	64.845	60651	75375	49918	59539	55817
AAAATAAEGVPSRGPPGEVIHLNVGGKR	______________________________	GPPGEVIHLNVGGKRFSTSRQTLTWIPDSF	M	A	A	K	R	F	6	2	1	0	0	0	2	5	1	1	1	1	0	0	3	1	1	0	0	3	0	0	28	2	2681.4361	Q8TBC3	Q8TBC3	2	29	SHKBP1	SH3KBP1-binding protein 1	yes	yes	4	2.46E-15	100.42	153370	252970	191450	177460	209340
AAAAVEPDVVVK	LSARLRALRQRQLDRAAAAVEPDVVVKRQE	LDRAAAAVEPDVVVKRQEALAAARLKMQEE	R	A	A	V	K	R	4	0	0	1	0	0	1	0	0	0	0	1	0	0	1	0	0	0	0	4	0	0	12	0	1167.6499	Q9BQE4	Q9BQE4	66	77	VIMP	Selenoprotein S	yes	yes	3	2.68E-05	101.93	517230	576490	379960	468070	421450
AAAAVGAGHGAGGPGAASSSGGAR	______________________________	GAGGPGAASSSGGAREGARVAALCLLWYAL	M	A	A	A	R	E	9	1	0	0	0	0	0	8	1	0	0	0	0	0	1	3	0	0	0	1	0	0	24	0	1863.8936	Q96K37	Q96K37	2	25	SLC35E1	Solute carrier family 35 member E1	yes	yes	2;3	3.2E-150	224.59	116190	135020	146480	161640	115800
AAAAVSESWPELELAERER	______________________________	VSESWPELELAERERRRELLLTGPGLEERV	M	A	A	E	R	R	5	2	0	0	0	0	5	0	0	0	2	0	0	0	1	2	0	1	0	1	0	0	19	1	2113.044	Q8N1G4	Q8N1G4	2	20	LRRC47	Leucine-rich repeat-containing protein 47	yes	yes	2	7.36E-79	257.38	52690	94158	85810	89113	73751
AAAAVSSAKR	______________________________	______________________________	M	A	A	K	R	S	5	1	0	0	0	0	0	0	0	0	0	1	0	0	0	2	0	0	0	1	0	0	10	1	930.52468	P49914	P49914	2	11	MTHFS	5-formyltetrahydrofolate cyclo-ligase	yes	yes	2	0.0002089	88.37	659230	1231100	1880100	1311300	820200
AAAAVVAAAAR	TAGTVAAMAATPSARAAAAVVAAAARTGSE	PSARAAAAVVAAAARTGSEARVSKAALATK	R	A	A	A	R	T	8	1	0	0	0	0	0	0	0	0	0	0	0	0	0	0	0	0	0	2	0	0	11	0	940.54541	Q8WWH5	Q8WWH5	39	49	TRUB1	Probable tRNA pseudouridine synthase 1	yes	yes	2	3.02E-05	129.56	1770100	1974100	1409200	1678300	1352600
AAAAVVEFQR	______________________________	______________________________	M	A	A	Q	R	A	4	1	0	0	0	1	1	0	0	0	0	0	0	1	0	0	0	0	0	2	0	0	10	0	1060.5665	O00231	O00231	2	11	PSMD11	26S proteasome non-ATPase regulatory subunit 11	yes	yes	2	6.94E-10	116.25	698990	750530	898060	938700	826310
AAAAVVVPAEWIK	______________________________	______________________________	M	A	A	I	K	N	5	0	0	0	0	0	1	0	0	1	0	1	0	0	1	0	0	1	0	3	0	0	13	0	1323.7551	Q8NI27	Q8NI27	2	14	THOC2	THO complex subunit 2	yes	yes	2	3.5E-05	94.692	928840	1188000	890470	1046300	985160
AAADGSLQWEVGGWR	LCSEQFGSGEARGCRAAADGSLQWEVGGWR	AAADGSLQWEVGGWRWWGLSRAFTVKPEGR	R	A	A	W	R	W	3	1	0	1	0	1	1	3	0	0	1	0	0	0	0	1	0	2	0	1	0	0	15	0	1601.7587	Q96GQ5	Q96GQ5	26	40	C16orf58	RUS1 family protein C16orf58	yes	yes	3	3.79E-20	139.77	87118	114460	99497	108870	111240
AAADSDPNLDPLMNPHIR	LGFLALLALMSRLGRAAADSDPNLDPLMNP	DSDPNLDPLMNPHIRVGPS___________	R	A	A	I	R	V	3	1	2	3	0	0	0	0	1	1	2	0	1	0	3	1	0	0	0	0	0	0	18	0	1945.9316	O95159	O95159	289	306	ZFPL1	Zinc finger protein-like 1	yes	yes	3	8.17E-06	128.82	428380	598190	370210	462730	497570
AAADTLQGPMQAAYR	SKLLKSKNLTDAIARAAADTLQGPMQAAYR	AAADTLQGPMQAAYREAFQSVVLPAFEKSC	R	A	A	Y	R	E	5	1	0	1	0	2	0	1	0	0	1	0	1	0	1	0	1	0	1	0	0	0	15	0	1562.7511	Q6P2E9	Q6P2E9	1101	1115	EDC4	Enhancer of mRNA-decapping protein 4	yes	yes	2;3	3.04E-47	278.79	369890	443190	414660	423360	462080
AAAEAAAEAK	EWAAQYREAMEADLKAAAEAAAEAKARAEI	EADLKAAAEAAAEAKARAEIRARMGIGLGS	K	A	A	A	K	A	7	0	0	0	0	0	2	0	0	0	0	1	0	0	0	0	0	0	0	0	0	0	10	0	901.45051	Q9UNF1	Q9UNF1	485	494	MAGED2	Melanoma-associated antigen D2	yes	yes	2;3	3.4E-05	157.96	1318100	1633300	1121500	1281300	1081300
AAAEATQETVESLMQK	SLGHPGEEKVDFEKKAAAEATQETVESLMQ	AAEATQETVESLMQKFKESFRANTPIEIGQ	K	A	A	Q	K	F	4	0	0	0	0	2	3	0	0	0	1	1	1	0	0	1	2	0	0	1	0	0	16	0	1705.8193	O75129	O75129	339	354	ASTN2	Astrotactin-2	yes	yes	4	0.052882	46.318	40863	43379	49101	44087	46727
AAAEDVNVTFEDQQK	______________________________	AAAEDVNVTFEDQQKINKFARNTSRITELK	K	A	A	Q	K	I	3	0	1	2	0	2	2	0	0	0	0	1	0	1	0	0	1	0	0	2	0	0	15	0	1663.7689	Q9NQP4	Q9NQP4	8	22	PFDN4	Prefoldin subunit 4	yes	yes	3;4	1.96E-70	272.77	606440	459320	642930	846000	534250
AAAEEEPKPK	______________________________	______________________________	M	A	A	P	K	K	3	0	0	0	0	0	3	0	0	0	0	2	0	0	2	0	0	0	0	0	0	0	10	1	1068.5451	P55263	P55263	2	11	ADK	Adenosine kinase	yes	yes	3	2.21E-05	98.249	654660	961500	978130	984530	579240
AAAEEGHIIPR	ITAACKLRFDRIFFRAAAEEGHIIPRSLDL	IFFRAAAEEGHIIPRSLDLLGLEKLDCGRF	R	A	A	P	R	S	3	1	0	0	0	0	2	1	1	2	0	0	0	0	1	0	0	0	0	0	0	0	11	0	1162.6095	O95551	O95551	322	332	TDP2	Tyrosyl-DNA phosphodiesterase 2	yes	yes	3	1.43E-10	143.24	567580	787170	628310	581670	722120
AAAEELQEAAGAGDGATENGVQPPK	GDKSSSSGKKSLKRKAAAEELQEAAGAGDG	GAGDGATENGVQPPKAAAFPPGFSISEIKN	K	A	A	P	K	A	7	0	1	1	0	2	4	4	0	0	1	1	0	0	2	0	1	0	0	1	0	0	25	0	2380.1143	Q9H9Y2	Q9H9Y2	20	44	RPF1	Ribosome production factor 1	yes	yes	3	3.04E-28	181.75	200430	186470	104160	82734	79419
AAAEEQIK	VDTLTGILSPVQEVRAAAEEQIKVLEVTEE	SPVQEVRAAAEEQIKVLEVTEEFGVHLAEL	R	A	A	I	K	V	3	0	0	0	0	1	2	0	0	1	0	1	0	0	0	0	0	0	0	0	0	0	8	0	858.4447	Q96P70	Q96P70	41	48	IPO9	Importin-9	yes	yes	2	0.011213	89.698	1827500	2041800	1458800	2234000	1681300
AAAEGPVGDGELWQTWLPNHVVFLR	______________________________	ELWQTWLPNHVVFLRLREGLKNQSPTEAEK	M	A	A	L	R	L	3	1	1	1	0	1	2	3	1	0	3	0	0	1	2	0	1	2	0	3	0	0	25	0	2761.3976	Q99567	Q99567	2	26	NUP88	Nuclear pore complex protein Nup88	yes	yes	3	9.13E-98	240.31	10339	11621	5343.8	15917	10392
AAAEGWR	______________________________	______________________________	R	A	A	W	R	K	3	1	0	0	0	0	1	1	0	0	0	0	0	0	0	0	0	1	0	0	0	0	7	0	759.36639	Q5T5Y3	Q5T5Y3	8	14	CAMSAP1	Calmodulin-regulated spectrin-associated protein 1	yes	yes	2	0.055933	69.383	325650	348680	287690	296560	274340
AAAEISMGTEVSEEDICNILHLCTQVIEISEYR	KLSELLPEEVEAEVKAAAEISMGTEVSEED	ILHLCTQVIEISEYRTQLYEYLQNRMMAIA	K	A	A	Y	R	T	3	1	1	1	2	1	6	1	1	5	2	0	1	0	0	3	2	0	1	2	0	0	33	0	3779.7692	Q9Y2X3	Q9Y2X3	236	268	NOP58	Nucleolar protein 58	yes	yes	3;4	1.02E-39	180.35	32053	44450	51665	47620	42914
AAAEIYEEFLAAFEGSDGNK	SKKEQEELKKKEDEKAAAEIYEEFLAAFEG	YEEFLAAFEGSDGNKVKTFVRGGVVNAAKE	K	A	A	N	K	V	5	0	1	1	0	0	4	2	0	1	1	1	0	2	0	1	0	0	1	0	0	0	20	0	2130.9746	O15042	O15042	112	131	U2SURP	U2 snRNP-associated SURP motif-containing protein	yes	yes	3	0.032289	61.648	3466.7	7758.2	4811.4	3895.9	1244.8
AAAEQAISVR	AEQTAAREQAKEACKAAAEQAISVRQQVVL	KEACKAAAEQAISVRQQVVLENAAKKRERA	K	A	A	V	R	Q	4	1	0	0	0	1	1	0	0	1	0	0	0	0	0	1	0	0	0	1	0	0	10	0	1014.5458	Q01780	Q01780	759	768	EXOSC10	Exosome component 10	yes	yes	2	0.0018123	102.55	1152700	1622600	940470	1038100	1020600
AAAETQSLR	______________________________	______________________________	M	A	A	L	R	E	3	1	0	0	0	1	1	0	0	0	1	0	0	0	0	1	1	0	0	0	0	0	9	0	945.48796	Q13523	Q13523	2	10	PRPF4B	Serine/threonine-protein kinase PRP4 homolog	yes	yes	2	0.0032177	77.318	365730	336570	322760	366460	361070
AAAEVAGQFVIK	KELIERIPELNKVARAAAEVAGQFVIKLTH	VARAAAEVAGQFVIKLTHDVELNLDYERYN	R	A	A	I	K	L	4	0	0	0	0	1	1	1	0	1	0	1	0	1	0	0	0	0	0	2	0	0	12	0	1202.6659	P02786	P02786	589	600	TFRC	Transferrin receptor protein 1;Transferrin receptor protein 1, serum form	yes	yes	2;3	0.00030275	125.22	1985700	2512100	2305400	2353600	2116500
AAAEVAGQFVIKLTHDVELNLDYER	KELIERIPELNKVARAAAEVAGQFVIKLTH	IKLTHDVELNLDYERYNSQLLSFVRDLNQY	R	A	A	E	R	Y	4	1	1	2	0	1	3	1	1	1	3	1	0	1	0	0	1	0	1	3	0	0	25	1	2800.4396	P02786	P02786	589	613	TFRC	Transferrin receptor protein 1;Transferrin receptor protein 1, serum form	yes	yes	4	2.75E-113	294.31	110600	155010	145850	145750	161500
AAAEVNQDYGLDPK	RMPTPVIKAFGILKRAAAEVNQDYGLDPKI	RAAAEVNQDYGLDPKIANAIMKAADEVAEG	R	A	A	P	K	I	3	0	1	2	0	1	1	1	0	0	1	1	0	0	1	0	0	0	1	1	0	0	14	0	1489.7049	P07954	P07954	102	115	FH	Fumarate hydratase, mitochondrial	yes	yes	3	3.47E-09	150.9	576490	752380	729590	804670	746550
AAAFEASGALAAVATAMPAEHVAVQVPAPEPTPGPVR	______________________________	AVQVPAPEPTPGPVRILRTAQDLSSPRTRT	M	A	A	V	R	I	12	1	0	0	0	1	3	2	1	0	1	0	1	1	6	1	2	0	0	5	0	0	37	0	3550.8242	Q9UHI6	Q9UHI6	2	38	DDX20	Probable ATP-dependent RNA helicase DDX20	yes	yes	3	9.07E-41	122.37	9170	20900	25161	14627	20475
AAAFLGDIALDEEDLR	EEDDSEPLNYKDPCKAAAFLGDIALDEEDL	AAFLGDIALDEEDLRAFQVQQAVDLRRHTA	K	A	A	L	R	A	4	1	0	3	0	0	2	1	0	1	3	0	0	1	0	0	0	0	0	0	0	0	16	0	1717.8523	P13497	P13497	49	64	BMP1	Bone morphogenetic protein 1	yes	yes	3	0.01541	69.485	41060	50812	41516	41611	37452
AAAFSPADQDDFVI	LTGTLILVNSLDVLRAAAFSPADQDDFVI_	RAAAFSPADQDDFVI_______________	R	A	A	V	I	-	4	0	0	3	0	1	0	0	0	1	0	0	0	2	1	1	0	0	0	1	0	0	14	0	1465.6725	Q9P0V3	Q9P0V3	950	963	SH3BP4	SH3 domain-binding protein 4	yes	yes	2	0.00059388	129.38	119370	156200	152690	136060	139510
AAAGAAATHLEVAR	______________________________	MAAAGAAATHLEVARGKRAALFFAAVAIVL	M	A	A	A	R	G	7	1	0	0	0	0	1	1	1	0	1	0	0	0	0	0	1	0	0	1	0	0	14	0	1307.6946	Q96S52	Q96S52	2	15	PIGS	GPI transamidase component PIG-S	yes	yes	2	8.07E-38	137.89	73388	91158	92845	92159	89430
AAAGAQASQAQLGEAAGPASETPAGTESPHSSASPCQEHK	LALKEAAGAAGSGKKAAAGAQASQAQLGEA	TESPHSSASPCQEHKRGGLGELKGTPAAAL	K	A	A	H	K	R	11	0	0	0	1	4	4	4	2	0	1	1	0	0	4	6	2	0	0	0	0	0	40	0	3843.7354	Q9Y261	Q9Y261	276	315	FOXA2	Hepatocyte nuclear factor 3-beta	yes	yes	5	1.14E-13	129.34	25024	25670	13052	9124.1	13439
AAAGARPVELGFAESAPAWR	______________________________	RPVELGFAESAPAWRLRSEQFPSKVGGRPA	M	A	A	W	R	L	7	2	0	0	0	0	2	2	0	0	1	0	0	1	2	1	0	1	0	1	0	0	20	1	2026.0385	Q16342	Q16342	2	21	PDCD2	Programmed cell death protein 2	yes	yes	2	3.14E-63	107.99	12646	17851	30701	24737	27925
AAAGDAPPAAAPAASCSASLPGALGGSAGAAGAEDSYGLVAPATAAYR	EGWYRALTDLVSEGRAAAGDAPPAAAPAAS	EDSYGLVAPATAAYREVWQVNLKPKGLGQS	R	A	A	Y	R	E	19	1	0	2	1	0	1	7	0	0	3	0	0	0	5	5	1	0	2	1	0	0	48	0	4228.0131	Q9Y4H2	Q9Y4H2	148	195	IRS2	Insulin receptor substrate 2	yes	yes	4	1.28E-06	73.149	13200	16625	20427	12078	14505
AAAGDLGGDHLAFSCDVAK	GYRLAVIARNLEGAKAAAGDLGGDHLAFSC	DLGGDHLAFSCDVAKEHDVQNTFEELEKHL	K	A	A	A	K	E	5	0	0	3	1	0	0	3	1	0	2	1	0	1	0	1	0	0	0	1	0	0	19	0	1873.8629	Q8N4T8	Q8N4T8	41	59	CBR4	Carbonyl reductase family member 4	yes	yes	3	6.18E-29	195.77	171460	277530	208530	276250	197000
AAAGEDYK	DSAVKMLVSLKMSYKAAAGEDYKADCPPGN	SLKMSYKAAAGEDYKADCPPGNPAPTSNHG	K	A	A	Y	K	A	3	0	0	1	0	0	1	1	0	0	0	1	0	0	0	0	0	0	1	0	0	0	8	0	823.3712	P23381	P23381	52	59	WARS	Tryptophan--tRNA ligase, cytoplasmic;T1-TrpRS;T2-TrpRS	yes	yes	2	0.0012013	128.1	997870	873650	575750	1244300	481380
AAAGEFADDPCSSVK	VAAVEDVRKQGDLMKAAAGEFADDPCSSVK	AAAGEFADDPCSSVKRGNMVRAARALLSAV	K	A	A	V	K	R	4	0	0	2	1	0	1	1	0	0	0	1	0	1	1	2	0	0	0	1	0	0	15	0	1523.6562	P35221	P35221	106	120	CTNNA1	Catenin alpha-1	yes	yes	3	0.00047552	99.481	694930	923230	823790	762360	664310
AAAGEFADDPCSSVKR	VAAVEDVRKQGDLMKAAAGEFADDPCSSVK	AAGEFADDPCSSVKRGNMVRAARALLSAVT	K	A	A	K	R	G	4	1	0	2	1	0	1	1	0	0	0	1	0	1	1	2	0	0	0	1	0	0	16	1	1679.7573	P35221	P35221	106	121	CTNNA1	Catenin alpha-1	yes	yes	3	2.79E-09	150.19	2585500	4010300	2943300	3075100	2002100
AAAGELQEDSGLCVLAR	DSKLSFREFLLIFRKAAAGELQEDSGLCVL	AGELQEDSGLCVLARLSEIDVSSEGVKGAK	K	A	A	A	R	L	4	1	0	1	1	1	2	2	0	0	3	0	0	0	0	1	0	0	0	1	0	0	17	0	1758.857	Q96C19	Q96C19	160	176	EFHD2	EF-hand domain-containing protein D2	yes	yes	3	3.86E-28	199.58	162920	205150	197590	278450	236190
AAAGIEK	FEIKIGQPTVSYFLKAAAGIEKGARQTGKE	PTVSYFLKAAAGIEKGARQTGKEVAGLVTL	K	A	A	E	K	G	3	0	0	0	0	0	1	1	0	1	0	1	0	0	0	0	0	0	0	0	0	0	7	0	658.36499	Q9Y3B7	Q9Y3B7	93	99	MRPL11	39S ribosomal protein L11, mitochondrial	yes	yes	2	0.052008	71.029	1257200	1654400	1439100	1375300	1339500
AAAGKAELELELGR	QVEEEILALKASFEKAAAGKAELELELGRI	KAAAGKAELELELGRIRSNAEDTLRSKEQA	K	A	A	G	R	I	4	1	0	0	0	0	3	2	0	0	3	1	0	0	0	0	0	0	0	0	0	0	14	1	1426.778	Q15149	Q15149	2074	2087	PLEC	Plectin	yes	yes	2;3	1.66E-05	140.01	1374100	2463400	2085700	1843800	1601000
AAAGLGGGDSGDGTAR	RATGNLSASCGSALRAAAGLGGGDSGDGTA	AAGLGGGDSGDGTARAASKCQMMEERANLM	R	A	A	A	R	A	4	1	0	2	0	0	0	6	0	0	1	0	0	0	0	1	1	0	0	0	0	0	16	0	1331.6066	Q96T51	Q96T51	87	102	RUFY1	RUN and FYVE domain-containing protein 1	yes	yes	2	5.28E-180	384.64	844140	1026900	724740	851030	810280
AAAGQESEGPAVGPPQPLGK	GEAAAAAAAERGEMKAAAGQESEGPAVGPP	ESEGPAVGPPQPLGKELQDGAESNGGGGGG	K	A	A	G	K	E	4	0	0	0	0	2	2	4	0	0	1	1	0	0	4	1	0	0	0	1	0	0	20	0	1859.9377	O14497	O14497	52	71	ARID1A	AT-rich interactive domain-containing protein 1A	yes	yes	3	1.57E-11	158.98	254150	286600	232000	271000	201770
AAAGSAAGGFQR	MMMGPGGGGAASLSKAAAGSAAGGFQRFAG	LSKAAAGSAAGGFQRFAGQNQHPSGATPTL	K	A	A	Q	R	F	5	1	0	0	0	1	0	3	0	0	0	0	0	1	0	1	0	0	0	0	0	0	12	0	1062.5207	Q8NFD5	Q8NFD5	393	404	ARID1B	AT-rich interactive domain-containing protein 1B	yes	yes	2	3.9E-25	214.83	567190	822560	490480	473330	424690
AAAGSHFDAAK	MPVLKSSLALGLELRAAAGSHFDAAKAVEE	LELRAAAGSHFDAAKAVEEQLRKSFQIRCG	R	A	A	A	K	A	5	0	0	1	0	0	0	1	1	0	0	1	0	1	0	1	0	0	0	0	0	0	11	0	1044.4989	Q8TAP8	Q8TAP8	118	128	PPP1R35	Protein phosphatase 1 regulatory subunit 35	yes	yes	3	6.8E-05	122.7	462620	488460	361350	379090	349670
AAAGWRDGSGQEK	______________________________	______________________________	M	A	A	E	K	Y	3	1	0	1	0	1	1	3	0	0	0	1	0	0	0	1	0	1	0	0	0	0	13	1	1331.6218	P62070	P62070	2	14	RRAS2	Ras-related protein R-Ras2	yes	yes	2	0.00014354	50.786	276740	441360	588430	459470	389080
AAAHHYGAQCDKPNK	ELKVDEVKISSAVLKAAAHHYGAQCDKPNK	AAAHHYGAQCDKPNKEFMLCRWEEKDPRRC	K	A	A	N	K	E	4	0	1	1	1	1	0	1	2	0	0	2	0	0	1	0	0	0	1	0	0	0	15	1	1666.7634	P51970	P51970	27	41	NDUFA8	NADH dehydrogenase [ubiquinone] 1 alpha subcomplex subunit 8	yes	yes	4;5	4.72E-14	169.19	530220	681550	620970	749640	638040
AAAHLQGLIQVASR	PEIEETSCLAELFEKAAAHLQGLIQVASRE	KAAAHLQGLIQVASREQLLYLYARYKQVKV	K	A	A	S	R	E	4	1	0	0	0	2	0	1	1	1	2	0	0	0	0	1	0	0	0	1	0	0	14	0	1433.8103	Q9BR61	Q9BR61	49	62	ACBD6	Acyl-CoA-binding domain-containing protein 6	yes	yes	3	0.00063314	89.624	0	0	0	0	0
AAAIGIDLGTTYSCVGVFQHGK	______________________________	LGTTYSCVGVFQHGKVEIIANDQGNRTTPS	K	A	A	G	K	V	3	0	0	1	1	1	0	4	1	2	1	1	0	1	0	1	2	0	1	2	0	0	22	0	2264.126	P0DMV9;P0DMV8	P0DMV9	4	25	HSPA1B;HSPA1A	Heat shock 70 kDa protein 1B;Heat shock 70 kDa protein 1A	yes	no	3	3.71E-94	221.24	3997800	4153800	3240200	4228000	3396200
AAAIGIDLGTTYSCVGVFQHGKVEIIANDQGNR	______________________________	QHGKVEIIANDQGNRTTPSYVAFTDTERLI	K	A	A	N	R	T	4	1	2	2	1	2	1	5	1	4	1	1	0	1	0	1	2	0	1	3	0	0	33	1	3473.7362	P0DMV9;P0DMV8	P0DMV9	4	36	HSPA1B;HSPA1A	Heat shock 70 kDa protein 1B;Heat shock 70 kDa protein 1A	yes	no	4;5	1.07E-15	144.92	687850	782980	1012100	637380	801510
AAAITSDILETLGR	IQDFIEAEDELSSFRAAAITSDILETLGRD	RAAAITSDILETLGRDGHFTLFAPTNEAFE	R	A	A	G	R	D	3	1	0	1	0	0	1	1	0	2	2	0	0	0	0	1	2	0	0	0	0	0	14	0	1429.7777	CON__Q2KJC7	CON__Q2KJC7	252	265			yes	yes	3	1.35E-06	142.38	454230	547120	600870	605780	577840
AAALAAAVAQDPAASGAPSS	KRLKEEKQKRKKEARAAALAAAVAQDPAAS	AAVAQDPAASGAPSS_______________	R	A	A	S	S	-	10	0	0	1	0	1	0	1	0	0	1	0	0	0	2	3	0	0	0	1	0	0	20	0	1695.8428	Q8TAE8	Q8TAE8	203	222	GADD45GIP1	Growth arrest and DNA damage-inducible proteins-interacting protein 1	yes	yes	3	9.02E-08	95.197	363240	358650	266090	330630	324950
AAALAHLDR	SDNCIFSVELQLPPKAAALAHLDRGSPPPA	LQLPPKAAALAHLDRGSPPPAREALAIVLF	K	A	A	D	R	G	4	1	0	1	0	0	0	0	1	0	2	0	0	0	0	0	0	0	0	0	0	0	9	0	936.51411	O75106;Q16853	O75106	103	111	AOC2;AOC3	Retina-specific copper amine oxidase;Membrane primary amine oxidase	yes	no	3	5.65E-07	161.79	389030	243850	353390	495710	544900
AAALASGCTVEIK	KELQVLTKKAEDCFRAAALASGCTVEIKGG	FRAAALASGCTVEIKGGAHDYYNVLPNKSL	R	A	A	I	K	G	4	0	0	0	1	0	1	1	0	1	1	1	0	0	0	1	1	0	0	1	0	0	13	0	1289.6649	Q8IYS1	Q8IYS1	296	308	PM20D2	Peptidase M20 domain-containing protein 2	yes	yes	3	0.00030206	104.59	0	0	0	0	0
AAALDPAWPEPR	KYEESYGEALEGFSRAAALDPAWPEPRQRE	FSRAAALDPAWPEPRQREQQLLEFLDRLTS	R	A	A	P	R	Q	4	1	0	1	0	0	1	0	0	0	1	0	0	0	3	0	0	1	0	0	0	0	12	0	1292.6513	Q8N0Z6	Q8N0Z6	250	261	TTC5	Tetratricopeptide repeat protein 5	yes	yes	3	4.27E-05	95.094	66275	64301	61026	58260	53917
AAALEAMK	CIQLEPTFIKGYTRKAAALEAMKDYTKAMD	IKGYTRKAAALEAMKDYTKAMDVYQKALDL	K	A	A	M	K	D	4	0	0	0	0	0	1	0	0	0	1	1	1	0	0	0	0	0	0	0	0	0	8	0	803.42112	P31948	P31948	435	442	STIP1	Stress-induced-phosphoprotein 1	yes	yes	2;3	0.0044231	109.86	3980400	4864100	4410700	5213600	3541600
AAALEAMKDYTK	CIQLEPTFIKGYTRKAAALEAMKDYTKAMD	TRKAAALEAMKDYTKAMDVYQKALDLDSSC	K	A	A	T	K	A	4	0	0	1	0	0	1	0	0	0	1	2	1	0	0	0	1	0	1	0	0	0	12	1	1310.654	P31948	P31948	435	446	STIP1	Stress-induced-phosphoprotein 1	yes	yes	3	0.0097782	77.776	2337300	5473500	8897400	3367700	4824200
AAALEEHNAAMK	QHALRNRRLLRKVIKAAALEEHNAAMKDQL	VIKAAALEEHNAAMKDQLKLQEKDIQMWKV	K	A	A	M	K	D	5	0	1	0	0	0	2	0	1	0	1	1	1	0	0	0	0	0	0	0	0	0	12	0	1254.6027	Q92574	Q92574	726	737	TSC1	Hamartin	yes	yes	3	2.94E-06	130.56	153270	163820	138100	177660	147770
AAALEFLNRFEEAK	TVDLKPDWGKGYSRKAAALEFLNRFEEAKR	KAAALEFLNRFEEAKRTYEEGLKHEANNPQ	K	A	A	A	K	R	4	1	1	0	0	0	3	0	0	0	2	1	0	2	0	0	0	0	0	0	0	0	14	1	1607.8308	P31948	P31948	79	92	STIP1	Stress-induced-phosphoprotein 1	yes	yes	3	9.99E-06	130.06	16872000	19105000	17094000	24084000	14948000
AAALEFLNRFEEAKR	TVDLKPDWGKGYSRKAAALEFLNRFEEAKR	AAALEFLNRFEEAKRTYEEGLKHEANNPQL	K	A	A	K	R	T	4	2	1	0	0	0	3	0	0	0	2	1	0	2	0	0	0	0	0	0	0	0	15	2	1763.9319	P31948	P31948	79	93	STIP1	Stress-induced-phosphoprotein 1	yes	yes	4	8.49E-14	163.23	1364400	1794900	1548800	1349500	1567600
AAALLAR	______________________________	______________________________	M	A	A	A	R	A	4	1	0	0	0	0	0	0	0	0	2	0	0	0	0	0	0	0	0	0	0	0	7	0	684.42826	P16219	P16219	2	8	ACADS	Short-chain specific acyl-CoA dehydrogenase, mitochondrial	yes	no	2	0.062259	67.76	5710700	3620100	4685900	7536600	6197300
AAALLMLTK	WVACQQMPQIPRDNKAAALLMLTKNVDFVK	IPRDNKAAALLMLTKNVDFVKDAHEEMEQA	K	A	A	T	K	N	3	0	0	0	0	0	0	0	0	0	3	1	1	0	0	0	1	0	0	0	0	0	9	0	930.55722	O95273	O95273	171	179	CCNDBP1	Cyclin-D1-binding protein 1	yes	yes	2	0.00041991	128.69	519640	651580	573330	569660	499590
AAALQYPSPSAAQDMVER	NLLCDLLRGIVATTKAAALQYPSPSAAQDM	LQYPSPSAAQDMVERVKELGHSTQQFRRVL	K	A	A	E	R	V	5	1	0	1	0	2	1	0	0	0	1	0	1	0	2	2	0	0	1	1	0	0	18	0	1903.9098	P56945	P56945	832	849	BCAR1	Breast cancer anti-estrogen resistance protein 1	yes	yes	3	4.34E-05	117.3	132640	118540	129080	137750	144760
AAALRAEITDAEGLGLK	DAERPPSKPPPVELRAAALRAEITDAEGLG	ALRAEITDAEGLGLKLEDRETVIKELKKSL	R	A	A	L	K	L	5	1	0	1	0	0	2	2	0	1	3	1	0	0	0	0	1	0	0	0	0	0	17	1	1697.9312	Q14203	Q14203	928	944	DCTN1	Dynactin subunit 1	yes	yes	3	0.062557	47.568	324920	366370	250950	378240	253890
AAAMDVDTPSGTNSGAGK	______________________________	MDVDTPSGTNSGAGKKRFEVKKWNAVALWA	M	A	A	G	K	K	4	0	1	2	0	0	0	3	0	0	0	1	1	0	1	2	2	0	0	1	0	0	18	0	1648.7363	P62877	P62877	2	19	RBX1	E3 ubiquitin-protein ligase RBX1;E3 ubiquitin-protein ligase RBX1, N-terminally processed	yes	yes	2;3	3.94E-105	222.49	471770	501610	390920	443710	379870
AAAMDVDTPSGTNSGAGKK	______________________________	DVDTPSGTNSGAGKKRFEVKKWNAVALWAW	M	A	A	K	K	R	4	0	1	2	0	0	0	3	0	0	0	2	1	0	1	2	2	0	0	1	0	0	19	1	1776.8312	P62877	P62877	2	20	RBX1	E3 ubiquitin-protein ligase RBX1;E3 ubiquitin-protein ligase RBX1, N-terminally processed	yes	yes	3	2.46E-06	70.335	351150	466040	348490	428380	306130
AAAMLPTVGEGYGYGPESELSQASAATR	TTSSYYGRDRSPLRRAAAMLPTVGEGYGYG	YGPESELSQASAATRNSLYDMARYEREQYV	R	A	A	T	R	N	6	1	0	0	0	1	3	4	0	0	2	0	1	0	2	3	2	0	2	1	0	0	28	0	2783.3072	Q9BQ04	Q9BQ04	309	336	RBM4B	RNA-binding protein 4B	yes	yes	3	3.75E-41	193.53	211520	233170	236570	166910	117260
AAAMTPPEEELK	HAGRIIHKLFVNAQRAAAMTPPEEELKRMG	AQRAAAMTPPEEELKRMGSPEERRQNSVSD	R	A	A	L	K	R	3	0	0	0	0	0	3	0	0	0	1	1	1	0	2	0	1	0	0	0	0	0	12	0	1285.6224	Q15042	Q15042	904	915	RAB3GAP1	Rab3 GTPase-activating protein catalytic subunit	yes	yes	3	0.0013343	96.103	168190	196220	167110	187500	164640
AAAMVPGR	______________________________	______________________________	M	A	A	G	R	S	3	1	0	0	0	0	0	1	0	0	0	0	1	0	1	0	0	0	0	1	0	0	8	0	771.40614	O43598	O43598	2	9	DNPH1	2-deoxynucleoside 5-phosphate N-hydrolase 1	yes	yes	2	0.0053293	64.803	0	0	0	0	0
AAAMVPGRSESWER	______________________________	MAAAMVPGRSESWERGEPGRPALYFCGSIR	M	A	A	E	R	G	3	2	0	0	0	0	2	1	0	0	0	0	1	0	1	2	0	1	0	1	0	0	14	1	1545.7358	O43598	O43598	2	15	DNPH1	2-deoxynucleoside 5-phosphate N-hydrolase 1	yes	yes	2	1.05E-09	120.77	70232	95090	87324	84936	79752
AAANEQLTR	DQKRLKQAKELDRERAAANEQLTRAILRER	ELDRERAAANEQLTRAILRERICSEEERAK	R	A	A	T	R	A	3	1	1	0	0	1	1	0	0	0	1	0	0	0	0	0	1	0	0	0	0	0	9	0	972.49886	Q9NX63	Q9NX63	96	104	CHCHD3	MICOS complex subunit MIC19	yes	yes	2	0.00077853	120.99	386630	463730	384960	502530	513080
AAANFFSASCVPCADQSSFPK	KLYKELPDPQESIQRAAANFFSASCVPCAD	SASCVPCADQSSFPKLCQLCAGKGTDKCAC	R	A	A	P	K	L	5	0	1	1	2	1	0	0	0	0	0	1	0	3	2	4	0	0	0	1	0	0	21	0	2260.9881	CON__Q0IIK2;CON__Q29443	CON__Q0IIK2	167	187			yes	no	2;3	6.8E-16	216.27	2555600	2149000	2722900	3461300	3785800
AAAPAPEEEMDECEQALAAEPK	EEKQKPQAERKEEKKAAAPAPEEEMDECEQ	EEMDECEQALAAEPKAKDPFAHLPKSTFVL	K	A	A	P	K	A	7	0	0	1	1	1	6	0	0	0	1	1	1	0	3	0	0	0	0	0	0	0	22	0	2356.0199	P26641	P26641	254	275	EEF1G	Elongation factor 1-gamma	yes	yes	3;4	6.1E-10	135.38	2441100	2312200	2851700	3568500	2626500
AAAPAPVSEAVCR	KEKPSKPTEKTEESKAAAPAPVSEAVCRTS	SKAAAPAPVSEAVCRTSMCSIQSAPPEPAT	K	A	A	C	R	T	5	1	0	0	1	0	1	0	0	0	0	0	0	0	2	1	0	0	0	2	0	0	13	0	1297.6449	P20810	P20810	397	409	CAST	Calpastatin	yes	yes	2	6.91E-18	223.31	226090	324600	250680	225750	199310
AAAPGVEDEPLLR	TARRIFQEPTEPKTKAAAPGVEDEPLLREN	TKAAAPGVEDEPLLRENPRRFVIFPIEYHD	K	A	A	L	R	E	3	1	0	1	0	0	2	1	0	0	2	0	0	0	2	0	0	0	0	1	0	0	13	0	1336.6987	P31350	P31350	62	74	RRM2	Ribonucleoside-diphosphate reductase subunit M2	yes	yes	2	7.97E-32	237.92	513850	447860	190420	329810	234160
AAAPGVEDEPLLRENPRR	TARRIFQEPTEPKTKAAAPGVEDEPLLREN	PGVEDEPLLRENPRRFVIFPIEYHDIWQMY	K	A	A	R	R	F	3	3	1	1	0	0	3	1	0	0	2	0	0	0	3	0	0	0	0	1	0	0	18	2	1989.0392	P31350	P31350	62	79	RRM2	Ribonucleoside-diphosphate reductase subunit M2	yes	yes	4	1.8E-14	170.11	467160	497220	344150	436750	230850
AAAPPLSK	______________________________	______________________________	M	A	A	S	K	A	3	0	0	0	0	0	0	0	0	0	1	1	0	0	2	1	0	0	0	0	0	0	8	0	753.43849	Q9BRD0	Q9BRD0	2	9	BUD13	BUD13 homolog	yes	yes	2	0.053837	40.268	160850	201530	179690	208350	170780
AAAPPSYCFVAFPPR	______________________________	AAAPPSYCFVAFPPRAKDGLVVFGKNSARP	M	A	A	P	R	A	4	1	0	0	1	0	0	0	0	0	0	0	0	2	4	1	0	0	1	1	0	0	15	0	1649.8024	Q12765	Q12765	2	16	SCRN1	Secernin-1	yes	yes	2	6.74E-05	90.827	0	0	0	0	0
AAAPQAWAGPMEEPPQAQAPPR	ETQEPSPILDSEETRAAAPQAWAGPMEEPP	AGPMEEPPQAQAPPRGPGSPAEDLMFMESA	R	A	A	P	R	G	7	1	0	0	0	3	2	1	0	0	0	0	1	0	6	0	0	1	0	0	0	0	22	0	2270.0902	Q16643	Q16643	391	412	DBN1	Drebrin	yes	yes	3	1.66E-32	206.7	52493	44861	56188	58483	45801
AAAPRPPVSAASGRPQDDTDSSR	ENLAGKPALQIPSSRAAAPRPPVSAASGRP	SAASGRPQDDTDSSRASLPELPRMQRPSLP	R	A	A	S	R	A	5	3	0	3	0	1	0	1	0	0	0	0	0	0	4	4	1	0	0	1	0	0	23	2	2308.1156	Q8TF74	Q8TF74	120	142	WIPF2	WAS/WASL-interacting protein family member 2	yes	yes	4	1.69E-41	209.76	1268900	1335600	1050000	1211600	973830
AAAQCYIDLIIK	AGTLVTLSSAPTAIKAAAQCYIDLIIKESD	AIKAAAQCYIDLIIKESDNNVKLIVLDRLI	K	A	A	I	K	E	3	0	0	1	1	1	0	0	0	3	1	1	0	0	0	0	0	0	1	0	0	0	12	0	1377.7326	P53618	P53618	280	291	COPB1	Coatomer subunit beta	yes	yes	3	0.0017018	94.538	992580	981880	811060	1180500	821340
AAAQEQYSAAVAR	MVIDGVTYPGNIKEKAAAQEQYSAAVARGE	EKAAAQEQYSAAVARGESAGLVRATGRKTE	K	A	A	A	R	G	6	1	0	0	0	2	1	0	0	0	0	0	0	0	0	1	0	0	1	1	0	0	13	0	1334.6579	CON__Q3T052	CON__Q3T052	100	112			yes	yes	2	5.86E-10	196.78	590830	466570	583230	647780	868860
AAAQQLGEVVK	LFILLDTGTTPVTRKAAAQQLGEVVKLHPH	VTRKAAAQQLGEVVKLHPHELNNLLSKVLI	K	A	A	V	K	L	3	0	0	0	0	2	1	1	0	0	1	1	0	0	0	0	0	0	0	2	0	0	11	0	1112.619	O14981	O14981	24	34	BTAF1	TATA-binding protein-associated factor 172	yes	yes	2	7.96E-08	180.07	176950	197800	159610	234590	199320
AAASAALELPLGPAPVSVAPQAEAEAR	SSPNAAVPEAIPTPRAAASAALELPLGPAP	PAPVSVAPQAEAEARSTPGPAGSRLGPETF	R	A	A	A	R	S	10	1	0	0	0	1	3	1	0	0	3	0	0	0	4	2	0	0	0	2	0	0	27	0	2556.3548	P57086	P57086	66	92	SCAND1	SCAN domain-containing protein 1	yes	yes	3	5.13E-33	178.76	101950	122390	96099	72230	79856
AAASAELNAALEELAAR	AAHHYAATLCALEVRAAASAELNAALEELA	ASAELNAALEELAARCAALREVHCFCVVSH	R	A	A	A	R	C	8	1	1	0	0	0	3	0	0	0	3	0	0	0	0	1	0	0	0	0	0	0	17	0	1669.8635	Q96CD0	Q96CD0	310	326	FBXL8	F-box/LRR-repeat protein 8	yes	yes	3	1.46E-07	114.29	0	0	0	0	0
AAASGSVLQR	______________________________	______________________________	M	A	A	Q	R	C	3	1	0	0	0	1	0	1	0	0	1	0	0	0	0	2	0	0	0	1	0	0	10	0	958.51959	Q5VWZ2	Q5VWZ2	2	11	LYPLAL1	Lysophospholipase-like protein 1	yes	yes	2	1.63E-11	155.1	244560	281470	224990	232340	211240
AAASGYTDLR	______________________________	______________________________	M	A	A	L	R	E	3	1	0	1	0	0	0	1	0	0	1	0	0	0	0	1	1	0	1	0	0	0	10	0	1023.4985	Q6P6C2	Q6P6C2	2	11	ALKBH5	RNA demethylase ALKBH5	yes	yes	2	0.032005	53.317	107250	120820	127630	114630	102950
AAASKLEQGK	GTPSAEGGSTSSTLRAAASKLEQGKRVSEM	SSTLRAAASKLEQGKRVSEMPAAKRLRLDT	R	A	A	G	K	R	3	0	0	0	0	1	1	1	0	0	1	2	0	0	0	1	0	0	0	0	0	0	10	1	1001.5506	P35269	P35269	403	412	GTF2F1	General transcription factor IIF subunit 1	yes	yes	3	0.01907	69.786	3687100	4739000	4094300	4770000	3669100
AAASQGAEK	ESKKGSSPKPKSCIKAAASQGAEKTVSEVS	PKSCIKAAASQGAEKTVSEVSEQPKETSMT	K	A	A	E	K	T	4	0	0	0	0	1	1	1	0	0	0	1	0	0	0	1	0	0	0	0	0	0	9	0	831.40865	Q9UKJ3	Q9UKJ3	448	456	GPATCH8	G patch domain-containing protein 8	yes	yes	2;3	0.0047779	97.277	169580	200140	152220	189350	159460
AAASTDYYKR	ICENNRYGMGTSVERAAASTDYYKRGDFIP	TSVERAAASTDYYKRGDFIPGLRVDGMDIL	R	A	A	K	R	G	3	1	0	1	0	0	0	0	0	0	0	1	0	0	0	1	1	0	2	0	0	0	10	1	1144.5513	P08559	P08559	236	245	PDHA1	Pyruvate dehydrogenase E1 component subunit alpha, somatic form, mitochondrial	yes	yes	3	0.00033712	91.095	1220700	1565500	1703900	1492100	1817300
AAATADPGAGNPQPGDSSGGGAGGGLPSPGEQELSRR	______________________________	GGGLPSPGEQELSRRLQRLYPAVNQQETPL	M	A	A	R	R	L	6	2	1	2	0	2	2	10	0	0	2	0	0	0	5	4	1	0	0	0	0	0	37	1	3345.557	Q6VN20	Q6VN20	2	38	RANBP10	Ran-binding protein 10	yes	yes	3	1.35E-102	212.17	0	0	0	2640.8	3226.4
AAATAEEPDPK	KLAGDMKSKVVVTEKAAATAEEPDPKGIPE	VTEKAAATAEEPDPKGIPEFWFTIFRNVDM	K	A	A	P	K	G	4	0	0	1	0	0	2	0	0	0	0	1	0	0	2	0	1	0	0	0	0	0	11	0	1098.5193	Q99733	Q99733	147	157	NAP1L4	Nucleosome assembly protein 1-like 4	yes	yes	2	7.62E-16	236.16	262920	259110	245790	347550	271660
AAATDHRQELIECVANSDEQLGEMFLEEK	FGQIVRYGEIPAELRAAATDHRQELIECVA	ANSDEQLGEMFLEEKIPSISDLKLAIRRAT	R	A	A	E	K	I	4	1	1	2	1	2	6	1	1	1	3	1	1	1	0	1	1	0	0	1	0	0	29	1	3332.5289	Q96RP9	Q96RP9	244	272	GFM1	Elongation factor G, mitochondrial	yes	yes	4	2.04E-102	277.59	190980	208930	154330	234230	148580
AAATDVTQK	FAEKLPNTELVKEFKAAATDVTQKCTDESW	LVKEFKAAATDVTQKCTDESWEYLQAVSNQ	K	A	A	Q	K	C	3	0	0	1	0	1	0	0	0	0	0	1	0	0	0	0	2	0	0	1	0	0	9	0	903.46616	CON__Q2KIH2	CON__Q2KIH2	191	199			yes	yes	2	3.02E-07	207.95	992330	1179100	1721100	2347300	2936300
AAATGAVAASAASGQAEGKK	______________________________	AVAASAASGQAEGKKITDLRVIDLKSELKR	M	A	A	K	K	I	9	0	0	0	0	1	1	3	0	0	0	2	0	0	0	2	1	0	0	1	0	0	20	1	1715.8802	Q9NWH9	Q9NWH9	2	21	SLTM	SAFB-like transcription modulator	yes	yes	2	3.04E-49	95.264	25928	51674	33721	31232	28614
AAATGDPGLSK	______________________________	______________________________	M	A	A	S	K	L	3	0	0	1	0	0	0	2	0	0	1	1	0	0	1	1	1	0	0	0	0	0	11	0	986.50327	O95352	O95352	2	12	ATG7	Ubiquitin-like modifier-activating enzyme ATG7	yes	yes	2	1.33E-06	79.974	706760	894600	757000	900550	732450
AAATGLPEGPAVPVPSR	LSDKSENGEAYQRKKAAATGLPEGPAVPVP	ATGLPEGPAVPVPSRGNLAQPGGSSWRRIA	K	A	A	S	R	G	4	1	0	0	0	0	1	2	0	0	1	0	0	0	4	1	1	0	0	2	0	0	17	0	1588.8573	Q8N1S5	Q8N1S5	164	180	SLC39A11	Zinc transporter ZIP11	yes	yes	3	2.85E-09	151.73	120180	156700	151930	171580	171970
AAATGPSFWLGNETLK	______________________________	AATGPSFWLGNETLKVPLALFALNRQRLCE	M	A	A	L	K	V	3	0	1	0	0	0	1	2	0	0	2	1	0	1	1	1	2	1	0	0	0	0	16	0	1661.8413	P12955	P12955	2	17	PEPD	Xaa-Pro dipeptidase	yes	yes	2;3	2.65E-53	206.97	739200	843480	676830	926150	561610
AAATIDSLASR	EKIIKQAKHIFLRSRAAATIDSLASRIEDP	LRSRAAATIDSLASRIEDPQIQAHWSNIND	R	A	A	S	R	I	4	1	0	1	0	0	0	0	0	1	1	0	0	0	0	2	1	0	0	0	0	0	11	0	1074.5669	Q9NVC6	Q9NVC6	444	454	MED17	Mediator of RNA polymerase II transcription subunit 17	yes	yes	2	1.38E-10	172.88	711580	883870	710920	743610	832900
AAATPAK	VATPAKKAAVTPGKKAAATPAKKTVTPAKA	AAVTPGKKAAATPAKKTVTPAKAVTTPGKK	K	A	A	A	K	K	4	0	0	0	0	0	0	0	0	0	0	1	0	0	1	0	1	0	0	0	0	0	7	0	628.35443	P19338	P19338	89	95	NCL	Nucleolin	yes	yes	2	0.014806	97.473	1149700	1384100	1269700	1370400	1176500
AAATPAKK	VATPAKKAAVTPGKKAAATPAKKTVTPAKA	AVTPGKKAAATPAKKTVTPAKAVTTPGKKG	K	A	A	K	K	T	4	0	0	0	0	0	0	0	0	0	0	2	0	0	1	0	1	0	0	0	0	0	8	1	756.44939	P19338	P19338	89	96	NCL	Nucleolin	yes	yes	3	0.053739	56.258	0	0	0	0	0
AAATPESQEPQAK	EIGACSDEGTAQEGKAAATPESQEPQAKGA	GKAAATPESQEPQAKGAEASAASEEEAGPQ	K	A	A	A	K	G	4	0	0	0	0	2	2	0	0	0	0	1	0	0	2	1	1	0	0	0	0	0	13	0	1326.6416	P49006	P49006	145	157	MARCKSL1	MARCKS-related protein	yes	yes	2	6.28E-38	289.22	171700	257230	210920	269290	133290
AAATQPDAK	QINLSNIRAGNLARRAAATQPDAKDTPDEP	GNLARRAAATQPDAKDTPDEPWAFPAREFL	R	A	A	A	K	D	4	0	0	1	0	1	0	0	0	0	0	1	0	0	1	0	1	0	0	0	0	0	9	0	871.43995	Q7KZF4	Q7KZF4	63	71	SND1	Staphylococcal nuclease domain-containing protein 1	yes	yes	3	0.015448	66.692	416930	411600	378390	484350	384830
AAATQPDAKDTPDEPWAFPAR	QINLSNIRAGNLARRAAATQPDAKDTPDEP	DAKDTPDEPWAFPAREFLRKKLIGKEVCFT	R	A	A	A	R	E	6	1	0	3	0	1	1	0	0	0	0	1	0	1	4	0	2	1	0	0	0	0	21	1	2254.0655	Q7KZF4	Q7KZF4	63	83	SND1	Staphylococcal nuclease domain-containing protein 1	yes	yes	3	3.86E-52	232.79	490220	652900	497520	637470	533830
AAATQPDAKDTPDEPWAFPAREFLR	QINLSNIRAGNLARRAAATQPDAKDTPDEP	TPDEPWAFPAREFLRKKLIGKEVCFTIENK	R	A	A	L	R	K	6	2	0	3	0	1	2	0	0	0	1	1	0	2	4	0	2	1	0	0	0	0	25	2	2799.3616	Q7KZF4	Q7KZF4	63	87	SND1	Staphylococcal nuclease domain-containing protein 1	yes	yes	4	3.61E-113	292.44	245650	528060	625680	470880	298070
AAATSAK	SSGEEVVIPQKKGKKAAATSAKKVVVSPTK	IPQKKGKKAAATSAKKVVVSPTKKVAVATP	K	A	A	A	K	K	4	0	0	0	0	0	0	0	0	0	0	1	0	0	0	1	1	0	0	0	0	0	7	0	618.33369	P19338	P19338	56	62	NCL	Nucleolin	yes	yes	2	0.0045187	116.54	234240	319960	262040	284120	216870
AAAVAMETDDAGNRLR	______________________________	AAVAMETDDAGNRLRFQLELEFVQCLANPN	M	A	A	L	R	F	5	2	1	2	0	0	1	1	0	0	1	0	1	0	0	0	1	0	0	1	0	0	16	1	1659.7999	Q9Y3C7	Q9Y3C7	2	17	MED31	Mediator of RNA polymerase II transcription subunit 31	yes	yes	2	3.08E-28	178.67	51791	54878	71917	73611	71871
AAAVGIYEQYLSEK	RDGKHQTNQTKGLLRAAAVGIYEQYLSEKA	RAAAVGIYEQYLSEKASPRVTVDDYLVAKL	R	A	A	E	K	A	3	0	0	0	0	1	2	1	0	1	1	1	0	0	0	1	0	0	2	1	0	0	14	0	1540.7773	Q9Y5W8	Q9Y5W8	440	453	SNX13	Sorting nexin-13	yes	yes	3	0.04167	59.227	0	0	0	0	0
AAAVGTANK	NFENHSGKLGATAEKAAAVGTANKSTVEGI	GATAEKAAAVGTANKSTVEGIQASVKTARE	K	A	A	N	K	S	4	0	1	0	0	0	0	1	0	0	0	1	0	0	0	0	1	0	0	1	0	0	9	0	801.43447	P18206	P18206	647	655	VCL	Vinculin	yes	yes	2	0.0002536	149.65	2358200	3604200	2925500	2876100	2257400
AAAVLSGPSAGSAAGVPGGTGGLSAVSSGPR	______________________________	PGGTGGLSAVSSGPRLRLLLLESVSGLLQP	M	A	A	P	R	L	7	1	0	0	0	0	0	8	0	0	2	0	0	0	3	6	1	0	0	3	0	0	31	0	2565.3147	Q8IZL8	Q8IZL8	2	32	PELP1	Proline-, glutamic acid- and leucine-rich protein 1	yes	yes	2;3	6.79E-68	221.91	174000	280860	284250	245020	226760
AAAVPVEFQEHHLSEVQNMASEEK	GVGPELMHAVKEVFKAAAVPVEFQEHHLSE	EHHLSEVQNMASEEKLEQVLSSMKENKVAI	K	A	A	E	K	L	4	0	1	0	0	2	5	0	2	0	1	1	1	1	1	2	0	0	0	3	0	0	24	0	2679.2599	O43837	O43837	73	96	IDH3B	Isocitrate dehydrogenase [NAD] subunit beta, mitochondrial	yes	yes	4;5	8.57E-17	148.89	766640	803840	589950	842000	767690
AAAVQADDVEVLK	GPADAMELADHLVKRAAAVQADDVEVLKVG	KRAAAVQADDVEVLKVGRTQLIDAVLNLCT	R	A	A	L	K	V	4	0	0	2	0	1	1	0	0	0	1	1	0	0	0	0	0	0	0	3	0	0	13	0	1327.6983	Q8N201	Q8N201	683	695	INTS1	Integrator complex subunit 1	yes	yes	3	0.061579	58.487	140610	232640	199090	142540	170550
AAAVRQDLAQLMNSSGSHK	______________________________	RQDLAQLMNSSGSHKDLAGKYRQILEKAIQ	M	A	A	H	K	D	4	1	1	1	0	2	0	1	1	0	2	1	1	0	0	3	0	0	0	1	0	0	19	1	1982.9956	Q9BT78	Q9BT78	2	20	COPS4	COP9 signalosome complex subunit 4	no	no		1	NaN	0	0	0	0	0
AAAVSSVVR	______________________________	______________________________	M	A	A	V	R	R	3	1	0	0	0	0	0	0	0	0	0	0	0	0	0	2	0	0	0	3	0	0	9	0	858.49232	A6NDU8	A6NDU8	2	10	C5orf51	UPF0600 protein C5orf51	yes	yes	2	8.24E-05	105.25	1777800	2389800	1951200	1677500	1360900
AAAYNLEERR	SKCNSPACVEARARRAAAYNLEERRRATAP	ARARRAAAYNLEERRRATAPPYHDSVDSLR	R	A	A	R	R	R	3	2	1	0	0	0	2	0	0	0	1	0	0	0	0	0	0	0	1	0	0	0	10	1	1191.5996	O14511	O14511	560	569	NRG2	Pro-neuregulin-2, membrane-bound isoform;Neuregulin-2	yes	yes	3	0.065175	49.35	345970	430930	320210	315130	222500
AAAYSAQVQPVDGATR	AQMEAEWREALRALRAAAYSAQVQPVDGAT	AAYSAQVQPVDGATRKKSQRVCRPRSIWRA	R	A	A	T	R	K	5	1	0	1	0	2	0	1	0	0	0	0	0	0	1	1	1	0	1	2	0	0	16	0	1603.7954	Q9H7E9	Q9H7E9	183	198	C8orf33	UPF0488 protein C8orf33	yes	yes	2	2.21E-13	205.87	322050	272000	192610	268610	257520
AACALLNSGGGVIR	LQKIQRDQEKERVMRAACALLNSGGGVIRM	RAACALLNSGGGVIRMAKKVEHPVEMGLDL	R	A	A	I	R	M	3	1	1	0	1	0	0	3	0	1	2	0	0	0	0	1	0	0	0	1	0	0	14	0	1357.7136	Q7Z7L1	Q7Z7L1	49	62	SLFN11	Schlafen family member 11	yes	yes	2	0.00020049	134.3	0	0	0	0	0
AACDLVR	IRRDLEGSDIDTRRRAACDLVRGLCKFFEG	SDIDTRRRAACDLVRGLCKFFEGPVTGIFS	R	A	A	V	R	G	2	1	0	1	1	0	0	0	0	0	1	0	0	0	0	0	0	0	0	1	0	0	7	0	803.39597	P55060	P55060	385	391	CSE1L	Exportin-2	yes	yes	2	0.0025907	124.89	1792400	2196500	1540300	1830600	1471800
AACILTSQTLMR	TATLPTVRMIVDVSKAACILTSQTLMRLLR	VSKAACILTSQTLMRLLRSREAAAAVDVKT	K	A	A	M	R	L	2	1	0	0	1	1	0	0	0	1	2	0	1	0	0	1	2	0	0	0	0	0	12	0	1363.6952	Q9P265	Q9P265	1100	1111	DIP2B	Disco-interacting protein 2 homolog B	yes	yes	2	0.0094478	95.775	455550	465400	376200	462020	377680
AACNLLQR	SARCQAFRTREGRLKAACNLLQRGITNLCV	TREGRLKAACNLLQRGITNLCVIGGDGSLT	K	A	A	Q	R	G	2	1	1	0	1	1	0	0	0	0	2	0	0	0	0	0	0	0	0	0	0	0	8	0	944.48618	Q01813	Q01813	110	117	PFKP	ATP-dependent 6-phosphofructokinase, platelet type	yes	yes	2	0.0016166	121.29	5099700	7143200	5447100	5912200	5410200
AACQEAQVFGNQLIPPNAQVK	GHWLYGKHCDNLLRRAACQEAQVFGNQLIP	QVFGNQLIPPNAQVKKATVFLNPAACKGKA	R	A	A	V	K	K	4	0	2	0	1	4	1	1	0	1	1	1	0	1	2	0	0	0	0	2	0	0	21	0	2282.1478	Q53H12	Q53H12	41	61	AGK	Acylglycerol kinase, mitochondrial	yes	yes	3	4.79E-10	141.86	615670	783500	748670	681110	735690
AACSAAAMEEDSEASSSR	LQAKDEDKDEDEKEKAACSAAAMEEDSEAS	SAAAMEEDSEASSSRIGDSSQGDNNLQKLG	K	A	A	S	R	I	6	1	0	1	1	0	3	0	0	0	0	0	1	0	0	5	0	0	0	0	0	0	18	0	1828.7204	Q05086	Q05086	196	213	UBE3A	Ubiquitin-protein ligase E3A	yes	yes	3	8.03E-51	195.27	173720	180720	153970	188430	151780
AACVSCPAQGVSSVDVA	PDILMRALDSVVSDRAACVSCPAQGVSSVD	CVSCPAQGVSSVDVA_______________	R	A	A	V	A	-	4	0	0	1	2	1	0	1	0	0	0	0	0	0	1	3	0	0	0	4	0	0	17	0	1676.7498	Q8NCG7	Q8NCG7	656	672	DAGLB	Sn1-specific diacylglycerol lipase beta	yes	yes	2	0.00062536	103.34	48886	47370	44540	39193	49941
AACYERECSIPEMDPYLNAYPR	TTGSIVCGQDGWSDKAACYERECSIPEMDP	CSIPEMDPYLNAYPRKETYKVGDVLKFSCS	K	A	A	P	R	K	3	2	1	1	2	0	3	0	0	1	1	0	1	0	3	1	0	0	3	0	0	0	22	1	2704.172	CON__Q28085	CON__Q28085	560	581			yes	yes	3	0.0002227	77.221	0	0	0	0	0
AACYFTMGLYEK	VALPRELLCKLHVNRAACYFTMGLYEKALE	VNRAACYFTMGLYEKALEDSEKALGLDSES	R	A	A	E	K	A	2	0	0	0	1	0	1	1	0	0	1	1	1	1	0	0	1	0	2	0	0	0	12	0	1452.6418	Q9UGR2	Q9UGR2	89	100	ZC3H7B	Zinc finger CCCH domain-containing protein 7B	yes	yes	3	0.019428	67.385	81331	95071	107220	86266	100380
AADAEAEVASLNR	ALKDAQEKLELAEKKAADAEAEVASLNRRI	KKAADAEAEVASLNRRIQLVEEELDRAQER	K	A	A	N	R	R	5	1	1	1	0	0	2	0	0	0	1	0	0	0	0	1	0	0	0	1	0	0	13	0	1315.6368	P06753	P06753	79	91	TPM3	Tropomyosin alpha-3 chain	yes	yes	2	3.79E-09	195.4	736660	570850	594170	811620	632980
AADAEAEVASLNRR	ALKDAQEKLELAEKKAADAEAEVASLNRRI	KAADAEAEVASLNRRIQLVEEELDRAQERL	K	A	A	R	R	I	5	2	1	1	0	0	2	0	0	0	1	0	0	0	0	1	0	0	0	1	0	0	14	1	1471.7379	P06753	P06753	79	92	TPM3	Tropomyosin alpha-3 chain	yes	yes	3	2.75E-09	148.52	561040	486870	510500	610950	581750
AADALEEQQR	SLKVTKGSLEEEKRRAADALEEQQRCISEL	EEKRRAADALEEQQRCISELKAETRSLVEQ	R	A	A	Q	R	C	3	1	0	1	0	2	2	0	0	0	1	0	0	0	0	0	0	0	0	0	0	0	10	0	1129.5364	Q14980	Q14980	725	734	NUMA1	Nuclear mitotic apparatus protein 1	yes	yes	2;3	2.01E-06	139.02	915570	1301800	951410	1008700	912030
AADALGK	FTKALQDSNRGVRLKAADALGKLISIHIKV	SNRGVRLKAADALGKLISIHIKVDPLFTEL	K	A	A	G	K	L	3	0	0	1	0	0	0	1	0	0	1	1	0	0	0	0	0	0	0	0	0	0	7	0	644.34934	Q92616	Q92616	2367	2373	GCN1L1	Translational activator GCN1	yes	yes	2	0.0059471	105.12	1859100	2269800	1521000	2409000	2287600
AADAVEDLR	AGYKAIYHDLEQSIRAADAVEDLRWFRANH	LEQSIRAADAVEDLRWFRANHGPGMAMNWP	R	A	A	L	R	W	3	1	0	2	0	0	1	0	0	0	1	0	0	0	0	0	0	0	0	1	0	0	9	0	958.47197	Q9UNF0	Q9UNF0	276	284	PACSIN2	Protein kinase C and casein kinase substrate in neurons protein 2	yes	yes	2	0.00022542	135.83	5930000	7897300	5689000	6494300	5567300
AADAVEDLRWFR	AGYKAIYHDLEQSIRAADAVEDLRWFRANH	SIRAADAVEDLRWFRANHGPGMAMNWPQFE	R	A	A	F	R	A	3	2	0	2	0	0	1	0	0	0	1	0	0	1	0	0	0	1	0	1	0	0	12	1	1447.7208	Q9UNF0	Q9UNF0	276	287	PACSIN2	Protein kinase C and casein kinase substrate in neurons protein 2	yes	yes	3	2.55E-28	224.24	672820	1015200	704670	783790	759660
AADAVNK	TQALSGAGILRMVNKAADAVNKMTIKMNES	GILRMVNKAADAVNKMTIKMNESDAWFEEK	K	A	A	N	K	M	3	0	1	1	0	0	0	0	0	0	0	1	0	0	0	0	0	0	0	1	0	0	7	0	687.35515	O60749	O60749	288	294	SNX2	Sorting nexin-2	yes	yes	2	0.0065284	102.72	615000	805730	590740	740930	635100
AADCISEPVNREPPSR	FAHYRRKQMNLAYVKAADCISEPVNREPPS	ADCISEPVNREPPSREAQLLTLQNTSEFDI	K	A	A	S	R	E	2	2	1	1	1	0	2	0	0	1	0	0	0	0	3	2	0	0	0	1	0	0	16	1	1796.8475	P43304	P43304	42	57	GPD2	Glycerol-3-phosphate dehydrogenase, mitochondrial	yes	yes	3	1.07E-13	163.9	221380	226950	152880	200390	233310
AADCPGK	TVFAPVIQAGMEALKAADCPGKLFIFHSSL	QAGMEALKAADCPGKLFIFHSSLPTAEAPG	K	A	A	G	K	L	2	0	0	1	1	0	0	1	0	0	0	1	0	0	1	0	0	0	0	0	0	0	7	0	717.31157	O94855	O94855	570	576	SEC24D	Protein transport protein Sec24D	yes	yes	2	0.0058806	105.39	461520	569270	471530	528930	465050
AADDGEGIVGAAMPDSGPLPLLQDMNK	NPAGGRPGSKGEPGRAADDGEGIVGAAMPD	MPDSGPLPLLQDMNKLSGGGGRRTRVEGGQ	R	A	A	N	K	L	4	0	1	4	0	1	1	4	0	1	3	1	2	0	3	1	0	0	0	1	0	0	27	0	2681.2677	P29353	P29353	87	113	SHC1	SHC-transforming protein 1	yes	yes	3	3.46E-20	150.72	55219	78813	47927	70309	44833
AADEALNAMTSNGSHR	SDRQRVAPKPPQMSRAADEALNAMTSNGSH	ADEALNAMTSNGSHRLIEGVHPGSLVEKLP	R	A	A	H	R	L	4	1	2	1	0	0	1	1	1	0	1	0	1	0	0	2	1	0	0	0	0	0	16	0	1643.7322	Q13586	Q13586	543	558	STIM1	Stromal interaction molecule 1	yes	yes	3	3.27E-28	200.96	138770	128280	130470	161770	127190
AADEAMEER	EANWGPRPRARPGGKAADEAMEERRRLLQN	ARPGGKAADEAMEERRRLLQNKRKEPPEDV	K	A	A	E	R	R	3	1	0	1	0	0	3	0	0	0	0	0	1	0	0	0	0	0	0	0	0	0	9	0	1020.4182	Q9NXH9	Q9NXH9	571	579	TRMT1	tRNA (guanine(26)-N(2))-dimethyltransferase	yes	yes	2	0.0015054	125.82	317310	356440	245630	259680	254310
AADEEAFEDNSEEYIR	TSICEKVIVPNMEFRAADEEAFEDNSEEYI	ADEEAFEDNSEEYIRRDLEGSDIDTRRRAA	R	A	A	I	R	R	3	1	1	2	0	0	5	0	0	1	0	0	0	1	0	1	0	0	1	0	0	0	16	0	1886.7806	P55060	P55060	356	371	CSE1L	Exportin-2	yes	yes	2	1.12E-70	273.72	203810	233950	144780	203120	156950
AADEEAFEDNSEEYIRR	TSICEKVIVPNMEFRAADEEAFEDNSEEYI	DEEAFEDNSEEYIRRDLEGSDIDTRRRAAC	R	A	A	R	R	D	3	2	1	2	0	0	5	0	0	1	0	0	0	1	0	1	0	0	1	0	0	0	17	1	2042.8817	P55060	P55060	356	372	CSE1L	Exportin-2	yes	yes	3	4.11E-72	269.02	183990	215500	160610	197720	175050
AADEIEK	PEMQCPAEHEEDMYRAADEIEKEKELLIHE	EHEEDMYRAADEIEKEKELLIHERGASEPR	R	A	A	E	K	E	2	0	0	1	0	0	2	0	0	1	0	1	0	0	0	0	0	0	0	0	0	0	7	0	774.37595	Q96BN8	Q96BN8	58	64	OTULIN	Ubiquitin thioesterase otulin	yes	yes	2	0.054881	73.26	355610	432580	389710	426630	322950
AADESERGMK	ERLATALQKLEEAEKAADESERGMKVIENR	EEAEKAADESERGMKVIENRAMKDEEKMEL	K	A	A	M	K	V	2	1	0	1	0	0	2	1	0	0	0	1	1	0	0	1	0	0	0	0	0	0	10	1	1092.487	P07951;CON__Q3SX28;P09493;P67936;P06753	P07951	119	128	TPM2;TPM1;TPM4;TPM3	Tropomyosin beta chain;Tropomyosin alpha-1 chain;Tropomyosin alpha-4 chain;Tropomyosin alpha-3 chain	no	no	3	0.0040682	74.841	2146100	3318700	4471400	2706800	1768600
AADESERGMKVIENR	ERLATALQKLEEAEKAADESERGMKVIENR	AADESERGMKVIENRAMKDEEKMELQEMQL	K	A	A	N	R	A	2	2	1	1	0	0	3	1	0	1	0	1	1	0	0	1	0	0	0	1	0	0	15	2	1703.8261	P07951;CON__Q3SX28;P67936;P06753	P07951	119	133	TPM2;TPM4;TPM3	Tropomyosin beta chain;Tropomyosin alpha-4 chain;Tropomyosin alpha-3 chain	no	no	4	0.058761	42.059	118260	150560	356370	246170	222620
AADEVAEGK	QDYGLDPKIANAIMKAADEVAEGKLNDHFP	ANAIMKAADEVAEGKLNDHFPLVVWQTGSG	K	A	A	G	K	L	3	0	0	1	0	0	2	1	0	0	0	1	0	0	0	0	0	0	0	1	0	0	9	0	888.41888	P07954	P07954	123	131	FH	Fumarate hydratase, mitochondrial	yes	yes	2	3.16E-05	161.92	646720	686840	500420	837510	491580
AADFQLHTHVNDGTEFGGSIYQK	AKSKLSQNNFALGYKAADFQLHTHVNDGTE	HVNDGTEFGGSIYQKVNEKIETSINLAWTA	K	A	A	Q	K	V	2	0	1	2	0	2	1	3	2	1	1	1	0	2	0	1	2	0	1	1	0	0	23	0	2534.1826	Q9Y277	Q9Y277	175	197	VDAC3	Voltage-dependent anion-selective channel protein 3	yes	yes	4;5	1.9E-53	237.61	623610	672940	598930	748190	772220
AADFSDPAFLAHTNR	DFKTQVREYYFAEVRAADFSDPAFLAHTNR	AADFSDPAFLAHTNRHVARLTKGLIRDALQ	R	A	A	N	R	H	4	1	1	2	0	0	0	0	1	0	1	0	0	2	1	1	1	0	0	0	0	0	15	0	1631.7692	CON__ENSEMBL:ENSBTAP00000018574	CON__ENSEMBL:ENSBTAP00000018574	247	261			yes	yes	3	4.16E-124	269.78	619060	527250	599570	781790	943770
AADFSDPAFLAHTNRHVAR	DFKTQVREYYFAEVRAADFSDPAFLAHTNR	SDPAFLAHTNRHVARLTKGLIRDALQDVDP	R	A	A	A	R	L	5	2	1	2	0	0	0	0	2	0	1	0	0	2	1	1	1	0	0	1	0	0	19	1	2095.0348	CON__ENSEMBL:ENSBTAP00000018574	CON__ENSEMBL:ENSBTAP00000018574	247	265			yes	yes	5	1.23E-21	149.57	319250	494880	568160	512540	433440
AADGGERPLAASPPGTVK	VGRSAGGEPGPEAGRAADGGERPLAASPPG	GGERPLAASPPGTVKAEEHQRQNINKFERR	R	A	A	V	K	A	4	1	0	1	0	0	1	3	0	0	1	1	0	0	3	1	1	0	0	1	0	0	18	1	1692.8795	O95785	O95785	1506	1523	WIZ	Protein Wiz	yes	yes	3	0.004065	58.214	342700	442150	378420	553450	328010
AADGNYYNAR	TPRFDHLVAIERAGRAADGNYYNARKMNIK	ERAGRAADGNYYNARKMNIKHLVDPIDDLF	R	A	A	A	R	K	3	1	2	1	0	0	0	1	0	0	0	0	0	0	0	0	0	0	2	0	0	0	10	0	1113.4839	Q7Z3D6	Q7Z3D6	440	449	C14orf159	UPF0317 protein C14orf159, mitochondrial	yes	yes	2	8.37E-05	130.66	254110	309150	207070	242510	208120
AADGPQK	FCGLMVQLLHKLSVRAADGPQKLLKVIKNP	LLHKLSVRAADGPQKLLKVIKNPVSDHFPV	R	A	A	Q	K	L	2	0	0	1	0	1	0	1	0	0	0	1	0	0	1	0	0	0	0	0	0	0	7	0	685.3395	Q92979	Q92979	148	154	EMG1	Ribosomal RNA small subunit methyltransferase NEP1	yes	yes	2	0.038007	76.899	1809700	1842300	909990	1228500	1246600
AADHLKPFLDDSTLR	TAALNCVGKGMDKKKAADHLKPFLDDSTLR	AADHLKPFLDDSTLRFVDKLFEAVEEGRSS	K	A	A	L	R	F	2	1	0	3	0	0	0	0	1	0	3	1	0	1	1	1	1	0	0	0	0	0	15	1	1697.8737	O43395	O43395	47	61	PRPF3	U4/U6 small nuclear ribonucleoprotein Prp3	yes	yes	3	0.016821	68.329	441990	497970	471600	447180	419170
AADIASK	KLKVFDLLKDEAPQKAADIASKVDASACGM	LKDEAPQKAADIASKVDASACGMERLLDIC	K	A	A	S	K	V	3	0	0	1	0	0	0	0	0	1	0	1	0	0	0	1	0	0	0	0	0	0	7	0	674.3599	O95671	O95671	321	327	ASMTL	N-acetylserotonin O-methyltransferase-like protein	yes	yes	3	0.048788	58.981	0	0	0	0	0
AADIASKVDASACGMER	KLKVFDLLKDEAPQKAADIASKVDASACGM	DIASKVDASACGMERLLDICAAMGLLEKTE	K	A	A	E	R	L	5	1	0	2	1	0	1	1	0	1	0	1	1	0	0	2	0	0	0	1	0	0	17	1	1750.7978	O95671	O95671	321	337	ASMTL	N-acetylserotonin O-methyltransferase-like protein	yes	yes	3	1.14E-06	128.79	598300	812800	824020	827250	704720
AADIDQEVK	PYIKDLFTCTIKRLKAADIDQEVKERAISC	TIKRLKAADIDQEVKERAISCMGQIICNLG	K	A	A	V	K	E	2	0	0	2	0	1	1	0	0	1	0	1	0	0	0	0	0	0	0	1	0	0	9	0	987.48729	Q86VP6	Q86VP6	578	586	CAND1	Cullin-associated NEDD8-dissociated protein 1	yes	yes	3	0.00038849	123.21	905830	1012700	786030	1202000	772270
AADIDQEVKER	PYIKDLFTCTIKRLKAADIDQEVKERAISC	KRLKAADIDQEVKERAISCMGQIICNLGDN	K	A	A	E	R	A	2	1	0	2	0	1	2	0	0	1	0	1	0	0	0	0	0	0	0	1	0	0	11	1	1272.631	Q86VP6	Q86VP6	578	588	CAND1	Cullin-associated NEDD8-dissociated protein 1	yes	yes	3	3.78E-05	125.82	7877900	15694000	15691000	12055000	11536000
AADISESSGADCKGDPR	______________________________	DISESSGADCKGDPRNSAKLDADYPLRVLY	M	A	A	P	R	N	3	1	0	3	1	0	1	2	0	1	0	1	0	0	1	3	0	0	0	0	0	0	17	1	1734.7479	O43583	O43583	2	18	DENR	Density-regulated protein	yes	yes	2;3	2.39E-10	89.43	687220	997770	751720	777290	692460
AADISLDNLVEGK	QYGLGPYEAVTPLTKAADISLDNLVEGKRK	TKAADISLDNLVEGKRKRRSNVSSPATPTA	K	A	A	G	K	R	2	0	1	2	0	0	1	1	0	1	2	1	0	0	0	1	0	0	0	1	0	0	13	0	1343.6933	Q12888	Q12888	1614	1626	TP53BP1	Tumor suppressor p53-binding protein 1	yes	yes	3	1.61E-09	154.28	261300	309950	252090	325110	294910
AADLKYIEACAR	SVNTPTKTYGMGKGRAADLKYIEACARRIV	KGRAADLKYIEACARRIVQNSNGYKIVTEK	R	A	A	A	R	R	4	1	0	1	1	0	1	0	0	1	1	1	0	0	0	0	0	0	1	0	0	0	12	1	1379.6867	O60701	O60701	103	114	UGDH	UDP-glucose 6-dehydrogenase	yes	yes	3	0.0019644	91.812	2121400	3869600	4546000	3305500	2294600
AADLLVNPLDPR	VSASSTGDLPKAKTRAADLLVNPLDPRNAD	KTRAADLLVNPLDPRNADKIRVKIADLGNA	R	A	A	P	R	N	2	1	1	2	0	0	0	0	0	0	3	0	0	0	2	0	0	0	0	1	0	0	12	0	1292.7089	P78362	P78362	508	519	SRPK2	SRSF protein kinase 2;SRSF protein kinase 2 N-terminal;SRSF protein kinase 2 C-terminal	yes	yes	3	0.0082474	69.602	156640	218710	176700	183970	174720
AADLLYAMCDR	INALKTERDVSVRQRAADLLYAMCDRSNAK	VRQRAADLLYAMCDRSNAKQIVSEMLRYLE	R	A	A	D	R	S	3	1	0	2	1	0	0	0	0	0	2	0	1	0	0	0	0	0	1	0	0	0	11	0	1297.5795	O95782	O95782	389	399	AP2A1	AP-2 complex subunit alpha-1	yes	yes	2	2.73E-08	180.09	369310	459790	374580	438910	411110
AADLNGDLTATR	HTFKKMLPRDERRFKAADLNGDLTATREEF	RFKAADLNGDLTATREEFTAFLHPEEFEHM	K	A	A	T	R	E	3	1	1	2	0	0	0	1	0	0	2	0	0	0	0	0	2	0	0	0	0	0	12	0	1216.6048	Q15293	Q15293	177	188	RCN1	Reticulocalbin-1	yes	yes	2	8.36E-23	207.44	1085500	1338700	1449100	1568400	1393200
AADLNGDLTATREEFTAFLHPEEFEHMK	HTFKKMLPRDERRFKAADLNGDLTATREEF	EFTAFLHPEEFEHMKEIVVLETLEDIDKNG	K	A	A	M	K	E	4	1	1	2	0	0	5	1	2	0	3	1	1	3	1	0	3	0	0	0	0	0	28	1	3218.4979	Q15293	Q15293	177	204	RCN1	Reticulocalbin-1	yes	yes	5	4.69E-102	275.19	1257000	1873400	1937100	2127200	1966200
AADLQLEMTQK	WLLCGPRRYASSSFKAADLQLEMTQKPHKK	SSFKAADLQLEMTQKPHKKPGPGEPLVFGK	K	A	A	Q	K	P	2	0	0	1	0	2	1	0	0	0	2	1	1	0	0	0	1	0	0	0	0	0	11	0	1246.6227	O15382	O15382	34	44	BCAT2	Branched-chain-amino-acid aminotransferase, mitochondrial	yes	yes	3	0.00047781	105.2	149200	183110	148060	237530	151830
AADLRQDFNLMEQK	RFSEDDPEYMRLRNRAADLRQDFNLMEQKK	RAADLRQDFNLMEQKKRVTMILQSPSFREE	R	A	A	Q	K	K	2	1	1	2	0	2	1	0	0	0	2	1	1	1	0	0	0	0	0	0	0	0	14	1	1677.8145	P35612	P35612	38	51	ADD2	Beta-adducin	yes	yes	3	0.004749	82.464	515680	732430	682090	719820	571990
AADMLSGPRR	WDLKPIADRAQIFLKAADMLSGPRRAEILA	QIFLKAADMLSGPRRAEILAKTMVGQGKTV	K	A	A	R	R	A	2	2	0	1	0	0	0	1	0	0	1	0	1	0	1	1	0	0	0	0	0	0	10	1	1072.5448	P30038	P30038	131	140	ALDH4A1	Delta-1-pyrroline-5-carboxylate dehydrogenase, mitochondrial	yes	yes	3	0.048995	46.606	335400	318490	238620	271850	353660
AADPAPEVR	ALSSDSILSPAPDARAADPAPEVRKVNRIP	PAPDARAADPAPEVRKVNRIPPDAYQPYLS	R	A	A	V	R	K	3	1	0	1	0	0	1	0	0	0	0	0	0	0	2	0	0	0	0	1	0	0	9	0	924.46649	Q8IVT2	Q8IVT2	407	415	MISP	Mitotic interactor and substrate of PLK1	yes	yes	2	0.000577	125.31	332970	505070	414390	312580	418080
AADPAPEVRK	ALSSDSILSPAPDARAADPAPEVRKVNRIP	APDARAADPAPEVRKVNRIPPDAYQPYLSP	R	A	A	R	K	V	3	1	0	1	0	0	1	0	0	0	0	1	0	0	2	0	0	0	0	1	0	0	10	1	1052.5615	Q8IVT2	Q8IVT2	407	416	MISP	Mitotic interactor and substrate of PLK1	yes	yes	3	0.0027496	88.24	1390300	1785900	1270100	1610600	1494600
AADPPAENSSAPEAEQGGAE	RRPENPKPQDGKETKAADPPAENSSAPEAE	AENSSAPEAEQGGAE_______________	K	A	A	A	E	-	6	0	1	1	0	1	4	2	0	0	0	0	0	0	3	2	0	0	0	0	0	0	20	0	1896.7973	P67809	P67809	305	324	YBX1	Nuclease-sensitive element-binding protein 1	yes	yes	2;3	3.97E-08	165.54	373140	383760	311180	318770	315640
AADRLEQELLRDTVK	QKRRLDKVRRKKEEKAADRLEQELLRDTVK	AADRLEQELLRDTVKFGEVVLQPPELTARP	K	A	A	V	K	F	2	2	0	2	0	1	2	0	0	0	3	1	0	0	0	0	1	0	0	1	0	0	15	2	1755.9479	Q6PK04	Q6PK04	183	197	CCDC137	Coiled-coil domain-containing protein 137	yes	yes	4	2.11E-06	138.57	3618400	3493800	1021200	542420	792050
AADRLPNLSSPSAEGPPGPPSGPAPR	VTSEEFDKFLEERAKAADRLPNLSSPSAEG	SAEGPPGPPSGPAPRKKTQEKDDDMLFAL_	K	A	A	P	R	K	4	2	1	1	0	0	1	3	0	0	2	0	0	0	8	4	0	0	0	0	0	0	26	1	2494.2564	O60784	O60784	453	478	TOM1	Target of Myb protein 1	yes	yes	3	5.55E-83	261.78	276230	407880	270180	334680	220330
AADSDDGAVSAPAASDGGVSK	______________________________	GAVSAPAASDGGVSKSTTSGEELVVQVPVV	M	A	A	S	K	S	6	0	0	4	0	0	0	3	0	0	0	1	0	0	1	4	0	0	0	2	0	0	21	0	1846.8181	Q96GM8	Q96GM8	2	22	TOE1	Target of EGR1 protein 1	yes	yes	3	9.37E-18	163.79	120990	155890	121180	120770	125650
AADSICDGDLVDSQIR	AAGGDMKKHLMLLSRAADSICDGDLVDSQI	ADSICDGDLVDSQIRSKQNWSLLPAQAIYA	R	A	A	I	R	S	2	1	0	4	1	1	0	1	0	2	1	0	0	0	0	2	0	0	0	1	0	0	16	0	1733.789	P35251	P35251	911	926	RFC1	Replication factor C subunit 1	yes	yes	2	9.54E-161	378.63	126780	141090	94161	95432	113130
AADSLQQNLQR	PASTIARPNMALGKKAADSLQQNLQRDYDR	LGKKAADSLQQNLQRDYDRAMSWKYSRGAG	K	A	A	Q	R	D	2	1	1	1	0	3	0	0	0	0	2	0	0	0	0	1	0	0	0	0	0	0	11	0	1242.6317	Q1ED39	Q1ED39	408	418	KNOP1	Lysine-rich nucleolar protein 1	yes	yes	2;3	2.98E-31	244.61	585950	658400	413720	391120	421310
AADSQNSGEGNTGAAESSFSQEVSR	TETEESMGGGEGNHRAADSQNSGEGNTGAA	NTGAAESSFSQEVSREQQPSSASERQAPRA	R	A	A	S	R	E	4	1	2	1	0	2	3	3	0	0	0	0	0	1	0	6	1	0	0	1	0	0	25	0	2485.0589	P12270	P12270	2031	2055	TPR	Nucleoprotein TPR	yes	yes	3	6.06E-113	290.35	51449	55551	34807	43161	48027
AADSQNSGEGNTGAAESSFSQEVSREQQPSSASER	TETEESMGGGEGNHRAADSQNSGEGNTGAA	QEVSREQQPSSASERQAPRAPQSPRRPPHP	R	A	A	E	R	Q	5	2	2	1	0	4	5	3	0	0	0	0	0	1	1	9	1	0	0	1	0	0	35	1	3584.5483	P12270	P12270	2031	2065	TPR	Nucleoprotein TPR	yes	yes	4	5.27E-169	331.23	21219	30122	23989	20983	8000.6
AADSSAPEDSEK	YTAAICGLPVHATFRAADSSAPEDSEKLVG	TFRAADSSAPEDSEKLVGDTVSYSKKRLRY	R	A	A	E	K	L	3	0	0	2	0	0	2	0	0	0	0	1	0	0	1	3	0	0	0	0	0	0	12	0	1205.5048	Q08357	Q08357	404	415	SLC20A2	Sodium-dependent phosphate transporter 2	yes	yes	2	2.41E-06	156.48	45494	60568	62434	89638	59503
AADSTSQCGK	ENQTNKTIDASVSKKAADSTSQCGKATGSD	SVSKKAADSTSQCGKATGSDSSGVIDLTMD	K	A	A	G	K	A	2	0	0	1	1	1	0	1	0	0	0	1	0	0	0	2	1	0	0	0	0	0	10	0	1023.4291	Q6VMQ6	Q6VMQ6	948	957	ATF7IP	Activating transcription factor 7-interacting protein 1	yes	yes	2	9.03E-06	161.63	120110	98311	36279	51155	57140
AADTQVSETLK	______________________________	______________________________	M	A	A	L	K	R	2	0	0	1	0	1	1	0	0	0	1	1	0	0	0	1	2	0	0	1	0	0	11	0	1161.5877	Q92616	Q92616	2	12	GCN1L1	Translational activator GCN1	yes	yes	2	0.0001248	60.828	294900	423080	410570	433900	404050
AADTQVSETLKR	______________________________	______________________________	M	A	A	K	R	F	2	1	0	1	0	1	1	0	0	0	1	1	0	0	0	1	2	0	0	1	0	0	12	1	1317.6888	Q92616	Q92616	2	13	GCN1L1	Translational activator GCN1	yes	yes	2	8.26E-16	129.85	297500	638960	586960	309710	387270
AADYNQALGTCR	LEGIGEGEFLVLDQRAADYNQALGTCRLAG	DQRAADYNQALGTCRLAGTALCVAAGVLLA	R	A	A	C	R	L	3	1	1	1	1	1	0	1	0	0	1	0	0	0	0	0	1	0	1	0	0	0	12	0	1338.5986	Q9GZP1	Q9GZP1	105	116	NRSN2	Neurensin-2	yes	yes	2	4.35E-17	185.99	177740	194700	153110	83126	191690
AAEAADLGLGAAVPVELR	______________________________	AADLGLGAAVPVELRRERRMVCVEYPGVVR	M	A	A	L	R	R	6	1	0	1	0	0	2	2	0	0	3	0	0	0	1	0	0	0	0	2	0	0	18	0	1721.9312	Q9Y5Q8	Q9Y5Q8	2	19	GTF3C5	General transcription factor 3C polypeptide 5	yes	yes	2	2.84E-82	159.77	54699	79689	99978	62129	55939
AAEAADLGLGAAVPVELRR	______________________________	ADLGLGAAVPVELRRERRMVCVEYPGVVRD	M	A	A	R	R	E	6	2	0	1	0	0	2	2	0	0	3	0	0	0	1	0	0	0	0	2	0	0	19	1	1878.0323	Q9Y5Q8	Q9Y5Q8	2	20	GTF3C5	General transcription factor 3C polypeptide 5	yes	yes	3	2.52E-13	104.88	0	0	0	0	0
AAEAAGGKYR	______________________________	______________________________	M	A	A	Y	R	S	4	1	0	0	0	0	1	2	0	0	0	1	0	0	0	0	0	0	1	0	0	0	10	1	992.50394	Q96A65	Q96A65	2	11	EXOC4	Exocyst complex component 4	yes	yes	2	1.45E-06	98.458	143920	374490	376740	110630	159560
AAEAAINILK	TCTGEGTSKKLAKHRAAEAAINILKANASI	LAKHRAAEAAINILKANASICFAVPDPLMP	R	A	A	L	K	A	4	0	1	0	0	0	1	0	0	2	1	1	0	0	0	0	0	0	0	0	0	0	10	0	1012.5917	O75569	O75569	91	100	PRKRA	Interferon-inducible double-stranded RNA-dependent protein kinase activator A	yes	yes	3	0.0054917	84.17	543800	763760	632550	697600	652530
AAEAAPPTQEAQGETEPTEQAPDALEQAADTSRR	IMPTLEEWEALCQQKAAEAAPPTQEAQGET	QAPDALEQAADTSRRNAETPEATTQQETDT	K	A	A	R	R	N	9	2	0	2	0	4	6	1	0	0	1	0	0	0	4	1	4	0	0	0	0	0	34	1	3535.6299	Q8N163	Q8N163	447	480	CCAR2	Cell cycle and apoptosis regulator protein 2	yes	yes	3	1.99E-189	346.59	338930	431480	327080	275390	276520
AAEADGPLK	______________________________	______________________________	M	A	A	L	K	R	3	0	0	1	0	0	1	1	0	0	1	1	0	0	1	0	0	0	0	0	0	0	9	0	870.4447	O75352	O75352	2	10	MPDU1	Mannose-P-dolichol utilization defect 1 protein	yes	yes	2	0.018158	78.496	5445800	6845600	7266800	8451300	6860600
AAEADSK	MWKTTDRYIQQKRLKAAEADSKLKQVYIPT	YIQQKRLKAAEADSKLKQVYIPTYTKPNPN	K	A	A	S	K	L	3	0	0	1	0	0	1	0	0	0	0	1	0	0	0	1	0	0	0	0	0	0	7	0	690.31843	O94776	O94776	324	330	MTA2	Metastasis-associated protein MTA2	yes	yes	3	0.0039001	101.69	299060	329950	259640	247830	237000
AAEAEQEMQR	KAQITEEEAKLLAQKAAEAEQEMQRIKATA	LLAQKAAEAEQEMQRIKATAIRTEEEKRLM	K	A	A	Q	R	I	3	1	0	0	0	2	3	0	0	0	0	0	1	0	0	0	0	0	0	0	0	0	10	0	1161.5084	P35240	P35240	402	411	NF2	Merlin	yes	yes	2;3	1.21E-06	158.08	247010	308890	230020	250970	250570
AAEAESK	MWKTTDRYVQQKRLKAAEAESKLKQVYIPN	YVQQKRLKAAEAESKLKQVYIPNYNKPNPN	K	A	A	S	K	L	3	0	0	0	0	0	2	0	0	0	0	1	0	0	0	1	0	0	0	0	0	0	7	0	704.33408	Q13330;Q9BTC8	Q13330	344	350	MTA1;MTA3	Metastasis-associated protein MTA1;Metastasis-associated protein MTA3	no	no	2	0.0028833	126.67	574480	671120	386130	543660	555130
AAEAEVELSARR	STLASRLERQGAELKAAEAEVELSARRLRA	ELKAAEAEVELSARRLRAWGARVQAQGHTL	K	A	A	R	R	L	4	2	0	0	0	0	3	0	0	0	1	0	0	0	0	1	0	0	0	1	0	0	12	1	1300.6735	Q8IZ83	Q8IZ83	619	630	ALDH16A1	Aldehyde dehydrogenase family 16 member A1	yes	yes	3	2.17E-14	142.97	0	0	0	0	0
AAEAGGAEEQYGFLTTPTK	EKMEAEDYVMAVVDKAAEAGGAEEQYGFLT	GGAEEQYGFLTTPTKQLGAQSPGREPASSI	K	A	A	T	K	Q	4	0	0	0	0	1	3	3	0	0	1	1	0	1	1	0	3	0	1	0	0	0	19	0	1939.9163	P46821	P46821	1052	1070	MAP1B	Microtubule-associated protein 1B;MAP1B heavy chain;MAP1 light chain LC1	yes	yes	3;4	5.51E-39	164.97	1543000	1817400	1777000	2071900	1560900
AAEALAAEAVASRLER	______________________________	AEALAAEAVASRLERQEEDIRWLWSEVERL	M	A	A	E	R	Q	7	2	0	0	0	0	3	0	0	0	2	0	0	0	0	1	0	0	0	1	0	0	16	1	1626.8689	A2RTX5	A2RTX5	2	17	TARSL2	Probable threonine--tRNA ligase 2, cytoplasmic	yes	yes	2	2.87E-20	118.87	70316	87512	82777	72176	85978
AAEALHGEADSSGVLAAVDATVNK	PWCGHCKKMKPEFEKAAEALHGEADSSGVL	DSSGVLAAVDATVNKALAERFHISEFPTLK	K	A	A	N	K	A	7	0	1	2	0	0	2	2	1	0	2	1	0	0	0	2	1	0	0	3	0	0	24	0	2295.1343	Q14554	Q14554	318	341	PDIA5	Protein disulfide-isomerase A5	yes	yes	3;4	2.78E-56	236.29	188390	303180	338960	328370	255120
AAEASESGPALHELMR	______________________________	AEASESGPALHELMREAEISLLECKVCFEK	M	A	A	M	R	E	4	1	0	0	0	0	3	1	1	0	2	0	1	0	1	2	0	0	0	0	0	0	16	0	1667.7937	Q6VVB1	Q6VVB1	2	17	NHLRC1	E3 ubiquitin-protein ligase NHLRC1	yes	yes	4	0.019971	63.709	176350	197540	716800	348820	441730
AAEATAVAGSGAVGGCLAK	______________________________	TAVAGSGAVGGCLAKDGLQQSKCPDTTPKR	M	A	A	A	K	D	7	0	0	0	1	0	1	4	0	0	1	1	0	0	0	1	1	0	0	2	0	0	19	0	1659.825	Q9Y259	Q9Y259	2	20	CHKB	Choline/ethanolamine kinase	no	no		1	NaN	0	0	0	0	0
AAEATNDYETLVK	EPLSGEQLVGSPQDKAAEATNDYETLVKRG	DKAAEATNDYETLVKRGKELKECGKIQEAL	K	A	A	V	K	R	3	0	1	1	0	0	2	0	0	0	1	1	0	0	0	0	2	0	1	1	0	0	13	0	1423.6831	Q2NKX8	Q2NKX8	1193	1205	ERCC6L	DNA excision repair protein ERCC-6-like	yes	yes	3	1.15E-26	187.44	535520	602300	496850	548060	510530
AAECAGK	TVFVPVIQAGMEALKAAECAGKLFLFHTSL	QAGMEALKAAECAGKLFLFHTSLPIAEAPG	K	A	A	G	K	L	3	0	0	0	1	0	1	1	0	0	0	1	0	0	0	0	0	0	0	0	0	0	7	0	705.31157	P53992	P53992	632	638	SEC24C	Protein transport protein Sec24C	yes	yes	2	0.0070784	105.39	2342800	3183800	2328000	2889600	2519200
AAECNIVVTQPR	QVPQFILDDFIQNDRAAECNIVVTQPRRIS	NDRAAECNIVVTQPRRISAVSVAERVAFER	R	A	A	P	R	R	2	1	1	0	1	1	1	0	0	1	0	0	0	0	1	0	1	0	0	2	0	0	12	0	1356.682	Q08211	Q08211	435	446	DHX9	ATP-dependent RNA helicase A	yes	yes	2	3.04E-09	167.3	937470	1022800	691670	943660	843340
AAECNIVVTQPRR	QVPQFILDDFIQNDRAAECNIVVTQPRRIS	DRAAECNIVVTQPRRISAVSVAERVAFERG	R	A	A	R	R	I	2	2	1	0	1	1	1	0	0	1	0	0	0	0	1	0	1	0	0	2	0	0	13	1	1512.7831	Q08211	Q08211	435	447	DHX9	ATP-dependent RNA helicase A	yes	yes	3	1.5E-06	113.25	1703100	1939100	2481600	2989000	2847500
AAEDDEDDDVDTK	DGDEDEEAESATGKRAAEDDEDDDVDTKKQ	KRAAEDDEDDDVDTKKQKTDEDD_______	R	A	A	T	K	K	2	0	0	6	0	0	2	0	0	0	0	1	0	0	0	0	1	0	0	1	0	0	13	0	1436.5427	P06454	P06454	91	103	PTMA	Prothymosin alpha;Prothymosin alpha, N-terminally processed;Thymosin alpha-1	yes	yes	3	4.24E-38	203.51	2697200	2968100	2679100	3792200	2560100
AAEDDEDDDVDTKK	DGDEDEEAESATGKRAAEDDEDDDVDTKKQ	RAAEDDEDDDVDTKKQKTDEDD________	R	A	A	K	K	Q	2	0	0	6	0	0	2	0	0	0	0	2	0	0	0	0	1	0	0	1	0	0	14	1	1564.6377	P06454	P06454	91	104	PTMA	Prothymosin alpha;Prothymosin alpha, N-terminally processed;Thymosin alpha-1	yes	yes	3	1.27E-27	167.61	2274600	2460000	2115800	3001900	2254300
AAEDELQLPR	______________________________	______________________________	M	A	A	P	R	L	2	1	0	1	0	1	2	0	0	0	2	0	0	0	1	0	0	0	0	0	0	0	10	0	1140.5775	P78318	P78318	2	11	IGBP1	Immunoglobulin-binding protein 1	yes	yes	2	5.15E-21	155.75	21687	26901	26017	25151	27771
AAEDELQLPRLPELFETGR	______________________________	ELQLPRLPELFETGRQLLDEVEVATEPAGS	M	A	A	G	R	Q	2	2	0	1	0	1	4	1	0	0	4	0	0	1	2	0	1	0	0	0	0	0	19	1	2183.1222	P78318	P78318	2	20	IGBP1	Immunoglobulin-binding protein 1	yes	yes	2;3	5.44E-39	149.69	111970	134120	112200	139870	99229
AAEDLFVNIR	SCLSLFRDEVFHIHKAAEDLFVNIRGYNKR	FHIHKAAEDLFVNIRGYNKRINDIRECKEA	K	A	A	I	R	G	2	1	1	1	0	0	1	0	0	1	1	0	0	1	0	0	0	0	0	1	0	0	10	0	1146.6033	Q9Y2A7	Q9Y2A7	306	315	NCKAP1	Nck-associated protein 1	yes	yes	3	2.61E-15	185.6	140300	157980	107800	155180	119230
AAEDRLASTGSGQSFLAR	IVSAWYNMGMTLHKKAAEDRLASTGSGQSF	DRLASTGSGQSFLARQRQATSSRRSYPGHV	K	A	A	A	R	Q	4	2	0	1	0	1	1	2	0	0	2	0	0	1	0	3	1	0	0	0	0	0	18	1	1835.9126	Q86VS8	Q86VS8	680	697	HOOK3	Protein Hook homolog 3	yes	yes	3	8.97E-50	231.86	587690	760720	596450	616070	526600
AAEDSPYWVSPAYSK	TDDSNPREAILRHAKAAEDSPYWVSPAYSK	AAEDSPYWVSPAYSKTQPKTMFAQVESDDE	K	A	A	S	K	T	3	0	0	1	0	0	1	0	0	0	0	1	0	0	2	3	0	1	2	1	0	0	15	0	1669.7624	Q9NW82	Q9NW82	612	626	WDR70	WD repeat-containing protein 70	yes	yes	3	2.09E-09	156.6	563020	792730	409420	488850	374470
AAEDSYAK	NLKTALEKYHDGIEKAAEDSYAKIDEKTAE	YHDGIEKAAEDSYAKIDEKTAELKRKMFKM	K	A	A	A	K	I	3	0	0	1	0	0	1	0	0	0	0	1	0	0	0	1	0	0	1	0	0	0	8	0	853.38176	Q9BZD4	Q9BZD4	440	447	NUF2	Kinetochore protein Nuf2	yes	yes	2	0.0017397	119.27	405960	353780	154530	202660	193720
AAEDYGVIK	SMVFKQMEQVAQFLKAAEDYGVIKTDMFQT	VAQFLKAAEDYGVIKTDMFQTVDLFEGKDM	K	A	A	I	K	T	2	0	0	1	0	0	1	1	0	1	0	1	0	0	0	0	0	0	1	1	0	0	9	0	964.48656	Q01995	Q01995	100	108	TAGLN	Transgelin	yes	yes	2	0.00047995	140.5	282350	737180	316910	233920	141130
AAEDYGVIKTDMFQTVDLFEGK	SMVFKQMEQVAQFLKAAEDYGVIKTDMFQT	IKTDMFQTVDLFEGKDMAAVQRTLMALGSL	K	A	A	G	K	D	2	0	0	3	0	1	2	2	0	1	1	2	1	2	0	0	2	0	1	2	0	0	22	1	2476.1832	Q01995	Q01995	100	121	TAGLN	Transgelin	yes	yes	4	1.14E-24	188.19	308760	1251500	691120	247670	116210
AAEEAEEAR	SVLDQLRGEAEAARRAAEEAEEARVQAERE	AEAARRAAEEAEEARVQAEREAAQSRRQVE	R	A	A	A	R	V	4	1	0	0	0	0	4	0	0	0	0	0	0	0	0	0	0	0	0	0	0	0	9	0	974.4305	Q15149	Q15149	2226	2234	PLEC	Plectin	yes	yes	2	0.0024932	105.78	40530	54332	43588	46988	46340
AAEEAEEARVQAER	SVLDQLRGEAEAARRAAEEAEEARVQAERE	RAAEEAEEARVQAEREAAQSRRQVEEAERL	R	A	A	E	R	E	5	2	0	0	0	1	5	0	0	0	0	0	0	0	0	0	0	0	0	1	0	0	14	1	1557.7383	Q15149	Q15149	2226	2239	PLEC	Plectin	yes	yes	3	3.62E-09	148.18	338550	451410	299100	422480	360410
AAEEAEEARVQAEREAAQSR	SVLDQLRGEAEAARRAAEEAEEARVQAERE	EEARVQAEREAAQSRRQVEEAERLKQSAEE	R	A	A	S	R	R	7	3	0	0	0	2	6	0	0	0	0	0	0	0	0	1	0	0	0	1	0	0	20	2	2200.0469	Q15149	Q15149	2226	2245	PLEC	Plectin	yes	yes	4	2.83E-11	154.34	180630	317170	229960	247090	222260
AAEEAKK	GRCADYVVTGAWSAKAAEEAKKFGTINIVH	VTGAWSAKAAEEAKKFGTINIVHPKLGSYT	K	A	A	K	K	F	3	0	0	0	0	0	2	0	0	0	0	2	0	0	0	0	0	0	0	0	0	0	7	1	745.39702	Q9Y617	Q9Y617	111	117	PSAT1	Phosphoserine aminotransferase	yes	yes	3	0.058038	48.283	1184600	2052100	1143400	1705500	1024000
AAEEEDEADPK	EEEEEEDDEGPALKRAAEEEDEADPKRQKT	ALKRAAEEEDEADPKRQKTENGASA_____	R	A	A	P	K	R	3	0	0	2	0	0	4	0	0	0	0	1	0	0	1	0	0	0	0	0	0	0	11	0	1202.4939	P20962	P20962	82	92	PTMS	Parathymosin	yes	yes	2	0.00020951	115.57	131670	149790	138740	193280	131950
AAEEEDEADPKR	EEEEEEDDEGPALKRAAEEEDEADPKRQKT	LKRAAEEEDEADPKRQKTENGASA______	R	A	A	K	R	Q	3	1	0	2	0	0	4	0	0	0	0	1	0	0	1	0	0	0	0	0	0	0	12	1	1358.595	P20962	P20962	82	93	PTMS	Parathymosin	yes	yes	3	4.64E-07	139.78	545390	1064300	1316300	791900	879250
AAEEEDEADPKRQK	EEEEEEDDEGPALKRAAEEEDEADPKRQKT	RAAEEEDEADPKRQKTENGASA________	R	A	A	Q	K	T	3	1	0	2	0	1	4	0	0	0	0	2	0	0	1	0	0	0	0	0	0	0	14	2	1614.7485	P20962	P20962	82	95	PTMS	Parathymosin	yes	yes	4	0.0011716	94.09	135820	237370	247080	236560	219440
AAEEFVNVYYTTMDK	MASVDFKTYVDQACRAAEEFVNVYYTTMDK	AAEEFVNVYYTTMDKRRRLLSRLYMGTATL	R	A	A	D	K	R	2	0	1	1	0	0	2	0	0	0	0	1	1	1	0	0	2	0	2	2	0	0	15	0	1779.8026	Q9UKK6	Q9UKK6	16	30	NXT1	NTF2-related export protein 1	yes	yes	3	8.21E-05	121.13	505670	568180	438530	514570	451660
AAEEGKDYPFAR	NPARKDGAMFFHWRRAAEEGKDYPFARFNK	WRRAAEEGKDYPFARFNKTVQVPVYSEQEY	R	A	A	A	R	F	3	1	0	1	0	0	2	1	0	0	0	1	0	1	1	0	0	0	1	0	0	0	12	1	1352.6361	Q9NPF5	Q9NPF5	117	128	DMAP1	DNA methyltransferase 1-associated protein 1	yes	yes	3	0.00059683	80.96	491460	751900	617680	584580	642620
AAEEIGIK	GNRDDSNLYINVKLKAAEEIGIKATHIKLP	YINVKLKAAEEIGIKATHIKLPRTTTESEV	K	A	A	I	K	A	2	0	0	0	0	0	2	1	0	2	0	1	0	0	0	0	0	0	0	0	0	0	8	0	829.45453	P11586	P11586	59	66	MTHFD1	C-1-tetrahydrofolate synthase, cytoplasmic;Methylenetetrahydrofolate dehydrogenase;Methenyltetrahydrofolate cyclohydrolase;Formyltetrahydrofolate synthetase;C-1-tetrahydrofolate synthase, cytoplasmic, N-terminally processed	yes	yes	2	0.0015419	133.12	1763200	2108300	1866900	2221200	1879100
AAEELDMENEFLLPPVFGEEYEEQPRPR	VPYEPDLDIEIDFPRAAEELDMENEFLLPP	PPVFGEEYEEQPRPRSKKKGAKRKAVSGYQ	R	A	A	P	R	S	2	2	1	1	0	1	8	1	0	0	3	0	1	2	4	0	0	0	1	1	0	0	28	1	3333.55	Q9UBW7	Q9UBW7	1013	1040	ZMYM2	Zinc finger MYM-type protein 2	yes	yes	3;4	1.39E-06	112.13	28775	34699	27187	34543	32502
AAEEPQQQK	______________________________	______________________________	M	A	A	Q	K	Q	2	0	0	0	0	3	2	0	0	0	0	1	0	0	1	0	0	0	0	0	0	0	9	0	1027.4934	Q96FW1	Q96FW1	2	10	OTUB1	Ubiquitin thioesterase OTUB1	yes	yes	2	9.46E-05	117.17	1024600	963080	824150	1286500	818750
AAEEPQQQKQEPLGSDSEGVNCLAYDEAIMAQQDR	______________________________	NCLAYDEAIMAQQDRIQQEIAVQNPLVSER	M	A	A	D	R	I	5	1	1	3	1	6	5	2	0	1	2	1	1	0	2	2	0	0	1	1	0	0	35	1	3904.748	Q96FW1	Q96FW1	2	36	OTUB1	Ubiquitin thioesterase OTUB1	yes	yes	4	5.78E-10	82.765	219720	291240	301160	344050	193280
AAEEPSK	AAVAPEKPPASDETKAAEEPSKVEEKKAEE	PPASDETKAAEEPSKVEEKKAEEAGASAAA	K	A	A	S	K	V	2	0	0	0	0	0	2	0	0	0	0	1	0	0	1	1	0	0	0	0	0	0	7	0	730.34973	P29966	P29966	257	263	MARCKS	Myristoylated alanine-rich C-kinase substrate	yes	yes	2	0.0061292	104.37	405580	427680	340860	611880	271060
AAEEPSKVEEK	AAVAPEKPPASDETKAAEEPSKVEEKKAEE	DETKAAEEPSKVEEKKAEEAGASAAACEAP	K	A	A	E	K	K	2	0	0	0	0	0	4	0	0	0	0	2	0	0	1	1	0	0	0	1	0	0	11	1	1215.5983	P29966	P29966	257	267	MARCKS	Myristoylated alanine-rich C-kinase substrate	yes	yes	3	0.00010592	115.34	2804000	4902900	5559100	7338400	3317100
AAEEVEAK	RSSEFYRVTTEQYQKAAEEVEAKFKRYESH	TTEQYQKAAEEVEAKFKRYESHPVCADLQA	K	A	A	A	K	F	3	0	0	0	0	0	3	0	0	0	0	1	0	0	0	0	0	0	0	1	0	0	8	0	845.41306	Q9NX63	Q9NX63	166	173	CHCHD3	MICOS complex subunit MIC19	yes	yes	2;3	0.0031241	117.04	686480	879550	889730	995640	936010
AAEEVLQTVDHYKTEIER	______________________________	EVLQTVDHYKTEIERLTKELTETTHEKIQA	M	A	A	E	R	L	2	1	0	1	0	1	4	0	1	1	1	1	0	0	0	0	2	0	1	2	0	0	18	1	2130.0593	Q96G01	Q96G01	2	19	BICD1	Protein bicaudal D homolog 1	yes	yes	3	0.0005928	70.837	62476	116070	48563	50184	59853
AAEFGEPTSEQTGTAAGK	KVEVENVMKRKFSLRAAEFGEPTSEQTGTA	FGEPTSEQTGTAAGKTIAQTTAPVSWKPQD	R	A	A	G	K	T	4	0	0	0	0	1	3	3	0	0	0	1	0	1	1	1	3	0	0	0	0	0	18	0	1750.801	O95425	O95425	1055	1072	SVIL	Supervillin	yes	yes	3	1.33E-14	173.58	285340	415390	325850	364280	311750
AAEFLAACAGGDLDEAR	PGPGERRARTVRFERAAEFLAACAGGDLDE	EFLAACAGGDLDEARLMLRAADPGPGAELD	R	A	A	A	R	L	6	1	0	2	1	0	2	2	0	0	2	0	0	1	0	0	0	0	0	0	0	0	17	0	1735.7835	Q9BZL4	Q9BZL4	52	68	PPP1R12C	Protein phosphatase 1 regulatory subunit 12C	yes	yes	3	0.0013609	93.152	99071	142500	124940	144070	106640
AAEGGLSSPEFSELCIWLGSQIK	LGYKGPLLEEQALTKAAEGGLSSPEFSELC	PEFSELCIWLGSQIKSLCNLEESITSAGRD	K	A	A	I	K	S	2	0	0	0	1	1	3	3	0	2	3	1	0	1	1	4	0	1	0	0	0	0	23	0	2478.2101	Q52LJ0	Q52LJ0	38	60	FAM98B	Protein FAM98B	yes	yes	3	1.49E-32	203.81	2455500	3337700	3311200	3332100	2442400
AAEGVSAADMAK	NLYLAREGLIRAGTKAAEGVSAADMAKRER	GTKAAEGVSAADMAKRERFELLKHQKLKDQ	K	A	A	A	K	R	5	0	0	1	0	0	1	1	0	0	0	1	1	0	0	1	0	0	0	1	0	0	12	0	1119.523	Q9NW13	Q9NW13	454	465	RBM28	RNA-binding protein 28	yes	yes	2	4.7E-21	199.09	0	0	0	0	0
AAEHAWQK	KRYKEENNDHLDDFKAAEHAWQKHKQLNES	DHLDDFKAAEHAWQKHKQLNESIIVALFQG	K	A	A	Q	K	H	3	0	0	0	0	1	1	0	1	0	0	1	0	0	0	0	0	1	0	0	0	0	8	0	939.45626	P40818	P40818	906	913	USP8	Ubiquitin carboxyl-terminal hydrolase 8	yes	yes	3	0.0027721	99.802	1199900	1143300	930620	1149500	895990
AAEHEVPLQERK	KAKETIQALRANLTKAAEHEVPLQERKNYK	LTKAAEHEVPLQERKNYKSSPEIQEPIKPL	K	A	A	R	K	N	2	1	0	0	0	1	3	0	1	0	1	1	0	0	1	0	0	0	0	1	0	0	12	1	1405.7314	Q9P260	Q9P260	228	239	KIAA1468	LisH domain and HEAT repeat-containing protein KIAA1468	yes	yes	4	0.00017903	106.11	415060	604250	575800	503360	449530
AAEINGEVDDDDAGGEWR	MEVMEMEVMEARLIRAAEINGEVDDDDAGG	INGEVDDDDAGGEWRLKYERAVREVDFTKK	R	A	A	W	R	L	3	1	1	4	0	0	3	3	0	1	0	0	0	0	0	0	0	1	0	1	0	0	18	0	1917.7977	Q92614	Q92614	1355	1372	MYO18A	Unconventional myosin-XVIIIa	yes	yes	2;3	2.17E-71	313.31	182700	283380	207620	207610	231320
AAEIYGVTHTR	EPAQQYDMFNIYIKRAAEIYGVTHTRGIYQ	YIKRAAEIYGVTHTRGIYQKAIEVLSDEHA	R	A	A	T	R	G	2	1	0	0	0	0	1	1	1	1	0	0	0	0	0	0	2	0	1	1	0	0	11	0	1216.62	Q9HCS7	Q9HCS7	639	649	XAB2	Pre-mRNA-splicing factor SYF1	yes	yes	3	4.54E-06	109.16	0	0	0	0	0
AAEKQVPGGGGGGGSGGGGGSGGGGSGGGR	______________________________	GGGGGSGGGGSGGGRGAGGEENKENERPSA	M	A	A	G	R	G	2	1	0	0	0	1	1	19	0	0	0	1	0	0	1	3	0	0	0	1	0	0	30	1	2242.0071	Q9UHB9	Q9UHB9	2	31	SRP68	Signal recognition particle subunit SRP68	yes	yes	3	2.91E-21	79.917	14487	26219	29908	18535	13711
AAELEEELK	LLELERFERRALERKAAELEEELKALSDLR	RALERKAAELEEELKALSDLRADNQRLKDE	K	A	A	L	K	A	2	0	0	0	0	0	4	0	0	0	2	1	0	0	0	0	0	0	0	0	0	0	9	0	1030.5183	Q9BZL4	Q9BZL4	746	754	PPP1R12C	Protein phosphatase 1 regulatory subunit 12C	yes	yes	2	3.33E-05	159.11	130200	185670	174740	173710	101850
AAELEMELNEHSLVIDTLK	GFNRLRQEQRGLASKAAELEMELNEHSLVI	EMELNEHSLVIDTLKEVDETRKCYRMVGGV	K	A	A	L	K	E	2	0	1	1	0	0	4	0	1	1	4	1	1	0	0	1	1	0	0	1	0	0	19	0	2154.0878	Q9UHV9	Q9UHV9	44	62	PFDN2	Prefoldin subunit 2	yes	yes	3	1.4E-38	214.69	1405400	1326400	1269500	1811000	1129800
AAELEPDQLLAWQGLANLYEK	AELEQPDQAQSAYKKAAELEPDQLLAWQGL	DQLLAWQGLANLYEKYNHINAKDDLPGVYQ	K	A	A	E	K	Y	4	0	1	1	0	2	3	1	0	0	5	1	0	0	1	0	0	1	1	0	0	0	21	0	2371.206	Q6PGP7	Q6PGP7	66	86	TTC37	Tetratricopeptide repeat protein 37	yes	yes	4	1.75E-13	154.07	106630	140380	119910	121450	96900
AAELERK	AQAGLLRQQEELDRKAAELERKERELQNTV	QQEELDRKAAELERKERELQNTVANLHVRQ	K	A	A	R	K	E	2	1	0	0	0	0	2	0	0	0	1	1	0	0	0	0	0	0	0	0	0	0	7	1	815.45012	O15127	O15127	96	102	SCAMP2	Secretory carrier-associated membrane protein 2	yes	yes	3	0.013361	84.498	1690500	2155600	1908900	2709400	2615100
AAELETDIR	QAVRHLPQSVRIYIRAAELETDIRAKKRVL	VRIYIRAAELETDIRAKKRVLRKALEHVPN	R	A	A	I	R	A	2	1	0	1	0	0	2	0	0	1	1	0	0	0	0	0	1	0	0	0	0	0	9	0	1016.5138	O94906	O94906	379	387	PRPF6	Pre-mRNA-processing factor 6	yes	yes	2	0.00099363	116.37	3103000	4006200	2533300	2891400	3420400
AAELETDIRAK	QAVRHLPQSVRIYIRAAELETDIRAKKRVL	IYIRAAELETDIRAKKRVLRKALEHVPNSV	R	A	A	A	K	K	3	1	0	1	0	0	2	0	0	1	1	1	0	0	0	0	1	0	0	0	0	0	11	1	1215.6459	O94906	O94906	379	389	PRPF6	Pre-mRNA-processing factor 6	yes	yes	3	3.19E-05	126.76	1206300	1795000	1630300	1681500	1410000
AAELFVETIAK	DVTLAGQEAIFILARAAELFVETIAKDAYC	ILARAAELFVETIAKDAYCCAQQGKRKTLQ	R	A	A	A	K	D	3	0	0	0	0	0	2	0	0	1	1	1	0	1	0	0	1	0	0	1	0	0	11	0	1190.6547	Q9NR33	Q9NR33	70	80	POLE4	DNA polymerase epsilon subunit 4	yes	yes	2;3	2.63E-09	171.85	2509100	2826000	2840300	3211100	2541400
AAELGAELGAQAISHLEEVSDEGIVAMATAR	GLQINFHGDELHPMKAAELGAELGAQAISH	EEVSDEGIVAMATARCSAILLPTTAYMLRL	K	A	A	A	R	C	8	1	0	1	0	1	5	3	1	2	3	0	1	0	0	2	1	0	0	2	0	0	31	0	3108.5397	Q96NU7	Q96NU7	269	299	AMDHD1	Probable imidazolonepropionase	yes	yes	3	1.31E-06	111.89	15737	15651	18472	17526	13482
AAELIANSLATAGDGLIELR	QQKKAAIISAEGDSKAAELIANSLATAGDG	ANSLATAGDGLIELRKLEAAEDIAYQLSRS	K	A	A	L	R	K	5	1	1	1	0	0	2	2	0	2	4	0	0	0	0	1	1	0	0	0	0	0	20	0	1997.0793	P35232	P35232	220	239	PHB	Prohibitin	yes	yes	3	1.26E-63	251.74	2599900	3324600	3592800	3791100	3654400
AAELLAR	EKYGTDIIMGLSSTRAAELLARDGPNSLTP	IMGLSSTRAAELLARDGPNSLTPPKQTPEI	R	A	A	A	R	D	3	1	0	0	0	0	1	0	0	0	2	0	0	0	0	0	0	0	0	0	0	0	7	0	742.43374	P54707	P54707	83	89	ATP12A	Potassium-transporting ATPase alpha chain 2	yes	no	2	0.019297	85.359	1077900	1906900	1871700	1543300	1764900
AAELLQDEYSGR	ILCDLHDGFSGVGAKAAELLQDEYSGRGII	GAKAAELLQDEYSGRGIITWGLLPGPYHRG	K	A	A	G	R	G	2	1	0	1	0	1	2	1	0	0	2	0	0	0	0	1	0	0	1	0	0	0	12	0	1350.6416	Q9BUK6	Q9BUK6	245	256	MSTO1	Protein misato homolog 1	yes	yes	3	0.0034022	73.466	407890	502040	403690	439400	433580
AAELQAQWERLEALAEER	LVAEGHPGASQASARAAELQAQWERLEALA	LQAQWERLEALAEERAQRLAQAASLYQFQA	R	A	A	E	R	A	5	2	0	0	0	2	5	0	0	0	3	0	0	0	0	0	0	1	0	0	0	0	18	1	2112.06	O15020	O15020	722	739	SPTBN2	Spectrin beta chain, non-erythrocytic 2	yes	yes	3	1.06E-05	127.37	145600	201270	187790	191040	164420
AAELREALEQGPR	GAIAAGNPGAPLRERAAELREALEQGPRGL	ERAAELREALEQGPRGLALRLWPKLQVVVT	R	A	A	P	R	G	3	2	0	0	0	1	3	1	0	0	2	0	0	0	1	0	0	0	0	0	0	0	13	1	1438.7528	Q8N2G8	Q8N2G8	237	249	GHDC	GH3 domain-containing protein	yes	yes	3	2.96E-05	125.73	141140	233640	196900	285250	185380
AAELWGEQAEARR	RLNREQEERLLELERAAELWGEQAEARRQI	ERAAELWGEQAEARRQILETMQNDRTTISR	R	A	A	R	R	Q	4	2	0	0	0	1	3	1	0	0	1	0	0	0	0	0	0	1	0	0	0	0	13	1	1485.7324	Q08379	Q08379	510	522	GOLGA2	Golgin subfamily A member 2	yes	yes	3	0.00011915	118.76	0	0	0	0	0
AAEMEHLLER	LLGKVMGKVFFGQLRAAEMEHLLERSWYAV	FGQLRAAEMEHLLERSWYAVTETCLAFTVF	R	A	A	E	R	S	2	1	0	0	0	0	3	0	1	0	2	0	1	0	0	0	0	0	0	0	0	0	10	0	1197.5812	Q86TM6	Q86TM6	71	80	SYVN1	E3 ubiquitin-protein ligase synoviolin	yes	yes	3	8.14E-09	169.58	112770	150710	127640	190570	162140
AAEMLSQLDLFSRNEDLEEIASTDLK	IVQEKVFKGLDLLEKAAEMLSQLDLFSRNE	SRNEDLEEIASTDLKYLLVPAFQGALTMKQ	K	A	A	L	K	Y	3	1	1	3	0	1	4	0	0	1	5	1	1	1	0	3	1	0	0	0	0	0	26	1	2937.4277	P78318	P78318	52	77	IGBP1	Immunoglobulin-binding protein 1	yes	yes	3	1.85E-36	196.68	219260	237380	242670	252550	190960
AAEMVPDLPSPPMEAPAPASNPSGR	VTSEEFDKFLEERAKAAEMVPDLPSPPMEA	PPMEAPAPASNPSGRKKPERSEDALFAL__	K	A	A	G	R	K	5	1	1	1	0	0	2	1	0	0	1	0	2	0	7	3	0	0	0	1	0	0	25	0	2488.1726	Q6ZVM7	Q6ZVM7	470	494	TOM1L2	TOM1-like protein 2	yes	yes	3	5.58E-17	116.94	183440	267870	268980	230390	200690
AAENMAVEPR	KDKPEEIVPASKPSRAAENMAVEPRVATIK	SKPSRAAENMAVEPRVATIKQRPSSRCFPA	R	A	A	P	R	V	3	1	1	0	0	0	2	0	0	0	0	0	1	0	1	0	0	0	0	1	0	0	10	0	1086.5128	Q9UPX8	Q9UPX8	405	414	SHANK2	SH3 and multiple ankyrin repeat domains protein 2	yes	yes	2	0.00047485	117.52	274500	338200	287090	295860	299650
AAEPLLTLER	VKFAVRERYPLDHARAAEPLLTLERLTEIV	LDHARAAEPLLTLERLTEIVASAPKGELLK	R	A	A	E	R	L	2	1	0	0	0	0	2	0	0	0	3	0	0	0	1	0	1	0	0	0	0	0	10	0	1111.6237	O60524	O60524	160	169	NEMF	Nuclear export mediator factor NEMF	yes	yes	2	4.03E-06	148.5	793720	987400	642010	825360	864870
AAEPNKTEIQTLFK	______________________________	MAAEPNKTEIQTLFKRLRAVPTNKACFDCG	M	A	A	F	K	R	2	0	1	0	0	1	2	0	0	1	1	2	0	1	1	0	2	0	0	0	0	0	14	1	1588.8461	Q8N6H7	Q8N6H7	2	15	ARFGAP2	ADP-ribosylation factor GTPase-activating protein 2	yes	yes	3	0.00012746	62.162	498300	624640	559360	573560	438570
AAEPQEQEFGK	EFQKRDVSLGTYGSRAAEPQEQEFGKSAWI	YGSRAAEPQEQEFGKSAWIRDYSSGGSSRT	R	A	A	G	K	S	2	0	0	0	0	2	3	1	0	0	0	1	0	1	1	0	0	0	0	0	0	0	11	0	1232.5673	Q9C0C2	Q9C0C2	944	954	TNKS1BP1	182 kDa tankyrase-1-binding protein	yes	yes	3	4.99E-08	157.68	1235000	1811100	1475000	1476600	1185800
AAEPVEDNCINFVAMK	______________________________	AEPVEDNCINFVAMKFIDNTLYFIAEDDEN	M	A	A	M	K	F	3	0	2	1	1	0	2	0	0	1	0	1	1	1	1	0	0	0	0	2	0	0	16	0	1806.8281	Q14116	Q14116	2	17	IL18	Interleukin-18	yes	yes	2;3	2.93E-09	101.62	582410	540260	501800	597910	436710
AAEQAGCMVSASR	______________________________	MRAAEQAGCMVSASRAGQPEAGPWSCSGVI	R	A	A	S	R	A	4	1	0	0	1	1	1	1	0	0	0	0	1	0	0	2	0	0	0	1	0	0	13	0	1336.5864	Q2T9J0	Q2T9J0	11	23	TYSND1	Peroxisomal leader peptide-processing protease;Peroxisomal leader peptide-processing protease, 15 kDa form;Peroxisomal leader peptide-processing protease, 45 kDa form	yes	yes	2	8.14E-36	229.95	0	0	0	0	0
AAEQYTPK	QELSFAARSFYYKLRAAEQYTPKAKYHGNV	SFYYKLRAAEQYTPKAKYHGNVMLLRAKTG	R	A	A	P	K	A	2	0	0	0	0	1	1	0	0	0	0	1	0	0	1	0	1	0	1	0	0	0	8	0	906.4447	P49327	P49327	2429	2436	FASN	Fatty acid synthase;[Acyl-carrier-protein] S-acetyltransferase;[Acyl-carrier-protein] S-malonyltransferase;3-oxoacyl-[acyl-carrier-protein] synthase;3-oxoacyl-[acyl-carrier-protein] reductase;3-hydroxyacyl-[acyl-carrier-protein] dehydratase;Enoyl-[acyl-carrier-protein] reductase;Oleoyl-[acyl-carrier-protein] hydrolase	yes	yes	2	0.00036928	143.45	1586000	1706100	1211300	2000200	1441100
AAESETPGK	RGKKRKALPASETPKAAESETPGKSPEKKP	ASETPKAAESETPGKSPEKKPKIKEEAVKE	K	A	A	G	K	S	2	0	0	0	0	0	2	1	0	0	0	1	0	0	1	1	1	0	0	0	0	0	9	0	888.41888	O76021	O76021	418	426	RSL1D1	Ribosomal L1 domain-containing protein 1	yes	yes	2	1.24E-05	180.87	880050	828340	361180	119860	113690
AAESETPGKSPEK	RGKKRKALPASETPKAAESETPGKSPEKKP	PKAAESETPGKSPEKKPKIKEEAVKEKSPS	K	A	A	E	K	K	2	0	0	0	0	0	3	1	0	0	0	2	0	0	2	2	1	0	0	0	0	0	13	1	1329.6412	O76021	O76021	418	430	RSL1D1	Ribosomal L1 domain-containing protein 1	yes	yes	3	0.0014603	109.87	2019200	2362100	1068600	296380	282680
AAESLADPTEYENLFPGLK	VVKLWRENLSKVNQKAAESLADPTEYENLF	LADPTEYENLFPGLKEAFVVEEWVKETHAD	K	A	A	L	K	E	3	0	1	1	0	0	3	1	0	0	3	1	0	1	2	1	1	0	1	0	0	0	19	0	2064.0052	P35606	P35606	784	802	COPB2	Coatomer subunit beta	yes	yes	2;3	8.4E-30	256.95	309280	387090	341040	450360	372100
AAESPDQK	ETSIDVAGKPNEVTKAAESPDQKDTDGGPK	KPNEVTKAAESPDQKDTDGGPKEEESPV__	K	A	A	Q	K	D	2	0	0	1	0	1	1	0	0	0	0	1	0	0	1	1	0	0	0	0	0	0	8	0	844.39266	P53985	P53985	480	487	SLC16A1	Monocarboxylate transporter 1	yes	yes	2	0.0013881	142.08	392280	373170	368710	634820	453610
AAESTEEVSSLRPPR	GIVDMASSTFQGIQRAAESTEEVSSLRPPR	AAESTEEVSSLRPPRLIHEDGIIRPYDRQE	R	A	A	P	R	L	2	2	0	0	0	0	3	0	0	0	1	0	0	0	2	3	1	0	0	1	0	0	15	1	1627.8166	Q709C8	Q709C8	3584	3598	VPS13C	Vacuolar protein sorting-associated protein 13C	yes	yes	3	9.98E-47	228.03	882060	1278400	932610	958860	822870
AAESVYSR	VLHKTEDYLRQVLCKAAESVYSRVIQVKKM	LRQVLCKAAESVYSRVIQVKKMKAIYHMLN	K	A	A	S	R	V	2	1	0	0	0	0	1	0	0	0	0	0	0	0	0	2	0	0	1	1	0	0	8	0	881.4243	Q9Y487	Q9Y487	291	298	ATP6V0A2	V-type proton ATPase 116 kDa subunit a isoform 2	yes	yes	2	0.0021846	114.28	425850	442420	369290	472570	544760
AAESYGK	LRHAECLKALGYMERAAESYGKVVDLAPLH	KALGYMERAAESYGKVVDLAPLHLDARISL	R	A	A	G	K	V	2	0	0	0	0	0	1	1	0	0	0	1	0	0	0	1	0	0	1	0	0	0	7	0	724.33917	Q9Y5Q9	Q9Y5Q9	475	481	GTF3C3	General transcription factor 3C polypeptide 3	yes	yes	3	0.062724	57.559	328530	385280	288010	377600	372670
AAETCQEPK	VYVDSKDPVSSLQVKAAETCQEPKEFRLPK	SSLQVKAAETCQEPKEFRLPKDHHFDMINI	K	A	A	P	K	E	2	0	0	0	1	1	2	0	0	0	0	1	0	0	1	0	1	0	0	0	0	0	9	0	1032.4546	Q9P032	Q9P032	83	91	NDUFAF4	NADH dehydrogenase [ubiquinone] 1 alpha subcomplex assembly factor 4	yes	yes	2	2.12E-06	194.84	307450	361760	296680	337980	317790
AAETIIDTK	MNRVGNESLNRAVAKAAETIIDTKGVTALV	NRAVAKAAETIIDTKGVTALVSDAIHNDLQ	K	A	A	T	K	G	2	0	0	1	0	0	1	0	0	2	0	1	0	0	0	0	2	0	0	0	0	0	9	0	960.51278	Q9GZS1	Q9GZS1	171	179	POLR1E	DNA-directed RNA polymerase I subunit RPA49	yes	yes	2;3	1.05E-07	215.88	503040	548550	430420	522170	477030
AAETVLK	HSWFQTLSTQEPCQRAAETVLKQQGVLALR	STQEPCQRAAETVLKQQGVLALRPYLQKQP	R	A	A	L	K	Q	2	0	0	0	0	0	1	0	0	0	1	1	0	0	0	0	1	0	0	1	0	0	7	0	730.4225	P56192	P56192	185	191	MARS	Methionine--tRNA ligase, cytoplasmic	yes	yes	2	0.0032951	121.52	2554400	3231600	2663800	3142400	3107000
AAEVLINQLDREHK	AKLEAEVSKAQETIKAAEVLINQLDREHKR	KAAEVLINQLDREHKRWNAQVVEITEELAT	K	A	A	H	K	R	2	1	1	1	0	1	2	0	1	1	2	1	0	0	0	0	0	0	0	1	0	0	14	1	1634.874	Q8NCM8	Q8NCM8	3171	3184	DYNC2H1	Cytoplasmic dynein 2 heavy chain 1	yes	yes	4	7.18E-05	117.08	135550	180160	170140	161760	164720
AAEVPSSVIEDCDNVVTGGDPFYDRFPWFR	KLRQRLDLMREMYDRAAEVPSSVIEDCDNV	VTGGDPFYDRFPWFRLVGRAFVYLSNLLYP	R	A	A	F	R	L	2	2	1	4	1	0	2	2	0	1	0	0	0	3	3	2	1	1	1	4	0	0	30	1	3444.5721	Q12756	Q12756	819	848	KIF1A	Kinesin-like protein KIF1A	yes	yes	4	4.62E-06	102.05	15593	21312	31413	24483	27762
AAEWQLDQPSWSGR	HVYRIPPRATNRGYRAAEWQLDQPSWSGRL	RAAEWQLDQPSWSGRLRITAKGQMAYIKLE	R	A	A	G	R	L	2	1	0	1	0	2	1	1	0	0	1	0	0	0	1	2	0	2	0	0	0	0	14	0	1629.7536	Q9NVZ3	Q9NVZ3	32	45	NECAP2	Adaptin ear-binding coat-associated protein 2	yes	yes	3	6.15E-14	167.03	175660	208730	180760	165620	142030
AAEWYNIDFSLQNQLR	RENPNLVMPPKPADRAAEWYNIDFSLQNQL	AEWYNIDFSLQNQLRLAGASPATVAAAAAA	R	A	A	L	R	L	2	1	2	1	0	2	1	0	0	1	2	0	0	1	0	1	0	1	1	0	0	0	16	0	1966.9537	Q13045	Q13045	386	401	FLII	Protein flightless-1 homolog	yes	yes	3	3.64E-47	176.56	2382500	4708100	4674900	3504700	3944800
AAFALGGLGSGFASNR	AQAAAERLGYPVLVRAAFALGGLGSGFASN	AFALGGLGSGFASNREELSALVAPAFAHTS	R	A	A	N	R	E	4	1	1	0	0	0	0	4	0	0	2	0	0	2	0	2	0	0	0	0	0	0	16	0	1494.7579	P27708	P27708	556	571	CAD	CAD protein;Glutamine-dependent carbamoyl-phosphate synthase;Aspartate carbamoyltransferase;Dihydroorotase	yes	yes	3	5.2E-10	160.65	127490	208010	210040	205430	160280
AAFAPFGR	FVGDLSPEITTEDIKAAFAPFGRISDARVV	ITTEDIKAAFAPFGRISDARVVKDMATGKS	K	A	A	G	R	I	3	1	0	0	0	0	0	1	0	0	0	0	0	2	1	0	0	0	0	0	0	0	8	0	835.43407	P31483	P31483	124	131	TIA1	Nucleolysin TIA-1 isoform p40	yes	yes	2	0.0012283	127.66	1407600	1885800	1431700	1603800	1766000
AAFDDAIAELDTLSEESYK	YEILNSPDRACRLAKAAFDDAIAELDTLSE	DAIAELDTLSEESYKDSTLIMQLLRDNLTL	K	A	A	Y	K	D	4	0	0	3	0	0	3	0	0	1	2	1	0	1	0	2	1	0	1	0	0	0	19	0	2086.9583	P62258	P62258	197	215	YWHAE	14-3-3 protein epsilon	yes	yes	2;3;4	1.86E-144	426.33	9722000	6985600	6361800	14136000	4841000
AAFENWEVEVTFR	PSLKSQRGSVWTKTKAAFENWEVEVTFRVT	TKAAFENWEVEVTFRVTGRGRIGADGLAIW	K	A	A	F	R	V	2	1	1	0	0	0	3	0	0	0	0	0	0	2	0	0	1	1	0	2	0	0	13	0	1596.7573	P49257	P49257	99	111	LMAN1	Protein ERGIC-53	yes	yes	3	1.15E-13	139.46	55790	57783	53712	72289	72402
AAFERESDVPLK	EVRGAEIEYAMAYSKAAFERESDVPLKTEE	YSKAAFERESDVPLKTEEFEVTKTAVAHRP	K	A	A	L	K	T	2	1	0	1	0	0	2	0	0	0	1	1	0	1	1	1	0	0	0	1	0	0	12	1	1360.6987	Q969H8	Q969H8	126	137	MYDGF	Myeloid-derived growth factor	yes	yes	3	0.01108	62.088	444280	357160	386360	668140	355880
AAFERESDVPLKTEEFEVTK	EVRGAEIEYAMAYSKAAFERESDVPLKTEE	ESDVPLKTEEFEVTKTAVAHRPGAFKAELS	K	A	A	T	K	T	2	1	0	1	0	0	5	0	0	0	1	2	0	2	1	1	2	0	0	2	0	0	20	2	2324.1536	Q969H8	Q969H8	126	145	MYDGF	Myeloid-derived growth factor	yes	yes	4	2.39E-09	146.06	244210	338470	588510	498010	351950
AAFFVTLDETEEGYRSEDPDTSMDSYAK	FGRGKNKQSLDAVEKAAFFVTLDETEEGYR	YRSEDPDTSMDSYAKSLLHGRCYDRWFDKS	K	A	A	A	K	S	3	1	0	4	0	0	4	1	0	0	1	1	1	2	1	3	3	0	2	1	0	0	28	1	3173.3659	P50416	P50416	414	441	CPT1A	Carnitine O-palmitoyltransferase 1, liver isoform	yes	yes	4	1.4E-61	228.46	389800	565860	482810	578900	602660
AAFGCFGNWLATVEQR	EYINDYGLIQIELTKAAFGCFGNWLATVEQ	AFGCFGNWLATVEQRQEKETELELQMKLWM	K	A	A	Q	R	Q	3	1	1	0	1	1	1	2	0	0	1	0	0	2	0	0	1	1	0	1	0	0	16	0	1825.857	Q8IWA0	Q8IWA0	393	408	WDR75	WD repeat-containing protein 75	yes	yes	2	1.57E-37	259.47	337700	345630	246110	331490	375960
AAFGEEVDAVDTGISR	LEKEGSLLSKQEESKAAFGEEVDAVDTGIS	AFGEEVDAVDTGISRETSSDVALASHILTA	K	A	A	S	R	E	3	1	0	2	0	0	2	2	0	1	0	0	0	1	0	1	1	0	0	2	0	0	16	0	1635.774	O00273	O00273	214	229	DFFA	DNA fragmentation factor subunit alpha	yes	yes	2;3	1.33E-38	203.39	196350	213980	179420	222730	160140
AAFGISDSYVDGSSFDPQR	HQLAELNEKKNERLRAAFGISDSYVDGSSF	ISDSYVDGSSFDPQRRAREAKQPAPEPPKP	R	A	A	Q	R	R	2	1	0	3	0	1	0	2	0	1	0	0	0	2	1	4	0	0	1	1	0	0	19	0	2017.9017	Q9UQ35	Q9UQ35	137	155	SRRM2	Serine/arginine repetitive matrix protein 2	yes	yes	3	1.49E-07	135.08	98361	115140	136800	149940	117490
AAFGISDSYVDGSSFDPQRR	HQLAELNEKKNERLRAAFGISDSYVDGSSF	SDSYVDGSSFDPQRRAREAKQPAPEPPKPY	R	A	A	R	R	A	2	2	0	3	0	1	0	2	0	1	0	0	0	2	1	4	0	0	1	1	0	0	20	1	2174.0029	Q9UQ35	Q9UQ35	137	156	SRRM2	Serine/arginine repetitive matrix protein 2	yes	yes	3	3.89E-179	364.41	1204600	1663700	951080	1179800	1046700
AAFGLSEAGFNTACVTK	EFDAVVVGAGGAGLRAAFGLSEAGFNTACV	FGLSEAGFNTACVTKLFPTRSHTVAAQGGI	R	A	A	T	K	L	4	0	1	0	1	0	1	2	0	0	1	1	0	2	0	1	2	0	0	1	0	0	17	0	1742.8298	P31040	P31040	76	92	SDHA	Succinate dehydrogenase [ubiquinone] flavoprotein subunit, mitochondrial	yes	yes	3	3.16E-09	150.59	1691600	2761500	2626300	2550400	2532300
AAFGQGSGPIMLDEVQCTGTEASLADCK	CRALGFENATQALGRAAFGQGSGPIMLDEV	EVQCTGTEASLADCKSLGWLKSNCRHERDA	R	A	A	C	K	S	4	0	0	2	2	2	2	4	0	1	2	1	1	1	1	2	2	0	0	1	0	0	28	0	2912.299	Q08380	Q08380	77	104	LGALS3BP	Galectin-3-binding protein	yes	yes	4	2.72E-34	191.18	58767	59308	65744	70784	46952
AAFNDMR	NETLSISVQPGEGNKAAFNDMRALSGGERS	VQPGEGNKAAFNDMRALSGGERSFSTVCFI	K	A	A	M	R	A	2	1	1	1	0	0	0	0	0	0	0	0	1	1	0	0	0	0	0	0	0	0	7	0	823.36467	Q96SB8	Q96SB8	979	985	SMC6	Structural maintenance of chromosomes protein 6	yes	yes	2	0.047605	72.875	1310000	1791800	1227000	1486200	1530100
AAFNSGK	VGVNGFGRIGRLVTRAAFNSGKVDIVAIND	RIGRLVTRAAFNSGKVDIVAINDPFIDLNY	R	A	A	G	K	V	2	0	1	0	0	0	0	1	0	0	0	1	0	1	0	1	0	0	0	0	0	0	7	0	693.34459	P04406	P04406	21	27	GAPDH	Glyceraldehyde-3-phosphate dehydrogenase	yes	yes	2	0.010384	103.75	18761000	20223000	13332000	19498000	15828000
AAFQPEANPSHLTLNTALVESEDL	ASRYAALSDQGLDIKAAFQPEANPSHLTLN	SHLTLNTALVESEDL_______________	K	A	A	D	L	-	4	0	2	1	0	1	3	0	1	0	4	0	0	1	2	2	2	0	0	1	0	0	24	0	2566.2551	Q8WX93	Q8WX93	1360	1383	PALLD	Palladin	yes	yes	3	9.04E-17	153.76	175610	415930	381420	306740	273730
AAFQSLLDAQADEAVLDHPDLK	DPRSFDSNAFTLLLRAAFQSLLDAQADEAV	DAQADEAVLDHPDLKHIDPVVLKHCHAAAA	R	A	A	L	K	H	5	0	0	4	0	2	1	0	1	0	4	1	0	1	1	1	0	0	0	1	0	0	22	0	2366.1754	Q9UBI1	Q9UBI1	31	52	COMMD3	COMM domain-containing protein 3	yes	yes	3;4	2.84E-52	227.8	262670	319920	231180	323760	244330
AAFSQEK	EWSDDEMDEKSEEGKAAFSQEKSRRVKEEN	DEKSEEGKAAFSQEKSRRVKEENPEIAVSA	K	A	A	E	K	S	2	0	0	0	0	1	1	0	0	0	0	1	0	1	0	1	0	0	0	0	0	0	7	0	779.38137	Q9UEW8	Q9UEW8	398	404	STK39	STE20/SPS1-related proline-alanine-rich protein kinase	yes	yes	2	0.0028502	121.99	2519300	3533200	3055400	3324600	2890200
AAFTAFEEAQLPR	VAEEAADRHPERRMRAAFTAFEEAQLPRLK	MRAAFTAFEEAQLPRLKQENPNMRLSQLKQ	R	A	A	P	R	L	4	1	0	0	0	1	2	0	0	0	1	0	0	2	1	0	1	0	0	0	0	0	13	0	1449.7252	Q96CT7	Q96CT7	171	183	CCDC124	Coiled-coil domain-containing protein 124	yes	yes	3	2.72E-46	220.23	286730	346670	315040	374180	243980
AAFTTPDHAPLSPQSSVASSGSEQTEEQGSSR	QVPGEWPSPEELGARAAFTTPDHAPLSPQS	ASSGSEQTEEQGSSRNTFQEDGSGMKDVPS	R	A	A	S	R	N	4	1	0	1	0	3	3	2	1	0	1	0	0	1	3	8	3	0	0	1	0	0	32	0	3245.4709	Q5PRF9	Q5PRF9	260	291	SAMD4B	Protein Smaug homolog 2	yes	yes	3;4	5.08E-109	278.22	86022	99074	94623	95728	95576
AAFTVSLDPGPLEQFPHSMEPQLR	FTKYTEMDYARAGNKAAFTVSLDPGPLEQF	GPLEQFPHSMEPQLRQLGLPTALKRGVVTL	K	A	A	L	R	Q	2	1	0	1	0	2	2	1	1	0	3	0	1	2	4	2	1	0	0	1	0	0	24	0	2666.3163	Q9UKD2	Q9UKD2	131	154	MRTO4	mRNA turnover protein 4 homolog	yes	yes	3	9.2E-36	198.14	2312400	2506000	2277400	2224200	1955600
AAFVLPEFAR	VAQMQLKYYNSDVHRAAFVLPEFARKALND	SDVHRAAFVLPEFARKALNDVS________	R	A	A	A	R	K	3	1	0	0	0	0	1	0	0	0	1	0	0	2	1	0	0	0	0	1	0	0	10	0	1119.6077	P19623	P19623	286	295	SRM	Spermidine synthase	yes	yes	2	0.064407	64.711	731790	962350	994240	879740	699590
AAFVSEQQQK	ECGPDNKCESNLQMRAAFVSEQQQKLSRLQ	NLQMRAAFVSEQQQKLSRLQYSRDVRKLLL	R	A	A	Q	K	L	2	0	0	0	0	3	1	0	0	0	0	1	0	1	0	1	0	0	0	1	0	0	10	0	1134.5669	P26006	P26006	629	638	ITGA3	Integrin alpha-3;Integrin alpha-3 heavy chain;Integrin alpha-3 light chain	yes	yes	2	1.66E-27	245.99	887590	1318600	1299900	1504500	1406200
AAFYHQPWAQEAVGR	KIITDVIGNPEEERRAAFYHQPWAQEAVGR	AAFYHQPWAQEAVGRHIFAKVQQRRQELEQ	R	A	A	G	R	H	4	1	0	0	0	2	1	1	1	0	0	0	0	1	1	0	0	1	1	1	0	0	15	0	1729.8325	Q92925	Q92925	495	509	SMARCD2	SWI/SNF-related matrix-associated actin-dependent regulator of chromatin subfamily D member 2	yes	yes	3	0.0076374	79.771	2023300	2601500	2669800	2573800	1934300
AAGAAEAAVAAVEEVGSAGQFEELLR	______________________________	VEEVGSAGQFEELLRLKAKSLLVVHFWAPW	M	A	A	L	R	L	9	1	0	0	0	1	5	3	0	0	2	0	0	1	0	1	0	0	0	3	0	0	26	0	2515.2554	O76003	O76003	2	27	GLRX3	Glutaredoxin-3	yes	yes	3	5.25E-14	68.361	0	0	0	71194	0
AAGAAGAAAAAAR	GAGPGAARGAQRAARAAGAAGAAAAAARAI	ARAAGAAGAAAAAARAIRSPLVFVLCRASS	R	A	A	A	R	A	10	1	0	0	0	0	0	2	0	0	0	0	0	0	0	0	0	0	0	0	0	0	13	0	998.52574	A6NCS6	A6NCS6	88	100	C2orf72	Uncharacterized protein C2orf72	yes	yes	2	0.055584	90.601	560860	613490	518030	596020	641550
AAGADPGEGEEGR	SFSVASASRPGRRNKAAGADPGEGEEGRIL	NKAAGADPGEGEEGRILLPEGFNPMQALEE	K	A	A	G	R	I	3	1	0	1	0	0	3	4	0	0	0	0	0	0	1	0	0	0	0	0	0	0	13	0	1214.5164	Q562E7	Q562E7	706	718	WDR81	WD repeat-containing protein 81	yes	yes	2	0.021427	82.749	0	0	0	0	0
AAGAGAAK	APVEKSPAKKKATKKAAGAGAAKRKATGPP	KKKATKKAAGAGAAKRKATGPPVSELITKA	K	A	A	A	K	R	5	0	0	0	0	0	0	2	0	0	0	1	0	0	0	0	0	0	0	0	0	0	8	0	615.33402	P16401	P16401	28	35	HIST1H1B	Histone H1.5	yes	yes	2	0.00092203	132.94	321390	357540	296940	344970	297070
AAGAGTAGPASGPGVVRDPAASQPR	______________________________	SGPGVVRDPAASQPRKRPGREGGEGARRSD	M	A	A	P	R	K	7	2	0	1	0	1	0	5	0	0	0	0	0	0	4	2	1	0	0	2	0	0	25	1	2217.125	Q15554	Q15554	2	26	TERF2	Telomeric repeat-binding factor 2	yes	yes	3	5.75E-56	225.34	201700	274980	172540	155820	141510
AAGARPLTSPESLSR	GPQLLLSEAVSRAAKAAGARPLTSPESLSR	AAGARPLTSPESLSRDLEAPEVQESYRQQL	K	A	A	S	R	D	3	2	0	0	0	0	1	1	0	0	2	0	0	0	2	3	1	0	0	0	0	0	15	1	1511.8056	P46379	P46379	1073	1087	BAG6	Large proline-rich protein BAG6	yes	yes	3	1.37E-38	170.92	1983200	2610600	1912800	2014000	1821900
AAGASDVVLYK	TSEKEIISKEQGNVKAAGASDVVLYKIDVP	GNVKAAGASDVVLYKIDVPANRYDLLCLEG	K	A	A	Y	K	I	3	0	0	1	0	0	0	1	0	0	1	1	0	0	0	1	0	0	1	2	0	0	11	0	1092.5815	Q9NSD9	Q9NSD9	54	64	FARSB	Phenylalanine--tRNA ligase beta subunit	yes	yes	3	5.57E-06	112.75	1438300	1513100	1254500	1869900	1424700
AAGCDFTNVVK	EEAKQALKNMGEILKAAGCDFTNVVKTTVL	EILKAAGCDFTNVVKTTVLLADINDFNTVN	K	A	A	V	K	T	2	0	1	1	1	0	0	1	0	0	0	1	0	1	0	0	1	0	0	2	0	0	11	0	1180.5547	P52758	P52758	68	78	HRSP12	Ribonuclease UK114	yes	yes	2	9.38E-15	191.48	657490	742110	696670	785610	571480
AAGDHGQAAARPGPGK	ACRLPLDCGLALRARAAGDHGQAAARPGPG	AGDHGQAAARPGPGKAASLSERLAADTVFV	R	A	A	G	K	A	5	1	0	1	0	1	0	4	1	0	0	1	0	0	2	0	0	0	0	0	0	0	16	1	1459.728	Q86VY4	Q86VY4	93	108	TSPYL5	Testis-specific Y-encoded-like protein 5	yes	yes	4	0.00073205	96.247	79084	106530	68731	69409	73692
AAGDSNLK	VAFTGSTEVGHLIQKAAGDSNLKRVTLELG	VGHLIQKAAGDSNLKRVTLELGGKSPSIVL	K	A	A	L	K	R	2	0	1	1	0	0	0	1	0	0	1	1	0	0	0	1	0	0	0	0	0	0	8	0	774.38718	P30837	P30837	273	280	ALDH1B1	Aldehyde dehydrogenase X, mitochondrial	yes	yes	2	0.0042521	109.21	1765700	2096200	1871200	1997000	2172200
AAGDTTVIENSDVSPETESSEK	KAQQSLELIQSKIVKAAGDTTVIENSDVSP	IENSDVSPETESSEKETMSVSLNQTVTQLQ	K	A	A	E	K	E	2	0	1	2	0	0	4	1	0	1	0	1	0	0	1	4	3	0	0	2	0	0	22	0	2265.0132	Q86UP2	Q86UP2	1300	1321	KTN1	Kinectin	yes	yes	3	9.86E-94	279.58	279340	329800	316990	439210	260380
AAGEELEK	LIAKLPTSVQGHVLKAAGEELEKGQHLGSS	VQGHVLKAAGEELEKGQHLGSSSRKERDRQ	K	A	A	E	K	G	2	0	0	0	0	0	3	1	0	0	1	1	0	0	0	0	0	0	0	0	0	0	8	0	845.41306	Q93074;Q86YW9	Q93074	1446	1453	MED12;MED12L	Mediator of RNA polymerase II transcription subunit 12;Mediator of RNA polymerase II transcription subunit 12-like protein	yes	no	2	0.0031241	117.04	308350	365580	234220	294660	273660
AAGEPIKEGDNDYFTCITK	AHKAMVLKHHPDKRKAAGEPIKEGDNDYFT	PIKEGDNDYFTCITKAYEMLSDPVKRRAFN	K	A	A	T	K	A	2	0	1	2	1	0	2	2	0	2	0	2	0	1	1	0	2	0	1	0	0	0	19	1	2127.9783	Q99543	Q99543	125	143	DNAJC2	DnaJ homolog subfamily C member 2;DnaJ homolog subfamily C member 2, N-terminally processed	yes	yes	4	3.18E-12	161.65	297980	418610	479180	371800	357750
AAGFKTVEPLEYYRR	______________________________	AAGFKTVEPLEYYRRFLKENCRPDGRELGE	M	A	A	R	R	F	2	2	0	0	0	0	2	1	0	0	1	1	0	1	1	0	1	0	2	1	0	0	15	2	1798.9366	Q96B26	Q96B26	2	16	EXOSC8	Exosome complex component RRP43	no	no		1	NaN	0	0	0	0	0
AAGGATPK	TKPKKPVGAAKKPKKAAGGATPKKSAKKTP	AAKKPKKAAGGATPKKSAKKTPKKAKKPAA	K	A	A	P	K	K	3	0	0	0	0	0	0	2	0	0	0	1	0	0	1	0	1	0	0	0	0	0	8	0	671.36024	P16403	P16403	141	148	HIST1H1C	Histone H1.2	yes	yes	2	0.0047112	110.81	711770	642880	406430	549230	429260
AAGGATPKK	TKPKKPVGAAKKPKKAAGGATPKKSAKKTP	AKKPKKAAGGATPKKSAKKTPKKAKKPAAA	K	A	A	K	K	S	3	0	0	0	0	0	0	2	0	0	0	2	0	0	1	0	1	0	0	0	0	0	9	1	799.4552	P16403	P16403	141	149	HIST1H1C	Histone H1.2	yes	yes	3	0.031037	61.593	644880	635090	526120	646530	526660
AAGGDHGSPDSYRSPLASR	______________________________	DHGSPDSYRSPLASRYASPEMCFVFSDRYK	M	A	A	S	R	Y	3	2	0	2	0	0	0	3	1	0	1	0	0	0	2	4	0	0	1	0	0	0	19	1	1899.8824	P30566	P30566	2	20	ADSL	Adenylosuccinate lyase	yes	yes	3	1.67E-77	166.77	346530	414960	351260	410500	327230
AAGGFTHDELLK	AVRKLRKYIVARTQRAAGGFTHDELLKVWK	TQRAAGGFTHDELLKVWKGLFYCMWMQDKP	R	A	A	L	K	V	2	0	0	1	0	0	1	2	1	0	2	1	0	1	0	0	1	0	0	0	0	0	12	0	1257.6354	P56182	P56182	43	54	RRP1	Ribosomal RNA processing protein 1 homolog A	yes	yes	3	5.89E-17	159.44	2972400	3182500	1656100	2634300	2400400
AAGGIELFVGGIGPDGHIAFNEPGSSLVSR	VDLQAECDAFEEKIKAAGGIELFVGGIGPD	GHIAFNEPGSSLVSRTRVKTLAMDTILANA	K	A	A	S	R	T	3	1	1	1	0	0	2	7	1	3	2	0	0	2	2	3	0	0	0	2	0	0	30	0	2923.4828	P46926	P46926	127	156	GNPDA1	Glucosamine-6-phosphate isomerase 1	yes	yes	4	4.74E-57	208.83	590980	1350800	974210	917490	749890
AAGGLHLLPWSR	LLLLLLWFGGSGARRAAGGLHLLPWSRGEP	ARRAAGGLHLLPWSRGEPGAAEPSACLEAA	R	A	A	S	R	G	2	1	0	0	0	0	0	2	1	0	3	0	0	0	1	1	0	1	0	0	0	0	12	0	1276.704	Q8IYS2	Q8IYS2	43	54	KIAA2013	Uncharacterized protein KIAA2013	yes	yes	3	2.03E-10	160.72	230750	270010	235140	334380	336970
AAGGSGVGGK	______________________________	______________________________	M	A	A	G	K	R	2	0	0	0	0	0	0	5	0	0	0	1	0	0	0	1	0	0	0	1	0	0	10	0	759.38752	Q9NZM5	Q9NZM5	2	11	GLTSCR2	Glioma tumor suppressor candidate region gene 2 protein	yes	yes	2	0.0001879	47.198	474720	483930	199200	169940	176830
AAGGSPAVGCTTR	MESRVADAGTGETARAAGGSPAVGCTTRGP	ARAAGGSPAVGCTTRGPVVSAPLGAARWKL	R	A	A	T	R	G	3	1	0	0	1	0	0	3	0	0	0	0	0	0	1	1	2	0	0	1	0	0	13	0	1203.5666	Q7Z624	Q7Z624	16	28	CAMKMT	Calmodulin-lysine N-methyltransferase	yes	yes	2	0.00061024	97.813	0	0	0	0	0
AAGGTLLGVSSQGGQTYEMFSWFLRPLPGPHK	LRFSYEDKEFQAVVRAAGGTLLGVSSQGGQ	EMFSWFLRPLPGPHKQLLHHVSTLAAFTVR	R	A	A	H	K	Q	2	1	0	0	0	2	1	6	1	0	4	1	1	2	3	3	2	1	1	1	0	0	32	1	3388.7027	Q96SQ9	Q96SQ9	204	235	CYP2S1	Cytochrome P450 2S1	yes	yes	4	6.71E-05	89.024	57402	104110	109540	83509	88811
AAGIDEQENWHEGK	HQDFPSVVLVGLGKKAAGIDEQENWHEGKE	KAAGIDEQENWHEGKENIRAAVAAGCRQIQ	K	A	A	G	K	E	2	0	1	1	0	1	3	2	1	1	0	1	0	0	0	0	0	1	0	0	0	0	14	0	1582.7012	P28838	P28838	105	118	LAP3	Cytosol aminopeptidase	yes	yes	3	3.67E-33	212.69	1564400	1596100	1775000	2542600	1393600
AAGIDEQENWHEGKENIR	HQDFPSVVLVGLGKKAAGIDEQENWHEGKE	IDEQENWHEGKENIRAAVAAGCRQIQDLEL	K	A	A	I	R	A	2	1	2	1	0	1	4	2	1	2	0	1	0	0	0	0	0	1	0	0	0	0	18	1	2094.9719	P28838	P28838	105	122	LAP3	Cytosol aminopeptidase	yes	yes	4	1.62E-38	217.91	559280	922430	1275900	790680	584590
AAGIEIQK	EARRLAALQKRRELRAAGIEIQKKRKRKRG	QKRRELRAAGIEIQKKRKRKRGVDYNAEIP	R	A	A	Q	K	K	2	0	0	0	0	1	1	1	0	2	0	1	0	0	0	0	0	0	0	0	0	0	8	0	828.47052	Q99459	Q99459	193	200	CDC5L	Cell division cycle 5-like protein	yes	yes	3	0.0027294	89.55	707090	930550	756590	815050	707140
AAGIEIQKK	EARRLAALQKRRELRAAGIEIQKKRKRKRG	KRRELRAAGIEIQKKRKRKRGVDYNAEIPF	R	A	A	K	K	R	2	0	0	0	0	1	1	1	0	2	0	2	0	0	0	0	0	0	0	0	0	0	9	1	956.56548	Q99459	Q99459	193	201	CDC5L	Cell division cycle 5-like protein	yes	yes	3	0.014731	68.847	0	0	0	0	0
AAGKGDVPTK	KQEKKQRLLARAEKKAAGKGDVPTKRPPVL	RAEKKAAGKGDVPTKRPPVLRAGVNTVTTL	K	A	A	T	K	R	2	0	0	1	0	0	0	2	0	0	0	2	0	0	1	0	1	0	0	1	0	0	10	1	942.51345	P62424	P62424	122	131	RPL7A	60S ribosomal protein L7a	yes	yes	3	0.020894	68.536	9291300	8065100	5135500	8332900	7501600
AAGKLDQPDR	STICTESFQFLDRMRAAGKLDQPDRFSFKD	LDRMRAAGKLDQPDRFSFKDQDNNEPTNDM	R	A	A	D	R	F	2	1	0	2	0	1	0	1	0	0	1	1	0	0	1	0	0	0	0	0	0	0	10	1	1069.5516	Q12789	Q12789	1532	1541	GTF3C1	General transcription factor 3C polypeptide 1	yes	yes	3	0.0089801	79.82	828270	989610	609290	863250	913080
AAGLAFSDGDHR	GCGPGGGDTAPQVFKAAGLAFSDGDHRTEI	VFKAAGLAFSDGDHRTEIRKSLSCPKESKS	K	A	A	H	R	T	3	1	0	2	0	0	0	2	1	0	1	0	0	1	0	1	0	0	0	0	0	0	12	0	1215.5632	CON__ENSEMBL:ENSBTAP00000007350;CON__P01030	CON__ENSEMBL:ENSBTAP00000007350	648	659			no	no	3	7.68E-05	114.23	105290	114490	114250	112180	110310
AAGLAFSDGDHRTEIRK	GCGPGGGDTAPQVFKAAGLAFSDGDHRTEI	GLAFSDGDHRTEIRKSLSCPKESKSRKKRN	K	A	A	R	K	S	3	2	0	2	0	0	1	2	1	1	1	1	0	1	0	1	1	0	0	0	0	0	17	2	1842.9337	CON__ENSEMBL:ENSBTAP00000007350;CON__P01030	CON__ENSEMBL:ENSBTAP00000007350	648	664			no	no	5	3.69E-06	130.47	5344200	4683400	6013000	6287200	8381300
AAGLATMISTMRPDIDNMDEYVR	YARVEGREIISNLAKAAGLATMISTMRPDI	STMRPDIDNMDEYVRNTTARAFAVVASALG	K	A	A	V	R	N	3	2	1	3	0	0	1	1	0	2	1	0	3	0	1	1	2	0	1	1	0	0	23	1	2569.1975	O75533	O75533	603	625	SF3B1	Splicing factor 3B subunit 1	yes	yes	3;4	1.03E-157	333.28	3790200	4762700	3433600	4215200	4018300
AAGLEPVGHYEEVELTETSVNVGPER	PELSPADACPLAELRAAGLEPVGHYEEVEL	EVELTETSVNVGPERIGPHCFELLRVLGKG	R	A	A	E	R	I	2	1	1	0	0	0	6	3	1	0	2	0	0	0	2	1	2	0	1	4	0	0	26	0	2781.3457	Q9UBS0	Q9UBS0	36	61	RPS6KB2	Ribosomal protein S6 kinase beta-2	yes	yes	3	3.47E-83	266.09	128220	179380	117530	149040	132250
AAGLESAATIR	EEDEKGNSGSLIRKKAAGLESAATIRTKVF	IRKKAAGLESAATIRTKVFVWGLNDKDQLG	K	A	A	I	R	T	4	1	0	0	0	0	1	1	0	1	1	0	0	0	0	1	1	0	0	0	0	0	11	0	1058.572	O95714	O95714	2948	2958	HERC2	E3 ubiquitin-protein ligase HERC2	yes	yes	2	1.5E-09	166.34	0	0	0	0	0
AAGLVSDLDADSGLTLSRR	SEQEEYAKEAQQSLRAAGLVSDLDADSGLT	VSDLDADSGLTLSRRIRRAQLAHYNFQFVV	R	A	A	R	R	I	3	2	0	3	0	0	0	2	0	0	4	0	0	0	0	3	1	0	0	1	0	0	19	1	1915.9963	Q9BW92	Q9BW92	638	656	TARS2	Threonine--tRNA ligase, mitochondrial	yes	yes	3	4.81E-29	193.27	553210	631590	437350	527470	523500
AAGMSSPGAQSHPEELPR	VLREAGRLRAERAEKAAGMSSPGAQSHPEE	MSSPGAQSHPEELPRGASTPSEKLYRDLHN	K	A	A	P	R	G	3	1	0	0	0	1	2	2	1	0	1	0	1	0	3	3	0	0	0	0	0	0	18	0	1820.8475	Q13459	Q13459	712	729	MYO9B	Unconventional myosin-IXb	yes	yes	3	3.06E-63	196.01	141660	229590	206780	179260	218310
AAGNASFSK	GQLCCLREDGERCGRAAGNASFSKRIQKSI	GERCGRAAGNASFSKRIQKSISQKKVKIEL	R	A	A	S	K	R	3	0	1	0	0	0	0	1	0	0	0	1	0	1	0	2	0	0	0	0	0	0	9	0	851.41373	O75446	O75446	79	87	SAP30	Histone deacetylase complex subunit SAP30	yes	yes	2	8.83E-06	159.1	1605500	1642900	1118300	1388800	1342500
AAGNESFRNGQYAEASALYGR	______________________________	FRNGQYAEASALYGRALRVLQAQGSSDPEE	R	A	A	G	R	A	5	2	2	0	0	1	2	3	0	0	1	0	0	1	0	2	0	0	2	0	0	0	21	1	2231.0356	Q15785	Q15785	14	34	TOMM34	Mitochondrial import receptor subunit TOM34	yes	yes	3	3.12E-79	230.71	196350	178550	141240	202780	233410
AAGPELRVEGWK	DSGGVRRVAELLLAKAAGPELRVEGWKALH	LAKAAGPELRVEGWKALHELNPRAADEAAV	K	A	A	W	K	A	2	1	0	0	0	0	2	2	0	0	1	1	0	0	1	0	0	1	0	1	0	0	12	1	1311.6935	Q5T6V5	Q5T6V5	39	50	C9orf64	UPF0553 protein C9orf64	yes	yes	3	0.0081596	79.466	5481500	7487700	7749900	8336200	6164600
AAGPISERNQDATVYVGGLDEK	______________________________	RNQDATVYVGGLDEKVSEPLLWELFLQAGP	M	A	A	E	K	V	3	1	1	2	0	1	2	3	0	1	1	1	0	0	1	1	1	0	1	2	0	0	22	1	2289.1237	Q15427	Q15427	2	23	SF3B4	Splicing factor 3B subunit 4	yes	yes	2;3	8.27E-25	88.561	169220	257490	313680	210070	165150
AAGPSLSHTSGGTQSK	STVSKAYGASKTFGKAAGPSLSHTSGGTQS	AGPSLSHTSGGTQSKVVPIASLTPYQSKWT	K	A	A	S	K	V	2	0	0	0	0	1	0	3	1	0	1	1	0	0	1	4	2	0	0	0	0	0	16	0	1484.7219	P27694	P27694	168	183	RPA1	Replication protein A 70 kDa DNA-binding subunit;Replication protein A 70 kDa DNA-binding subunit, N-terminally processed	yes	yes	3	5.27E-111	268.13	1356100	1624000	1264100	1287400	1256000
AAGQPYEQHAK	KKHYRRAVLAVHPDKAAGQPYEQHAKMIFM	HPDKAAGQPYEQHAKMIFMELNDAWSEFEN	K	A	A	A	K	M	3	0	0	0	0	2	1	1	1	0	0	1	0	0	1	0	0	0	1	0	0	0	11	0	1198.5731	O14976	O14976	1279	1289	GAK	Cyclin-G-associated kinase	yes	yes	3	1.55E-07	128.85	314760	311580	302330	341380	335210
AAGSDGTELFDQVHR	PYMEYHPGGEDELMRAAGSDGTELFDQVHR	AAGSDGTELFDQVHRWVNYESMLKECLVGR	R	A	A	H	R	W	2	1	0	2	0	1	1	2	1	0	1	0	0	1	0	1	1	0	0	1	0	0	15	0	1601.7434	Q7L1T6	Q7L1T6	99	113	CYB5R4	Cytochrome b5 reductase 4	yes	yes	3	9.85E-53	240.2	312970	389830	298070	376350	279100
AAGSGELGVTMK	GVRIRETTDFKVDTKAAGSGELGVTMKGPK	DTKAAGSGELGVTMKGPKGLEELVKQKDFL	K	A	A	M	K	G	2	0	0	0	0	0	1	3	0	0	1	1	1	0	0	1	1	0	0	1	0	0	12	0	1119.5594	O75369	O75369	481	492	FLNB	Filamin-B	yes	yes	2;3	5.84E-25	248.88	2742100	3970000	3731800	3993900	2821800
AAGSGELGVTMKGPK	GVRIRETTDFKVDTKAAGSGELGVTMKGPK	AAGSGELGVTMKGPKGLEELVKQKDFLDGV	K	A	A	P	K	G	2	0	0	0	0	0	1	4	0	0	1	2	1	0	1	1	1	0	0	1	0	0	15	1	1401.7286	O75369	O75369	481	495	FLNB	Filamin-B	yes	yes	3	8.43E-15	176.4	2146100	6549300	6985200	2639200	3622300
AAGSPSSSDQDEKLPGQDESTAGTSEQNDILK	SLRPPNVACWRDGGKAAGSPSSSDQDEKLP	DESTAGTSEQNDILKVVEKRIACGPPQAKL	K	A	A	L	K	V	3	0	1	4	0	3	3	3	0	1	2	2	0	0	2	6	2	0	0	0	0	0	32	1	3261.4757	Q9Y520	Q9Y520	184	215	PRRC2C	Protein PRRC2C	yes	yes	4	1.24E-29	163.49	126440	152180	109420	123370	73739
AAGTAAALAFLSQESR	______________________________	AGTAAALAFLSQESRTRAGGVGGLRVPAPV	M	A	A	S	R	T	6	1	0	0	0	1	1	1	0	0	2	0	0	1	0	2	1	0	0	0	0	0	16	0	1562.8053	O75607	O75607	2	17	NPM3	Nucleoplasmin-3	yes	yes	2	1.14E-251	274.53	362880	528060	518160	424150	454070
AAGTEGPFQEVDGVATTR	SGNSEPVTYYGIQYRAAGTEGPFQEVDGVA	TEGPFQEVDGVATTRYSIGGLSPFSEYAFR	R	A	A	T	R	Y	3	1	0	1	0	1	2	3	0	0	0	0	0	1	1	0	3	0	0	2	0	0	18	0	1804.8592	P10586	P10586	356	373	PTPRF	Receptor-type tyrosine-protein phosphatase F	yes	yes	2;3	2.16E-28	197.75	184470	344660	249380	244230	196690
AAGTLYTYPENWR	______________________________	______________________________	M	A	A	W	R	A	2	1	1	0	0	0	1	1	0	0	1	0	0	0	1	0	2	1	2	0	0	0	13	0	1540.731	P26641	P26641	2	14	EEF1G	Elongation factor 1-gamma	yes	yes	2	2.17E-38	185.29	2216300	2126600	2160200	2279400	1984900
AAGTSSYWEDLRK	______________________________	______________________________	M	A	A	R	K	Q	2	1	0	1	0	0	1	1	0	0	1	1	0	0	0	2	1	1	1	0	0	0	13	1	1482.7103	O95249	O95249	2	14	GOSR1	Golgi SNAP receptor complex member 1	yes	yes	2	1.75E-12	112.83	351190	358040	223100	420750	387070
AAGTSSYWEDLRKQAR	______________________________	AGTSSYWEDLRKQARQLENELDLKLVSFSK	M	A	A	A	R	Q	3	2	0	1	0	1	1	1	0	0	1	1	0	0	0	2	1	1	1	0	0	0	16	2	1837.9071	O95249	O95249	2	17	GOSR1	Golgi SNAP receptor complex member 1	yes	yes	3	3.13E-05	101.53	137950	247990	343930	158250	120950
AAGVEAAAEVAATEIK	______________________________	AGVEAAAEVAATEIKMEEESGAPGVPSGNG	M	A	A	I	K	M	7	0	0	0	0	0	3	1	0	1	0	1	0	0	0	0	1	0	0	2	0	0	16	0	1499.7831	P52272	P52272	2	17	HNRNPM	Heterogeneous nuclear ribonucleoprotein M	yes	yes	2	4.84E-61	155.97	299960	289400	283010	318850	291330
AAGVEAAAEVAATEIKMEEESGAPGVPSGNGAPGPK	______________________________	GAPGVPSGNGAPGPKGEGERPAQNEKRKEK	M	A	A	P	K	G	9	0	1	0	0	0	6	6	0	1	0	2	1	0	4	2	1	0	0	3	0	0	36	1	3348.6144	P52272	P52272	2	37	HNRNPM	Heterogeneous nuclear ribonucleoprotein M	no	no		1	NaN	0	0	0	0	0
AAGVLNYLK	QTQAGLESAIDAFQRAAGVLNYLKDTFTHT	IDAFQRAAGVLNYLKDTFTHTPSYDMSPAM	R	A	A	L	K	D	2	0	1	0	0	0	0	1	0	0	2	1	0	0	0	0	0	0	1	1	0	0	9	0	947.54402	Q8IUC4;A8MT19	Q8IUC4	252	260	RHPN2;RHPN2P1	Rhophilin-2;Putative rhophilin-2-like protein RHPN2P1	yes	no	2	0.0002418	148.98	2461000	2024100	1573300	2072800	2054600
AAGVNVEPFWPGLFAK	DEVTVTEDKINALIKAAGVNVEPFWPGLFA	AGVNVEPFWPGLFAKALANVNIGSLICNVG	K	A	A	A	K	A	3	0	1	0	0	0	1	2	0	0	1	1	0	2	2	0	0	1	0	2	0	0	16	0	1701.8879	P05386	P05386	34	49	RPLP1	60S acidic ribosomal protein P1	yes	yes	3	3.53E-06	134.88	1150100	1208300	1181300	1589600	987670
AAGYDLYSAYDYTIPPMEK	RLSEHATAPTRGSARAAGYDLYSAYDYTIP	DLYSAYDYTIPPMEKAVVKTDIQIALPSGC	R	A	A	E	K	A	3	0	0	2	0	0	1	1	0	1	1	1	1	0	2	1	1	0	4	0	0	0	19	0	2166.982	P33316	P33316	133	151	DUT	Deoxyuridine 5-triphosphate nucleotidohydrolase, mitochondrial	yes	yes	3	1.71E-07	133.45	610070	735520	699640	573120	461310
AAGYNFYGTER	SEENSALEYFGEMLKAAGYNFYGTERLYSG	EMLKAAGYNFYGTERLYSGISGLELEADIF	K	A	A	E	R	L	2	1	1	0	0	0	1	2	0	0	0	0	0	1	0	0	1	0	2	0	0	0	11	0	1247.5571	Q9H9Y6	Q9H9Y6	968	978	POLR1B	DNA-directed RNA polymerase I subunit RPA2	yes	yes	2	8.17E-06	133.99	0	0	0	0	0
AAHEGLIDRETMFR	GRITLKCGRNISILRAAHEGLIDRETMFRL	RAAHEGLIDRETMFRLLSAQLLSGGLINSN	R	A	A	F	R	L	2	2	0	1	0	0	2	1	1	1	1	0	1	1	0	0	1	0	0	0	0	0	14	1	1644.8042	Q03001	Q03001	1761	1774	DST	Dystonin	yes	yes	4	5.92E-34	183.96	78059	72110	61466	73688	55054
AAHFFSTLK	VKVSKYWYLGPLKIKAAHFFSTLKEWPQTH	GPLKIKAAHFFSTLKEWPQTHQASISYTGP	K	A	A	L	K	E	2	0	0	0	0	0	0	0	1	0	1	1	0	2	0	1	1	0	0	0	0	0	9	0	1020.5393	Q53H12	Q53H12	234	242	AGK	Acylglycerol kinase, mitochondrial	yes	yes	3	0.0021864	99.136	2008500	2599900	2231900	2584500	2610200
AAHGVLLQALDEMRADAEAVLAPPEPAQ	WPAGGAAATGGLGYRAAHGVLLQALDEMRA	RADAEAVLAPPEPAQ_______________	R	A	A	A	Q	-	8	1	0	2	0	2	3	1	1	0	4	0	1	0	3	0	0	0	0	2	0	0	28	1	2882.4596	Q8WZA9	Q8WZA9	596	623	IRGQ	Immunity-related GTPase family Q protein	yes	yes	3;4	1.58E-41	199.46	188140	375550	267930	279420	235190
AAHIFFTDTCPEPLFSELGR	ALIKDFQGTPTFTYKAAHIFFTDTCPEPLF	FTDTCPEPLFSELGRSRLAKVVKTLKEIHL	K	A	A	G	R	S	2	1	0	1	1	0	2	1	1	1	2	0	0	3	2	1	2	0	0	0	0	0	20	0	2307.0994	Q15833	Q15833	101	120	STXBP2	Syntaxin-binding protein 2	yes	yes	3	5.79E-22	188.96	543740	718610	775200	605050	556770
AAHIFNEALVCHQIR	KNPNYIRCIKPNDKKAAHIFNEALVCHQIR	AAHIFNEALVCHQIRYLGLLENVRVRRAGY	K	A	A	I	R	Y	3	1	1	0	1	1	1	0	2	2	1	0	0	1	0	0	0	0	0	1	0	0	15	0	1777.9046	O43795	O43795	603	617	MYO1B	Unconventional myosin-Ib	yes	yes	4	2.91E-39	222.74	1069700	1174300	1146400	1137300	1192500
AAHLCAEAALR	AQGTQVTGRKADVIKAAHLCAEAALRLVKP	DVIKAAHLCAEAALRLVKPGNQNTQVTEAW	K	A	A	L	R	L	5	1	0	0	1	0	1	0	1	0	2	0	0	0	0	0	0	0	0	0	0	0	11	0	1181.5975	Q9UQ80	Q9UQ80	145	155	PA2G4	Proliferation-associated protein 2G4	yes	yes	3	1.69E-12	179.57	0	0	0	0	0
AAHLPLLTIEPPSDSSVDLSDRSDR	RRGPGCLECRDFRLRAAHLPLLTIEPPSDS	PPSDSSVDLSDRSDRGSVHRQLVYEADGCS	R	A	A	D	R	G	2	2	0	4	0	0	1	0	1	1	4	0	0	0	3	5	1	0	0	1	0	0	25	1	2690.3511	Q5JU85	Q5JU85	588	612	IQSEC2	IQ motif and SEC7 domain-containing protein 2	yes	yes	4	2.1E-45	215.11	33468	51937	44759	49195	44418
AAHSEGNTTAGLDMR	DNAGYDSADLVAQLRAAHSEGNTTAGLDMR	AAHSEGNTTAGLDMREGTIGDMAILGITES	R	A	A	M	R	E	3	1	1	1	0	0	1	2	1	0	1	0	1	0	0	1	2	0	0	0	0	0	15	0	1529.6893	P78371	P78371	467	481	CCT2	T-complex protein 1 subunit beta	yes	yes	3	1.54E-70	275.66	6234900	5750900	5506000	7323600	6693800
AAHSEGNTTAGLDMREGTIGDMAILGITESFQVK	DNAGYDSADLVAQLRAAHSEGNTTAGLDMR	GDMAILGITESFQVKRQVLLSAAEAAEVIL	R	A	A	V	K	R	4	1	1	2	0	1	3	5	1	3	2	1	2	1	0	2	4	0	0	1	0	0	34	1	3519.6974	P78371	P78371	467	500	CCT2	T-complex protein 1 subunit beta	yes	yes	4;5	4.76E-103	269.3	533970	619600	621510	781760	604100
AAIAECEEVRR	PDKGKKIFDSFAKLKAAIAECEEVRRKSEL	AKLKAAIAECEEVRRKSELFNPVSLDCKLR	K	A	A	R	R	K	3	2	0	0	1	0	3	0	0	1	0	0	0	0	0	0	0	0	0	1	0	0	11	1	1302.635	P0CAP2;Q9BZD3	P0CAP2	60	70	POLR2M;GCOM2	DNA-directed RNA polymerase II subunit GRINL1A;Putative GRINL1B complex locus protein 2	yes	no	3	3.94E-05	104.82	0	0	0	0	0
AAIAFLHALWQDR	SQQQDRYWCPPLLHRAAIAFLHALWQDRRD	HRAAIAFLHALWQDRRDSAMLVLRTKPKFW	R	A	A	D	R	R	4	1	0	1	0	1	0	0	1	1	2	0	0	1	0	0	0	1	0	0	0	0	13	0	1510.8045	Q5SRE5	Q5SRE5	983	995	NUP188	Nucleoporin NUP188 homolog	yes	yes	3	0.00017082	117.93	0	0	0	0	0
AAIAQLNGK	KDYAFVHMEKEADAKAAIAQLNGKEVKGKR	KEADAKAAIAQLNGKEVKGKRINVELSTKG	K	A	A	G	K	E	3	0	1	0	0	1	0	1	0	1	1	1	0	0	0	0	0	0	0	0	0	0	9	0	884.50797	Q96PK6	Q96PK6	127	135	RBM14	RNA-binding protein 14	yes	yes	2	9.19E-07	183.9	1209800	1349800	1169000	1387200	1275300
AAICQNLQHVLAVVR	LKKAYRLGSQKPVQRAAICQNLQHVLAVVR	AAICQNLQHVLAVVRLQQQLEEAEGRDPQG	R	A	A	V	R	L	3	1	1	0	1	2	0	0	1	1	2	0	0	0	0	0	0	0	0	3	0	0	15	0	1690.9301	Q96HA7	Q96HA7	280	294	TONSL	Tonsoku-like protein	yes	yes	3	7.27E-47	232.6	484680	534230	460690	537520	544570
AAIDWFDGK	KGEATVSFDDPPSAKAAIDWFDGKEFSGNP	DPPSAKAAIDWFDGKEFSGNPIKVSFATRR	K	A	A	G	K	E	2	0	0	2	0	0	0	1	0	1	0	1	0	1	0	0	0	1	0	0	0	0	9	0	1021.4869	P35637;Q92804	P35637	349	357	FUS;TAF15	RNA-binding protein FUS;TATA-binding protein-associated factor 2N	no	no	2;3	4.59E-05	145.92	11126000	12906000	8997500	12684000	9813100
AAIDWFDGKEFSGNPIK	KGEATVSFDDPPSAKAAIDWFDGKEFSGNP	IDWFDGKEFSGNPIKVSFATRRADFNRGGG	K	A	A	I	K	V	2	0	1	2	0	0	1	2	0	2	0	2	0	2	1	1	0	1	0	0	0	0	17	1	1893.9261	P35637	P35637	349	365	FUS	RNA-binding protein FUS	yes	yes	3	0.00025052	106.19	697830	2197100	2146800	886170	1033500
AAIEAFNK	AYLSGMLRFEHQEWKAAIEAFNKCKTIYEK	FEHQEWKAAIEAFNKCKTIYEKLASAFTEE	K	A	A	N	K	C	3	0	1	0	0	0	1	0	0	1	0	1	0	1	0	0	0	0	0	0	0	0	8	0	862.45487	Q9UHB9	Q9UHB9	206	213	SRP68	Signal recognition particle subunit SRP68	yes	yes	3	0.010461	81.191	0	0	0	0	0
AAIECEQPQPDLYK	DTIALCTAESIDTLRAAIECEQPQPDLYKF	RAAIECEQPQPDLYKFVGRINIYSNSLEAV	R	A	A	Y	K	F	2	0	0	1	1	2	2	0	0	1	1	1	0	0	2	0	0	0	1	0	0	0	14	0	1660.7767	Q8NB49	Q8NB49	210	223	ATP11C	Phospholipid-transporting ATPase IG	yes	yes	3	0.0035429	84.566	134740	187190	197090	201850	203610
AAIEEIK	EYLTGFHKRKVERKKAAIEEIKQRLKEEQR	KRKVERKKAAIEEIKQRLKEEQRKLREERH	K	A	A	I	K	Q	2	0	0	0	0	0	2	0	0	2	0	1	0	0	0	0	0	0	0	0	0	0	7	0	772.43307	Q9UGY1	Q9UGY1	44	50	NOL12	Nucleolar protein 12	yes	yes	2	0.046686	77.058	168600	209750	207350	216260	194160
AAIEVNAGR	RNRLAQLRKERKDLRAAIEVNAGRKPQAIL	ERKDLRAAIEVNAGRKPQAILEEKLKQLEE	R	A	A	G	R	K	3	1	1	0	0	0	1	1	0	1	0	0	0	0	0	0	0	0	0	1	0	0	9	0	899.48248	Q8N556	Q8N556	597	605	AFAP1	Actin filament-associated protein 1	yes	yes	2	0.00091502	118.06	470000	498330	376770	447090	520570
AAIGLLAR	FRDISPVLKDPASFRAAIGLLARHLKATHG	KDPASFRAAIGLLARHLKATHGGRIDYIAG	R	A	A	A	R	H	3	1	0	0	0	0	0	1	0	1	2	0	0	0	0	0	0	0	0	0	0	0	8	0	783.49667	P07741	P07741	41	48	APRT	Adenine phosphoribosyltransferase	yes	yes	2	0.00019307	159.87	11517000	14977000	11845000	13737000	9991900
AAIIEEQK	KAIQEQRKISQETVKAAIIEEQKRSEKAVE	ISQETVKAAIIEEQKRSEKAVEEAVKRTRD	K	A	A	Q	K	R	2	0	0	0	0	1	2	0	0	2	0	1	0	0	0	0	0	0	0	0	0	0	8	0	900.49165	Q7Z6B0	Q7Z6B0	372	379	CCDC91	Coiled-coil domain-containing protein 91	yes	yes	2	0.0034221	107.29	270380	292270	240350	323540	206450
AAIISAEGDSK	ERARFVVEKAEQQKKAAIISAEGDSKAAEL	QQKKAAIISAEGDSKAAELIANSLATAGDG	K	A	A	S	K	A	3	0	0	1	0	0	1	1	0	2	0	1	0	0	0	2	0	0	0	0	0	0	11	0	1060.5401	P35232	P35232	209	219	PHB	Prohibitin	yes	yes	3	3.96E-14	179.57	841900	856040	733860	1122300	1054000
AAILEEK	RDEMADEVANGNLSKAAILEEKRQLEGRLG	VANGNLSKAAILEEKRQLEGRLGQLEEELE	K	A	A	E	K	R	2	0	0	0	0	0	2	0	0	1	1	1	0	0	0	0	0	0	0	0	0	0	7	0	772.43307	Q7Z406	Q7Z406	1742	1748	MYH14	Myosin-14	yes	yes	2	0.0042365	117.17	410870	443780	502510	576550	463280
AAILETAPK	AVSSVVNSIQVLTSKAAILETAPKEVPMVV	QVLTSKAAILETAPKEVPMVVVPPVGAKGN	K	A	A	P	K	E	3	0	0	0	0	0	1	0	0	1	1	1	0	0	1	0	1	0	0	0	0	0	9	0	912.52803	Q9P2E9	Q9P2E9	167	175	RRBP1	Ribosome-binding protein 1	yes	yes	2	1.81E-05	170.22	3855400	4732600	3688500	4684000	3369000
AAILQTEVDALR	HIEVLKESLTAKEQRAAILQTEVDALRLRL	EQRAAILQTEVDALRLRLEEKETMLNKKTK	R	A	A	L	R	L	3	1	0	1	0	1	1	0	0	1	2	0	0	0	0	0	1	0	0	1	0	0	12	0	1298.7194	Q8IUD2;O15083	Q8IUD2	517	528	ERC1;ERC2	ELKS/Rab6-interacting/CAST family member 1;ERC protein 2	yes	no	2;3	6.23E-18	220.94	1216300	1587600	1150300	1276200	1360500
AAIPAGEQAR	RMSLQEKLLTYYRNRAAIPAGEQARAKQAA	YYRNRAAIPAGEQARAKQAAVDICAELRSF	R	A	A	A	R	A	4	1	0	0	0	1	1	1	0	1	0	0	0	0	1	0	0	0	0	0	0	0	10	0	982.51959	Q9NQG6	Q9NQG6	147	156	MIEF1	Mitochondrial dynamics protein MID51	yes	yes	2	0.001894	101.72	233950	169010	219940	185200	185640
AAIPPPVYEEQDRPRSPTGPSNSFLANMGGTVAHK	FPYEEDSRPRSQSSKAAIPPPVYEEQDRPR	SNSFLANMGGTVAHKIMQKYGFREGQGLGK	K	A	A	H	K	I	4	2	2	1	0	1	2	3	1	1	1	1	1	1	6	3	2	0	1	2	0	0	35	2	3690.8213	Q96I25	Q96I25	207	241	RBM17	Splicing factor 45	yes	yes	5	6.57E-15	135.75	490340	619390	544200	497190	467540
AAIPSSGSLVATHDYYR	______________________________	IPSSGSLVATHDYYRRRLGSTSSNSSCSST	M	A	A	Y	R	R	3	1	0	1	0	0	0	1	1	1	1	0	0	0	1	3	1	0	2	1	0	0	17	0	1806.8901	Q9H3Y8	Q9H3Y8	2	18	PPDPF	Pancreatic progenitor cell differentiation and proliferation factor	yes	yes	2	4.01E-09	160.86	39667	62033	71529	61993	53002
AAIQEREK	QAVIAHQDSYVETQRAAIQEREKQFRLQST	SYVETQRAAIQEREKQFRLQSTRGNLLLEQ	R	A	A	E	K	Q	2	1	0	0	0	1	2	0	0	1	0	1	0	0	0	0	0	0	0	0	0	0	8	1	943.50869	Q6ZSZ5	Q6ZSZ5	1018	1025	ARHGEF18	Rho guanine nucleotide exchange factor 18	yes	yes	3	0.012065	79.489	393250	488310	459390	449800	422390
AAIQSQLDGVR	RREARKKASVEARLKAAIQSQLDGVRTGLS	ARLKAAIQSQLDGVRTGLSQLHNALNDVKD	K	A	A	V	R	T	2	1	0	1	0	2	0	1	0	1	1	0	0	0	0	1	0	0	0	1	0	0	11	0	1156.62	O60645	O60645	49	59	EXOC3	Exocyst complex component 3	yes	yes	2;3	1.33E-06	173.24	1043500	1398900	1163000	1228900	1306400
AAISETEDMPMFEPKMTR	LHEVITNEHVVAMMKAAISETEDMPMFEPK	SETEDMPMFEPKMTRSKLKEVVEKGVVIPT	K	A	A	T	R	S	2	1	0	1	0	0	3	0	0	1	0	1	3	1	2	1	2	0	0	0	0	0	18	1	2082.9424	Q3T8J9	Q3T8J9	310	327	GON4L	GON-4-like protein	yes	yes	4	0.047106	46.121	199670	190370	104310	142550	148860
AAISGENAGLVR	GDIKDKVTAWKQYRKAAISGENAGLVRASG	YRKAAISGENAGLVRASGRTMEQFSIHIIV	K	A	A	V	R	A	3	1	1	0	0	0	1	2	0	1	1	0	0	0	0	1	0	0	0	1	0	0	12	0	1156.62	CON__Q0VCM5;P19827	CON__Q0VCM5	121	132	ITIH1	Inter-alpha-trypsin inhibitor heavy chain H1	yes	no	2	7.66E-23	237.52	2527000	1837400	2146500	2925300	3326600
AAISSGIEDPVPTLHLTER	KAPEPLSSLKSMAERAAISSGIEDPVPTLH	SGIEDPVPTLHLTERDIILSSTSAPPASAQ	R	A	A	E	R	D	2	1	0	1	0	0	2	1	1	2	2	0	0	0	2	2	2	0	0	1	0	0	19	0	2005.048	O75175	O75175	550	568	CNOT3	CCR4-NOT transcription complex subunit 3	yes	yes	3	1.74E-29	205.06	151770	176110	112540	103160	90282
AAIVCYDLTDSSSFER	ERYEAMSRIYYRGAKAAIVCYDLTDSSSFE	AIVCYDLTDSSSFERAKFWVKELRSLEEGC	K	A	A	E	R	A	2	1	0	2	1	0	1	0	0	1	1	0	0	1	0	3	1	0	1	1	0	0	16	0	1832.8251	Q969Q5	Q969Q5	83	98	RAB24	Ras-related protein Rab-24	yes	yes	2	3.23E-39	256.52	0	0	0	0	0
AAIWESQHEGPEGAR	EEHCAPGATSVRAIKAAIWESQHEGPEGAR	AAIWESQHEGPEGARSKPGVGARGPPQGCP	K	A	A	A	R	S	3	1	0	0	0	1	3	2	1	1	0	0	0	0	1	1	0	1	0	0	0	0	15	0	1636.7594	Q9BY89	Q9BY89	854	868	KIAA1671	Uncharacterized protein KIAA1671	yes	yes	3	3.84E-09	119.04	517080	484730	339560	427490	436680
AAIYGGVEGGGTRSEVLLVSEDGK	______________________________	GGTRSEVLLVSEDGKILAEADGLSTNHWLI	M	A	A	G	K	I	2	1	0	1	0	0	3	6	0	1	2	1	0	0	0	2	1	0	1	3	0	0	24	1	2363.1969	Q9UJ70	Q9UJ70	2	25	NAGK	N-acetyl-D-glucosamine kinase	yes	yes	3	7.13E-17	73.036	280890	400800	310640	313930	287390
AAKLENQESR	PGPLMMYQFQRSFIKAAKLENQESRVSEIH	RSFIKAAKLENQESRVSEIHSLVHRLPEKN	K	A	A	S	R	V	2	1	1	0	0	1	2	0	0	0	1	1	0	0	0	1	0	0	0	0	0	0	10	1	1144.5836	Q9UNA1	Q9UNA1	476	485	ARHGAP26	Rho GTPase-activating protein 26	yes	yes	3	0.048711	58.098	344350	468770	441410	435500	458110
AAKPGPAEAPSPTASPSGDASPPATAPYDPR	DPRLQKPTDSTASSRAAKPGPAEAPSPTAS	SGDASPPATAPYDPRVLAAGGLGQGGGGGQ	R	A	A	P	R	V	8	1	0	2	0	0	1	2	0	0	0	1	0	0	9	4	2	0	1	0	0	0	31	1	2930.4046	Q9UPT8	Q9UPT8	1094	1124	ZC3H4	Zinc finger CCCH domain-containing protein 4	yes	yes	4	1.84E-09	118.05	354180	537170	363330	407710	340350
AAKSGSANAYMQSK	DKRRAQKKARLARIRAAKSGSANAYMQSKR	RAAKSGSANAYMQSKRNGLLSNQLQSSEDE	R	A	A	S	K	R	4	0	1	0	0	1	0	1	0	0	0	2	1	0	0	3	0	0	1	0	0	0	14	1	1412.6718	Q9NZV8	Q9NZV8	435	448	KCND2	Potassium voltage-gated channel subfamily D member 2	yes	yes	3	0.053351	44.511	47897	57833	44256	36894	51675
AALADDFDTPR	AMLWERLSSTKRAVKAALADDFDTPRVVDA	RAVKAALADDFDTPRVVDAILGLAHHGNGQ	K	A	A	P	R	V	3	1	0	3	0	0	0	0	0	0	1	0	0	1	1	0	1	0	0	0	0	0	11	0	1190.5568	Q9HA77	Q9HA77	408	418	CARS2	Probable cysteine--tRNA ligase, mitochondrial	yes	yes	2	2.94E-19	257.83	386410	433080	338430	483540	416780
AALADVLR	ESRVQQQEDEITVLKAALADVLRRLAISED	DEITVLKAALADVLRRLAISEDHVASVKKS	K	A	A	L	R	R	3	1	0	1	0	0	0	0	0	0	2	0	0	0	0	0	0	0	0	1	0	0	8	0	827.4865	Q9HC35	Q9HC35	43	50	EML4	Echinoderm microtubule-associated protein-like 4	yes	yes	2	0.038068	73.324	3375800	4456800	4067100	4272200	3502600
AALADVLRR	ESRVQQQEDEITVLKAALADVLRRLAISED	EITVLKAALADVLRRLAISEDHVASVKKSV	K	A	A	R	R	L	3	2	0	1	0	0	0	0	0	0	2	0	0	0	0	0	0	0	0	1	0	0	9	1	983.58761	Q9HC35	Q9HC35	43	51	EML4	Echinoderm microtubule-associated protein-like 4	yes	yes	3	9.98E-07	162.59	1082500	1527700	1215900	1382500	1173100
AALAGGTTMIIDHVVPEPESSLTEAYEK	YKGMTTVDDFFQGTKAALAGGTTMIIDHVV	VVPEPESSLTEAYEKWREWADGKSCCDYAL	K	A	A	E	K	W	4	0	0	1	0	0	4	2	1	2	2	1	1	0	2	2	3	0	1	2	0	0	28	0	2928.4427	Q14195	Q14195	95	122	DPYSL3	Dihydropyrimidinase-related protein 3	yes	yes	3;4	2.92E-33	180.37	274170	344100	316300	371720	256370
AALAGGTTMIIDHVVPEPGTSLLAAFDQWR	DQGMTSADDFFQGTKAALAGGTTMIIDHVV	PEPGTSLLAAFDQWREWADSKSCCDYSLHV	K	A	A	W	R	E	5	1	0	2	0	1	1	3	1	2	3	0	1	1	2	1	3	1	0	2	0	0	30	0	3136.6016	Q16555	Q16555	95	124	DPYSL2	Dihydropyrimidinase-related protein 2	yes	yes	4	1.02E-39	189.62	617850	961250	693160	851180	877480
AALAHSEEVTASQVAATK	QRLREQLQLLEEQHRAALAHSEEVTASQVA	AHSEEVTASQVAATKTLPNGRDALDGPAAE	R	A	A	T	K	T	6	0	0	0	0	1	2	0	1	0	1	1	0	0	0	2	2	0	0	2	0	0	18	0	1782.9112	Q15149	Q15149	2744	2761	PLEC	Plectin	yes	yes	3;4	1.46E-62	241.68	2045600	3043200	2162100	2541300	1850700
AALANLCIGDVITAIDGENTSNMTHLEAQNR	FEQPLAISRVTPGSKAALANLCIGDVITAI	GENTSNMTHLEAQNRIKGCTDNLTLTVARS	K	A	A	N	R	I	5	1	4	2	1	1	2	2	1	3	3	0	1	0	0	1	3	0	0	1	0	0	31	0	3311.5874	O00151	O00151	39	69	PDLIM1	PDZ and LIM domain protein 1	yes	yes	3;4;5	7.87E-161	325.71	925650	1331300	1088300	1108600	934780
AALAVLK	INPEKAAPVQQPRTRAALAVLKSGNPRGLA	PVQQPRTRAALAVLKSGNPRGLAQQQRPKT	R	A	A	L	K	S	3	0	0	0	0	0	0	0	0	0	2	1	0	0	0	0	0	0	0	1	0	0	7	0	684.45341	P20248	P20248	48	54	CCNA2	Cyclin-A2	yes	yes	2	0.0057933	123.34	0	0	0	0	0
AALCAVHVIR	VEKLLKTSNSYLRKKAALCAVHVIRKVPEL	YLRKKAALCAVHVIRKVPELMEMFLPATKN	K	A	A	I	R	K	3	1	0	0	1	0	0	0	1	1	1	0	0	0	0	0	0	0	0	2	0	0	10	0	1108.6175	O43747	O43747	157	166	AP1G1	AP-1 complex subunit gamma-1	yes	yes	3	5.75E-09	172.21	1957400	2721500	2101100	2239300	2228800
AALDAAAK	KIVVIAPGRINARTRAALDAAAKEMTTKDK	RINARTRAALDAAAKEMTTKDKTKQQQKDA	R	A	A	A	K	E	5	0	0	1	0	0	0	0	0	0	1	1	0	0	0	0	0	0	0	0	0	0	8	0	729.4021	Q9NZC9	Q9NZC9	675	682	SMARCAL1	SWI/SNF-related matrix-associated actin-dependent regulator of chromatin subfamily A-like protein 1	yes	yes	2	0.019662	80.229	0	0	0	0	0
AALDCSTSHLDEFYSDPHAVAGALK	LFRIGAGASKLKKLKAALDCSTSHLDEFYS	DEFYSDPHAVAGALKSYLRELPEPLMTFNL	K	A	A	L	K	S	5	0	0	3	1	0	1	1	2	0	3	1	0	1	1	3	1	0	1	1	0	0	25	0	2674.2333	Q68EM7	Q68EM7	301	325	ARHGAP17	Rho GTPase-activating protein 17	yes	yes	4	5.1E-37	207.07	668370	928780	805380	682620	610460
AALDEAQGVGLDSTGYYDQEIYGGSDSR	HEDIEAQIREIQGKKAALDEAQGVGLDSTG	TGYYDQEIYGGSDSRFAGYVTSIAATELED	K	A	A	S	R	F	3	1	0	4	0	2	2	5	0	1	2	0	0	0	0	3	1	0	3	1	0	0	28	0	2936.2948	O75533	O75533	23	50	SF3B1	Splicing factor 3B subunit 1	yes	yes	3	7.36E-136	315.16	391940	504380	430280	449310	354940
AALDEQFEPQK	VALVDWNLEAGVQCKAALDEQFEPQKTLFI	VQCKAALDEQFEPQKTLFIQCDVADQQQLR	K	A	A	Q	K	T	2	0	0	1	0	2	2	0	0	0	1	1	0	1	1	0	0	0	0	0	0	0	11	0	1274.6143	P15428	P15428	47	57	HPGD	15-hydroxyprostaglandin dehydrogenase [NAD(+)]	yes	yes	3	1.01E-07	125.74	3251200	3971500	2922000	2958500	2213500
AALDEQFEPQKTLFIQCDVADQQQLRDTFR	VALVDWNLEAGVQCKAALDEQFEPQKTLFI	QCDVADQQQLRDTFRKVVDHFGRLDILVNN	K	A	A	F	R	K	3	2	0	4	1	6	2	0	0	1	3	1	0	3	1	0	2	0	0	1	0	0	30	2	3609.7522	P15428	P15428	47	76	HPGD	15-hydroxyprostaglandin dehydrogenase [NAD(+)]	yes	yes	4	5.08E-06	101.49	45763	133480	104820	55633	59861
AALDSGAFQSVWVSTDHDEIENVAK	IKHLAGVPLIGWVLRAALDSGAFQSVWVST	VWVSTDHDEIENVAKQFGAQVHRRSSEVSK	R	A	A	A	K	Q	4	0	1	3	0	1	2	1	1	1	1	1	0	1	0	3	1	1	0	3	0	0	25	0	2688.2667	Q8NFW8	Q8NFW8	78	102	CMAS	N-acylneuraminate cytidylyltransferase	yes	yes	4	1.72E-28	182.39	786600	1212000	1067100	1115300	947110
AALEAAAAAAPER	______________________________	RRAALEAAAAAAPERGGGSCVLCCGDLEAT	R	A	A	E	R	G	8	1	0	0	0	0	2	0	0	0	1	0	0	0	1	0	0	0	0	0	0	0	13	0	1210.6306	Q86UK7	Q86UK7	12	24	ZNF598	Zinc finger protein 598	yes	yes	2	0.00036916	127.87	0	0	0	0	0
AALEACHK	VDYSFECIGNVKVMRAALEACHKGWGVSVV	GNVKVMRAALEACHKGWGVSVVVGVAASGE	R	A	A	H	K	G	3	0	0	0	1	0	1	0	1	0	1	1	0	0	0	0	0	0	0	0	0	0	8	0	898.43309	P11766	P11766	277	284	ADH5	Alcohol dehydrogenase class-3	yes	yes	3	0.00035038	128.69	2399000	3135400	2236500	3036500	1901300
AALEAIDELDLFGAHGGRK	QGIPELNASSVGMAKAALEAIDELDLFGAH	AIDELDLFGAHGGRKSVIHVLPDEVEHCQS	K	A	A	R	K	S	4	1	0	2	0	0	2	3	1	1	3	1	0	1	0	0	0	0	0	0	0	0	19	1	1982.0221	P46019	P46019	207	225	PHKA2	Phosphorylase b kinase regulatory subunit alpha, liver isoform	yes	yes	4	3.37E-05	108.56	503020	715050	629790	643180	606890
AALEALDELDLFGVK	QGISELNASSVGMAKAALEALDELDLFGVK	AALEALDELDLFGVKGGPQSVIHVLADEVQ	K	A	A	V	K	G	3	0	0	2	0	0	2	1	0	0	4	1	0	1	0	0	0	0	0	1	0	0	15	0	1602.8505	P46020	P46020	207	221	PHKA1	Phosphorylase b kinase regulatory subunit alpha, skeletal muscle isoform	yes	yes	3	0.0069642	80.469	6645	6472.3	9891.4	6480.6	6818.1
AALEALGSCLNNK	CRGLELIASENFCSRAALEALGSCLNNKYS	SRAALEALGSCLNNKYSEGYPGKRYYGGAE	R	A	A	N	K	Y	3	0	2	0	1	0	1	1	0	0	3	1	0	0	0	1	0	0	0	0	0	0	13	0	1359.6816	P34897	P34897	83	95	SHMT2	Serine hydroxymethyltransferase, mitochondrial	yes	yes	3	4.15E-09	119.74	0	0	0	0	0
AALEALGSCLNNKYSEGYPGKR	CRGLELIASENFCSRAALEALGSCLNNKYS	SCLNNKYSEGYPGKRYYGGAEVVDEIELLC	R	A	A	K	R	Y	3	1	2	0	1	0	2	3	0	0	3	2	0	0	1	2	0	0	2	0	0	0	22	2	2397.1747	P34897	P34897	83	104	SHMT2	Serine hydroxymethyltransferase, mitochondrial	yes	yes	4	2.45E-14	160.57	2459500	5074100	4635700	3644900	3060100
AALEALLGR	LGAQQRELQEALGARAALEALLGRLQAERR	EALGARAALEALLGRLQAERRGLDAAHERD	R	A	A	G	R	L	3	1	0	0	0	0	1	1	0	0	3	0	0	0	0	0	0	0	0	0	0	0	9	0	912.53927	O15061	O15061	128	136	SYNM	Synemin	yes	yes	2	0.020759	93.162	1288600	1448300	916580	1188100	1561900
AALEALLPYTER	RREAPEELLAYEGVRAALEALLPYTERHFQ	GVRAALEALLPYTERHFQRLSRTLQAAAFL	R	A	A	E	R	H	3	1	0	0	0	0	2	0	0	0	3	0	0	0	1	0	1	0	1	0	0	0	12	0	1345.7242	Q12788	Q12788	755	766	TBL3	Transducin beta-like protein 3	yes	yes	3	0.0010713	91.858	555730	652850	616110	668030	619870
AALEAQNALHNMK	PQSKGCCFVTFYTRKAALEAQNALHNMKVL	RKAALEAQNALHNMKVLPGMHHPIQMKPAD	K	A	A	M	K	V	4	0	2	0	0	1	1	0	1	0	2	1	1	0	0	0	0	0	0	0	0	0	13	0	1409.7085	Q92879	Q92879	71	83	CELF1	CUGBP Elav-like family member 1	yes	yes	3	1.49E-23	203.97	7211200	8552400	7377000	6228400	5843900
AALEAVGGTVVLE	EIKANVAKAEAEKIKAALEAVGGTVVLE__	IKAALEAVGGTVVLE_______________	K	A	A	L	E	-	3	0	0	0	0	0	2	2	0	0	2	0	0	0	0	0	1	0	0	3	0	0	13	0	1227.6711	P52815	P52815	186	198	MRPL12	39S ribosomal protein L12, mitochondrial	yes	yes	2	1.01E-13	172.21	449150	547120	570180	552790	636230
AALEDSSGSSELQEIMR	CPEGARVYSQITVQKAALEDSSGSSELQEI	LEDSSGSSELQEIMRRRQEKISAAASDSGV	K	A	A	M	R	R	2	1	0	1	0	1	3	1	0	1	2	0	1	0	0	4	0	0	0	0	0	0	17	0	1821.8415	Q12929	Q12929	782	798	EPS8	Epidermal growth factor receptor kinase substrate 8	yes	yes	2;3	3.63E-38	248.68	178650	242550	164260	138830	116680
AALEDTLAETEAR	LQGLEIELQSQLSMKAALEDTLAETEARFG	MKAALEDTLAETEARFGAQLAHIQALISGI	K	A	A	A	R	F	4	1	0	1	0	0	3	0	0	0	2	0	0	0	0	0	2	0	0	0	0	0	13	0	1388.6783	CON__P08727;P08727	CON__P08727	318	330	KRT19	Keratin, type I cytoskeletal 19	yes	no	2	7.56E-38	247.31	2452400	2502100	2018900	2841300	1710500
AALEELVK	______________________________	______________________________	R	A	A	V	K	L	2	0	0	0	0	0	2	0	0	0	2	1	0	0	0	0	0	0	0	1	0	0	8	0	871.50148	P12081	P12081	5	12	HARS	Histidine--tRNA ligase, cytoplasmic	yes	yes	3	0.0037587	97.093	355170	381760	253620	419460	302720
AALEEVERLK	QKSLAAEEEAARQRKAALEEVERLKAKVEE	ARQRKAALEEVERLKAKVEEARRLRERAEQ	K	A	A	L	K	A	2	1	0	0	0	0	3	0	0	0	2	1	0	0	0	0	0	0	0	1	0	0	10	1	1156.6452	Q15149	Q15149	2143	2152	PLEC	Plectin	yes	yes	3	1.26E-06	153.33	4526400	9474000	8846700	7658000	5731100
AALEEVYPDLTPEETR	QGVALLPFVDERRLRAALEEVYPDLTPEET	ALEEVYPDLTPEETRRNSLGGDVLFVGKHH	R	A	A	T	R	R	2	1	0	1	0	0	4	0	0	0	2	0	0	0	2	0	2	0	1	1	0	0	16	0	1831.884	Q9H0D6	Q9H0D6	660	675	XRN2	5-3 exoribonuclease 2	yes	yes	2	3.1E-15	165.7	0	0	0	0	0
AALEEVYPDLTPEETRR	QGVALLPFVDERRLRAALEEVYPDLTPEET	LEEVYPDLTPEETRRNSLGGDVLFVGKHHP	R	A	A	R	R	N	2	2	0	1	0	0	4	0	0	0	2	0	0	0	2	0	2	0	1	1	0	0	17	1	1987.9851	Q9H0D6	Q9H0D6	660	676	XRN2	5-3 exoribonuclease 2	yes	yes	3	4.06E-50	236.78	2103000	2561400	1678900	1957300	1615800
AALEGTATYR	YAKEADYVAQATRLRAALEGTATYRGDIYF	ATRLRAALEGTATYRGDIYFCTGYDPPMKP	R	A	A	Y	R	G	3	1	0	0	0	0	1	1	0	0	1	0	0	0	0	0	2	0	1	0	0	0	10	0	1051.5298	Q9NRV9	Q9NRV9	153	162	HEBP1	Heme-binding protein 1	yes	yes	2	0.00014751	152.06	2612200	2775700	2278400	2682400	2178700
AALEQDLAFWYGPR	PVFAPVYFPEELHRKAALEQDLAFWYGPRW	KAALEQDLAFWYGPRWQEVIPYTPAMQRYV	K	A	A	P	R	W	3	1	0	1	0	1	1	1	0	0	2	0	0	1	1	0	0	1	1	0	0	0	14	0	1635.8045	P09601	P09601	87	100	HMOX1	Heme oxygenase 1	yes	yes	3	8.57E-38	227.06	967830	1294600	1211900	876210	818490
AALEQPCEGSLTRPK	KYGLKKKEEKEAEEKAALEQPCEGSLTRPK	AALEQPCEGSLTRPKKAIPAGCGDEEEEEE	K	A	A	P	K	K	2	1	0	0	1	1	2	1	0	0	2	1	0	0	2	1	1	0	0	0	0	0	15	1	1655.8301	Q6PUV4	Q6PUV4	84	98	CPLX2	Complexin-2	yes	yes	3	3.06E-20	181.87	1223500	2002000	831090	1414700	870910
AALETDENLLLCAPTGAGK	EGFKTLNRIQSKLYRAALETDENLLLCAPT	TDENLLLCAPTGAGKTNVALMCMLREIGKH	R	A	A	G	K	T	4	0	1	1	1	0	2	2	0	0	4	1	0	0	1	0	2	0	0	0	0	0	19	0	1942.967	O75643	O75643	491	509	SNRNP200	U5 small nuclear ribonucleoprotein 200 kDa helicase	yes	yes	3	1.31E-21	188.58	274590	314920	221960	274620	230980
AALETVDRLTESLDFTDYASR	VKLFDAPEAPLPSRKAALETVDRLTESLDF	DRLTESLDFTDYASRIIHPIVRTLDQSPEL	K	A	A	S	R	I	3	2	0	3	0	0	2	0	0	0	3	0	0	1	0	2	3	0	1	1	0	0	21	1	2372.1496	P42345	P42345	1134	1154	MTOR	Serine/threonine-protein kinase mTOR	yes	yes	3	1.21E-93	280.39	624580	957130	733850	783590	851890
AALEYLEDIDLK	LLLANTDVFLSKPQKAALEYLEDIDLKTLE	PQKAALEYLEDIDLKTLEKEPRTFKAKELW	K	A	A	L	K	T	2	0	0	2	0	0	2	0	0	1	3	1	0	0	0	0	0	0	1	0	0	0	12	0	1391.7184	Q9BRX8	Q9BRX8	44	55	FAM213A	Redox-regulatory protein FAM213A	yes	yes	3	7.53E-13	169.52	584880	836640	807850	1016800	948850
AALFQHRPPGPFPIMGPEEEGDSAAITEDEAVLVLG	RLYGHWVKKGEQQNRAALFQHRPPGPFPIM	DSAAITEDEAVLVLG_______________	R	A	A	L	G	-	5	1	0	2	0	1	5	4	1	2	3	0	1	2	5	1	1	0	0	2	0	0	36	1	3759.8454	P15735	P15735	371	406	PHKG2	Phosphorylase b kinase gamma catalytic chain, liver/testis isoform	yes	yes	4	1.21E-10	116.94	20039	23387	17353	20170	21088
AALGEPVRLER	______________________________	______________________________	M	A	A	E	R	D	2	2	0	0	0	0	2	1	0	0	2	0	0	0	1	0	0	0	0	1	0	0	11	1	1209.683	Q9NUP9	Q9NUP9	2	12	LIN7C	Protein lin-7 homolog C	yes	yes	2	1.96E-05	89.08	77732	112000	117770	95034	106960
AALGGDGLR	______________________________	______________________________	M	A	A	L	R	L	2	1	0	1	0	0	0	3	0	0	2	0	0	0	0	0	0	0	0	0	0	0	9	0	828.44537	Q9Y256	Q9Y256	2	10	RCE1	CAAX prenyl protease 2	yes	yes	2	0.00011842	110.31	68342	71381	59284	64207	60695
AALGHLAGEAAAAPGPGTPCASR	______________________________	EAAAAPGPGTPCASRGARLPGPVSSARNPS	M	A	A	S	R	G	8	1	0	0	1	0	1	4	1	0	2	0	0	0	3	1	1	0	0	0	0	0	23	0	2102.0327	Q9H7E9	Q9H7E9	2	24	C8orf33	UPF0488 protein C8orf33	yes	yes	3	1.9E-14	62.589	97720	158700	104220	112310	129380
AALGPLVTGLYDVQAFK	______________________________	LGPLVTGLYDVQAFKFGDFVLKSGLSSPIY	R	A	A	F	K	F	3	0	0	1	0	1	0	2	0	0	3	1	0	1	1	0	1	0	1	2	0	0	17	0	1761.9665	P11172	P11172	6	22	UMPS	Uridine 5-monophosphate synthase;Orotate phosphoribosyltransferase;Orotidine 5-phosphate decarboxylase	yes	yes	3	0.057285	55.414	571950	764530	835600	762640	689450
AALGPSSQNVTEYVVR	______________________________	ALGPSSQNVTEYVVRVPKNTTKKYNIMAFN	M	A	A	V	R	V	2	1	1	0	0	1	1	1	0	0	1	0	0	0	1	2	1	0	1	3	0	0	16	0	1689.8686	P35269	P35269	2	17	GTF2F1	General transcription factor IIF subunit 1	yes	yes	2	2.45E-47	234.39	83344	104700	94374	84707	88561
AALGSPSHTFR	______________________________	______________________________	M	A	A	F	R	G	2	1	0	0	0	0	0	1	1	0	1	0	0	1	1	2	1	0	0	0	0	0	11	0	1142.5833	Q96HJ9	Q96HJ9	2	12	C7orf55	UPF0562 protein C7orf55	yes	yes	2	2.57E-16	163.32	1180300	1596400	1619000	1722100	1236900
AALGVAEAVAAPHPAEGAETAEAVELSR	______________________________	PAEGAETAEAVELSRALSRLLPGLEADSKP	M	A	A	S	R	A	10	1	0	0	0	0	5	2	1	0	2	0	0	0	2	1	1	0	0	3	0	0	28	0	2686.3562	Q86Y56	Q86Y56	2	29	DNAAF5	Dynein assembly factor 5, axonemal	yes	yes	3	6.4E-88	176.71	230710	380570	412240	359200	335230
AALHLYSNTLNFQISEVEPK	FNAKYVSLHVRKSNRAALHLYSNTLNFQIS	YSNTLNFQISEVEPKYYADGEDAYAMKRDL	R	A	A	P	K	Y	2	0	2	0	0	1	2	0	1	1	3	1	0	1	1	2	1	0	1	1	0	0	20	0	2273.1692	P41227	P41227	117	136	NAA10	N-alpha-acetyltransferase 10	yes	yes	3	7E-30	205.69	3504300	4052700	3729800	4614700	3567200
AALIREYEDNDEVHIEVHNPR	VILVHGEQNEMARLKAALIREYEDNDEVHI	YEDNDEVHIEVHNPRNTEAVTLNFRGEKLA	K	A	A	P	R	N	2	2	2	2	0	0	4	0	2	2	1	0	0	0	1	0	0	0	1	2	0	0	21	1	2518.2201	Q9UKF6	Q9UKF6	429	449	CPSF3	Cleavage and polyadenylation specificity factor subunit 3	yes	yes	5	7.72E-110	289.96	269200	316170	223920	250370	228990
AALIYTCTVCR	GQKKKQGHDQKAAAKAALIYTCTVCRTQMP	AAAKAALIYTCTVCRTQMPDPKTFKQHFES	K	A	A	C	R	T	2	1	0	0	2	0	0	0	0	1	1	0	0	0	0	0	2	0	1	1	0	0	11	0	1326.6424	Q9Y5V0	Q9Y5V0	35	45	ZNF706	Zinc finger protein 706	yes	yes	2	2.43E-14	221.94	1296000	1430200	770640	648140	553740
AALKSWLSR	______________________________	______________________________	M	A	A	S	R	S	2	1	0	0	0	0	0	0	0	0	2	1	0	0	0	2	0	1	0	0	0	0	9	1	1030.5924	Q9NR28	Q9NR28	2	10	DIABLO	Diablo homolog, mitochondrial	no	no		1	NaN	0	0	0	0	0
AALLDQIR	PSDGDHQVPTTAGNKAALLDQIREGAQLKK	PTTAGNKAALLDQIREGAQLKKVEQNSRPV	K	A	A	I	R	E	2	1	0	1	0	1	0	0	0	1	2	0	0	0	0	0	0	0	0	0	0	0	8	0	898.52362	O00401	O00401	407	414	WASL	Neural Wiskott-Aldrich syndrome protein	yes	yes	2	0.052674	69.105	5186400	5838300	4909700	5179600	4688200
AALLEFEERER	RRNIPETLELSAEAKAALLEFEERERQHKQ	AEAKAALLEFEERERQHKQGRYSSRRGGRR	K	A	A	E	R	Q	2	2	0	0	0	0	4	0	0	0	2	0	0	1	0	0	0	0	0	0	0	0	11	1	1361.6939	Q96EV2	Q96EV2	254	264	RBM33	RNA-binding protein 33	yes	yes	3	0.00011479	115.04	2564000	3242800	2372400	2713100	2406700
AALLELWELRR	SDEVREKLTVLSEERAALLELWELRRQQYE	SEERAALLELWELRRQQYEQCMDLQLFYRD	R	A	A	R	R	Q	2	2	0	0	0	0	2	0	0	0	4	0	0	0	0	0	0	1	0	0	0	0	11	1	1368.7878	Q13813	Q13813	450	460	SPTAN1	Spectrin alpha chain, non-erythrocytic 1	yes	yes	3	3.85E-20	208.46	1878800	2298100	1316100	2020500	1415800
AALLHGETR	LSESDAKAAVSTNCRAALLHGETRKTAFGI	VSTNCRAALLHGETRKTAFGIISTVKKPRP	R	A	A	T	R	K	2	1	0	0	0	0	1	1	1	0	2	0	0	0	0	0	1	0	0	0	0	0	9	0	966.52468	P78346	P78346	227	235	RPP30	Ribonuclease P protein subunit p30	yes	yes	3	5.05E-18	195.32	273970	399030	286250	254920	282820
AALLNFDEFAVSK	INIGLTTLPPVHVIKAALLNFDEFAVSKDG	IKAALLNFDEFAVSKDGIEKLLTMMPTEEE	K	A	A	S	K	D	3	0	1	1	0	0	1	0	0	0	2	1	0	2	0	1	0	0	0	1	0	0	13	0	1423.7347	Q9Y613	Q9Y613	718	730	FHOD1	FH1/FH2 domain-containing protein 1	yes	yes	2	0.00014958	138.45	396960	504390	496470	521930	448240
AALLNQHYQVNFK	FPPEASGYLHIGHAKAALLNQHYQVNFKGK	AKAALLNQHYQVNFKGKLIMRFDDTNPEKE	K	A	A	F	K	G	2	0	2	0	0	2	0	0	1	0	2	1	0	1	0	0	0	0	1	1	0	0	13	0	1544.81	P07814	P07814	217	229	EPRS	Bifunctional glutamate/proline--tRNA ligase;Glutamate--tRNA ligase;Proline--tRNA ligase	yes	yes	3	4.6E-07	144.65	3069300	4303700	2986800	4309800	3578100
AALLTER	EEKDEAEDLLGRGSRAALLTERTRNEMTAE	DLLGRGSRAALLTERTRNEMTAEEKRRAHQ	R	A	A	E	R	T	2	1	0	0	0	0	1	0	0	0	2	0	0	0	0	0	1	0	0	0	0	0	7	0	772.4443	Q9Y5B9	Q9Y5B9	457	463	SUPT16H	FACT complex subunit SPT16	yes	yes	2	0.011687	94.539	2320600	3007600	2275200	2476000	2146100
AALLYLDAR	EFVVTLHGHFNWTARAALLYLDARTDDRPH	FNWTARAALLYLDARTDDRPHYFTIEGVFE	R	A	A	A	R	T	3	1	0	1	0	0	0	0	0	0	3	0	0	0	0	0	0	0	1	0	0	0	9	0	1004.5655	P20594	P20594	166	174	2.00 NPR	Atrial natriuretic peptide receptor 2	yes	yes	2	0.040378	50.127	0	0	0	0	0
AALMESQGQQQEER	EREAEQMGNELERLRAALMESQGQQQEERG	RAALMESQGQQQEERGQQEREVARLTQERG	R	A	A	E	R	G	2	1	0	0	0	4	3	1	0	0	1	0	1	0	0	1	0	0	0	0	0	0	14	0	1603.726	Q14980	Q14980	986	999	NUMA1	Nuclear mitotic apparatus protein 1	yes	yes	2;3	2.04E-42	237.67	82621	102910	106870	66955	67645
AALMESQGQQQEERGQQER	EREAEQMGNELERLRAALMESQGQQQEERG	ESQGQQQEERGQQEREVARLTQERGRAQAD	R	A	A	E	R	E	2	2	0	0	0	6	4	2	0	0	1	0	1	0	0	1	0	0	0	0	0	0	19	1	2202.0084	Q14980	Q14980	986	1004	NUMA1	Nuclear mitotic apparatus protein 1	yes	yes	3	9.74E-08	141.13	51326	71765	32568	58291	52010
AALMESQGQQQEERGQQEREVAR	EREAEQMGNELERLRAALMESQGQQQEERG	QQQEERGQQEREVARLTQERGRAQADLALE	R	A	A	A	R	L	3	3	0	0	0	6	5	2	0	0	1	0	1	0	0	1	0	0	0	1	0	0	23	2	2657.2576	Q14980	Q14980	986	1008	NUMA1	Nuclear mitotic apparatus protein 1	yes	yes	4	7.57E-06	105.67	25003	31960	17298	37348	27983
AALMFANAEEEFFYEK	AGKNNSKKKPSNKKKAALMFANAEEEFFYE	ALMFANAEEEFFYEKAILKFNYSVQEESDT	K	A	A	E	K	A	4	0	1	0	0	0	4	0	0	0	1	1	1	3	0	0	0	0	1	0	0	0	16	0	1908.8604	Q9P287	Q9P287	244	259	BCCIP	BRCA2 and CDKN1A-interacting protein	yes	yes	3;4	1.69E-09	157.38	690140	668370	709960	813610	595190
AALNLPEAASYDEVRGK	RIIEESTHCGPQAVRAALNLPEAASYDEVR	LNLPEAASYDEVRGKWQDAHLGKDQRDFNM	R	A	A	G	K	W	4	1	1	1	0	0	2	1	0	0	2	1	0	0	1	1	0	0	1	1	0	0	17	1	1802.9163	O95602	O95602	829	845	POLR1A	DNA-directed RNA polymerase I subunit RPA1	yes	yes	3	1.01E-06	140.96	1058200	959650	557770	722700	629720
AALNVRDNVGEEVDAEQLIQEACR	EIQTVFNKYMKFFQKAALNVRDNVGEEVDA	GEEVDAEQLIQEACRSCLEQAKLLFSDGEK	K	A	A	C	R	S	4	2	2	2	1	2	4	1	0	1	2	0	0	0	0	0	0	0	0	3	0	0	24	1	2698.2981	Q9H147	Q9H147	96	119	DNTTIP1	Deoxynucleotidyltransferase terminal-interacting protein 1	yes	yes	3	4.11E-187	349.52	151790	164420	161820	100710	125440
AALPGILSELDVDVNEGSLMELQGHIGR	GSLQELALLTGIISKAALPGILSELDVDVN	VNEGSLMELQGHIGRFQRQCLGLLSRFGGS	K	A	A	G	R	F	2	1	1	2	0	1	3	4	1	2	5	0	1	0	1	2	0	0	0	2	0	0	28	0	2932.4964	Q92621	Q92621	1683	1710	NUP205	Nuclear pore complex protein Nup205	yes	yes	4	1.11E-61	229.45	72661	83470	89985	81197	73320
AALPSHVVTMLDNFPTNLHPMSQLSAAVTALNSESNFAR	TEEQVSWLSKEWAKRAALPSHVVTMLDNFP	SAAVTALNSESNFARAYAQGISRTKYWELI	R	A	A	A	R	A	6	1	4	1	0	1	1	0	2	0	5	0	2	2	3	5	3	0	0	3	0	0	39	0	4151.0568	O75390	O75390	145	183	CS	Citrate synthase, mitochondrial	yes	yes	4;5	4.51E-33	176.86	2073700	2814000	2801300	2674600	2634100
AALPTPALSPEDK	VGNLRLLSGPLDQVRAALPTPALSPEDKAV	VRAALPTPALSPEDKAVLQNLKRILAKVQE	R	A	A	D	K	A	3	0	0	1	0	0	1	0	0	0	2	1	0	0	3	1	1	0	0	0	0	0	13	0	1308.6925	Q9H3S7	Q9H3S7	538	550	PTPN23	Tyrosine-protein phosphatase non-receptor type 23	yes	yes	3	5.5E-05	122.42	244090	304540	208890	264650	246880
AALQALK	QELTAAKKHGTKNKRAALQALKRKKRYEKQ	KHGTKNKRAALQALKRKKRYEKQLAQIDGT	R	A	A	L	K	R	3	0	0	0	0	1	0	0	0	0	2	1	0	0	0	0	0	0	0	0	0	0	7	0	713.44357	Q9H444;Q96CF2	Q9H444	64	70	CHMP4B;CHMP4C	Charged multivesicular body protein 4b;Charged multivesicular body protein 4c	no	no	2	0.0039744	113.25	2498300	3247600	2745800	2624700	2442300
AALQEEEQASK	IDILTELRDKVKSFRAALQEEEQASKQINP	KSFRAALQEEEQASKQINPKRPRAL_____	R	A	A	S	K	Q	3	0	0	0	0	2	3	0	0	0	1	1	0	0	0	1	0	0	0	0	0	0	11	0	1202.5779	O00139	O00139	686	696	KIF2A	Kinesin-like protein KIF2A	yes	yes	2	2.74E-17	236.77	581720	719840	566980	714250	630070
AALQEELQLCK	FCFTPHTEEGCLSERAALQEELQLCKGLVQ	LSERAALQEELQLCKGLVQALQTKVTQQGL	R	A	A	C	K	G	2	0	0	0	1	2	2	0	0	0	3	1	0	0	0	0	0	0	0	0	0	0	11	0	1301.6649	P49327	P49327	1132	1142	FASN	Fatty acid synthase;[Acyl-carrier-protein] S-acetyltransferase;[Acyl-carrier-protein] S-malonyltransferase;3-oxoacyl-[acyl-carrier-protein] synthase;3-oxoacyl-[acyl-carrier-protein] reductase;3-hydroxyacyl-[acyl-carrier-protein] dehydratase;Enoyl-[acyl-carrier-protein] reductase;Oleoyl-[acyl-carrier-protein] hydrolase	yes	yes	3	8.01E-15	190.57	1142900	1389200	1015100	1334600	1262500
AALQEGHQFLCSIEA	GLEEACQLAQFKEMKAALQEGHQFLCSIEA	AALQEGHQFLCSIEA_______________	K	A	A	E	A	-	3	0	0	0	1	2	2	1	1	1	2	0	0	1	0	1	0	0	0	0	0	0	15	0	1672.7879	P50583	P50583	133	147	NUDT2	Bis(5-nucleosyl)-tetraphosphatase [asymmetrical]	yes	yes	2;3	0.011505	82.543	224950	333830	313070	272680	230620
AALQELLSK	AVVSERLKIRGSLARAALQELLSKGLIKLV	RGSLARAALQELLSKGLIKLVSKHRAQVIY	R	A	A	S	K	G	2	0	0	0	0	1	1	0	0	0	3	1	0	0	0	1	0	0	0	0	0	0	9	0	971.56515	P62851	P62851	86	94	RPS25	40S ribosomal protein S25	yes	yes	2;3	0.00056189	153.05	825080	1022700	1017200	903240	895040
AALQELLSKGLIK	AVVSERLKIRGSLARAALQELLSKGLIKLV	ARAALQELLSKGLIKLVSKHRAQVIYTRNT	R	A	A	I	K	L	2	0	0	0	0	1	1	1	0	1	4	2	0	0	0	1	0	0	0	0	0	0	13	1	1382.8497	P62851	P62851	86	98	RPS25	40S ribosomal protein S25	yes	yes	3	0.0028887	77.42	0	0	0	0	0
AALQLVVDPGDPR	SPQREPQRVSHEQFRAALQLVVDPGDPRSY	FRAALQLVVDPGDPRSYLDNFIKIGEGSTG	R	A	A	P	R	S	2	1	0	2	0	1	0	1	0	0	2	0	0	0	2	0	0	0	0	2	0	0	13	0	1349.7303	O96013	O96013	306	318	PAK4	Serine/threonine-protein kinase PAK 4	yes	yes	2	0.035396	80.763	365130	369790	270100	232400	260120
AALQVDEK	ITQEALPKVSKVVHKAALQVDEKGLEADAP	VSKVVHKAALQVDEKGLEADAPTRVSLSAA	K	A	A	E	K	G	2	0	0	1	0	1	1	0	0	0	1	1	0	0	0	0	0	0	0	1	0	0	8	0	872.46035	CON__ENSEMBL:ENSBTAP00000023402	CON__ENSEMBL:ENSBTAP00000023402	355	362			yes	yes	2	0.011498	95.099	321110	315190	360870	457900	445990
AALRDAEIQK	______________________________	______________________________	M	A	A	Q	K	D	3	1	0	1	0	1	1	0	0	1	1	1	0	0	0	0	0	0	0	0	0	0	10	1	1113.6142	Q9HBK9	Q9HBK9	2	11	AS3MT	Arsenite methyltransferase	no	no		1	NaN	0	0	0	0	0
AALRDYETVVK	YYRRAASNMALGKFRAALRDYETVVKVKPH	GKFRAALRDYETVVKVKPHDKDAKMKYQEC	R	A	A	V	K	V	2	1	0	1	0	0	1	0	0	0	1	1	0	0	0	0	1	0	1	2	0	0	11	1	1263.6823	P53041	P53041	114	124	PPP5C	Serine/threonine-protein phosphatase 5	yes	yes	3	1.08E-10	145.09	4045800	4519300	3917400	5398300	4050900
AALRPLVKPK	______________________________	______________________________	M	A	A	P	K	I	2	1	0	0	0	0	0	0	0	0	2	2	0	0	2	0	0	0	0	1	0	0	10	2	1091.7179	P62910	P62910	2	11	RPL32	60S ribosomal protein L32	no	no		1	NaN	0	0	0	0	0
AALRPTDVVLEVGPGTGNMTVK	HILKNPLIINSIIDKAALRPTDVVLEVGPG	VVLEVGPGTGNMTVKLLEKAKKVVACELDP	K	A	A	V	K	L	2	1	1	1	0	0	1	3	0	0	2	1	1	0	2	0	3	0	0	4	0	0	22	1	2224.1886	Q9UNQ2	Q9UNQ2	52	73	DIMT1	Probable dimethyladenosine transferase	yes	yes	3	0.00017534	76.807	0	0	0	0	0
AALRQPQVAELLAEAR	______________________________	ALRQPQVAELLAEARRAFREEFGAEPELAV	M	A	A	A	R	R	5	2	0	0	0	2	2	0	0	0	3	0	0	0	1	0	0	0	0	1	0	0	16	1	1734.9741	P51570	P51570	2	17	GALK1	Galactokinase	yes	yes	2;3	2.43E-38	114.76	78229	104850	107480	120270	108840
AALRQPQVAELLAEARR	______________________________	LRQPQVAELLAEARRAFREEFGAEPELAVS	M	A	A	R	R	A	5	3	0	0	0	2	2	0	0	0	3	0	0	0	1	0	0	0	0	1	0	0	17	2	1891.0752	P51570	P51570	2	18	GALK1	Galactokinase	yes	yes	3	3.82E-92	145.69	316450	398080	423630	342990	370370
AALSALESFLK	VLLKWCAHTNVELKKAALSALESFLKQVSN	ELKKAALSALESFLKQVSNMVAKNAEMHKN	K	A	A	L	K	Q	3	0	0	0	0	0	1	0	0	0	3	1	0	1	0	2	0	0	0	0	0	0	11	0	1148.6441	P78527	P78527	311	321	PRKDC	DNA-dependent protein kinase catalytic subunit	yes	yes	2	3.97E-16	231.23	1565200	1942100	1486200	1843500	1715900
AALSASEGEEVPQDK	RISGLGLTPEQKQKKAALSASEGEEVPQDK	AALSASEGEEVPQDKAPSHVPFLLIGGGTA	K	A	A	D	K	A	3	0	0	1	0	1	3	1	0	0	1	1	0	0	1	2	0	0	0	1	0	0	15	0	1529.7209	O95831	O95831	113	127	AIFM1	Apoptosis-inducing factor 1, mitochondrial	yes	yes	2;4	1.88E-60	313.52	391070	383250	358480	603920	338690
AALSEEELEK	AVKREAALPPVSPLKAALSEEELEKKSKAI	VSPLKAALSEEELEKKSKAIIEEYLHLNDM	K	A	A	E	K	K	2	0	0	0	0	0	4	0	0	0	2	1	0	0	0	1	0	0	0	0	0	0	10	0	1117.5503	Q04637	Q04637	1235	1244	EIF4G1	Eukaryotic translation initiation factor 4 gamma 1	yes	yes	2	0.047076	54.094	0	0	0	0	0
AALSEEELEKK	AVKREAALPPVSPLKAALSEEELEKKSKAI	SPLKAALSEEELEKKSKAIIEEYLHLNDMK	K	A	A	K	K	S	2	0	0	0	0	0	4	0	0	0	2	2	0	0	0	1	0	0	0	0	0	0	11	1	1245.6452	Q04637	Q04637	1235	1245	EIF4G1	Eukaryotic translation initiation factor 4 gamma 1	yes	yes	3	0.00017868	112.43	0	0	0	0	0
AALSEEELERK	ESAKPEISAMSAHDKAALSEEELERKSKSI	AHDKAALSEEELERKSKSIIDEFLHINDFK	K	A	A	R	K	S	2	1	0	0	0	0	4	0	0	0	2	1	0	0	0	1	0	0	0	0	0	0	11	1	1273.6514	O43432	O43432	1215	1225	EIF4G3	Eukaryotic translation initiation factor 4 gamma 3	yes	yes	3	1.3E-06	142.19	1538300	1775100	1711000	2101600	1448700
AALSEMVEYITHNR	VSDPLSDLKWKEVKRAALSEMVEYITHNRN	RAALSEMVEYITHNRNVITEPIYPEVVHMF	R	A	A	N	R	N	2	1	1	0	0	0	2	0	1	1	1	0	1	0	0	1	1	0	1	1	0	0	14	0	1632.793	Q13362	Q13362	71	84	PPP2R5C	Serine/threonine-protein phosphatase 2A 56 kDa regulatory subunit gamma isoform	yes	yes	3	1.56E-33	219.35	932300	1162200	1189200	1015000	1285500
AALSGSYVNFGVFR	ALKLKGISICFSMLKAALSGSYVNFGVFRL	KAALSGSYVNFGVFRLYGDDALDNALQTFI	K	A	A	F	R	L	2	1	1	0	0	0	0	2	0	0	1	0	0	2	0	2	0	0	1	2	0	0	14	0	1486.7569	Q9UIA9	Q9UIA9	841	854	XPO7	Exportin-7	yes	yes	2	0.0033041	119.27	281640	294840	309670	297920	270470
AALSLPAK	TKKMVATTKPKATAKAALSLPAKQAPQGSR	KPKATAKAALSLPAKQAPQGSRDSSSDSDS	K	A	A	A	K	Q	3	0	0	0	0	0	0	0	0	0	2	1	0	0	1	1	0	0	0	0	0	0	8	0	769.46979	Q14978	Q14978	453	460	NOLC1	Nucleolar and coiled-body phosphoprotein 1	yes	yes	2	0.0014524	137.18	3323600	3795700	3302700	3974100	3478700
AALSRDEILR	PQPERLVPVSPLPPKAALSRDEILRYSRQL	PLPPKAALSRDEILRYSRQLVLPELGVHGQ	K	A	A	L	R	Y	2	2	0	1	0	0	1	0	0	1	2	0	0	0	0	1	0	0	0	0	0	0	10	1	1142.6408	O95396	O95396	53	62	MOCS3	Adenylyltransferase and sulfurtransferase MOCS3;Molybdopterin-synthase adenylyltransferase;Molybdopterin-synthase sulfurtransferase	yes	yes	3	0.04935	56.548	532510	581690	440070	447020	513240
AALSSFQK	NQYYNSKALKEDDPKAALSSFQKVLELEGE	LKEDDPKAALSSFQKVLELEGEKGEWGFKA	K	A	A	Q	K	V	2	0	0	0	0	1	0	0	0	0	1	1	0	1	0	2	0	0	0	0	0	0	8	0	850.45487	P61201	P61201	49	56	COPS2	COP9 signalosome complex subunit 2	yes	yes	2;3	0.00019221	160.78	3098300	3152500	2762500	3544000	2582600
AALSSQQQQQLALLLQQFQTLK	LIQQQYAQVLAQQQKAALSSQQQQQLALLL	QQQLALLLQQFQTLKMRISDQNIIPSVTRS	K	A	A	L	K	M	3	0	0	0	0	8	0	0	0	0	6	1	0	1	0	2	1	0	0	0	0	0	22	0	2484.37	Q6Y7W6	Q6Y7W6	646	667	GIGYF2	PERQ amino acid-rich with GYF domain-containing protein 2	yes	yes	3	0.015246	59.163	0	0	0	0	0
AALSSSELLELGDSLMR	PSRLDSVPRNTDSPRAALSSSELLELGDSL	LSSSELLELGDSLMRLGAENDPFSTDTLSS	R	A	A	M	R	L	2	1	0	1	0	0	2	1	0	0	5	0	1	0	0	4	0	0	0	0	0	0	17	0	1790.9084	Q9P2G1	Q9P2G1	908	924	ANKIB1	Ankyrin repeat and IBR domain-containing protein 1	yes	yes	2	0.0001046	121.76	50888	94935	64458	59890	60872
AALTGLLHR	SGTSYKDLMPHDLARAALTGLLHRTSVPKE	PHDLARAALTGLLHRTSVPKEVVDYIIFGT	R	A	A	H	R	T	2	1	0	0	0	0	0	1	1	0	3	0	0	0	0	0	1	0	0	0	0	0	9	0	950.56615	P55084	P55084	82	90	HADHB	Trifunctional enzyme subunit beta, mitochondrial;3-ketoacyl-CoA thiolase	yes	yes	3	2.96E-19	204.36	421880	602440	453520	575770	587100
AALTIDEK	ITKEQPLKVSKALHKAALTIDEKGTEAVGS	VSKALHKAALTIDEKGTEAVGSTFLEAIPM	K	A	A	E	K	G	2	0	0	1	0	0	1	0	0	1	1	1	0	0	0	0	1	0	0	0	0	0	8	0	859.4651	CON__P34955	CON__P34955	358	365			yes	yes	2	0.00033575	155.75	19836000	12573000	18101000	28317000	28384000
AALTRDPQFQK	______________________________	______________________________	M	A	A	Q	K	L	2	1	0	1	0	2	0	0	0	0	1	1	0	1	1	0	1	0	0	0	0	0	11	1	1273.6779	P06744	P06744	2	12	GPI	Glucose-6-phosphate isomerase	yes	yes	2	2.2E-06	80.455	790310	919670	671650	885550	648450
AALVAQNYINYQQGTPHR	______________________________	VAQNYINYQQGTPHRVFEVQKVKQASMEDI	R	A	A	H	R	V	3	1	2	0	0	3	0	1	1	1	1	0	0	0	1	0	1	0	2	1	0	0	18	0	2043.0286	Q9BS40	Q9BS40	13	30	LXN	Latexin	yes	yes	3	3.25E-81	279.19	1216200	1544800	1257600	1561700	1092600
AALVDLEPGTMDSVR	NVYYNESSSQKYVPRAALVDLEPGTMDSVR	AALVDLEPGTMDSVRSGPFGQLFRPDNFIF	R	A	A	V	R	S	2	1	0	2	0	0	1	1	0	0	2	0	1	0	1	1	1	0	0	2	0	0	15	0	1572.7818	Q9BUF5	Q9BUF5	63	77	TUBB6	Tubulin beta-6 chain	yes	yes	3	0.0001142	116.96	1236500	1707500	1971200	1552900	2277400
AALVDYLDGK	PALKGLGECHLMMAKAALVDYLDGKAVDYI	LMMAKAALVDYLDGKAVDYIEKALEYFTCA	K	A	A	G	K	A	2	0	0	2	0	0	0	1	0	0	2	1	0	0	0	0	0	0	1	1	0	0	10	0	1063.555	Q6PGP7	Q6PGP7	682	691	TTC37	Tetratricopeptide repeat protein 37	yes	yes	3	0.00029407	116.3	162800	214590	174020	232300	166540
AALVLEDGSVLR	______________________________	______________________________	M	A	A	L	R	G	2	1	0	1	0	0	1	1	0	0	3	0	0	0	0	1	0	0	0	2	0	0	12	0	1241.698	P27708	P27708	2	13	CAD	CAD protein;Glutamine-dependent carbamoyl-phosphate synthase;Aspartate carbamoyltransferase;Dihydroorotase	yes	yes	2	2.44E-23	163.94	68093	77753	73050	72998	68821
AAMAVGGAGGSR	______________________________	______________________________	M	A	A	S	R	V	4	1	0	0	0	0	0	4	0	0	0	0	1	0	0	1	0	0	0	1	0	0	12	0	1003.4869	O14744	O14744	2	13	PRMT5	Protein arginine N-methyltransferase 5;Protein arginine N-methyltransferase 5, N-terminally processed	yes	yes	2	6.17E-07	92.538	276610	315720	282770	283730	281230
AAMDNSEIAGEK	NAAVQAVNAHSNILKAAMDNSEIAGEKKSA	ILKAAMDNSEIAGEKKSAQWRTVEGALKER	K	A	A	E	K	K	3	0	1	1	0	0	2	1	0	1	0	1	1	0	0	1	0	0	0	0	0	0	12	0	1234.55	Q16891	Q16891	258	269	IMMT	MICOS complex subunit MIC60	yes	yes	2;3	1.41E-12	198.4	1123100	1470900	1533900	1627700	1455000
AAMDNSEIAGEKK	NAAVQAVNAHSNILKAAMDNSEIAGEKKSA	LKAAMDNSEIAGEKKSAQWRTVEGALKERR	K	A	A	K	K	S	3	0	1	1	0	0	2	1	0	1	0	2	1	0	0	1	0	0	0	0	0	0	13	1	1362.6449	Q16891	Q16891	258	270	IMMT	MICOS complex subunit MIC60	yes	yes	3	1.9E-05	126.77	468310	719770	784410	812170	771380
AAMEALVVEVTK	LQISHEAAACITGLRAAMEALVVEVTKQPA	GLRAAMEALVVEVTKQPAIISQLDPVNERM	R	A	A	T	K	Q	3	0	0	0	0	0	2	0	0	0	1	1	1	0	0	0	1	0	0	3	0	0	12	0	1259.6795	Q08211	Q08211	1105	1116	DHX9	ATP-dependent RNA helicase A	yes	yes	3	0.0002514	107.18	391370	482830	392160	470080	365220
AAMEPIVISAK	PEFSSIPAQISPEGRAAMEPIVISAKTMLE	PEGRAAMEPIVISAKTMLESAGGLIQTARA	R	A	A	A	K	T	3	0	0	0	0	0	1	0	0	2	0	1	1	0	1	1	0	0	0	1	0	0	11	0	1128.6213	Q9Y490	Q9Y490	1594	1604	TLN1	Talin-1	yes	yes	2;3	1.29E-07	180.67	2627500	4143400	3579700	3424600	2927600
AAMFPETLDEGMQIPSTQFDAAHPTNVQR	DIDGQYAMTRAQRVRAAMFPETLDEGMQIP	PSTQFDAAHPTNVQRLAEPSQMLKHAVVNL	R	A	A	Q	R	L	4	1	1	2	0	3	2	1	1	1	1	0	2	2	3	1	3	0	0	1	0	0	29	0	3201.4859	P35222	P35222	96	124	CTNNB1	Catenin beta-1	yes	yes	3;4	1.99E-88	266.46	179610	263940	249570	230650	238160
AAMIVNQLSK	LTKLLNDEDPVVVTKAAMIVNQLSKKEASR	VVVTKAAMIVNQLSKKEASRRALMGSPQLV	K	A	A	S	K	K	2	0	1	0	0	1	0	0	0	1	1	1	1	0	0	1	0	0	0	1	0	0	10	0	1073.5903	P14923	P14923	162	171	JUP	Junction plakoglobin	yes	yes	2	4.02E-10	217.64	1031600	1798500	1137000	1148900	973800
AAMIVNQLSKK	LTKLLNDEDPVVVTKAAMIVNQLSKKEASR	VVTKAAMIVNQLSKKEASRRALMGSPQLVA	K	A	A	K	K	E	2	0	1	0	0	1	0	0	0	1	1	2	1	0	0	1	0	0	0	1	0	0	11	1	1201.6853	P14923	P14923	162	172	JUP	Junction plakoglobin	yes	yes	3	0.032945	60.305	0	0	0	0	0
AAMRETWLSENQR	RQEKLEQLARRFDRKAAMRETWLSENQRLV	RKAAMRETWLSENQRLVSQDNFGFDLPAVE	K	A	A	Q	R	L	2	2	1	0	0	1	2	0	0	0	1	0	1	0	0	1	1	1	0	0	0	0	13	1	1590.7573	Q01082;P11277;O15020	Q01082	431	443	SPTBN1;SPTB;SPTBN2	Spectrin beta chain, non-erythrocytic 1;Spectrin beta chain, erythrocytic;Spectrin beta chain, non-erythrocytic 2	no	no	3	0.017485	76.939	188610	300960	235020	213910	190940
AANAAENDFSVSQAEMSSR	LKKQMEYERQVASLKAANAAENDFSVSQAE	AENDFSVSQAEMSSRQAMLENASDIKLEKF	K	A	A	S	R	Q	5	1	2	1	0	1	2	0	0	0	0	0	1	1	0	4	0	0	0	1	0	0	19	0	1983.8592	Q8NE71	Q8NE71	276	294	ABCF1	ATP-binding cassette sub-family F member 1	yes	yes	2;3	3.09E-130	327.97	800020	992120	866810	876000	836430
AANAITK	LKFGYQFTQQGPRTRAANAITKNNDLVRKR	TQQGPRTRAANAITKNNDLVRKRRVEGDHQ	R	A	A	T	K	N	3	0	1	0	0	0	0	0	0	1	0	1	0	0	0	0	1	0	0	0	0	0	7	0	687.39154	Q9NYL9	Q9NYL9	331	337	TMOD3	Tropomodulin-3	yes	yes	2	0.010266	96.253	2663200	3486100	3747700	3061900	2406100
AANATTNPSQLLPLELVDK	______________________________	TTNPSQLLPLELVDKCIGSRIHIVMKSDKE	M	A	A	D	K	C	3	0	2	1	0	1	1	0	0	0	4	1	0	0	2	1	2	0	0	1	0	0	19	0	1994.0684	Q9Y4Y9	Q9Y4Y9	2	20	5.00 LSM	U6 snRNA-associated Sm-like protein LSm5	yes	yes	3	1.96E-06	89.661	2622100	2919600	3125100	3707400	2650700
AANDAGYFNDEMAPIEVK	EECDKYALQSQQRWKAANDAGYFNDEMAPI	DAGYFNDEMAPIEVKTKKGKQTMQVDEHAR	K	A	A	V	K	T	4	0	2	2	0	0	2	1	0	1	0	1	1	1	1	0	0	0	1	1	0	0	18	0	1953.8778	P42765	P42765	192	209	ACAA2	3-ketoacyl-CoA thiolase, mitochondrial	yes	yes	3;4	1.23E-14	173.87	667840	1111900	1082300	1101700	782140
AANEDPDEK	HTTPQTQSTSGRRRRAANEDPDEKRRKFLE	SGRRRRAANEDPDEKRRKFLERNRAAASRC	R	A	A	E	K	R	2	0	1	2	0	0	2	0	0	0	0	1	0	0	1	0	0	0	0	0	0	0	9	0	987.41452	P15336	P15336	346	354	ATF2	Cyclic AMP-dependent transcription factor ATF-2	yes	yes	2	0.00206	108.67	99185	163200	90828	102550	77192
AANEEETK	EPGGGRSNKRSAGNRAANEEETKNKPKLNI	KRSAGNRAANEEETKNKPKLNIQIKTLADD	R	A	A	T	K	N	2	0	1	0	0	0	3	0	0	0	0	1	0	0	0	0	1	0	0	0	0	0	8	0	890.39814	O60879	O60879	32	39	DIAPH2	Protein diaphanous homolog 2	yes	yes	2	0.0011403	129.1	252010	261820	222300	337070	260080
AANENEPEGKVPSK	PRTVSSTTARKPVTRAANENEPEGKVPSKG	RAANENEPEGKVPSKGRPAKNVETKPDKGI	R	A	A	S	K	G	2	0	2	0	0	0	3	1	0	0	0	2	0	0	2	1	0	0	0	1	0	0	14	1	1468.7158	Q15398	Q15398	232	245	DLGAP5	Disks large-associated protein 5	yes	yes	3	7.05E-07	143.97	502820	893380	358920	414490	251090
AANFENHSGK	APPDAPNREEVFDERAANFENHSGKLGATA	VFDERAANFENHSGKLGATAEKAAAVGTAN	R	A	A	G	K	L	2	0	2	0	0	0	1	1	1	0	0	1	0	1	0	1	0	0	0	0	0	0	10	0	1073.489	P18206	P18206	630	639	VCL	Vinculin	yes	yes	3	6.25E-12	174.57	1454200	2056100	1106600	1522000	1260900
AANFENHSGKLGATAEK	APPDAPNREEVFDERAANFENHSGKLGATA	NFENHSGKLGATAEKAAAVGTANKSTVEGI	R	A	A	E	K	A	4	0	2	0	0	0	2	2	1	0	1	2	0	1	0	1	1	0	0	0	0	0	17	1	1743.854	P18206	P18206	630	646	VCL	Vinculin	yes	yes	4	7.06E-14	164.68	7348300	16498000	12172000	11116000	12693000
AANGLEADNSCPNSK	SSRRSSSEGLSKGKKAANGLEADNSCPNSK	AANGLEADNSCPNSKAPVLSKYPYSCRSQE	K	A	A	S	K	A	3	0	3	1	1	0	1	1	0	0	1	1	0	0	1	2	0	0	0	0	0	0	15	0	1546.6682	Q86V48	Q86V48	584	598	LUZP1	Leucine zipper protein 1	yes	yes	3	7.71E-47	184.51	376460	420490	346780	303930	267860
AANGVVLATEK	ALAAVAGGAPSVGIKAANGVVLATEKKQKS	VGIKAANGVVLATEKKQKSILYDERSVHKV	K	A	A	E	K	K	3	0	1	0	0	0	1	1	0	0	1	1	0	0	0	0	1	0	0	2	0	0	11	0	1071.5924	P25787	P25787	40	50	PSMA2	Proteasome subunit alpha type-2	yes	yes	2;3	1.42E-16	238.73	4723100	5545100	4873100	5643500	4223000
AANILVGENLVCK	MAYVERMNYVHRDLRAANILVGENLVCKVA	LRAANILVGENLVCKVADFGLARLIEDNEY	R	A	A	C	K	V	2	0	2	0	1	0	1	1	0	1	2	1	0	0	0	0	0	0	0	2	0	0	13	0	1399.7493	P12931;P07947	P12931	392	404	SRC;YES1	Proto-oncogene tyrosine-protein kinase Src;Tyrosine-protein kinase Yes	no	no	3	0.00071034	98.942	4208200	6236800	5004800	5573600	5391400
AANNGALPPDLSYIVR	FDYFPKPYPNSEAARAANNGALPPDLSYIV	ANNGALPPDLSYIVRARHGGEDYVFSLLTG	R	A	A	V	R	A	3	1	2	1	0	0	0	1	0	1	2	0	0	0	2	1	0	0	1	1	0	0	16	0	1669.8788	P08574	P08574	187	202	CYC1	Cytochrome c1, heme protein, mitochondrial	yes	yes	2	1.82E-09	198.55	2511900	3035300	2772600	3094500	2788600
AANNIASLLTK	CFHIAGDNNPLAVNRAANNIASLLTKSQIK	AVNRAANNIASLLTKSQIKEGKPSWGLPID	R	A	A	T	K	S	3	0	2	0	0	0	0	0	0	1	2	1	0	0	0	1	1	0	0	0	0	0	11	0	1114.6346	Q9BV44	Q9BV44	359	369	THUMPD3	THUMP domain-containing protein 3	yes	yes	3	1.12E-07	125.23	1452500	1576500	1281500	1568100	1313200
AANPGCSLEDFVR	RMQSACLLSDMESFKAANPGCSLEDFVRWY	FKAANPGCSLEDFVRWYSPRDYIEEEVIDE	K	A	A	V	R	W	2	1	1	1	1	0	1	1	0	0	1	0	0	1	1	1	0	0	0	1	0	0	13	0	1434.6562	Q15042	Q15042	688	700	RAB3GAP1	Rab3 GTPase-activating protein catalytic subunit	yes	yes	2;3	8.44E-23	193.28	362720	423030	374930	412730	378170
AANPVDFLSK	DLTLYHRTSVTDFLRAANPVDFLSKASEIM	TDFLRAANPVDFLSKASEIMVDDEELAQHP	R	A	A	S	K	A	2	0	1	1	0	0	0	0	0	0	1	1	0	1	1	1	0	0	0	1	0	0	10	0	1060.5553	Q8IY81	Q8IY81	260	269	FTSJ3	pre-rRNA processing protein FTSJ3	yes	yes	3	0.0021656	96.171	1050900	1375700	895480	800220	820710
AANQVEETLHTHLPQTPETNFR	HKDLDSRLKSSFFDKAANQVEETLHTHLPQ	TLHTHLPQTPETNFRDSSYPFANKESIGSE	K	A	A	F	R	D	2	1	2	0	0	2	3	0	2	0	2	0	0	1	2	0	4	0	0	1	0	0	22	0	2532.2357	Q5VZL5	Q5VZL5	202	223	ZMYM4	Zinc finger MYM-type protein 4	yes	yes	4	4.31E-10	134.81	207190	366750	404140	194940	175810
AANSSGQGFQNK	______________________________	______________________________	M	A	A	N	K	N	2	0	2	0	0	2	0	2	0	0	0	1	0	1	0	2	0	0	0	0	0	0	12	0	1207.5582	Q9NRY2	Q9NRY2	2	13	INIP	SOSS complex subunit C	yes	yes	2	3.68E-22	155.1	415960	491690	367780	428330	404120
AANTATEEK	EVEPGDFASSDVLPKAANTATEEKLVCSGE	SDVLPKAANTATEEKLVCSGENDNHGQIAN	K	A	A	E	K	L	3	0	1	0	0	0	2	0	0	0	0	1	0	0	0	0	2	0	0	0	0	0	9	0	933.44034	Q8WYP5	Q8WYP5	1617	1625	AHCTF1	Protein ELYS	yes	yes	3	0.00019135	114.97	550600	615380	452080	559340	451000
AANVLITR	LYYIHRNKILHRDMKAANVLITRDGVLKLA	ILHRDMKAANVLITRDGVLKLADFGLARAF	K	A	A	T	R	D	2	1	1	0	0	0	0	0	0	1	1	0	0	0	0	0	1	0	0	1	0	0	8	0	856.51305	P50750	P50750	152	159	CDK9	Cyclin-dependent kinase 9	yes	yes	2	0.010555	90.657	0	0	0	0	0
AANVLLSEHGEVK	LDYLHSEKKIHRDIKAANVLLSEHGEVKLA	IKAANVLLSEHGEVKLADFGVAGQLTDTQI	K	A	A	V	K	L	2	0	1	0	0	0	2	1	1	0	2	1	0	0	0	1	0	0	0	2	0	0	13	0	1365.7252	Q9Y6E0	Q9Y6E0	159	171	STK24	Serine/threonine-protein kinase 24;Serine/threonine-protein kinase 24 36 kDa subunit;Serine/threonine-protein kinase 24 12 kDa subunit	yes	yes	3	6.36E-19	191.01	600100	724960	537600	561610	417170
AANVLLSEQGDVK	LDYLHSEKKIHRDIKAANVLLSEQGDVKLA	IKAANVLLSEQGDVKLADFGVAGQLTDTQI	K	A	A	V	K	L	2	0	1	1	0	1	1	1	0	0	2	1	0	0	0	1	0	0	0	2	0	0	13	0	1342.7092	Q9P289;O00506	Q9P289	147	159	STK26;STK25	Serine/threonine-protein kinase 26;Serine/threonine-protein kinase 25	no	no	3	6.21E-10	159.08	307930	381410	391170	440150	262310
AANVQEPEK	QRRRTPRPLTSARAKAANVQEPEKKKKRRE	TSARAKAANVQEPEKKKKRRE_________	K	A	A	E	K	K	2	0	1	0	0	1	2	0	0	0	0	1	0	0	1	0	0	0	0	1	0	0	9	0	984.48762	P56182	P56182	447	455	RRP1	Ribosomal RNA processing protein 1 homolog A	yes	yes	2	2.66E-06	162.49	442400	500120	332690	381740	342790
AANWYER	TDELTPIESAVSVFKAANWYEREIWDMFGV	ESAVSVFKAANWYEREIWDMFGVFFANHPD	K	A	A	E	R	E	2	1	1	0	0	0	1	0	0	0	0	0	0	0	0	0	0	1	1	0	0	0	7	0	908.41407	O75489	O75489	162	168	NDUFS3	NADH dehydrogenase [ubiquinone] iron-sulfur protein 3, mitochondrial	yes	yes	2	0.011013	95.352	440870	449930	386370	483920	498100
AANYDFYQLLEEK	CGRKQAPRDDPFDIKAANYDFYQLLEEKCC	IKAANYDFYQLLEEKCCGKLDHINFPVFEP	K	A	A	E	K	C	2	0	1	1	0	1	2	0	0	0	2	1	0	1	0	0	0	0	2	0	0	0	13	0	1602.7566	Q8ND04	Q8ND04	628	640	SMG8	Protein SMG8	yes	yes	3	2.14E-09	151.7	159240	204210	168590	180120	160160
AAPAAPPAARPGPRPPAGELGSIGDHER	FYYEADCLAAAYGGKAAPAAPPAARPGPRP	RPPAGELGSIGDHERAIDFSPYLEPLGAPQ	K	A	A	E	R	A	7	3	0	1	0	0	2	4	1	1	1	0	0	0	7	1	0	0	0	0	0	0	28	2	2714.4001	P17676	P17676	44	71	CEBPB	CCAAT/enhancer-binding protein beta	yes	yes	5	5.04E-34	189.12	363830	415600	160870	171250	196230
AAPAGGFQNIACLR	VKVSDYVQDRIRALRAAPAGGFQNIACLRS	RAAPAGGFQNIACLRSNAMKHLPNFFYKGQ	R	A	A	L	R	S	4	1	1	0	1	1	0	2	0	1	1	0	0	1	1	0	0	0	0	0	0	0	14	0	1444.7245	Q9UBP6	Q9UBP6	125	138	METTL1	tRNA (guanine-N(7)-)-methyltransferase	yes	yes	3	2.9E-33	158.06	1083900	1344700	1358800	1331500	1231900
AAPAQQTTQPGGGK	______________________________	MAAPAQQTTQPGGGKRKGKAQYVLAKRARR	M	A	A	G	K	R	3	0	0	0	0	3	0	3	0	0	0	1	0	0	2	0	2	0	0	0	0	0	14	0	1310.6579	Q9NXG2	Q9NXG2	2	15	THUMPD1	THUMP domain-containing protein 1	yes	yes	2	3.33E-20	150.61	278480	324450	291910	301080	239970
AAPAQQTTQPGGGKR	______________________________	AAPAQQTTQPGGGKRKGKAQYVLAKRARRC	M	A	A	K	R	K	3	1	0	0	0	3	0	3	0	0	0	1	0	0	2	0	2	0	0	0	0	0	15	1	1466.759	Q9NXG2	Q9NXG2	2	16	THUMPD1	THUMP domain-containing protein 1	yes	yes	3	3.52E-09	128.9	236350	493770	466020	278830	314230
AAPASIPPFPVLEPVTSCK	RTGEERHDCFLAHKKAAPASIPPFPVLEPV	SIPPFPVLEPVTSCKSYKENRELFINRYIY	K	A	A	C	K	S	3	0	0	0	1	0	1	0	0	1	1	1	0	1	5	2	1	0	0	2	0	0	19	0	1980.039	CON__Q3SZ57	CON__Q3SZ57	131	149			yes	yes	3	1.33E-07	136.35	6313100	7120800	7617500	9158800	7813800
AAPAVQTK	LRFSIRPLSCSSQLRAAPAVQTKTKKTLAK	SCSSQLRAAPAVQTKTKKTLAKPNIRNVVV	R	A	A	T	K	T	3	0	0	0	0	1	0	0	0	0	0	1	0	0	1	0	1	0	0	1	0	0	8	0	784.4443	P55084	P55084	34	41	HADHB	Trifunctional enzyme subunit beta, mitochondrial;3-ketoacyl-CoA thiolase	yes	yes	2	0.00064222	138.26	2877700	3916700	3460200	3485200	3693200
AAPCEGQAFAVGVEK	______________________________	AAPCEGQAFAVGVEKNWGAVVRSPEGTPQK	M	A	A	E	K	N	4	0	0	0	1	1	2	2	0	0	0	1	0	1	1	0	0	0	0	2	0	0	15	0	1532.7293	Q86WB0	Q86WB0	2	16	ZC3HC1	Nuclear-interacting partner of ALK	yes	yes	2	1.8E-05	151.98	320980	432020	319930	351020	316020
AAPDDPSGFAVLASCAR	GIDLGTTSVKAALLRAAPDDPSGFAVLASC	PDDPSGFAVLASCARAARAEAAVESAVAGP	R	A	A	A	R	A	5	1	0	2	1	0	0	1	0	0	1	0	0	1	2	2	0	0	0	1	0	0	17	0	1703.7937	Q9UHJ6	Q9UHJ6	24	40	SHPK	Sedoheptulokinase	yes	yes	3	1.91E-05	128.45	178050	287010	240000	251270	167520
AAPDILIATPGR	AVGGLDVKSQEAALRAAPDILIATPGRLID	ALRAAPDILIATPGRLIDHLHNCPSFHLSS	R	A	A	G	R	L	3	1	0	1	0	0	0	1	0	2	1	0	0	0	2	0	1	0	0	0	0	0	12	0	1193.6768	Q96GQ7	Q96GQ7	338	349	DDX27	Probable ATP-dependent RNA helicase DDX27	yes	yes	2	0.0013941	111.27	6957100	10233000	8267400	4920900	6110100
AAPDITGHK	HFVSAPKANATIEVKAAPDITGHKRSENKN	ATIEVKAAPDITGHKRSENKNEGQDATMYC	K	A	A	H	K	R	2	0	0	1	0	0	0	1	1	1	0	1	0	0	1	0	1	0	0	0	0	0	9	0	908.47158	Q9Y639	Q9Y639	236	244	NPTN	Neuroplastin	yes	yes	3	0.00017689	114.51	7838400	10546000	11066000	11735000	12170000
AAPEAKK	KEAPGKRKKEMAKQKAAPEAKKQKVEGTEP	KKEMAKQKAAPEAKKQKVEGTEPTTAFNLF	K	A	A	K	K	Q	3	0	0	0	0	0	1	0	0	0	0	2	0	0	1	0	0	0	0	0	0	0	7	1	713.40719	P19338	P19338	289	295	NCL	Nucleolin	yes	yes	3	0.033371	61.962	5444700	7221500	6880700	7381600	5620300
AAPEASGTPSSDAVSRLEEEMR	RELRVNRGLDTGRRRAAPEASGTPSSDAVS	TPSSDAVSRLEEEMRKLQATVQELQKRLDR	R	A	A	M	R	K	4	2	0	1	0	0	4	1	0	0	1	0	1	0	2	4	1	0	0	1	0	0	22	1	2289.0543	P31146	P31146	417	438	CORO1A	Coronin-1A	yes	yes	3	2.59E-08	103.73	47271	64424	87264	68819	63000
AAPEASSPPASPLQHLLPGK	PLLNGAPAGESPQPKAAPEASSPPASPLQH	SSPPASPLQHLLPGKAVDLGPPKPSDQETG	K	A	A	G	K	A	4	0	0	0	0	1	1	1	1	0	3	1	0	0	5	3	0	0	0	0	0	0	20	0	1967.0476	Q96TA1	Q96TA1	686	705	FAM129B	Niban-like protein 1	yes	yes	3	5.31E-10	141.36	259390	300760	215500	163900	127210
AAPEEFRK	QHRKYGALPDQGIAKAAPEEFRKAAQQQEE	PDQGIAKAAPEEFRKAAQQQEEQEEKEEED	K	A	A	R	K	A	2	1	0	0	0	0	2	0	0	0	0	1	0	1	1	0	0	0	0	0	0	0	8	1	946.48723	P78318	P78318	288	295	IGBP1	Immunoglobulin-binding protein 1	yes	yes	3	0.011317	67.507	16310000	17968000	17056000	16878000	12957000
AAPEEHDSPTEASQPIVEEEETK	______________________________	PTEASQPIVEEEETKTFKDLGVTDVLCEAC	M	A	A	T	K	T	3	0	0	1	0	1	7	0	1	1	0	1	0	0	3	2	2	0	0	1	0	0	23	0	2522.1296	Q9H0S4	Q9H0S4	2	24	DDX47	Probable ATP-dependent RNA helicase DDX47	yes	yes	3	5.71E-14	161.58	744280	716910	471850	304930	286370
AAPEEPQQRPPEAVAAAPAGTTSSR	RPPEQQDQEGGEAAKAAPEEPQQRPPEAVA	PEAVAAAPAGTTSSRVLRGGRDRGRAAAAA	K	A	A	S	R	V	7	2	0	0	0	2	3	1	0	0	0	0	0	0	5	2	2	0	0	1	0	0	25	1	2488.2306	Q96JP5	Q96JP5	24	48	ZFP91	E3 ubiquitin-protein ligase ZFP91	yes	yes	3	5E-46	222.46	250000	271820	195550	199810	169630
AAPEERDLTQEQTEK	______________________________	AAPEERDLTQEQTEKLLQFQDLTGIESMDQ	M	A	A	E	K	L	2	1	0	1	0	2	4	0	0	0	1	1	0	0	1	0	2	0	0	0	0	0	15	1	1743.8275	Q96CS3	Q96CS3	2	16	FAF2	FAS-associated factor 2	yes	yes	2	6.51E-07	75.819	59971	84997	103440	89695	99573
AAPEPLSPAGGAGEEAPEEDEDEAEAEDPERPNAGAGGGR	______________________________	AEDPERPNAGAGGGRSGGGGSSVSGGGGGG	M	A	A	G	R	S	9	2	1	3	0	0	10	7	0	0	1	0	0	0	6	1	0	0	0	0	0	0	40	1	3900.6794	Q8N594	Q8N594	2	41	MPND	MPN domain-containing protein	yes	yes	3	0.0030771	52.187	0	2145.1	0	3511	3167.3
AAPFSLEYR	______________________________	FSTEERAAPFSLEYRVFLKNEKGQYISPFH	R	A	A	Y	R	V	2	1	0	0	0	0	1	0	0	0	1	0	0	1	1	1	0	0	1	0	0	0	9	0	1052.5291	Q15181	Q15181	10	18	PPA1	Inorganic pyrophosphatase	yes	yes	2	2.44E-05	151.5	22106000	23267000	18689000	26396000	22812000
AAPGAEFAPNK	EGIGAIGGTPPAFNRAAPGAEFAPNKRRRY	AFNRAAPGAEFAPNKRRRY___________	R	A	A	N	K	R	4	0	1	0	0	0	1	1	0	0	0	1	0	1	2	0	0	0	0	0	0	0	11	0	1071.5349	Q15233	Q15233	457	467	NONO	Non-POU domain-containing octamer-binding protein	yes	yes	3	0.00082652	99.257	461970	519410	377820	448030	359210
AAPGAEFAPNKR	EGIGAIGGTPPAFNRAAPGAEFAPNKRRRY	FNRAAPGAEFAPNKRRRY____________	R	A	A	K	R	R	4	1	1	0	0	0	1	1	0	0	0	1	0	1	2	0	0	0	0	0	0	0	12	1	1227.636	Q15233	Q15233	457	468	NONO	Non-POU domain-containing octamer-binding protein	yes	yes	3	1.32E-09	148.28	6057300	15276000	11936000	6243700	7782700
AAPGEAPPELLCLVSHFYPSGGLEVEWELRGGPGGR	YKPPKVSLMPATLARAAPGEAPPELLCLVS	GLEVEWELRGGPGGRSQKAEGQRWLSALRH	R	A	A	G	R	S	3	2	0	0	1	0	5	7	1	0	5	0	0	1	5	2	0	1	1	2	0	0	36	1	3803.873	O15533	O15533	304	339	TAPBP	Tapasin	yes	yes	4	0.00034263	79.636	510800	623540	807860	708150	635700
AAPGPALCLFDVDGTLTAPR	______________________________	ALCLFDVDGTLTAPRQKITKEMDDFLQKLR	M	A	A	P	R	Q	4	1	0	2	1	0	0	2	0	0	3	0	0	1	3	0	2	0	0	1	0	0	20	0	2041.0303	O15305	O15305	2	21	PMM2	Phosphomannomutase 2	yes	yes	2	1.02E-07	134.9	23354	28740	29562	29915	20601
AAPLDSIHSLAAYYIDCIR	ASRLSIPTYGLQCTRAAPLDSIHSLAAYYI	DSIHSLAAYYIDCIRQVQPEGPYRVAGYSY	R	A	A	I	R	Q	4	1	0	2	1	0	0	0	1	3	2	0	0	0	1	2	0	0	2	0	0	0	19	0	2148.0674	P49327	P49327	2276	2294	FASN	Fatty acid synthase;[Acyl-carrier-protein] S-acetyltransferase;[Acyl-carrier-protein] S-malonyltransferase;3-oxoacyl-[acyl-carrier-protein] synthase;3-oxoacyl-[acyl-carrier-protein] reductase;3-hydroxyacyl-[acyl-carrier-protein] dehydratase;Enoyl-[acyl-carrier-protein] reductase;Oleoyl-[acyl-carrier-protein] hydrolase	yes	yes	3	9.31E-22	189.9	828580	1348300	1136100	1098400	996390
AAPPALLEPLQPPTDVSQDPR	VSPRKLPALRLLFEKAAPPALLEPLQPPTD	LEPLQPPTDVSQDPRHMVLVRGLVLPVGGG	K	A	A	P	R	H	3	1	0	2	0	2	1	0	0	0	3	0	0	0	6	1	1	0	0	1	0	0	21	0	2211.1535	Q71SY5	Q71SY5	198	218	MED25	Mediator of RNA polymerase II transcription subunit 25	yes	yes	3	1.55E-10	145.05	44693	67730	60412	42126	49243
AAPPDVGEER	AQSHGEARLSDPPGRAAPPDVGEERRGGGG	DPPGRAAPPDVGEERRGGGGTELGPPAPPR	R	A	A	E	R	R	2	1	0	1	0	0	2	1	0	0	0	0	0	0	2	0	0	0	0	1	0	0	10	0	1039.4934	Q7L2J0	Q7L2J0	107	116	MEPCE	7SK snRNA methylphosphate capping enzyme	yes	yes	2	4.54E-06	146.79	1813100	1898000	1311700	1608900	1448300
AAPPEPGEPEER	______________________________	______________________________	M	A	A	E	R	K	2	1	0	0	0	0	4	1	0	0	0	0	0	0	4	0	0	0	0	0	0	0	12	0	1277.5888	Q5RI15	Q5RI15	2	13	COX20	Cytochrome c oxidase protein 20 homolog	yes	yes	2	0.00047923	98.943	125530	462030	782990	286360	197040
AAPPEPGEPEERK	______________________________	______________________________	M	A	A	R	K	S	2	1	0	0	0	0	4	1	0	0	0	1	0	0	4	0	0	0	0	0	0	0	13	1	1405.6838	Q5RI15	Q5RI15	2	14	COX20	Cytochrome c oxidase protein 20 homolog	yes	yes	2;3	0.0038229	103.34	794090	892940	855430	1009900	1145500
AAPPGEYFSVGSQVSCR	______________________________	PPGEYFSVGSQVSCRTCQEQRLQGEVVAFD	M	A	A	C	R	T	2	1	0	0	1	1	1	2	0	0	0	0	0	1	2	3	0	0	1	2	0	0	17	0	1810.8308	Q3MHD2	Q3MHD2	2	18	12.00 LSM	Protein LSM12 homolog	yes	yes	2	2.92E-14	208.79	58395	52292	64456	68707	63287
AAPPPPALTPDSQTVDSSCK	GEERAAKVPSTPPPKAAPPPPALTPDSQTV	PALTPDSQTVDSSCKTPEVSFLPEEATEEA	K	A	A	C	K	T	3	0	0	2	1	1	0	0	0	0	1	1	0	0	5	3	2	0	0	1	0	0	20	0	2037.9677	Q9H7N4	Q9H7N4	981	1000	SCAF1	Splicing factor, arginine/serine-rich 19	yes	yes	3	7.1E-11	147.92	32337	42770	51123	103900	69255
AAPPPPGYHQNGVIR	TGYSSGTQNANYPVRAAPPPPGYHQNGVIR	AAPPPPGYHQNGVIRNQYVPYPHAPGSQRS	R	A	A	I	R	N	2	1	1	0	0	1	0	2	1	1	0	0	0	0	4	0	0	0	1	1	0	0	15	0	1572.8161	Q12965	Q12965	954	968	MYO1E	Unconventional myosin-Ie	yes	yes	3	5.9E-53	246.26	2179300	2907200	2174100	2282500	2151800
AAPPPPPPPPPLESSPR	LGQWFEETISPSKEKAAPPPPPPPPPLESS	PPPPPPPPPLESSPRVKSPSKQAPGEKGNI	K	A	A	P	R	V	2	1	0	0	0	0	1	0	0	0	1	0	0	0	10	2	0	0	0	0	0	0	17	0	1702.9043	Q5T4S7	Q5T4S7	606	622	UBR4	E3 ubiquitin-protein ligase UBR4	yes	yes	3	3.04E-18	118.71	164780	174080	249320	285700	237770
AAPPPVDEEPESSEVDAAGR	ELGDVQGHGRVVTSRAAPPPVDEEPESSEV	VDEEPESSEVDAAGRWPGVCVSRTSPTPPE	R	A	A	G	R	W	4	1	0	2	0	0	4	1	0	0	0	0	0	0	4	2	0	0	0	2	0	0	20	0	2021.9178	Q5M775	Q5M775	781	800	SPECC1	Cytospin-B	yes	yes	3	4.73E-08	139.11	90368	106440	83625	81961	88204
AAPPQIPDTRR	______________________________	MHNKAAPPQIPDTRRELAELVKRKQELAET	K	A	A	R	R	E	2	2	0	1	0	1	0	0	0	1	0	0	0	0	3	0	1	0	0	0	0	0	11	1	1220.6626	Q9HAF1	Q9HAF1	7	17	MEAF6	Chromatin modification-related protein MEAF6	yes	yes	3	8.25E-08	150.86	1717300	1944200	1305200	1438100	1454000
AAPPQPVTHLIFDMDGLLLDTER	______________________________	HLIFDMDGLLLDTERLYSVVFQEICNRYDK	M	A	A	E	R	L	2	1	0	3	0	1	1	1	1	1	4	0	1	1	3	0	2	0	0	1	0	0	23	0	2548.2996	Q08623	Q08623	2	24	HDHD1	Pseudouridine-5-phosphatase	yes	yes	3	0.007827	64.028	24985	25851	28910	40966	47772
AAPPTAGSMAIEK	KDEALAILAKLILNKAAPPTAGSMAIEKYP	NKAAPPTAGSMAIEKYPLVFSPQMVGFYIK	K	A	A	E	K	Y	4	0	0	0	0	0	1	1	0	1	0	1	1	0	2	1	1	0	0	0	0	0	13	0	1242.6278	O75691	O75691	454	466	UTP20	Small subunit processome component 20 homolog	yes	yes	3	1.45E-06	113.99	312500	341500	270760	276420	304940
AAPQPSVSCVYKR	VSYCPRRLQQLLPLKAAPQPSVSCVYKRSR	LKAAPQPSVSCVYKRSRGKSGQKPGLRHQL	K	A	A	K	R	S	2	1	0	0	1	1	0	0	0	0	0	1	0	0	2	2	0	0	1	2	0	0	13	1	1461.7398	P38435	P38435	335	347	GGCX	Vitamin K-dependent gamma-carboxylase	yes	yes	3	1.72E-18	184.21	1318900	2207200	1126500	729650	978330
AAPRPSPAISVSVSAPAFYAPQK	______________________________	ISVSVSAPAFYAPQKKFGPVVAPKPKVNPF	M	A	A	Q	K	K	6	1	0	0	0	1	0	0	0	1	0	1	0	1	5	4	0	0	1	2	0	0	23	1	2311.2325	Q15942	Q15942	2	24	ZYX	Zyxin	yes	yes	2	7.22E-16	41.644	0	0	0	0	0
AAPSDGFKPR	______________________________	______________________________	M	A	A	P	R	E	2	1	0	1	0	0	0	1	0	0	0	1	0	1	2	1	0	0	0	0	0	0	10	1	1044.5352	Q92979	Q92979	2	11	EMG1	Ribosomal RNA small subunit methyltransferase NEP1	yes	yes	2	0.00017083	104.44	738100	778170	423740	539070	535110
AAPSDGFKPRER	______________________________	______________________________	M	A	A	E	R	S	2	2	0	1	0	0	1	1	0	0	0	1	0	1	2	1	0	0	0	0	0	0	12	2	1329.6789	Q92979	Q92979	2	13	EMG1	Ribosomal RNA small subunit methyltransferase NEP1	yes	yes	3	0.029676	46.88	98395	168820	232630	108020	65141
AAPSEVAAIAPGEGDGGGGGFGSWLDGRLEALGVDR	______________________________	GSWLDGRLEALGVDRAVYGAYILGILQEEE	M	A	A	D	R	A	6	2	0	3	0	0	3	10	0	1	3	0	0	1	2	2	0	1	0	2	0	0	36	1	3410.6491	Q96MW1	Q96MW1	2	37	CCDC43	Coiled-coil domain-containing protein 43	yes	yes	3	5.63E-89	195.89	143240	99076	140670	140250	191660
AAPSGGVNCEEFAEFQELLK	______________________________	GVNCEEFAEFQELLKVMRTIDDRIVHELNT	M	A	A	L	K	V	3	0	1	0	1	1	4	2	0	0	2	1	0	2	1	1	0	0	0	1	0	0	20	0	2195.0205	Q4VC31	Q4VC31	2	21	CCDC58	Coiled-coil domain-containing protein 58	yes	yes	3	0.01957	50.87	544960	618030	622410	708820	500740
AAPSPSGGGGSGGGSGSGTPGPVGSPAPGHPAVSSMQGK	______________________________	SPAPGHPAVSSMQGKRKALKLNFANPPFKS	M	A	A	G	K	R	4	0	0	0	0	1	0	13	1	0	0	1	1	0	7	8	1	0	0	2	0	0	39	0	3242.5011	P45985	P45985	2	40	MAP2K4	Dual specificity mitogen-activated protein kinase kinase 4	yes	yes	3	0.00033883	77.825	16628	17874	15856	18819	13998
AAPTAASDQPDSAATTEK	LEETAQLPSAPQGSRAAPTAASDQPDSAAT	TAASDQPDSAATTEKAKKIKNLKKKLRQVE	R	A	A	E	K	A	6	0	0	2	0	1	1	0	0	0	0	1	0	0	2	2	3	0	0	0	0	0	18	0	1730.7959	Q9BRP8	Q9BRP8	133	150	WIBG	Partner of Y14 and mago	yes	yes	3	7.76E-50	234.04	284720	361040	271090	295300	255980
AAPTSAPPSK	KLTNEDFRKLLMTPRAAPTSAPPSKSRHHE	LMTPRAAPTSAPPSKSRHHEMPREYNEDED	R	A	A	S	K	S	3	0	0	0	0	0	0	0	0	0	0	1	0	0	3	2	1	0	0	0	0	0	10	0	925.4869	Q13123	Q13123	45	54	IK	Protein Red	yes	yes	2;3	0.00016445	127.94	1411900	1598800	1117400	887010	852710
AAPVDLELK	______________________________	______________________________	M	A	A	L	K	K	2	0	0	1	0	0	1	0	0	0	2	1	0	0	1	0	0	0	0	1	0	0	9	0	954.5386	O60925	O60925	2	10	PFDN1	Prefoldin subunit 1	yes	yes	2	0.0003323	105.57	364260	459650	409830	464570	343620
AAPVDLELKK	______________________________	______________________________	M	A	A	K	K	A	2	0	0	1	0	0	1	0	0	0	2	2	0	0	1	0	0	0	0	1	0	0	10	1	1082.6336	O60925	O60925	2	11	PFDN1	Prefoldin subunit 1	yes	yes	2;3	0.0009407	83.862	822530	1106600	984710	1285400	849000
AAPVGPVK	______________________________	______________________________	M	A	A	V	K	F	2	0	0	0	0	0	0	1	0	0	0	1	0	0	2	0	0	0	0	2	0	0	8	0	737.44357	Q9H5Z1	Q9H5Z1	2	9	DHX35	Probable ATP-dependent RNA helicase DHX35	yes	yes	2	0.030603	57.559	83328	132860	96353	111180	110720
AAPVLLR	______________________________	______________________________	M	A	A	L	R	V	2	1	0	0	0	0	0	0	0	0	2	0	0	0	1	0	0	0	0	1	0	0	7	0	738.47521	Q8N0U8	Q8N0U8	2	8	VKORC1L1	Vitamin K epoxide reductase complex subunit 1-like protein 1	yes	yes	2	0.0062911	103.7	2535400	3041400	3151200	2948500	3114200
AAQAGPTQPGPPR	TIQTFVKKAKSSKRRAAQAGPTQPGPPRST	RRAAQAGPTQPGPPRSTFSRLQAPDSATLL	R	A	A	P	R	S	3	1	0	0	0	2	0	2	0	0	0	0	0	0	4	0	1	0	0	0	0	0	13	0	1246.6418	Q9BUL5	Q9BUL5	101	113	PHF23	PHD finger protein 23	yes	yes	3	1.18E-09	156.36	291780	357820	305700	253510	262030
AAQALALLR	______________________________	______________________________	M	A	A	L	R	E	4	1	0	0	0	1	0	0	0	0	3	0	0	0	0	0	0	0	0	0	0	0	9	0	925.5709	Q16401	Q16401	2	10	PSMD5	26S proteasome non-ATPase regulatory subunit 5	yes	yes	2	1.27E-06	124.37	48826	73626	65055	60816	46984
AAQALSVQDK	RQPPAQGLRSAAEEKAAQALSVQDKGLGGL	AAEEKAAQALSVQDKGLGGLQPAQSPPLSP	K	A	A	D	K	G	3	0	0	1	0	2	0	0	0	0	1	1	0	0	0	1	0	0	0	1	0	0	10	0	1029.5455	P41440	P41440	480	489	SLC19A1	Folate transporter 1	yes	yes	3	0.00016577	123.79	279740	255390	389420	465740	401270
AAQAPSSFQLLYDLK	EGGKGALALAQAVQRAAQAPSSFQLLYDLK	AAQAPSSFQLLYDLKLPVEDKIRIIAQKIY	R	A	A	L	K	L	3	0	0	1	0	2	0	0	0	0	3	1	0	1	1	2	0	0	1	0	0	0	15	0	1650.8617	P11586	P11586	805	819	MTHFD1	C-1-tetrahydrofolate synthase, cytoplasmic;Methylenetetrahydrofolate dehydrogenase;Methenyltetrahydrofolate cyclohydrolase;Formyltetrahydrofolate synthetase;C-1-tetrahydrofolate synthase, cytoplasmic, N-terminally processed	yes	yes	3	5.61E-06	131.06	1869600	2410300	2161800	1637800	1565000
AAQASDLEK	LLQDNAKLVPVLSAKAAQASDLEKIHLDEK	PVLSAKAAQASDLEKIHLDEKSFRWLHNED	K	A	A	E	K	I	3	0	0	1	0	1	1	0	0	0	1	1	0	0	0	1	0	0	0	0	0	0	9	0	931.46108	P37837	P37837	278	286	TALDO1	Transaldolase	yes	yes	2	0.00017414	148.96	7005000	11288000	8769400	9557200	6279600
AAQASDLEKIHLDEK	LLQDNAKLVPVLSAKAAQASDLEKIHLDEK	AAQASDLEKIHLDEKSFRWLHNEDQMAVEK	K	A	A	E	K	S	3	0	0	2	0	1	2	0	1	1	2	2	0	0	0	1	0	0	0	0	0	0	15	1	1666.8526	P37837	P37837	278	292	TALDO1	Transaldolase	yes	yes	3	0.0020361	88.507	30928	86199	112510	49370	56516
AAQDFFSTCR	MRQAGRYLPEFRETRAAQDFFSTCRSPEAC	FRETRAAQDFFSTCRSPEACCELTLQPLRR	R	A	A	C	R	S	2	1	0	1	1	1	0	0	0	0	0	0	0	2	0	1	1	0	0	0	0	0	10	0	1201.5186	P06132	P06132	51	60	UROD	Uroporphyrinogen decarboxylase	yes	yes	2	0.0002917	144.28	4006400	5807000	5771900	5932800	4834300
AAQDRDQIYR	SRSYRGGGGGGGGWRAAQDRDQIYRRRSPS	GGGWRAAQDRDQIYRRRSPSPYYSRGGYRS	R	A	A	Y	R	R	2	2	0	2	0	2	0	0	0	1	0	0	0	0	0	0	0	0	1	0	0	0	10	1	1234.6054	P62995	P62995	252	261	TRA2B	Transformer-2 protein homolog beta	yes	yes	3	2.83E-05	118.28	219420	266310	211030	237240	204230
AAQDRVLSLETSVNELNSQLNESK	ENLHDQVQEQKAHLRAAQDRVLSLETSVNE	ETSVNELNSQLNESKEKVSQLDIQIKAKTE	R	A	A	S	K	E	2	1	3	1	0	2	3	0	0	0	4	1	0	0	0	4	1	0	0	2	0	0	24	1	2644.3304	Q15075	Q15075	611	634	EEA1	Early endosome antigen 1	yes	yes	4	7.4E-83	267.77	146470	242750	378250	224960	138510
AAQEEYVK	ASALKAWGGKKENLKAAQEEYVKRALANSL	GKKENLKAAQEEYVKRALANSLACQGKYTP	K	A	A	V	K	R	2	0	0	0	0	1	2	0	0	0	0	1	0	0	0	0	0	0	1	1	0	0	8	0	936.45526	P04075	P04075	323	330	ALDOA	Fructose-bisphosphate aldolase A	yes	yes	2;3	0.0001927	160.26	5040300	6380200	4892700	5566400	3429200
AAQEEYVKR	ASALKAWGGKKENLKAAQEEYVKRALANSL	KKENLKAAQEEYVKRALANSLACQGKYTPS	K	A	A	K	R	A	2	1	0	0	0	1	2	0	0	0	0	1	0	0	0	0	0	0	1	1	0	0	9	1	1092.5564	P04075	P04075	323	331	ALDOA	Fructose-bisphosphate aldolase A	yes	yes	3	0.0016441	98.04	8015800	12134000	10232000	10221000	10829000
AAQEFLESLNFDEIDECVR	RRDQELRRLEEEACRAAQEFLESLNFDEID	FLESLNFDEIDECVRNIERSLSVGSEFSSE	R	A	A	V	R	N	2	1	1	2	1	1	4	0	0	1	2	0	0	2	0	1	0	0	0	1	0	0	19	0	2284.0318	Q9HD67	Q9HD67	937	955	MYO10	Unconventional myosin-X	yes	yes	3	2.02E-05	114.55	152860	220350	141520	166910	128110
AAQELQEGQR	LCGGSAGSTVAVAVKAAQELQEGQRCVVIL	AVAVKAAQELQEGQRCVVILPDSVRNYMTK	K	A	A	Q	R	C	2	1	0	0	0	3	2	1	0	0	1	0	0	0	0	0	0	0	0	0	0	0	10	0	1128.5523	P0DN79;P35520	P0DN79	360	369	CBS	Cystathionine beta-synthase	yes	no	2	9.07E-07	159.11	426890	832330	418000	432590	351790
AAQENKHDSYIPCSER	RKTEQITKNIQELLRAAQENKHDSYIPCSE	AQENKHDSYIPCSERIHVAVTEMAALFPKK	R	A	A	E	R	I	2	1	1	1	1	1	2	0	1	1	0	1	0	0	1	2	0	0	1	0	0	0	16	1	1903.8483	Q14161	Q14161	660	675	GIT2	ARF GTPase-activating protein GIT2	yes	yes	4	7.58E-14	165.8	114570	146930	98218	79375	101140
AAQEQVLNASR	MKRYKELVEMVKAKKAAQEQVLNASRAKK_	KAKKAAQEQVLNASRAKK____________	K	A	A	S	R	A	3	1	1	0	0	2	1	0	0	0	1	0	0	0	0	1	0	0	0	1	0	0	11	0	1185.6102	Q99543	Q99543	608	618	DNAJC2	DnaJ homolog subfamily C member 2;DnaJ homolog subfamily C member 2, N-terminally processed	yes	yes	2	5.84E-12	177.44	1678100	1729500	1430200	1692000	1318700
AAQFLRK	NMKCSVKNDHSAYKRAAQFLRKMADPQSIQ	NDHSAYKRAAQFLRKMADPQSIQESQNLSM	R	A	A	R	K	M	2	1	0	0	0	1	0	0	0	0	1	1	0	1	0	0	0	0	0	0	0	0	7	1	832.49192	Q7L576;Q96F07	Q7L576	191	197	CYFIP1;CYFIP2	Cytoplasmic FMR1-interacting protein 1;Cytoplasmic FMR1-interacting protein 2	no	no	3	0.016497	74.423	2358700	3371200	2724900	2910200	2880000
AAQGAAAAVAAGTSGVAGEGEPGPGENAAAEGTAPSPGR	______________________________	GENAAAEGTAPSPGRVSPPTPARGEPEVTV	M	A	A	G	R	V	13	1	1	0	0	1	4	9	0	0	0	0	0	0	4	2	2	0	0	2	0	0	39	0	3331.5665	Q9H7Z6	Q9H7Z6	2	40	KAT8	Histone acetyltransferase KAT8	yes	yes	3	3.09E-32	89.742	5960.3	5867.4	9124	7969	5628.1
AAQGEPQVQFK	______________________________	______________________________	M	A	A	F	K	L	2	0	0	0	0	3	1	1	0	0	0	1	0	1	1	0	0	0	0	1	0	0	11	0	1201.6091	P62826	P62826	2	12	RAN	GTP-binding nuclear protein Ran	yes	yes	2	2.37E-10	119.27	2697800	3050800	2677600	2907700	2303000
AAQGVGPGPGSAAPPGLEAAR	______________________________	PGPGSAAPPGLEAARQKLALRRKKVLSTEE	M	A	A	A	R	Q	6	1	0	0	0	1	1	5	0	0	1	0	0	0	4	1	0	0	0	1	0	0	21	0	1829.9384	Q6P582;Q6NZ67	Q6P582	2	22	MZT2A;MZT2B	Mitotic-spindle organizing protein 2A;Mitotic-spindle organizing protein 2B	yes	no	2	6.31E-24	199.13	22312	22363	29949	28696	30075
AAQHHTEEQSKVPPEQK	PQKGQPEPAKDQQQKAAQHHTEEQSKVPPE	QHHTEEQSKVPPEQKRKAGSTSWTGFQTKA	K	A	A	Q	K	R	2	0	0	0	0	3	3	0	2	0	0	2	0	0	2	1	1	0	0	1	0	0	17	1	1942.9497	Q9NW13	Q9NW13	623	639	RBM28	RNA-binding protein 28	yes	yes	5	2.56E-10	160.47	145360	228740	143100	82336	94416
AAQILDR	KTDTYGNKDPTAASRAAQILDRALKTLAEL	KDPTAASRAAQILDRALKTLAELPEEYRDF	R	A	A	D	R	A	2	1	0	1	0	1	0	0	0	1	1	0	0	0	0	0	0	0	0	0	0	0	7	0	785.43955	A2RUC4	A2RUC4	275	281	TYW5	tRNA wybutosine-synthesizing protein 5	yes	yes	2	0.0097235	97.093	0	0	0	0	0
AAQIPESDQIK	______________________________	______________________________	M	A	A	I	K	Q	2	0	0	1	0	2	1	0	0	2	0	1	0	0	1	1	0	0	0	0	0	0	11	0	1198.6194	Q9Y5J7	Q9Y5J7	2	12	TIMM9	Mitochondrial import inner membrane translocase subunit Tim9	yes	yes	2	3E-10	126.41	240340	282570	340800	449690	472100
AAQKDEYYR	______________________________	PPEVIRAAQKDEYYRGGLRSAAGGALHSLA	R	A	A	Y	R	G	2	1	0	1	0	1	1	0	0	0	0	1	0	0	0	0	0	0	2	0	0	0	9	1	1142.5356	O60683	O60683	14	22	PEX10	Peroxisome biogenesis factor 10	yes	yes	3	0.046651	58.37	485150	649340	538670	667230	689680
AAQLATEIADIK	ENFNIKQMKDLFEQKAAQLATEIADIKSKY	EQKAAQLATEIADIKSKYDEERSLREAAEQ	K	A	A	I	K	S	4	0	0	1	0	1	1	0	0	2	1	1	0	0	0	0	1	0	0	0	0	0	12	0	1242.682	Q15075	Q15075	165	176	EEA1	Early endosome antigen 1	yes	yes	3	1.21E-06	135.02	397210	599060	545370	607040	649530
AAQLEGER	LVDNEQLRHELAQLRAAQLEGERSQGLREE	HELAQLRAAQLEGERSQGLREEAERKASAT	R	A	A	E	R	S	2	1	0	0	0	1	2	1	0	0	1	0	0	0	0	0	0	0	0	0	0	0	8	0	872.43519	O75146	O75146	421	428	HIP1R	Huntingtin-interacting protein 1-related protein	yes	yes	2	0.0017038	119.86	492450	622200	423780	548250	464450
AAQLGFK	TVIGSGPGGYVAAIKAAQLGFKTVCIEKNE	GGYVAAIKAAQLGFKTVCIEKNETLGGTCL	K	A	A	F	K	T	2	0	0	0	0	1	0	1	0	0	1	1	0	1	0	0	0	0	0	0	0	0	7	0	733.41227	P09622	P09622	60	66	DLD	Dihydrolipoyl dehydrogenase, mitochondrial	yes	yes	2;3	0.0026739	129.29	3949800	5436600	5236300	4846100	4281300
AAQLIGTCSQNVAAIQEQVLGLGALR	VGRYLEAGAAGLRWRAAQLIGTCSQNVAAI	VAAIQEQVLGLGALRKLLRLLDRDACDTVR	R	A	A	L	R	K	5	1	1	0	1	4	1	3	0	2	4	0	0	0	0	1	1	0	0	2	0	0	26	0	2680.433	Q9NZL4	Q9NZL4	165	190	HSPBP1	Hsp70-binding protein 1	yes	yes	3	9.08E-85	270.74	350460	412090	398980	366050	301260
AAQLLEEK	______________________________	______________________________	M	A	A	E	K	L	2	0	0	0	0	1	2	0	0	0	2	1	0	0	0	0	0	0	0	0	0	0	8	0	900.49165	Q6PJ69	Q6PJ69	2	9	TRIM65	Tripartite motif-containing protein 65	yes	yes	2	0.0010386	79.469	159300	199330	176700	189440	150060
AAQLQHSEK	RFLKNEVERLKKQLRAAQLQHSEKMAQYLE	LKKQLRAAQLQHSEKMAQYLEEERHMREEN	R	A	A	E	K	M	2	0	0	0	0	2	1	0	1	0	1	1	0	0	0	1	0	0	0	0	0	0	9	0	1010.5145	Q16204	Q16204	278	286	CCDC6	Coiled-coil domain-containing protein 6	yes	yes	3	1.34E-06	167.06	5087400	5836500	5384400	6236900	5272100
AAQLVDK	EQLDSVMDWLTNQPRAAQLVDKDSTFLSTL	DWLTNQPRAAQLVDKDSTFLSTLEHHLSRY	R	A	A	D	K	D	2	0	0	1	0	1	0	0	0	0	1	1	0	0	0	0	0	0	0	1	0	0	7	0	743.41775	Q969V3	Q969V3	465	471	NCLN	Nicalin	yes	yes	2	0.0075918	109.01	0	0	0	0	0
AAQLVDKDSTFLSTLEHHLSR	EQLDSVMDWLTNQPRAAQLVDKDSTFLSTL	KDSTFLSTLEHHLSRYLKDVKQHHVKADKR	R	A	A	S	R	Y	2	1	0	2	0	1	1	0	2	0	4	1	0	1	0	3	2	0	0	1	0	0	21	1	2367.2183	Q969V3	Q969V3	465	485	NCLN	Nicalin	yes	yes	5	6.23E-15	161.8	463980	598250	767730	764830	891050
AAQLVLTGGTGSHGVFLVR	LSGYPWFHGMLSRLKAAQLVLTGGTGSHGV	VLTGGTGSHGVFLVRQSETRRGEYVLTFNF	K	A	A	V	R	Q	2	1	0	0	0	1	0	4	1	0	3	0	0	1	0	1	2	0	0	3	0	0	19	0	1882.0425	Q9NRF2	Q9NRF2	537	555	SH2B1	SH2B adapter protein 1	yes	yes	3	9.28E-06	121.63	524110	705620	629020	544060	648860
AAQMHSGYQR	SDYARYSGSYNDYLRAAQMHSGYQRRM___	NDYLRAAQMHSGYQRRM_____________	R	A	A	Q	R	R	2	1	0	0	0	2	0	1	1	0	0	0	1	0	0	1	0	0	1	0	0	0	10	0	1147.5193	Q96PK6	Q96PK6	658	667	RBM14	RNA-binding protein 14	yes	yes	3	0.05543	50.353	31625	30192	29470	25137	29913
AAQNISK	ALSKNPGYIKLRKIRAAQNISKTIATSQNR	YIKLRKIRAAQNISKTIATSQNRIYLTADN	R	A	A	S	K	T	2	0	1	0	0	1	0	0	0	1	0	1	0	0	0	1	0	0	0	0	0	0	7	0	730.39735	Q99623	Q99623	256	262	PHB2	Prohibitin-2	yes	yes	2	0.0032611	123.69	3559900	4171500	4027700	4697900	4869800
AAQNISKTIATSQNR	ALSKNPGYIKLRKIRAAQNISKTIATSQNR	AAQNISKTIATSQNRIYLTADNLVLNLQDE	R	A	A	N	R	I	3	1	2	0	0	2	0	0	0	2	0	1	0	0	0	2	2	0	0	0	0	0	15	1	1601.8485	Q99623	Q99623	256	270	PHB2	Prohibitin-2	yes	yes	3	1.55E-28	200.96	709890	1292600	1959600	996900	1171500
AAQNSGEAEYIEK	RISELERNVEELKRKAAQNSGEAEYIEKVV	RKAAQNSGEAEYIEKVVYTVKQSAEDVKKT	K	A	A	E	K	V	3	0	1	0	0	1	3	1	0	1	0	1	0	0	0	1	0	0	1	0	0	0	13	0	1408.647	P07942	P07942	1662	1674	LAMB1	Laminin subunit beta-1	yes	yes	3	3.05E-23	164.53	896540	779570	956630	1145400	1091600
AAQPGSGK	KSKGRRFKGKGKGNKAAQPGSGKGKVQFQG	GKGKGNKAAQPGSGKGKVQFQGKKTKFASD	K	A	A	G	K	G	2	0	0	0	0	1	0	2	0	0	0	1	0	0	1	1	0	0	0	0	0	0	8	0	714.36605	P05455	P05455	345	352	SSB	Lupus La protein	yes	yes	2	0.00087358	133.86	405010	497500	397740	451870	328080
AAQPPAQPCQLCGR	RLGGGRGGPSRRAPRAAQPPAQPCQLCGRS	RAAQPPAQPCQLCGRSPLGEAPPGTPPCRL	R	A	A	G	R	S	3	1	0	0	2	3	0	1	0	0	1	0	0	0	3	0	0	0	0	0	0	0	14	0	1552.7239	Q96B54	Q96B54	85	98	ZNF428	Zinc finger protein 428	yes	yes	2;3	5.02E-27	189.18	318480	370740	343480	344050	273960
AAQQAASSSGQGQQAQTPTGK	HQYDYTFDWTMLKQKAAQQAASSSGQGQQA	SSSGQGQQAQTPTGKQTDKTKSNMKGF___	K	A	A	G	K	Q	5	0	0	0	0	6	0	3	0	0	0	1	0	0	1	3	2	0	0	0	0	0	21	0	2000.9512	P48729	P48729	305	325	CSNK1A1	Casein kinase I isoform alpha	yes	yes	3	6.64E-79	265.96	415420	371490	223180	258950	209330
AAQRHETLTSLNLEK	LTVVGCIFMVIEGKKAAQRHETLTSLNLEK	AAQRHETLTSLNLEKKARLKEEAAMKAKTE	K	A	A	E	K	K	2	1	1	0	0	1	2	0	1	0	3	1	0	0	0	1	2	0	0	0	0	0	15	1	1709.906	Q96A26	Q96A26	125	139	FAM162A	Protein FAM162A	yes	yes	4	0.010327	72.175	627700	706490	740240	849940	777670
AAQSANISVR	CSIEESFQRFDAILKAAQSANISVRGYVSC	DAILKAAQSANISVRGYVSCALGCPYEGKI	K	A	A	V	R	G	3	1	1	0	0	1	0	0	0	1	0	0	0	0	0	2	0	0	0	1	0	0	10	0	1015.5411	P35914	P35914	156	165	HMGCL	Hydroxymethylglutaryl-CoA lyase, mitochondrial	yes	yes	2	2.43E-06	171.85	690510	1349300	843690	836950	678260
AAQTELGQQILADFEEAFPSQGTK	YMGIPQIRQLSERVKAAQTELGQQILADFE	ILADFEEAFPSQGTKRPGGPSNVLRDACLV	K	A	A	T	K	R	4	0	0	1	0	4	3	2	0	1	2	1	0	2	1	1	2	0	0	0	0	0	24	0	2578.2551	Q5VIR6	Q5VIR6	206	229	VPS53	Vacuolar protein sorting-associated protein 53 homolog	yes	yes	3;4	1.64E-95	260.06	289180	327640	232740	251240	258270
AAQVAPAAASSLGNPPPPPPSELK	______________________________	SSLGNPPPPPPSELKKAEQQQREEAGGEAA	M	A	A	L	K	K	6	0	1	0	0	1	1	1	0	0	2	1	0	0	7	3	0	0	0	1	0	0	24	0	2266.1957	O14497	O14497	2	25	ARID1A	AT-rich interactive domain-containing protein 1A	yes	yes	3	0.0011662	50.851	78127	103810	97501	77646	82937
AAQVAQDEEIAR	KLQEEELLATQVDMRAAQVAQDEEIARLLM	DMRAAQVAQDEEIARLLMAEEKKAYKKAKE	R	A	A	A	R	L	4	1	0	1	0	2	2	0	0	1	0	0	0	0	0	0	0	0	0	1	0	0	12	0	1299.6419	Q8IVM0	Q8IVM0	196	207	CCDC50	Coiled-coil domain-containing protein 50	yes	yes	2	1.78E-12	194.17	1672200	1837800	811390	1172100	785830
AAQVMGPPDR	VRIQFKPDDGISPERAAQVMGPPDRCQHAA	ISPERAAQVMGPPDRCQHAAHIISELILTA	R	A	A	D	R	C	2	1	0	1	0	1	0	1	0	0	0	0	1	0	2	0	0	0	0	1	0	0	10	0	1040.5073	Q96I24	Q96I24	300	309	FUBP3	Far upstream element-binding protein 3	yes	yes	2	0.00030111	123.35	902810	1069900	810270	872350	992760
AAQVTIQSSGTFSTK	ALSRYGAATFTSARKAAQVTIQSSGTFSTK	AAQVTIQSSGTFSTKFQVENSNRLLLQQVS	K	A	A	T	K	F	2	0	0	0	0	2	0	1	0	1	0	1	0	1	0	3	3	0	0	1	0	0	15	0	1524.7784	CON__ENSEMBL:ENSBTAP00000024146	CON__ENSEMBL:ENSBTAP00000024146	1279	1293			yes	yes	3	8.28E-07	144.29	1904000	2113500	2419500	2583100	2183700
AAQYACSLLGHALQR	VRFSAQSQARERLCRAAQYACSLLGHALQR	AAQYACSLLGHALQRHGASPELQKQIRQLE	R	A	A	Q	R	H	4	1	0	0	1	2	0	1	1	0	3	0	0	0	0	1	0	0	1	0	0	0	15	0	1657.8359	O96011	O96011	20	34	PEX11B	Peroxisomal membrane protein 11B	yes	yes	3	1.3E-28	203.27	460940	856150	694220	611860	647050
AAQYGLQLVESQNELQNQLDK	NLRCRLKEAEEERLKAAQYGLQLVESQNEL	QLVESQNELQNQLDKCRNEMMTMTESYEQE	K	A	A	D	K	C	2	0	2	1	0	5	2	1	0	0	4	1	0	0	0	1	0	0	1	1	0	0	21	0	2388.1921	Q96EA4	Q96EA4	23	43	SPDL1	Protein Spindly	yes	yes	3	1.54E-64	240.68	391670	420660	269600	266320	256880
AARDYETAK	YRRDLLRLSYGEAKKAARDYETAKNYFKKG	YGEAKKAARDYETAKNYFKKGLKDMGYGNW	K	A	A	A	K	N	3	1	0	1	0	0	1	0	0	0	0	1	0	0	0	0	1	0	1	0	0	0	9	1	1023.4985	P55265	P55265	1188	1196	ADAR	Double-stranded RNA-specific adenosine deaminase	yes	yes	3	0.015182	74.841	313360	369320	369580	264780	203610
AAREECPVFTPPGGETLDQVKMR	VVEGKALSELRAMAKAAREECPVFTPPGGE	FTPPGGETLDQVKMRGIDFFEFLCQLILKE	K	A	A	M	R	G	2	2	0	1	1	1	3	2	0	0	1	1	1	1	3	0	2	0	0	2	0	0	23	2	2587.2523	Q9NQ88	Q9NQ88	109	131	TIGAR	Fructose-2,6-bisphosphatase TIGAR	yes	yes	4	4.54E-05	99.064	126300	285410	393620	180150	121700
AAREPNIDR	RAPPIDRSILPTAPRAAREPNIDRSRLPKS	LPTAPRAAREPNIDRSRLPKSPPYTAFLGN	R	A	A	D	R	S	2	2	1	1	0	0	1	0	0	1	0	0	0	0	1	0	0	0	0	0	0	0	9	1	1040.5363	P23588	P23588	79	87	EIF4B	Eukaryotic translation initiation factor 4B	yes	yes	3	0.01556	72.325	92859	108100	89392	99528	93902
AARLDILDTAGQEEFGAMREQYMR	TIEDSYTKQCVIDDRAARLDILDTAGQEEF	AGQEEFGAMREQYMRTGEGFLLVFSVTDRG	R	A	A	M	R	T	4	3	0	2	0	2	3	2	0	1	2	0	2	1	0	0	1	0	1	0	0	0	24	2	2770.3167	P62070	P62070	61	84	RRAS2	Ras-related protein R-Ras2	yes	yes	4	0.021967	57.238	34270	52248	54129	59437	37066
AARLDRK	QLNAIRDNIKIGEDRAARLDRKMEEQQVRL	NIKIGEDRAARLDRKMEEQQVRLNEAEQKY	R	A	A	R	K	M	2	2	0	1	0	0	0	0	0	0	1	1	0	0	0	0	0	0	0	0	0	0	7	2	828.49298	Q96SB8	Q96SB8	304	310	SMC6	Structural maintenance of chromosomes protein 6	yes	yes	1	0.06549	10.306	14850	16877	21967	17604	19793
AARPITLGIDLGTTSVK	______________________________	RPITLGIDLGTTSVKAALLRAAPDDPSGFA	M	A	A	V	K	A	2	1	0	1	0	0	0	2	0	2	2	1	0	0	1	1	3	0	0	1	0	0	17	1	1711.9832	Q9UHJ6	Q9UHJ6	2	18	SHPK	Sedoheptulokinase	no	no		1	NaN	0	0	0	0	0
AARSGNLDKALDHLR	SVGFREADAATSFLRAARSGNLDKALDHLR	AARSGNLDKALDHLRNGVDINTCNQNGLNG	R	A	A	L	R	N	3	2	1	2	0	0	0	1	1	0	3	1	0	0	0	1	0	0	0	0	0	0	15	2	1635.8805	P16157	P16157	19	33	ANK1	Ankyrin-1	yes	yes	2	0.056389	60.167	25521	42330	40092	45572	34429
AARTAVGRNDTHPTTGSASPK	CLCLIFFIVKTHRRKAARTAVGRNDTHPTT	GRNDTHPTTGSASPKHQKKSKLHGPTETSS	K	A	A	P	K	H	4	2	1	1	0	0	0	2	1	0	0	1	0	0	2	2	4	0	0	1	0	0	21	2	2094.0566	P20138	P20138	289	309	CD33	Myeloid cell surface antigen CD33	yes	yes	6	0.020949	56.529	828850	740310	703520	875760	852210
AASAAAASAAAASAASGSPGPGEGSAGGEK	______________________________	SGSPGPGEGSAGGEKRSTAPSAAASASASA	M	A	A	E	K	R	13	0	0	0	0	0	2	6	0	0	0	1	0	0	2	6	0	0	0	0	0	0	30	0	2386.0997	Q13263	Q13263	2	31	TRIM28	Transcription intermediary factor 1-beta	yes	yes	3	4.08E-68	111.43	134020	155720	71666	51913	56259
AASAAAASAAAASAASGSPGPGEGSAGGEKR	______________________________	GSPGPGEGSAGGEKRSTAPSAAASASASAA	M	A	A	K	R	S	13	1	0	0	0	0	2	6	0	0	0	1	0	0	2	6	0	0	0	0	0	0	31	1	2542.2008	Q13263	Q13263	2	32	TRIM28	Transcription intermediary factor 1-beta	yes	yes	3	1.21E-160	182.97	293670	471010	145530	107790	93135
AASAAGAAGSAGGSSGAAGAAGGGAGAGTRPGDGGTASAGAAGPGAATK	FAKRDKKKKKERSNRAASAAGAAGSAGGSS	GTASAGAAGPGAATKAVTKDEDEWKELEQK	R	A	A	T	K	A	19	1	0	1	0	0	0	17	0	0	0	1	0	0	2	5	3	0	0	0	0	0	49	1	3668.7123	Q9UKY7	Q9UKY7	28	76	CDV3	Protein CDV3 homolog	yes	yes	4;5;6	6.4E-21	139.1	540800	737250	607740	691280	584820
AASAAREELK	AKLDSAKLSSDQNDKAASAAREELKEARMR	DQNDKAASAAREELKEARMRLESLSYQLSG	K	A	A	L	K	E	4	1	0	0	0	0	2	0	0	0	1	1	0	0	0	1	0	0	0	0	0	0	10	1	1044.5564	Q03252	Q03252	299	308	LMNB2	Lamin-B2	yes	yes	3	1.68E-06	131.83	5204600	7092700	6781600	8030300	6007500
AASAAREELKEAR	AKLDSAKLSSDQNDKAASAAREELKEARMR	DKAASAAREELKEARMRLESLSYQLSGLQK	K	A	A	A	R	M	5	2	0	0	0	0	3	0	0	0	1	1	0	0	0	1	0	0	0	0	0	0	13	2	1400.7372	Q03252	Q03252	299	311	LMNB2	Lamin-B2	yes	yes	4	0.0072739	65.773	329880	584180	706070	323840	397870
AASAARGAAALR	______________________________	______________________________	M	A	A	L	R	R	7	2	0	0	0	0	0	1	0	0	1	0	0	0	0	1	0	0	0	0	0	0	12	1	1084.6101	Q9GZT3	Q9GZT3	2	13	SLIRP	SRA stem-loop-interacting RNA-binding protein, mitochondrial	yes	yes	2	0.042119	51.749	36304	62673	66109	50312	42544
AASAATAAPTATPAAQESGTIPK	RPREALSTNECKARRAASAATAAPTATPAA	PTATPAAQESGTIPKKRQEVMKWNGWGYND	R	A	A	P	K	K	9	0	0	0	0	1	1	1	0	1	0	1	0	0	3	2	4	0	0	0	0	0	23	0	2082.0593	O00116	O00116	63	85	AGPS	Alkyldihydroxyacetonephosphate synthase, peroxisomal	yes	yes	3;4	6.5E-66	252.55	515360	561670	469760	614780	620720
AASADSTTEGTPADGFTVLSTK	KGARKSKKKQGEVSKAASADSTTEGTPADG	TEGTPADGFTVLSTKSLFLGQKLNLIHSEI	K	A	A	T	K	S	4	0	0	2	0	0	1	2	0	0	1	1	0	1	1	3	5	0	0	1	0	0	22	0	2126.0015	O75367	O75367	168	189	H2AFY	Core histone macro-H2A.1	yes	yes	3	1.02E-31	196.31	453680	648510	633190	661540	584620
AASAFFTYVSLSQEGR	VDADPVVDSSQKRYRAASAFFTYVSLSQEG	ASAFFTYVSLSQEGRSLPVPQLVPETEDEK	R	A	A	G	R	S	3	1	0	0	0	1	1	1	0	0	1	0	0	2	0	3	1	0	1	1	0	0	16	0	1732.842	O00154	O00154	325	340	ACOT7	Cytosolic acyl coenzyme A thioester hydrolase	yes	yes	2	1.95E-53	314.48	912510	1005000	796790	1051000	706350
AASAGQEPLHNEELAGAGR	LLVGFILFLTRSRGRAASAGQEPLHNEELA	GQEPLHNEELAGAGRVAQPGPLEPEEPRAG	R	A	A	G	R	V	5	1	1	0	0	1	3	3	1	0	2	0	0	0	1	1	0	0	0	0	0	0	19	0	1876.9028	Q96HY6	Q96HY6	28	46	DDRGK1	DDRGK domain-containing protein 1	yes	yes	3	4.75E-220	324.29	1026800	1254800	903310	1162600	885260
AASAIYSGYIFDYDYYRDDFYDRLFDYR	MAGEPKPDRPKGLKRAASAIYSGYIFDYDY	DYYRDDFYDRLFDYRGRLSPVPVPRAVPVK	R	A	A	Y	R	G	3	3	0	6	0	0	0	1	0	2	1	0	0	3	0	2	0	0	7	0	0	0	28	2	3542.5732	Q9UKM9	Q9UKM9	104	131	RALY	RNA-binding protein Raly	yes	yes	4	1.51E-20	152.35	710620	865840	598820	544160	552230
AASAPAK	TRSQVKASEKILQVRAASAPAKGTPGKGAT	SEKILQVRAASAPAKGTPGKGATPAPPGKA	R	A	A	A	K	G	4	0	0	0	0	0	0	0	0	0	0	1	0	0	1	1	0	0	0	0	0	0	7	0	614.33878	Q13428	Q13428	302	308	TCOF1	Treacle protein	yes	no	2	0.049362	72.138	220200	286270	285020	328030	240460
AASAPAKESPRK	ALLQAKASGKTSQVGAASAPAKESPRKGAA	QVGAASAPAKESPRKGAAPAPPGKTGPAVA	G	A	A	R	K	G	4	1	0	0	0	0	1	0	0	0	0	2	0	0	2	2	0	0	0	0	0	0	12	2	1211.6622	Q13428	Q13428	373	384	TCOF1	Treacle protein	yes	yes	4	0.037592	70.197	1779200	2101700	1097100	1385500	556220
AASAPPPPDKLEGGGGPAPPPAPPSTGR	______________________________	GGGPAPPPAPPSTGRKQGKAGLQMKSPEKK	M	A	A	G	R	K	5	1	0	1	0	0	1	5	0	0	1	1	0	0	10	2	1	0	0	0	0	0	28	1	2545.2925	Q9BRQ0	Q9BRQ0	2	29	PYGO2	Pygopus homolog 2	yes	yes	3	0.00015862	61.89	29982	36643	41496	32528	32277
AASAPYFEVLEK	TGDSQAQELCLYLTKAASAPYFEVLEKWIY	LTKAASAPYFEVLEKWIYRGIIHDPYSEFM	K	A	A	E	K	W	3	0	0	0	0	0	2	0	0	0	1	1	0	1	1	1	0	0	1	1	0	0	12	0	1323.6711	Q9BSJ2	Q9BSJ2	382	393	TUBGCP2	Gamma-tubulin complex component 2	yes	yes	3	0.00033299	103.88	500550	676620	461390	620280	520310
AASAYAVGDVK	GQYFGELALVTNKPRAASAYAVGDVKCLVM	NKPRAASAYAVGDVKCLVMDVQAFERLLGP	R	A	A	V	K	C	4	0	0	1	0	0	0	1	0	0	0	1	0	0	0	1	0	0	1	2	0	0	11	0	1050.5346	P13861	P13861	348	358	PRKAR2A	cAMP-dependent protein kinase type II-alpha regulatory subunit	yes	yes	3	3.32E-06	118.28	464700	710660	584920	693340	594890
AASCGEGK	LDPEDLKKPDPASLRAASCGEGKKRKACKN	PDPASLRAASCGEGKKRKACKNCTCGLAEE	R	A	A	G	K	K	2	0	0	0	1	0	1	2	0	0	0	1	0	0	0	1	0	0	0	0	0	0	8	0	778.32795	Q6FI81	Q6FI81	234	241	CIAPIN1	Anamorsin	yes	yes	3	0.0026935	91.318	1153800	1070100	546340	815670	699130
AASCVLLHTGQK	______________________________	______________________________	M	A	A	Q	K	M	2	0	0	0	1	1	0	1	1	0	2	1	0	0	0	1	1	0	0	1	0	0	12	0	1283.6656	P14550	P14550	2	13	AKR1A1	Alcohol dehydrogenase [NADP(+)]	yes	yes	2	2.01E-30	125.97	1256300	2226700	1570100	1597700	1252000
AASDELSK	EVENSEDPKFREAVKAASDELSKTISPMVM	KFREAVKAASDELSKTISPMVMDAKAVAGN	K	A	A	S	K	T	2	0	0	1	0	0	1	0	0	0	1	1	0	0	0	2	0	0	0	0	0	0	8	0	819.39741	P18206	P18206	785	792	VCL	Vinculin	yes	yes	2	0.000204	168.66	3945800	6849200	4579200	4660100	3733100
AASDIAMTELPPTHPIR	NDRKEAAENSLVAYKAASDIAMTELPPTHP	SDIAMTELPPTHPIRLGLALNFSVFYYEIL	K	A	A	I	R	L	3	1	0	1	0	0	1	0	1	2	1	0	1	0	3	1	2	0	0	0	0	0	17	0	1818.9298	P62258	P62258	154	170	YWHAE	14-3-3 protein epsilon	yes	yes	3;4	3.98E-24	176.25	3729000	4273100	4263600	4692100	3902500
AASDLIK	KQEAEICSLKKELKKAASDLIKSKVTCQYK	SLKKELKKAASDLIKSKVTCQYKMGEENIN	K	A	A	I	K	S	2	0	0	1	0	0	0	0	0	1	1	1	0	0	0	1	0	0	0	0	0	0	7	0	716.40685	Q6ZRK6	Q6ZRK6	220	226	CCDC73	Coiled-coil domain-containing protein 73	yes	no	3	0.036761	60.358	0	0	0	0	0
AASDTERDGLAPEK	______________________________	MAASDTERDGLAPEKTSPDRDKKKEQSEVS	M	A	A	E	K	T	3	1	0	2	0	0	2	1	0	0	1	1	0	0	1	1	1	0	0	0	0	0	14	1	1458.6951	Q7L4I2	Q7L4I2	2	15	RSRC2	Arginine/serine-rich coiled-coil protein 2	no	no		1	NaN	0	0	0	0	0
AASDYAGK	RIDISQLVITKELTRAASDYAGKQAHVELA	ITKELTRAASDYAGKQAHVELAERMRKRDP	R	A	A	G	K	Q	3	0	0	1	0	0	0	1	0	0	0	1	0	0	0	1	0	0	1	0	0	0	8	0	781.36063	P28340	P28340	890	897	POLD1	DNA polymerase delta catalytic subunit	yes	yes	2	0.0029936	119.29	1266300	1479400	918570	1186300	1186500
AASEAPEEEVSLPWVHLAYQR	KFLQMALWSCTRKLKAASEAPEEEVSLPWV	EEEVSLPWVHLAYQRFRSRLQNFSRILTIY	K	A	A	Q	R	F	4	1	0	0	0	1	4	0	1	0	2	0	0	0	2	2	0	1	1	2	0	0	21	0	2381.1652	Q63HN8	Q63HN8	3800	3820	RNF213	E3 ubiquitin-protein ligase RNF213	yes	yes	3	8.58E-52	226.74	188200	251480	199610	221560	213060
AASEFESSEGVFLFPELR	EEPKISLSGVHHFARAASEFESSEGVFLFP	EFESSEGVFLFPELRIISTITREVEPEGDG	R	A	A	L	R	I	2	1	0	0	0	0	4	1	0	0	2	0	0	3	1	3	0	0	0	1	0	0	18	0	2013.9684	O94985	O94985	666	683	CLSTN1	Calsyntenin-1;Soluble Alc-alpha;CTF1-alpha	yes	yes	2	3.16E-71	304.19	82968	169650	64270	64420	75541
AASGEAKPK	TKGTGASGSFKLNKKAASGEAKPKAKKAGA	FKLNKKAASGEAKPKAKKAGAAKAKKPAGA	K	A	A	P	K	A	3	0	0	0	0	0	1	1	0	0	0	2	0	0	1	1	0	0	0	0	0	0	9	1	857.46068	P10412;P16401;P16403	P10412	111	119	HIST1H1E;HIST1H1B;HIST1H1C	Histone H1.4;Histone H1.5;Histone H1.2	no	no	3	0.0052366	73.885	7541900	9037400	5375000	6847900	6234900
AASGEDSTEEALAAAAAPWEGGPVPGVDRSPFAK	ADGAISPNGHRPQLRAASGEDSTEEALAAA	EGGPVPGVDRSPFAKSLGHSRGEADLFDSG	R	A	A	A	K	S	9	1	0	2	0	0	4	4	0	0	1	1	0	1	4	3	1	1	0	2	0	0	34	1	3310.5742	Q641Q2	Q641Q2	1085	1118	FAM21A	WASH complex subunit FAM21A	yes	yes	4	3.59E-40	184.44	54073	62506	80042	73310	60924
AASGEGKPK	TKGTGASGSFKLNKKAASGEGKPKAKKAGA	FKLNKKAASGEGKPKAKKAGAAKPRKPAGA	K	A	A	P	K	A	2	0	0	0	0	0	1	2	0	0	0	2	0	0	1	1	0	0	0	0	0	0	9	1	843.44503	P16402	P16402	112	120	HIST1H1D	Histone H1.3	yes	yes	3	0.013876	76.143	3088600	3146200	2039300	2662600	2539500
AASGEIK	YCYVSKEELKELLKKAASGEIKITPWFKII	ELKELLKKAASGEIKITPWFKIIAATFLFK	K	A	A	I	K	I	2	0	0	0	0	0	1	1	0	1	0	1	0	0	0	1	0	0	0	0	0	0	7	0	674.3599	Q13907	Q13907	186	192	IDI1	Isopentenyl-diphosphate Delta-isomerase 1	yes	yes	2	0.016161	89.142	1627000	2029100	1303900	1539400	1140800
AASGESGTSGGGGSTEEAFMTFYSEVK	______________________________	GSTEEAFMTFYSEVKQIEKRDSVLTSKNQI	M	A	A	V	K	Q	3	0	0	0	0	0	4	6	0	0	0	1	1	2	0	5	3	0	1	1	0	0	27	0	2643.1283	O75937	O75937	2	28	DNAJC8	DnaJ homolog subfamily C member 8	yes	yes	3	5.59E-10	65.071	368250	439450	399570	421670	332570
AASGFNAMEDAQTLR	______________________________	AASGFNAMEDAQTLRKAMKGLGTDEDAIIS	K	A	A	L	R	K	4	1	1	1	0	1	1	1	0	0	1	0	1	1	0	1	1	0	0	0	0	0	15	0	1580.7253	P09525	P09525	10	24	ANXA4	Annexin A4	yes	yes	2	6.82E-06	156.36	265710	427310	454640	419310	452750
AASGFNAMEDAQTLRK	______________________________	ASGFNAMEDAQTLRKAMKGLGTDEDAIISV	K	A	A	R	K	A	4	1	1	1	0	1	1	1	0	0	1	1	1	1	0	1	1	0	0	0	0	0	16	1	1708.8203	P09525	P09525	10	25	ANXA4	Annexin A4	yes	yes	3	4.43E-62	219.68	22305000	36727000	36926000	37814000	35769000
AASGSGMAQK	______________________________	______________________________	M	A	A	Q	K	T	3	0	0	0	0	1	0	2	0	0	0	1	1	0	0	2	0	0	0	0	0	0	10	0	906.42292	Q92905	Q92905	2	11	COPS5	COP9 signalosome complex subunit 5	yes	yes	2	1.03E-30	121.62	332510	446110	413470	410800	310570
AASHEQAAAALK	RKGDRIISVNSVDLRAASHEQAAAALKNAG	DLRAASHEQAAAALKNAGQAVTIVAQYRPE	R	A	A	L	K	N	6	0	0	0	0	1	1	0	1	0	1	1	0	0	0	1	0	0	0	0	0	0	12	0	1166.6044	Q12959	Q12959	522	533	DLG1	Disks large homolog 1	yes	yes	3	5.94E-07	140.91	725090	843170	673510	904350	766250
AASHLLSIHK	EAFAKQLCFQDQYVKAASHLLSIHKVYEAV	DQYVKAASHLLSIHKVYEAVELLKSNHFYR	K	A	A	H	K	V	2	0	0	0	0	0	0	0	2	1	2	1	0	0	0	2	0	0	0	0	0	0	10	0	1075.6138	Q8TEQ6	Q8TEQ6	981	990	GEMIN5	Gem-associated protein 5	yes	yes	4	0.00015443	118.4	407770	435650	428400	470120	415400
AASIENVLQDSSPEHCGR	TEEVDESSSPQQGTRAASIENVLQDSSPEH	IENVLQDSSPEHCGRGPPADIYLPALGPDS	R	A	A	G	R	G	2	1	1	1	1	1	2	1	1	1	1	0	0	0	1	3	0	0	0	1	0	0	18	0	1968.896	O60291	O60291	513	530	MGRN1	E3 ubiquitin-protein ligase MGRN1	yes	yes	3	2.23E-72	216.38	106330	135350	120840	111110	112410
AASIFGGAKPVDTAAR	PKEDDSSASTSQSTRAASIFGGAKPVDTAA	ASIFGGAKPVDTAAREREVEERLQKEQEKL	R	A	A	A	R	E	5	1	0	1	0	0	0	2	0	1	0	1	0	1	1	1	1	0	0	1	0	0	16	1	1530.8154	P23588	P23588	357	372	EIF4B	Eukaryotic translation initiation factor 4B	yes	yes	3	2.43E-47	201.4	20408000	20484000	14982000	21796000	19665000
AASIVLAAGWSRPETATPPSRPPPAEGFR	______________________________	TATPPSRPPPAEGFRLLLLQRSPHQGFMPG	R	A	A	F	R	L	6	3	0	0	0	0	2	2	0	1	1	0	0	1	6	3	2	1	0	1	0	0	29	2	2988.557	A8MXV4	A8MXV4	15	43	NUDT19	Nucleoside diphosphate-linked moiety X motif 19, mitochondrial	yes	yes	4	1.18E-88	268.71	284000	375840	342750	408870	298620
AASKDTISNNREK	NIEPARTAGGSGLARAASKDTISNNREKIK	ARAASKDTISNNREKIKGWIKEQAHKFVER	R	A	A	E	K	I	2	1	2	1	0	0	1	0	0	1	0	2	0	0	0	2	1	0	0	0	0	0	13	2	1432.727	Q14669	Q14669	1076	1088	TRIP12	E3 ubiquitin-protein ligase TRIP12	yes	yes	4	0.029284	64.104	145910	228460	184880	133060	147840
AASKPVEAAVVAAAVPSSGSGVGGGGTAGPGTGGLPR	______________________________	GGGGTAGPGTGGLPRWQLALAVGAPLLLGA	M	A	A	P	R	W	8	1	0	0	0	0	1	10	0	0	1	1	0	0	4	4	2	0	0	5	0	0	37	1	3116.6214	O94826	O94826	2	38	TOMM70A	Mitochondrial import receptor subunit TOM70	yes	yes	4	4.75E-22	78.786	1103200	1645800	1631500	1433800	1438200
AASLDSVATSR	PPEPDSLLGCSSSQRAASLDSVATSRVQDL	SSQRAASLDSVATSRVQDLSDMVEILI___	R	A	A	S	R	V	3	1	0	1	0	0	0	0	0	0	1	0	0	0	0	3	1	0	0	1	0	0	11	0	1076.5462	Q9Y2J4	Q9Y2J4	757	767	AMOTL2	Angiomotin-like protein 2	yes	yes	2	0.0020745	106.4	0	0	0	0	0
AASLEYDYETIR	GGPTLQCPPPSSPEKAASLEYDYETIRNID	PEKAASLEYDYETIRNIDCYSTDFCVRVRD	K	A	A	I	R	N	2	1	0	1	0	0	2	0	0	1	1	0	0	0	0	1	1	0	2	0	0	0	12	0	1429.6725	Q96N66	Q96N66	289	300	MBOAT7	Lysophospholipid acyltransferase 7	yes	yes	2	5.52E-13	211.86	208280	317890	346820	316050	303370
AASLVGK	______________________________	______________________________	M	A	A	G	K	K	2	0	0	0	0	0	0	1	0	0	1	1	0	0	0	1	0	0	0	1	0	0	7	0	644.38573	Q9BY32	Q9BY32	2	8	ITPA	Inosine triphosphate pyrophosphatase	yes	yes	2	0.0057185	43	317590	347490	310170	336320	281470
AASMDPPRATEPVATSNPAGDPVGSTR	RKTARGRGDTDGGSKAASMDPPRATEPVAT	VATSNPAGDPVGSTRCPASEPGLDATTASE	K	A	A	T	R	C	5	2	1	2	0	0	1	2	0	0	0	0	1	0	5	3	3	0	0	2	0	0	27	1	2651.2609	Q27J81	Q27J81	1002	1028	INF2	Inverted formin-2	yes	yes	3	4.72E-41	194.11	526400	643930	417260	501190	481520
AASNCGIVESILNWVK	KSFGSKCQLSEKFFKAASNCGIVESILNWV	ASNCGIVESILNWVKFKAQTQLNKKCSSVK	K	A	A	V	K	F	2	0	2	0	1	0	1	1	0	2	1	1	0	0	0	2	0	1	0	2	0	0	16	0	1759.8927	Q02880	Q02880	422	437	TOP2B	DNA topoisomerase 2-beta	yes	yes	2	3.85E-09	172.99	283380	377260	311930	303860	310770
AASNLRDNYR	FFDDSFSEAHSEFLKAASNLRDNYRFAHTN	SEFLKAASNLRDNYRFAHTNVESLVNEYDD	K	A	A	Y	R	F	2	2	2	1	0	0	0	0	0	0	1	0	0	0	0	1	0	0	1	0	0	0	10	1	1178.5792	P30101	P30101	174	183	PDIA3	Protein disulfide-isomerase A3	yes	yes	3	9.95E-05	125.3	131680	149830	188170	167840	191400
AASPPASASDLIEQQQK	PPLPEDSIKVIRNMRAASPPASASDLIEQQ	SPPASASDLIEQQQKRGRREHKALIKQDNL	R	A	A	Q	K	R	4	0	0	1	0	3	1	0	0	1	1	1	0	0	2	3	0	0	0	0	0	0	17	0	1739.869	Q5VSL9	Q5VSL9	333	349	STRIP1	Striatin-interacting protein 1	yes	yes	3	2.43E-49	228.03	271890	344340	359000	341880	278080
AASPPRPLLSNASATPVGR	IPESSLFSPMPSEEKAASPPRPLLSNASAT	PRPLLSNASATPVGRRGRLANLAATICSWE	K	A	A	G	R	R	4	2	1	0	0	0	0	1	0	0	2	0	0	0	4	3	1	0	0	1	0	0	19	1	1861.017	Q9NQW6	Q9NQW6	180	198	ANLN	Actin-binding protein anillin	yes	yes	3	7.52E-05	125.31	539750	960310	426770	665210	427190
AASPQDLAGGYTSSLACHR	ELEMLGRLGYLNHVRAASPQDLAGGYTSSL	QDLAGGYTSSLACHRALQDAFSGLFWQPS_	R	A	A	H	R	A	4	1	0	1	1	1	0	2	1	0	2	0	0	0	1	3	1	0	1	0	0	0	19	0	1960.9061	P51948	P51948	277	295	MNAT1	CDK-activating kinase assembly factor MAT1	yes	yes	3	1.82E-64	255.07	128900	163110	113630	124840	114100
AASPSELTCPPGWEWEDDAWSYDINR	WKPAEDTYTDANGDKAASPSELTCPPGWEW	GWEWEDDAWSYDINRAVDEKGWEYGITIPP	K	A	A	N	R	A	3	1	1	3	1	0	3	1	0	1	1	0	0	0	3	3	1	3	1	0	0	0	26	0	3051.2981	Q9NZM1	Q9NZM1	961	986	MYOF	Myoferlin	yes	yes	3	3.55E-69	248.03	161280	212740	186620	207820	287740
AASQAVEEMR	______________________________	______________________________	M	A	A	M	R	S	3	1	0	0	0	1	2	0	0	0	0	0	1	0	0	1	0	0	0	1	0	0	10	0	1090.5077	O15160	O15160	2	11	POLR1C	DNA-directed RNA polymerases I and III subunit RPAC1	yes	yes	2	4.5E-10	129.29	381690	547440	497910	537470	427780
AASQGYTVAR	GENETYPRALLHWNRAASQGYTVARIKLGD	LHWNRAASQGYTVARIKLGDYHFYGFGTDV	R	A	A	A	R	I	3	1	0	0	0	1	0	1	0	0	0	0	0	0	0	1	1	0	1	1	0	0	10	0	1022.5145	Q9UBV2	Q9UBV2	621	630	SEL1L	Protein sel-1 homolog 1	yes	yes	2	0.0010694	128.87	408210	521670	525750	518470	525180
AASQPPNSSEAGRKPWER	SQMEDPSTSPSPGTRAASQPPNSSEAGRKP	QPPNSSEAGRKPWERSNSVEKPVSSILSRT	R	A	A	E	R	S	3	2	1	0	0	1	2	1	0	0	0	1	0	0	3	3	0	1	0	0	0	0	18	2	1966.9609	Q9UI08	Q9UI08	311	328	EVL	Ena/VASP-like protein	yes	yes	4	3.79E-15	137.61	485970	775110	667070	722570	576670
AASQPTSLAPEK	GLGLALGGGSPSRRKAASQPTSLAPEKLRE	RRKAASQPTSLAPEKLREE___________	K	A	A	E	K	L	3	0	0	0	0	1	1	0	0	0	1	1	0	0	2	2	1	0	0	0	0	0	12	0	1198.6194	Q96N66	Q96N66	457	468	MBOAT7	Lysophospholipid acyltransferase 7	yes	yes	3	6.31E-06	129.37	2337300	3039600	2972200	3661400	3064300
AASQVLGEK	______________________________	______________________________	M	A	A	E	K	I	2	0	0	0	0	1	1	1	0	0	1	1	0	0	0	1	0	0	0	1	0	0	9	0	901.4869	Q9Y5Z9	Q9Y5Z9	2	10	UBIAD1	UbiA prenyltransferase domain-containing protein 1	yes	yes	2	0.00021016	73.208	362760	438300	418320	432250	459620
AASSAAQGAFQGN	EEFSQGIFSSRTFHRAASSAAQGAFQGN__	HRAASSAAQGAFQGN_______________	R	A	A	G	N	-	5	0	1	0	0	2	0	2	0	0	0	0	0	1	0	2	0	0	0	0	0	0	13	0	1178.5316	O15127	O15127	317	329	SCAMP2	Secretory carrier-associated membrane protein 2	yes	yes	2	8.7E-14	172.98	151990	182190	149860	179020	189270
AASSELPADISK	RSLPSDLAFNGDLAKAASSELPADISKPWI	LAKAASSELPADISKPWIPSSPAPSSENGG	K	A	A	S	K	P	3	0	0	1	0	0	1	0	0	1	1	1	0	0	1	3	0	0	0	0	0	0	12	0	1187.6034	Q9C0C2	Q9C0C2	258	269	TNKS1BP1	182 kDa tankyrase-1-binding protein	yes	yes	2	3.5E-05	143.97	93109	95587	84638	136540	82397
AASSLLANLWQYNK	IKKKRDSPDSEKSSRAASSLLANLWQYNKL	RAASSLLANLWQYNKLHRDFRAKGYRKEDF	R	A	A	N	K	L	3	0	2	0	0	1	0	0	0	0	3	1	0	0	0	2	0	1	1	0	0	0	14	0	1577.8202	Q9Y446	Q9Y446	766	779	PKP3	Plakophilin-3	yes	yes	3	2.12E-06	140.01	544510	711730	526960	602470	547520
AASSSPDSP	KKKKHKKHSKKKKKKAASSSPDSP______	KKKKKKAASSSPDSP_______________	K	A	A	S	P	-	2	0	0	1	0	0	0	0	0	0	0	0	0	0	2	4	0	0	0	0	0	0	9	0	817.34538	Q5BKY9	Q5BKY9	239	247	FAM133B	Protein FAM133B	yes	yes	2	0.02227	131.41	83235	131000	171200	150420	94022
AASSSSPGSPVASSPSR	SELGACDFEKPESPRAASSSSPGSPVASSP	SSSSPGSPVASSPSRLSPTPDGPPPLAQPP	R	A	A	S	R	L	3	1	0	0	0	0	0	1	0	0	0	0	0	0	3	8	0	0	0	1	0	0	17	0	1530.7274	Q92538	Q92538	1776	1792	GBF1	Golgi-specific brefeldin A-resistance guanine nucleotide exchange factor 1	yes	yes	2	2.8E-105	315.43	295340	401820	212820	339670	388240
AASSVPNLKK	PKPSVSRTQPREVRRAASSVPNLKKTNAQA	REVRRAASSVPNLKKTNAQAAPKPRKAPST	R	A	A	K	K	T	2	0	1	0	0	0	0	0	0	0	1	2	0	0	1	2	0	0	0	1	0	0	10	1	1013.5869	Q66K74	Q66K74	544	553	MAP1S	Microtubule-associated protein 1S;MAP1S heavy chain;MAP1S light chain	yes	yes	3	0.0023295	70.942	0	0	0	0	0
AASTDMAGLEESFRK	______________________________	AASTDMAGLEESFRKFAIHGDPKASGQEMN	M	A	A	R	K	F	3	1	0	1	0	0	2	1	0	0	1	1	1	1	0	2	1	0	0	0	0	0	15	1	1611.7563	Q9BW30	Q9BW30	2	16	TPPP3	Tubulin polymerization-promoting protein family member 3	yes	yes	3	0.0028103	71.08	770670	1033800	1254800	994220	713300
AASTEADK	MLDFPQHVSSDKEVRAASTEADKRLSRFDI	SSDKEVRAASTEADKRLSRFDIEMSMRGDI	R	A	A	D	K	R	3	0	0	1	0	0	1	0	0	0	0	1	0	0	0	1	1	0	0	0	0	0	8	0	791.36611	Q9BYT8	Q9BYT8	120	127	NLN	Neurolysin, mitochondrial	yes	yes	2	0.00020139	151.04	634160	783110	480450	857600	427950
AASVEQREGTIQVQGQALFFR	______________________________	REGTIQVQGQALFFREALPGSGQARFSVLL	M	A	A	F	R	E	3	2	0	0	0	4	2	2	0	1	1	0	0	2	0	1	1	0	0	2	0	0	21	1	2334.208	Q96IU4	Q96IU4	2	22	ABHD14B	Alpha/beta hydrolase domain-containing protein 14B	yes	yes	3	8.16E-110	157.51	47474	67223	68133	61778	74395
AASVFVLYATSCANNFAMK	DGVNISKEARSAISRAASVFVLYATSCANN	FVLYATSCANNFAMKGKRKTLNASDVLSAM	R	A	A	M	K	G	5	0	2	0	1	0	0	0	0	0	1	1	1	2	0	2	1	0	1	2	0	0	19	0	2063.9809	Q9NRF9	Q9NRF9	40	58	POLE3	DNA polymerase epsilon subunit 3	yes	yes	3;4	6.5E-50	231.23	680100	735820	691630	771210	640570
AASVHTVGEDTEETPHR	LIGPLSHSILTEAIKAASVHTVGEDTEETP	SVHTVGEDTEETPHRWWIETCKKPDSVSLH	K	A	A	H	R	W	2	1	0	1	0	0	3	1	2	0	0	0	0	0	1	1	3	0	0	2	0	0	17	0	1834.8446	Q99575	Q99575	449	465	POP1	Ribonucleases P/MRP protein subunit POP1	yes	yes	4	1.88E-49	224.59	163490	206740	191680	201540	151080
AASVPVK	TVGQAKSVGKGLQVKAASVPVKGSLGQGTA	VGKGLQVKAASVPVKGSLGQGTAPVLPGKT	K	A	A	V	K	G	2	0	0	0	0	0	0	0	0	0	0	1	0	0	1	1	0	0	0	2	0	0	7	0	670.40138	Q13428	Q13428	726	732	TCOF1	Treacle protein	yes	yes	2	0.0046095	110.63	5697400	7356900	6982000	6499000	4744000
AASVQEEFMDAVCDGVGLGMK	LKGSKLHFLENGNNKAASVQEEFMDAVCDG	EFMDAVCDGVGLGMKILLDSGLEKAKELQH	K	A	A	M	K	I	3	0	0	2	1	1	2	3	0	0	1	1	2	1	0	1	0	0	0	3	0	0	21	0	2212.9803	Q15058	Q15058	1406	1426	KIF14	Kinesin-like protein KIF14	yes	yes	3	1.03E-17	162.42	122660	143990	101860	130580	114130
AASYFGMK	PEIVAPQSAHAAFNKAASYFGMKIVRVPLT	AHAAFNKAASYFGMKIVRVPLTKMMEVDVR	K	A	A	M	K	I	2	0	0	0	0	0	0	1	0	0	0	1	1	1	0	1	0	0	1	0	0	0	8	0	873.40547	O95470	O95470	248	255	SGPL1	Sphingosine-1-phosphate lyase 1	yes	yes	2	0.03604	71.877	0	0	0	0	0
AASYTEEDENHTAK	VALNEEFLRNYFTDKAASYTEEDENHTAKD	KAASYTEEDENHTAKDCLLVYSQEETESLN	K	A	A	A	K	D	3	0	1	1	0	0	3	0	1	0	0	1	0	0	0	1	2	0	1	0	0	0	14	0	1564.6641	Q14126	Q14126	780	793	DSG2	Desmoglein-2	yes	yes	3	8.65E-102	264.97	253010	414090	308910	371110	247910
AATAAADFTAK	KGAVWGATLNKDATKAATAAADFTAKVWDA	DATKAATAAADFTAKVWDAVSGDELMTLAH	K	A	A	A	K	V	6	0	0	1	0	0	0	0	0	0	0	1	0	1	0	0	2	0	0	0	0	0	11	0	1036.5189	Q9Y3F4	Q9Y3F4	74	84	STRAP	Serine-threonine kinase receptor-associated protein	yes	yes	2;3	4.54E-06	138.22	4453200	4422500	4067300	4222300	3530800
AATAAEAVASGSGEPREEAGALGPAWDESQLR	______________________________	EAGALGPAWDESQLRSYSFPTRPIPRLSQS	M	A	A	L	R	S	9	2	0	1	0	1	5	4	0	0	2	0	0	0	2	3	1	1	0	1	0	0	32	1	3153.4963	Q9NWT6	Q9NWT6	2	33	HIF1AN	Hypoxia-inducible factor 1-alpha inhibitor	yes	yes	3	2.41E-126	206	171710	263560	190990	160680	166820
AATALLEAGLAR	______________________________	______________________________	M	A	A	A	R	V	5	1	0	0	0	0	1	1	0	0	3	0	0	0	0	0	1	0	0	0	0	0	12	0	1155.6612	Q8WUK0	Q8WUK0	2	13	PTPMT1	Phosphatidylglycerophosphatase and protein-tyrosine phosphatase 1	yes	yes	2	1.01E-05	66.321	0	0	0	0	0
AATASAGAGGIDGK	______________________________	MAATASAGAGGIDGKPRTSPKSVKFLFGGL	M	A	A	G	K	P	5	0	0	1	0	0	0	4	0	1	0	1	0	0	0	1	1	0	0	0	0	0	14	0	1145.5677	Q02978	Q02978	2	15	SLC25A11	Mitochondrial 2-oxoglutarate/malate carrier protein	yes	yes	2	5.8E-09	85.813	251250	177840	262360	319650	307280
AATASAGVPATVSEK	______________________________	AATASAGVPATVSEKQEFYQLLKNLINPSC	M	A	A	E	K	Q	5	0	0	0	0	0	1	1	0	0	0	1	0	0	1	2	2	0	0	2	0	0	15	0	1358.7042	O60518	O60518	2	16	RANBP6	Ran-binding protein 6	yes	yes	2	5.17E-06	88.187	100240	130400	98509	136710	99907
AATCFAEK	MGEWGFQKGQEISAKAATCFAEKLPSSNLL	GQEISAKAATCFAEKLPSSNLLKNRAKEEM	K	A	A	E	K	L	3	0	0	0	1	0	1	0	0	0	0	1	0	1	0	0	1	0	0	0	0	0	8	0	896.4062	O95210	O95210	165	172	STBD1	Starch-binding domain-containing protein 1	yes	yes	2	0.0044231	101.64	365560	528190	394990	402220	373030
AATDDDLHRINELIQGNMQR	ERLTNLQEGIIPKKKAATDDDLHRINELIQ	DLHRINELIQGNMQRCKLVMDQISEARDSM	K	A	A	Q	R	C	2	2	2	3	0	2	1	1	1	2	2	0	1	0	0	0	1	0	0	0	0	0	20	1	2309.1182	Q9H0E3	Q9H0E3	982	1001	SAP130	Histone deacetylase complex subunit SAP130	yes	yes	4	7.05E-118	317.01	177240	266960	180410	188560	218320
AATDLERFSNAEPEPR	______________________________	ATDLERFSNAEPEPRSLSLGGHVGFDSLPD	M	A	A	P	R	S	3	2	1	1	0	0	3	0	0	0	1	0	0	1	2	1	1	0	0	0	0	0	16	1	1801.8595	Q92599	Q92599	2	17	Sep.08	Septin-8	yes	yes	2	8.54E-110	123.01	27953	37149	38695	38398	31809
AATDREGFLAESSPQTQR	SYMKTKNPDSQWPPRAATDREGFLAESSPQ	DREGFLAESSPQTQRAPYSGPQDLAALLEQ	R	A	A	Q	R	A	3	2	0	1	0	2	2	1	0	0	1	0	0	1	1	2	2	0	0	0	0	0	18	1	1962.9395	Q6ZW76	Q6ZW76	404	421	ANKS3	Ankyrin repeat and SAM domain-containing protein 3	yes	yes	3	8.63E-106	253.09	258340	292520	264590	323510	326060
AATEALGEK	AKADCDISRLKEQLKAATEALGEKSPDSAT	LKEQLKAATEALGEKSPDSATVSGYDIMKS	K	A	A	E	K	S	3	0	0	0	0	0	2	1	0	0	1	1	0	0	0	0	1	0	0	0	0	0	9	0	888.45526	Q6WCQ1	Q6WCQ1	968	976	MPRIP	Myosin phosphatase Rho-interacting protein	yes	yes	2;3	0.00082038	131.44	883940	956020	861420	858550	767440
AATEDERLAGSGEGER	______________________________	ATEDERLAGSGEGERLDFLRDRHVRFFQRC	M	A	A	E	R	L	3	2	0	1	0	0	4	3	0	0	1	0	0	0	0	1	1	0	0	0	0	0	16	1	1646.7496	P53609	P53609	2	17	PGGT1B	Geranylgeranyl transferase type-1 subunit beta	yes	yes	2	2.75E-39	117.23	52643	70560	45781	55306	71503
AATEDERLAGSGEGERLDFLR	______________________________	RLAGSGEGERLDFLRDRHVRFFQRCLQVLP	M	A	A	L	R	D	3	3	0	2	0	0	4	3	0	0	3	0	0	1	0	1	1	0	0	0	0	0	21	2	2291.1142	P53609	P53609	2	22	PGGT1B	Geranylgeranyl transferase type-1 subunit beta	yes	yes	3	6.53E-32	106.73	82937	87092	107640	88811	90782
AATENIPVVR	LLNNVHLSHPVYVRRAATENIPVVRRPDRK	VYVRRAATENIPVVRRPDRKDLLGYLNGEA	R	A	A	V	R	R	2	1	1	0	0	0	1	0	0	1	0	0	0	0	1	0	1	0	0	2	0	0	10	0	1068.5928	Q6P1J9	Q6P1J9	78	87	CDC73	Parafibromin	yes	yes	2	0.0015512	105.2	2114200	2050300	1116700	1899600	1514200
AATEVSK	EAQQAQKSAEQPEQKAATEVSKELSESQVH	SAEQPEQKAATEVSKELSESQVHMMAAAVA	K	A	A	S	K	E	2	0	0	0	0	0	1	0	0	0	0	1	0	0	0	1	1	0	0	1	0	0	7	0	704.37047	Q02952	Q02952	876	882	AKAP12	A-kinase anchor protein 12	yes	yes	2	0.0018505	139.28	725840	1421000	969280	1024800	789520
AATFFGEVVK	______________________________	______________________________	M	A	A	V	K	A	2	0	0	0	0	0	1	1	0	0	0	1	0	2	0	0	1	0	0	2	0	0	10	0	1067.5651	O95456	O95456	2	11	PSMG1	Proteasome assembly chaperone 1	yes	yes	2	1.66E-05	81.594	446190	469610	388350	455190	328720
AATFPLQVLGFEIDAVNSVQFSNHTGYAHWK	LSIQSHVIRGYVGNRAATFPLQVLGFEIDA	NSVQFSNHTGYAHWKGQVLNSDELQELYEG	R	A	A	W	K	G	4	0	2	1	0	2	1	2	2	1	2	1	0	3	1	2	2	1	1	3	0	0	31	0	3446.7048	O00764	O00764	23	53	PDXK	Pyridoxal kinase	yes	yes	5	5.09E-10	126.36	311810	470580	406730	358210	347210
AATGANAEKAESHNDCPVR	______________________________	ANAEKAESHNDCPVRLLNPNIAKMKEDILY	M	A	A	V	R	L	5	1	2	1	1	0	2	1	1	0	0	1	0	0	1	1	1	0	0	1	0	0	19	1	1996.9021	Q16831	Q16831	2	20	UPP1	Uridine phosphorylase 1	yes	yes	3	8.97E-145	170.16	491020	813200	790470	549960	619550
AATGEEVSAEDLGGADLHCR	RKQGTIFLAGPPLVKAATGEEVSAEDLGGA	EVSAEDLGGADLHCRKSGVSDHWALDDHHA	K	A	A	C	R	K	4	1	0	2	1	0	3	3	1	0	2	0	0	0	0	1	1	0	0	1	0	0	20	0	2056.912	Q9HCC0	Q9HCC0	249	268	MCCC2	Methylcrotonoyl-CoA carboxylase beta chain, mitochondrial	yes	yes	3	2.05E-116	308.12	129670	181010	157760	140320	136260
AATGEEVSAEDLGGADLHCRK	RKQGTIFLAGPPLVKAATGEEVSAEDLGGA	VSAEDLGGADLHCRKSGVSDHWALDDHHAL	K	A	A	R	K	S	4	1	0	2	1	0	3	3	1	0	2	1	0	0	0	1	1	0	0	1	0	0	21	1	2185.007	Q9HCC0	Q9HCC0	249	269	MCCC2	Methylcrotonoyl-CoA carboxylase beta chain, mitochondrial	yes	yes	4	2.25E-19	177.12	2639500	4070300	3264400	3473600	3039500
AATHGLMLGALQGDGPLPAELEELR	QVVLNQKAGPKTILRAATHGLMLGALQGDG	LQGDGPLPAELEELRNRVRAGPKKESWVVV	R	A	A	L	R	N	4	1	0	1	0	1	3	4	1	0	6	0	1	0	2	0	1	0	0	0	0	0	25	0	2558.3163	Q96GQ5	Q96GQ5	381	405	C16orf58	RUS1 family protein C16orf58	yes	yes	3	9.82E-69	248.21	81269	97305	87856	83794	117780
AATHGLMLGALQGDGPLPAELEELRNR	QVVLNQKAGPKTILRAATHGLMLGALQGDG	GDGPLPAELEELRNRVRAGPKKESWVVVKE	R	A	A	N	R	V	4	2	1	1	0	1	3	4	1	0	6	0	1	0	2	0	1	0	0	0	0	0	27	1	2828.4603	Q96GQ5	Q96GQ5	381	407	C16orf58	RUS1 family protein C16orf58	yes	yes	4	9.24E-88	265.62	259810	325750	254070	245360	272800
AATHIPAAGDSK	MRKHAEKERLREAQRAATHIPAAGDSKSII	AQRAATHIPAAGDSKSIITCRVSLLDGTDV	R	A	A	S	K	S	4	0	0	1	0	0	0	1	1	1	0	1	0	0	1	1	1	0	0	0	0	0	12	0	1137.5778	Q9HCM4	Q9HCM4	29	40	EPB41L5	Band 4.1-like protein 5	yes	yes	3	0.00021011	122.39	284460	489640	426910	420040	388360
AATIIEER	SQVHMMAAAVADGTRAATIIEERSPSWISA	AVADGTRAATIIEERSPSWISASVTEPLEQ	R	A	A	E	R	S	2	1	0	0	0	0	2	0	0	2	0	0	0	0	0	0	1	0	0	0	0	0	8	0	901.4869	Q02952	Q02952	902	909	AKAP12	A-kinase anchor protein 12	yes	yes	2	0.00019989	152.63	4859100	9214500	6664700	7016100	6689900
AATITPFRK	APVKQKTVAELEAEKAATITPFRKTMSTAS	ELEAEKAATITPFRKTMSTASAYTAGLTGI	K	A	A	R	K	T	2	1	0	0	0	0	0	0	0	1	0	1	0	1	1	0	2	0	0	0	0	0	9	1	1003.5815	Q13423	Q13423	463	471	NNT	NAD(P) transhydrogenase, mitochondrial	yes	yes	3	0.00085644	107.21	1652000	2637200	2061200	2470200	2559500
AATIVATSEGSLWGLDR	RGSFGELALMYNTPRAATIVATSEGSLWGL	TIVATSEGSLWGLDRVTFRRIIVKNNAKKR	R	A	A	D	R	V	3	1	0	1	0	0	1	2	0	1	2	0	0	0	0	2	2	1	0	1	0	0	17	0	1745.8948	P13861	P13861	218	234	PRKAR2A	cAMP-dependent protein kinase type II-alpha regulatory subunit	yes	yes	3	8.2E-05	118.21	391180	536280	520980	535850	441010
AATIVLQSYLR	YWRMYVVRRRYKIRRAATIVLQSYLRGFLA	KIRRAATIVLQSYLRGFLARNRYRKILREH	R	A	A	L	R	G	2	1	0	0	0	1	0	0	0	1	2	0	0	0	0	1	1	0	1	1	0	0	11	0	1233.7081	Q9Y4I1	Q9Y4I1	839	849	MYO5A	Unconventional myosin-Va	yes	yes	2	0.0016506	112.89	0	0	0	0	0
AATLAQELEK	QVKKYHRLKEEASKRAATLAQELEKFNRDQ	EASKRAATLAQELEKFNRDQKADQDRLDLE	R	A	A	E	K	F	3	0	0	0	0	1	2	0	0	0	2	1	0	0	0	0	1	0	0	0	0	0	10	0	1072.5764	Q14683	Q14683	386	395	SMC1A	Structural maintenance of chromosomes protein 1A	yes	yes	3	0.00016577	123.79	191670	295030	215210	244170	199580
AATLDPGYYTYR	AIHLGQMDLSLLPPRAATLDPGYYTYRNFL	PPRAATLDPGYYTYRNFLKIEVSQSHPAMT	R	A	A	Y	R	N	2	1	0	1	0	0	0	1	0	0	1	0	0	0	1	0	2	0	3	0	0	0	12	0	1389.6565	Q9BX79	Q9BX79	556	567	STRA6	Stimulated by retinoic acid gene 6 protein homolog	yes	yes	2	1.48E-12	168.46	201950	288530	198710	229980	258220
AATLEGWK	EEAQRLCKRCGQAWRAATLEGWKLYHDPNV	RCGQAWRAATLEGWKLYHDPNVNGGTELEP	R	A	A	W	K	L	2	0	0	0	0	0	1	1	0	0	1	1	0	0	0	0	1	1	0	0	0	0	8	0	874.45487	P57740	P57740	375	382	NUP107	Nuclear pore complex protein Nup107	yes	yes	2	0.0014374	133.55	2444300	3037500	2208600	3050600	2679200
AATLILEPAGR	______________________________	______________________________	M	A	A	G	R	C	3	1	0	0	0	0	1	1	0	1	2	0	0	0	1	0	1	0	0	0	0	0	11	0	1110.6397	Q86TX2	Q86TX2	2	12	ACOT1	Acyl-coenzyme A thioesterase 1	yes	yes	2	1.91E-07	159.79	2499600	3332800	3154100	3362300	2832100
AATLLAAR	______________________________	______________________________	M	A	A	A	R	G	4	1	0	0	0	0	0	0	0	0	2	0	0	0	0	0	1	0	0	0	0	0	8	0	785.47594	P28072	P28072	2	9	PSMB6	Proteasome subunit beta type-6	yes	yes	2	1.58E-20	128.38	0	0	0	0	0
AATLMMLGR	AIDMCPKNASYYGNRAATLMMLGRFREALG	SYYGNRAATLMMLGRFREALGDAQQSVRLD	R	A	A	G	R	F	2	1	0	0	0	0	0	1	0	0	2	0	2	0	0	0	1	0	0	0	0	0	9	0	962.50414	Q99615	Q99615	69	77	DNAJC7	DnaJ homolog subfamily C member 7	yes	yes	2	0.0013331	113.5	2577200	2823700	2026000	2410100	2254100
AATLSTLAGQPLLER	IRERFGPLVEQGQSRAATLSTLAGQPLLER	AATLSTLAGQPLLERAEAWRQKLHGRLEEV	R	A	A	E	R	A	3	1	0	0	0	1	1	1	0	0	4	0	0	0	1	1	2	0	0	0	0	0	15	0	1539.8621	CON__Q03247	CON__Q03247	209	223			yes	yes	2	0.00013829	153.81	482700	721640	1078700	889850	866360
AATMIGEIAAAVSFISK	______________________________	TMIGEIAAAVSFISKFLRTKGLTSERQLQT	R	A	A	S	K	F	5	0	0	0	0	0	1	1	0	3	0	1	1	1	0	2	1	0	0	1	0	0	17	0	1678.8964	P62324	P62324	8	24	BTG1	Protein BTG1	yes	yes	3	0.058435	40.237	85237	154380	138460	114920	115660
AATMSAVEAATCR	TTIYGLHALEQGGLRAATMSAVEAATCRAK	LRAATMSAVEAATCRAKELSRK________	R	A	A	C	R	A	5	1	0	0	1	0	1	0	0	0	0	0	1	0	0	1	2	0	0	1	0	0	13	0	1337.6068	Q53H96	Q53H96	255	267	PYCRL	Pyrroline-5-carboxylate reductase 3	yes	yes	2	1.02E-26	221.32	306550	360850	267320	347380	329470
AATNHVTPEEK	KKECAGYRERLKNIKAATNHVTPEEKEQVY	KNIKAATNHVTPEEKEQVYRERQKYCKEWR	K	A	A	E	K	E	2	0	1	0	0	0	2	0	1	0	0	1	0	0	1	0	2	0	0	1	0	0	11	0	1195.5833	Q9P2W1	Q9P2W1	149	159	PSMC3IP	Homologous-pairing protein 2 homolog	yes	yes	3	0.0025069	92.247	214920	263190	204740	245920	205870
AATPQVAAELEK	LRTQWDLTNIQDAIRAATPQVAAELEKSLS	AIRAATPQVAAELEKSLSPGLDTKQLPSPG	R	A	A	E	K	S	4	0	0	0	0	1	2	0	0	0	1	1	0	0	1	0	1	0	0	1	0	0	12	0	1226.6507	O95900	O95900	285	296	TRUB2	Probable tRNA pseudouridine synthase 2	yes	yes	3	0.00054023	108.59	0	0	0	0	0
AATQCEFSK	DPASISVLIIAWKFRAATQCEFSKQEFMDG	IAWKFRAATQCEFSKQEFMDGMTELGCDSI	R	A	A	S	K	Q	2	0	0	0	1	1	1	0	0	0	0	1	0	1	0	1	1	0	0	0	0	0	9	0	1040.4597	Q96GG9	Q96GG9	111	119	DCUN1D1	DCN1-like protein 1	yes	yes	2	2.39E-06	166.19	298740	293360	227830	377160	248380
AATQFWR	LVVVYYSVDFSFDYRAATQFWRSKVLEVAK	VDFSFDYRAATQFWRSKVLEVAKDFPEYTF	R	A	A	W	R	S	2	1	0	0	0	1	0	0	0	0	0	0	0	1	0	0	1	1	0	0	0	0	7	0	878.43989	P13667	P13667	429	435	PDIA4	Protein disulfide-isomerase A4	yes	yes	2	0.046535	73.324	3016400	4084600	3586200	3627100	3778000
AATSEGVQVK	RGRGRPKGSGTTRPKAATSEGVQVKRVLEK	TTRPKAATSEGVQVKRVLEKSPGKLLVKMP	K	A	A	V	K	R	2	0	0	0	0	1	1	1	0	0	0	1	0	0	0	1	1	0	0	2	0	0	10	0	988.51892	P51608	P51608	201	210	MECP2	Methyl-CpG-binding protein 2	yes	yes	2	6.35E-10	186.41	621090	866780	911570	775210	678170
AATSGTDEPVSGELVSVAHALSLPAESYGNDPDIEMAWAMR	______________________________	SYGNDPDIEMAWAMRAMQHAEVYYKLISSV	M	A	A	M	R	A	7	1	1	3	0	0	4	3	1	1	3	0	2	0	3	5	2	1	1	3	0	0	41	0	4243.9678	Q9BVG4	Q9BVG4	2	42	PBDC1	Protein PBDC1	no	no		1	NaN	0	0	0	0	0
AATSPALFNR	VVFTMNPSSEGLKDRAATSPALFNRCVLNW	GLKDRAATSPALFNRCVLNWFGDWSTEALY	R	A	A	N	R	C	3	1	1	0	0	0	0	0	0	0	1	0	0	1	1	1	1	0	0	0	0	0	10	0	1046.5509	Q14204	Q14204	3079	3088	DYNC1H1	Cytoplasmic dynein 1 heavy chain 1	yes	yes	2	2.28E-15	219.25	2003500	2973600	2573500	2445300	2935100
AATTEPETTQPEGVVVNGREEEQTAEEILSK	SKSLEEGTKKTETSKAATTEPETTQPEGVV	NGREEEQTAEEILSKGLSQMTTSADTDVDT	K	A	A	S	K	G	3	1	1	0	0	2	8	2	0	1	1	1	0	0	2	1	5	0	0	3	0	0	31	1	3341.6111	P35612	P35612	634	664	ADD2	Beta-adducin	yes	yes	4	1.08E-47	196.32	664780	908450	738230	666330	515520
AATTEPTEVEEVVPALEPTETLLSEK	PATSLFVELDEEEVKAATTEPTEVEEVVPA	VVPALEPTETLLSEKEINAREESLVEELSP	K	A	A	E	K	E	3	0	0	0	0	0	7	0	0	0	3	1	0	0	3	1	5	0	0	3	0	0	26	0	2782.4012	Q9BXK5	Q9BXK5	387	412	BCL2L13	Bcl-2-like protein 13	yes	yes	3;4	5.85E-38	208.39	193720	192920	165770	266080	154080
AATTGHVIDIYACALDQTGLLEMK	YVKKGTKHFEALANRAATTGHVIDIYACAL	IYACALDQTGLLEMKCCPNLTGGYMVMGDS	R	A	A	M	K	C	4	0	0	2	1	1	1	2	1	2	3	1	1	0	0	0	3	0	1	1	0	0	24	0	2590.2771	Q15436	Q15436	338	361	SEC23A	Protein transport protein Sec23A	yes	yes	3;4	2.1E-45	220.48	1422200	2137400	1759500	1850100	1540900
AATTGSGVK	______________________________	______________________________	M	A	A	V	K	V	2	0	0	0	0	0	0	2	0	0	0	1	0	0	0	1	2	0	0	1	0	0	9	0	790.41848	Q13404	Q13404	2	10	UBE2V1	Ubiquitin-conjugating enzyme E2 variant 1	yes	yes	2	1.77E-05	81.548	1008200	1002200	784360	1139800	722140
AATTGSGVKVPR	______________________________	______________________________	M	A	A	P	R	N	2	1	0	0	0	0	0	2	0	0	0	1	0	0	1	1	2	0	0	2	0	0	12	1	1142.6408	Q13404	Q13404	2	13	UBE2V1	Ubiquitin-conjugating enzyme E2 variant 1	yes	yes	2	2E-22	109.29	1024400	1751500	1494100	995670	1217000
AATVTGK	VYLVENPGGYVAYSKAATVTGKLVHANFGT	GGYVAYSKAATVTGKLVHANFGTKKDFEDL	K	A	A	G	K	L	2	0	0	0	0	0	0	1	0	0	0	1	0	0	0	0	2	0	0	1	0	0	7	0	646.36499	P02786	P02786	225	231	TFRC	Transferrin receptor protein 1;Transferrin receptor protein 1, serum form	yes	yes	2	0.007464	114.6	0	0	0	0	0
AAVAATAAAK	______________________________	______________________________	M	A	A	A	K	G	7	0	0	0	0	0	0	0	0	0	0	1	0	0	0	0	1	0	0	1	0	0	10	0	843.48142	Q6Y1H2	Q6Y1H2	2	11	HACD2	Very-long-chain (3R)-3-hydroxyacyl-CoA dehydratase 2	yes	yes	2	4.09E-06	169.12	1934700	2622600	1899700	2232600	2177300
AAVAATAAAKGNGGGGGR	______________________________	AATAAAKGNGGGGGRAGAGDASGTRKKKGP	M	A	A	G	R	A	7	1	1	0	0	0	0	6	0	0	0	1	0	0	0	0	1	0	0	1	0	0	18	1	1455.7542	Q6Y1H2	Q6Y1H2	2	19	HACD2	Very-long-chain (3R)-3-hydroxyacyl-CoA dehydratase 2	yes	yes	3	2.18E-05	123	258500	644400	697580	232780	224300
AAVAGLDK	EPNSSAQIDIVISNKAAVAGLDKAERAGIP	DIVISNKAAVAGLDKAERAGIPTRVINHKL	K	A	A	D	K	A	3	0	0	1	0	0	0	1	0	0	1	1	0	0	0	0	0	0	0	1	0	0	8	0	743.41775	P22102	P22102	845	852	GART	Trifunctional purine biosynthetic protein adenosine-3;Phosphoribosylamine--glycine ligase;Phosphoribosylformylglycinamidine cyclo-ligase;Phosphoribosylglycinamide formyltransferase	yes	yes	2	0.0029673	109.86	6429500	7211800	6007100	8082100	6191000
AAVAGLDKAER	EPNSSAQIDIVISNKAAVAGLDKAERAGIP	ISNKAAVAGLDKAERAGIPTRVINHKLYKN	K	A	A	E	R	A	4	1	0	1	0	0	1	1	0	0	1	1	0	0	0	0	0	0	0	1	0	0	11	1	1099.5986	P22102	P22102	845	855	GART	Trifunctional purine biosynthetic protein adenosine-3;Phosphoribosylamine--glycine ligase;Phosphoribosylformylglycinamidine cyclo-ligase;Phosphoribosylglycinamide formyltransferase	yes	yes	3	8.7E-05	117.86	4292100	7092300	6284100	5073400	6500200
AAVATFLQSVQVPEFTPK	NLFAQTYGLTGSQDRAAVATFLQSVQVPEF	ATFLQSVQVPEFTPKSGVKIHVSDQELQSA	R	A	A	P	K	S	3	0	0	0	0	2	1	0	0	0	1	1	0	2	2	1	2	0	0	3	0	0	18	0	1932.0357	P22314	P22314	785	802	UBA1	Ubiquitin-like modifier-activating enzyme 1	yes	yes	2	1.82E-49	302.63	1948300	2658100	1800300	2745800	1784400
AAVATTRGDQESAEANK	RLTPKLFHEVVQAFRAAVATTRGDQESAEA	VATTRGDQESAEANKFQVTDSAAFNALVTF	R	A	A	N	K	F	5	1	1	1	0	1	2	1	0	0	0	1	0	0	0	1	2	0	0	1	0	0	17	1	1717.8231	Q9Y3T9	Q9Y3T9	179	195	NOC2L	Nucleolar complex protein 2 homolog	yes	yes	3	2.93E-81	212.61	617330	518660	282570	515740	411380
AAVDAGFVPNDMQVGQTGK	YDLADQLHAAVGASRAAVDAGFVPNDMQVG	AGFVPNDMQVGQTGKIVAPELYIAVGISGA	R	A	A	G	K	I	3	0	1	2	0	2	0	3	0	0	0	1	1	1	1	0	1	0	0	3	0	0	19	0	1903.9098	P13804	P13804	250	268	ETFA	Electron transfer flavoprotein subunit alpha, mitochondrial	yes	yes	2;3;4	1.07E-62	306.27	1137400	1506200	1334200	1587800	1350400
AAVDDYPLPSHLDLPSFAPPAQLAPTIYPSEEGVTER	GYFCLEAEKATLYHRAAVDDYPLPSHLDLP	LAPTIYPSEEGVTERGASGRKGQGRGPHML	R	A	A	E	R	G	5	1	0	3	0	1	3	1	1	1	4	0	0	1	7	3	2	0	2	2	0	0	37	0	3962.9578	Q2TAZ0	Q2TAZ0	995	1031	ATG2A	Autophagy-related protein 2 homolog A	yes	yes	4	9.34E-16	132.57	53997	53088	64151	59230	67455
AAVDGLSK	ESRQDDILKRLYELKAAVDGLSKMIQTPDA	KRLYELKAAVDGLSKMIQTPDADLDVTNII	K	A	A	S	K	M	2	0	0	1	0	0	0	1	0	0	1	1	0	0	0	1	0	0	0	1	0	0	8	0	759.41267	Q13155	Q13155	71	78	AIMP2	Aminoacyl tRNA synthase complex-interacting multifunctional protein 2	yes	yes	2;3	0.0042983	109.21	602710	807670	774720	789100	585330
AAVDLEK	______________________________	______________________________	M	A	A	E	K	L	2	0	0	1	0	0	1	0	0	0	1	1	0	0	0	0	0	0	0	1	0	0	7	0	744.40177	P17858	P17858	2	8	PFKL	ATP-dependent 6-phosphofructokinase, liver type	yes	yes	2	0.0026717	86.512	1160600	1477400	1200900	1223100	1169600
AAVDLEKLR	______________________________	______________________________	M	A	A	L	R	A	2	1	0	1	0	0	1	0	0	0	2	1	0	0	0	0	0	0	0	1	0	0	9	1	1013.5869	P17858	P17858	2	10	PFKL	ATP-dependent 6-phosphofructokinase, liver type	no	no		1	NaN	0	0	0	0	0
AAVDSFYLLYR	______________________________	______________________________	M	A	A	Y	R	E	2	1	0	1	0	0	0	0	0	0	2	0	0	1	0	1	0	0	2	1	0	0	11	0	1316.6765	Q3SXM5	Q3SXM5	2	12	HSDL1	Inactive hydroxysteroid dehydrogenase-like protein 1	yes	yes	2	8.31E-11	124.23	102510	145360	135940	146490	122150
AAVDYQK	AKTGMILLAGEITSRAAVDYQKVVREAVKH	LAGEITSRAAVDYQKVVREAVKHIGYDDSS	R	A	A	Q	K	V	2	0	0	1	0	1	0	0	0	0	0	1	0	0	0	0	0	0	1	1	0	0	7	0	793.39702	P31153	P31153	75	81	MAT2A	S-adenosylmethionine synthase isoform type-2	yes	yes	2	0.0032951	121.52	6962900	6441000	4770100	5958800	5526700
AAVEDNTLTIEPVASQTLPTVK	PCLDFTMQELSVLVRAAVEDNTLTIEPVAS	LTIEPVASQTLPTVKVAEVDCSSTNTCALS	R	A	A	V	K	V	3	0	1	1	0	1	2	0	0	1	2	1	0	0	2	1	4	0	0	3	0	0	22	0	2296.2162	Q8TBN0	Q8TBN0	269	290	RAB3IL1	Guanine nucleotide exchange factor for Rab-3A	yes	yes	3	6.95E-12	125.79	0	0	0	0	0
AAVEDPRVLLLDL	LIDGREAVTFLRKIKAAVEDPRVLLLDL__	IKAAVEDPRVLLLDL_______________	K	A	A	D	L	-	2	1	0	2	0	0	1	0	0	0	4	0	0	0	1	0	0	0	0	2	0	0	13	1	1422.8082	P36957	P36957	441	453	DLST	Dihydrolipoyllysine-residue succinyltransferase component of 2-oxoglutarate dehydrogenase complex, mitochondrial	yes	yes	2	0.024594	110.88	1441400	2986700	3746600	2488100	2314000
AAVEDSGTTVETIK	RAAGEPGTSMPPEKKAAVEDSGTTVETIKL	KAAVEDSGTTVETIKLGGVSSTEELDIRTL	K	A	A	I	K	L	2	0	0	1	0	0	2	1	0	1	0	1	0	0	0	1	3	0	0	2	0	0	14	0	1419.7093	Q5VTR2	Q5VTR2	23	36	RNF20	E3 ubiquitin-protein ligase BRE1A	yes	yes	3	3.88E-06	134.56	363530	355690	318710	389370	369350
AAVEEDAYSR	NKLSDYYYHADLLSRAAVEEDAYSRMKLVL	DLLSRAAVEEDAYSRMKLVLRWYLSGFYKK	R	A	A	S	R	M	3	1	0	1	0	0	2	0	0	0	0	0	0	0	0	1	0	0	1	1	0	0	10	0	1109.4989	Q9H0X9	Q9H0X9	416	425	OSBPL5	Oxysterol-binding protein-related protein 5	yes	yes	2	0.001334	96.342	0	0	0	0	0
AAVEEGIVLGGGCALLR	NEKKDRVTDALNATRAAVEEGIVLGGGCAL	VEEGIVLGGGCALLRCIPALDSLTPANEDQ	R	A	A	L	R	C	3	1	0	0	1	0	2	4	0	1	3	0	0	0	0	0	0	0	0	2	0	0	17	0	1683.8978	P10809	P10809	430	446	HSPD1	60 kDa heat shock protein, mitochondrial	yes	yes	2;3	1.96E-71	207.31	1570300	2071600	1954300	2021900	2029500
AAVEELLERAESVERLEEAASR	KENSHFFVATFVRERAAVEELLERAESVER	ERAESVERLEEAASRLQGLQKLINDSVFFL	R	A	A	S	R	L	5	3	0	0	0	0	7	0	0	0	3	0	0	0	0	2	0	0	0	2	0	0	22	2	2456.2507	Q15814	Q15814	69	90	TBCC	Tubulin-specific chaperone C	yes	yes	4	1.76E-41	218.69	77483	122680	58516	83101	70034
AAVEFNK	DDQRQNWSIMFESEKAAVEFNKQVCIAKCN	SIMFESEKAAVEFNKQVCIAKCNSTSSLDA	K	A	A	N	K	Q	2	0	1	0	0	0	1	0	0	0	0	1	0	1	0	0	0	0	0	1	0	0	7	0	777.4021	Q5T1M5	Q5T1M5	159	165	FKBP15	FK506-binding protein 15	yes	yes	2	0.01942	89.55	538800	711360	680980	642140	601270
AAVELEEPEDAR	RKALEHVPNSVRLWKAAVELEEPEDARIML	LWKAAVELEEPEDARIMLSRAVECCPTSVE	K	A	A	A	R	I	3	1	0	1	0	0	4	0	0	0	1	0	0	0	1	0	0	0	0	1	0	0	12	0	1327.6256	O94906	O94906	409	420	PRPF6	Pre-mRNA-processing factor 6	yes	yes	2;3	6.22E-22	199.17	1299300	1508900	1082500	1238900	1372400
AAVELEEPEDARIMLSR	RKALEHVPNSVRLWKAAVELEEPEDARIML	VELEEPEDARIMLSRAVECCPTSVELWLAL	K	A	A	S	R	A	3	2	0	1	0	0	4	0	0	1	2	0	1	0	1	1	0	0	0	1	0	0	17	1	1927.9673	O94906	O94906	409	425	PRPF6	Pre-mRNA-processing factor 6	yes	yes	3	4.61E-38	216.26	528480	1065500	1058400	674380	636610
AAVENLPTFLVELSR	PDRLELEAAQKFLERAAVENLPTFLVELSR	AAVENLPTFLVELSRVLANPGNSQVARVAA	R	A	A	S	R	V	2	1	1	0	0	0	2	0	0	0	3	0	0	1	1	1	1	0	0	2	0	0	15	0	1657.9039	Q14974	Q14974	28	42	KPNB1	Importin subunit beta-1	yes	yes	2;3	1.26E-28	249.45	8126900	10250000	8601700	9725200	8914000
AAVEQEK	IQQKLELQGKADSLKAAVEQEKRNQQILKD	QGKADSLKAAVEQEKRNQQILKDQVKKEEE	K	A	A	E	K	R	2	0	0	0	0	1	2	0	0	0	0	1	0	0	0	0	0	0	0	1	0	0	7	0	773.39193	Q15075	Q15075	1184	1190	EEA1	Early endosome antigen 1	yes	yes	2	0.0028377	122.13	5978500	8879900	8179000	9377700	6725500
AAVESLGFILFR	LLHVAVSDVNDDVRRAAVESLGFILFRTPE	VRRAAVESLGFILFRTPEQCPSVVSLLSES	R	A	A	F	R	T	2	1	0	0	0	0	1	1	0	1	2	0	0	2	0	1	0	0	0	1	0	0	12	0	1321.7394	Q99460	Q99460	617	628	PSMD1	26S proteasome non-ATPase regulatory subunit 1	yes	yes	2;3	5.33E-22	194.5	840460	999030	812290	1117900	1078200
AAVEVLR	SRTSGAVPPKEEELRAAVEVLRGHGLHSVL	PPKEEELRAAVEVLRGHGLHSVLEEWFVEV	R	A	A	L	R	G	2	1	0	0	0	0	1	0	0	0	1	0	0	0	0	0	0	0	0	2	0	0	7	0	756.44939	Q9UJX6	Q9UJX6	57	63	ANAPC2	Anaphase-promoting complex subunit 2	yes	yes	2	0.0058806	105.39	1450300	1729500	1022300	1391500	1400700
AAVEWFDGK	KGDATVSYEDPPTAKAAVEWFDGKDFQGSK	DPPTAKAAVEWFDGKDFQGSKLKVSLARKK	K	A	A	G	K	D	2	0	0	1	0	0	1	1	0	0	0	1	0	1	0	0	0	1	0	1	0	0	9	0	1021.4869	Q01844	Q01844	425	433	EWSR1	RNA-binding protein EWS	yes	yes	2;3	0.00022612	135.79	1270600	1541300	1079500	1441200	1138100
AAVFEEEDFQSMTYGFK	GILKICDIAREKVNKAAVFEEEDFQSMTYG	VFEEEDFQSMTYGFKMANSVTDLRVTGMLK	K	A	A	F	K	M	2	0	0	1	0	1	3	1	0	0	0	1	1	3	0	1	1	0	1	1	0	0	17	0	1997.8717	Q5VZE5	Q5VZE5	167	183	NAA35	N-alpha-acetyltransferase 35, NatC auxiliary subunit	yes	yes	3	7.37E-29	160.78	81732	86687	94166	88117	76722
AAVFEEIDTYER	DTDFDFEGNLALFDKAAVFEEIDTYERRSG	FDKAAVFEEIDTYERRSGTRSRGIPNERPT	K	A	A	E	R	R	2	1	0	1	0	0	3	0	0	1	0	0	0	1	0	0	1	0	1	1	0	0	12	0	1441.6725	Q96F86	Q96F86	216	227	EDC3	Enhancer of mRNA-decapping protein 3	yes	yes	3	9.21E-05	113.61	40770	61195	74873	67933	55714
AAVFEEIDTYERR	DTDFDFEGNLALFDKAAVFEEIDTYERRSG	DKAAVFEEIDTYERRSGTRSRGIPNERPTR	K	A	A	R	R	S	2	2	0	1	0	0	3	0	0	1	0	0	0	1	0	0	1	0	1	1	0	0	13	1	1597.7736	Q96F86	Q96F86	216	228	EDC3	Enhancer of mRNA-decapping protein 3	yes	yes	3	3.22E-40	255.23	596580	638060	660080	600840	539410
AAVFLALEEQEK	LENSGVLNRIKAELRAAVFLALEEQEKVEN	ELRAAVFLALEEQEKVENKTPLVNESLKKF	R	A	A	E	K	V	3	0	0	0	0	1	3	0	0	0	2	1	0	1	0	0	0	0	0	1	0	0	12	0	1346.7082	O95684	O95684	39	50	FGFR1OP	FGFR1 oncogene partner	yes	yes	3	4.43E-22	162.26	156980	123630	113660	145950	105690
AAVGRPLDK	AQYCRAAEELSKLRRAAVGRPLDKHEGALE	LSKLRRAAVGRPLDKHEGALETLLRYYDQI	R	A	A	D	K	H	2	1	0	1	0	0	0	1	0	0	1	1	0	0	1	0	0	0	0	1	0	0	9	1	925.53451	Q8WUM4	Q8WUM4	52	60	PDCD6IP	Programmed cell death 6-interacting protein	yes	yes	3	0.0097653	73.067	2768000	2810300	1679700	3098100	1419100
AAVGSLLGR	______________________________	______________________________	M	A	A	G	R	L	2	1	0	0	0	0	0	2	0	0	2	0	0	0	0	1	0	0	0	1	0	0	9	0	842.4974	Q7Z7F7	Q7Z7F7	2	10	MRPL55	39S ribosomal protein L55, mitochondrial	yes	yes	2	0.016755	50.966	68543	95089	66204	69812	59428
AAVGVKK	AVAGKKPVVGKKGKKAAVGVKKQKKPLVGK	VVGKKGKKAAVGVKKQKKPLVGKKAAATKK	K	A	A	K	K	Q	2	0	0	0	0	0	0	1	0	0	0	2	0	0	0	0	0	0	0	2	0	0	7	1	671.43301	P36578	P36578	385	391	RPL4	60S ribosomal protein L4	yes	yes	3	0.010926	79.454	0	0	0	0	0
AAVHDLEMESMNLNMGR	______________________________	VHDLEMESMNLNMGREMKEELEEEEKMRED	M	A	A	G	R	E	2	1	2	1	0	0	2	1	1	0	2	0	3	0	0	1	0	0	0	1	0	0	17	0	1916.8543	Q9NX52	Q9NX52	2	18	RHBDL2	Rhomboid-related protein 2;Rhomboid-related protein 2, N-terminal fragment;Rhomboid-related protein 2, C-terminal fragment	yes	yes	3	9.36E-07	68.283	38694	51323	49344	53178	43151
AAVHLEGK	QTKTNRAVANSRPAKAAVHLEGKIEQAQRW	ANSRPAKAAVHLEGKIEQAQRWIDNPTVDD	K	A	A	G	K	I	2	0	0	0	0	0	1	1	1	0	1	1	0	0	0	0	0	0	0	1	0	0	8	0	823.4552	P18206	P18206	489	496	VCL	Vinculin	yes	yes	3	0.00044276	123.72	11804000	17247000	10376000	14058000	8689500
AAVHLEGKIEQAQR	QTKTNRAVANSRPAKAAVHLEGKIEQAQRW	KAAVHLEGKIEQAQRWIDNPTVDDRGVGQA	K	A	A	Q	R	W	3	1	0	0	0	2	2	1	1	1	1	1	0	0	0	0	0	0	0	1	0	0	14	1	1548.8372	P18206	P18206	489	502	VCL	Vinculin	yes	yes	3;4	2.26E-09	151.56	7246700	15263000	12615000	9646400	7960800
AAVHYTVGCLCEEVALDK	ETEEQQRFSYQQRLKAAVHYTVGCLCEEVA	HYTVGCLCEEVALDKEMQFSKQTIAAISEL	K	A	A	D	K	E	3	0	0	1	2	0	2	1	1	0	2	1	0	0	0	0	1	0	1	3	0	0	18	0	2033.955	Q8N2Z9	Q8N2Z9	21	38	APITD1	Centromere protein S	yes	yes	3	0.0015192	88.385	213780	207140	145470	157860	163600
AAVIGDVIR	ITVEHLAIKCHWTQRAAVIGDVIRVYSGHQ	CHWTQRAAVIGDVIRVYSGHQGRTIIFCET	R	A	A	I	R	V	2	1	0	1	0	0	0	1	0	2	0	0	0	0	0	0	0	0	0	2	0	0	9	0	912.53927	Q9NR30	Q9NR30	424	432	DDX21	Nucleolar RNA helicase 2	yes	yes	2	0.017558	95.815	8753700	7618900	5366300	7380500	7151300
AAVLDHLR	ARCGLLLLRSLPPARAAVLDHLRGVFDESV	RSLPPARAAVLDHLRGVFDESVRAHLAALD	R	A	A	L	R	G	2	1	0	1	0	0	0	0	1	0	2	0	0	0	0	0	0	0	0	1	0	0	8	0	893.5083	Q6P9B9	Q6P9B9	71	78	INTS5	Integrator complex subunit 5	yes	yes	3	2.7E-05	161.9	224020	260440	199810	245650	248410
AAVLGENGR	KGYAFVQYSNERHARAAVLGENGRVLAGQT	NERHARAAVLGENGRVLAGQTLDINMAGEP	R	A	A	G	R	V	2	1	1	0	0	0	1	2	0	0	1	0	0	0	0	0	0	0	0	1	0	0	9	0	885.46683	Q9UKM9	Q9UKM9	70	78	RALY	RNA-binding protein Raly	yes	yes	2	2.73E-05	150.05	11279000	14184000	7822000	6906300	7674300
AAVLLEQERQQEIAK	DHSLKEHELLEQQKRAAVLLEQERQQEIAK	AAVLLEQERQQEIAKMGTPVPRPPQDMGQI	R	A	A	A	K	M	3	1	0	0	0	3	3	0	0	1	2	1	0	0	0	0	0	0	0	1	0	0	15	1	1724.9421	Q13435	Q13435	184	198	SF3B2	Splicing factor 3B subunit 2	yes	yes	3	2.17E-20	185.14	3329400	5592700	4430700	4223800	3440000
AAVLNAER	______________________________	______________________________	M	A	A	E	R	L	3	1	1	0	0	0	1	0	0	0	1	0	0	0	0	0	0	0	0	1	0	0	8	0	842.46102	Q9H3P7	Q9H3P7	2	9	ACBD3	Golgi resident protein GCP60	yes	yes	2	0.00012421	125.25	39699	41485	42039	47482	36532
AAVLQQVLER	______________________________	______________________________	M	A	A	E	R	T	2	1	0	0	0	2	1	0	0	0	2	0	0	0	0	0	0	0	0	2	0	0	10	0	1125.6506	P12270	P12270	2	11	TPR	Nucleoprotein TPR	yes	yes	2	7.48E-10	130.75	23651	19521	20050	33037	19754
AAVLQRVER	______________________________	______________________________	M	A	A	E	R	L	2	2	0	0	0	1	1	0	0	0	1	0	0	0	0	0	0	0	0	2	0	0	9	1	1040.6091	Q53H82	Q53H82	2	10	LACTB2	Beta-lactamase-like protein 2	yes	yes	2	6.04E-06	98.933	205030	225160	152810	164010	156920
AAVMATLLFPGREFK	YTMRGAGAVIHTHSKAAVMATLLFPGREFK	AAVMATLLFPGREFKITHQEMIKGIKKCTS	K	A	A	F	K	I	3	1	0	0	0	0	1	1	0	0	2	1	1	2	1	0	1	0	0	1	0	0	15	1	1649.8963	Q96GX9	Q96GX9	120	134	APIP	Methylthioribulose-1-phosphate dehydratase	yes	yes	3	1.22E-06	142.54	1648000	1994800	1818300	2197900	1565000
AAVMVYDDANK	______________________________	CQARAAVMVYDDANKKWVPAGGSTGFSRVH	R	A	A	N	K	K	3	0	1	2	0	0	0	0	0	0	0	1	1	0	0	0	0	0	1	2	0	0	11	0	1195.5543	Q8N8S7	Q8N8S7	11	21	ENAH	Protein enabled homolog	yes	yes	3	7.2E-07	145.25	153380	194580	135670	174660	126840
AAVNGYSGSDTVGAGFTQAK	CRKLRLHQMIELSSKAAVNGYSGSDTVGAG	YSGSDTVGAGFTQAKEHIRRNRQSRTFLVE	K	A	A	A	K	E	4	0	1	1	0	1	0	4	0	0	0	1	0	1	0	2	2	0	1	2	0	0	20	0	1899.8963	O43301	O43301	261	280	HSPA12A	Heat shock 70 kDa protein 12A	yes	yes	3	2.95E-29	195.96	169530	237780	238110	228020	201440
AAVPDAVGK	NLCFVGLISMIDPPRAAVPDAVGKCRSAGI	MIDPPRAAVPDAVGKCRSAGIKVIMVTGDH	R	A	A	G	K	C	3	0	0	1	0	0	0	1	0	0	0	1	0	0	1	0	0	0	0	2	0	0	9	0	826.45487	P05023;P50993;P13637	P05023	597	605	ATP1A1;ATP1A2;ATP1A3	Sodium/potassium-transporting ATPase subunit alpha-1;Sodium/potassium-transporting ATPase subunit alpha-2;Sodium/potassium-transporting ATPase subunit alpha-3	no	no	2;3	0.0016182	124.98	1534500	2303000	2319300	2657100	2615900
AAVPELLQQQEEDRSK	______________________________	AVPELLQQQEEDRSKLRSVSVDLNVDPSLQ	M	A	A	S	K	L	2	1	0	1	0	3	3	0	0	0	2	1	0	0	1	1	0	0	0	1	0	0	16	1	1839.9327	Q9Y5X3	Q9Y5X3	2	17	SNX5	Sorting nexin-5	yes	yes	3	2.93E-28	136.39	256830	331620	313770	291000	219390
AAVPSGASTGIYEALELR	PTVEVDLFTSKGLFRAAVPSGASTGIYEAL	PSGASTGIYEALELRDNDKTRYMGKGVSKA	R	A	A	L	R	D	4	1	0	0	0	0	2	2	0	1	2	0	0	0	1	2	1	0	1	1	0	0	18	0	1803.9367	P06733;P09104;P13929	P06733	33	50	ENO1;ENO2;ENO3	Alpha-enolase;Gamma-enolase;Beta-enolase	no	no	2;3	2.38E-63	263.9	953910	1275300	986990	1063900	768960
AAVPSGASTGIYEALELRDGDKQR	PTVEVDLYTAKGLFRAAVPSGASTGIYEAL	GIYEALELRDGDKQRYLGKGVLKAVDHINS	R	A	A	Q	R	Y	4	2	0	2	0	1	2	3	0	1	2	1	0	0	1	2	1	0	1	1	0	0	24	2	2503.2667	P09104	P09104	33	56	ENO2	Gamma-enolase	yes	yes	4	4E-13	134.62	99758	177370	215730	144250	168600
AAVPSGASTGIYEALELRDNDK	PTVEVDLFTSKGLFRAAVPSGASTGIYEAL	STGIYEALELRDNDKTRYMGKGVSKAVEHI	R	A	A	D	K	T	4	1	1	2	0	0	2	2	0	1	2	1	0	0	1	2	1	0	1	1	0	0	22	1	2276.1285	P06733	P06733	33	54	ENO1	Alpha-enolase	yes	yes	4	5.4E-79	261.28	319190	443060	360090	524000	287610
AAVPSGASTGIYEALELRDNDKTR	PTVEVDLFTSKGLFRAAVPSGASTGIYEAL	GIYEALELRDNDKTRYMGKGVSKAVEHINK	R	A	A	T	R	Y	4	2	1	2	0	0	2	2	0	1	2	1	0	0	1	2	2	0	1	1	0	0	24	2	2533.2772	P06733	P06733	33	56	ENO1	Alpha-enolase	yes	yes	4;5	5.66E-69	250.83	773720	1820500	1870500	1058600	1207600
AAVPSIK	VPMKNNQITNNQRIKAAVPSIKFCLDNGAK	ITNNQRIKAAVPSIKFCLDNGAKSVVLMSH	K	A	A	I	K	F	2	0	0	0	0	0	0	0	0	1	0	1	0	0	1	1	0	0	0	1	0	0	7	0	684.41703	P00558	P00558	42	48	1.00 PGK	Phosphoglycerate kinase 1	yes	yes	2	0.0058806	105.39	4653700	6293200	5452200	5809400	4493700
AAVQAAEVK	______________________________	______________________________	M	A	A	V	K	V	4	0	0	0	0	1	1	0	0	0	0	1	0	0	0	0	0	0	0	2	0	0	9	0	885.49198	Q15046	Q15046	2	10	KARS	Lysine--tRNA ligase	yes	yes	2	0.00069888	66.429	1433700	1326200	918480	1359700	893330
AAVQAAEVKVDGSEPK	______________________________	AVQAAEVKVDGSEPKLSKNELKRRLKAEKK	M	A	A	P	K	L	4	0	0	1	0	1	2	1	0	0	0	2	0	0	1	1	0	0	0	3	0	0	16	1	1597.8312	Q15046	Q15046	2	17	KARS	Lysine--tRNA ligase	yes	yes	2;3	1.73E-14	88.311	1749000	2750000	2130000	2569700	1690900
AAVQFLNNAWGIQK	NKFLSLANKRLPVKRAAVQFLNNAWGIQKK	RAAVQFLNNAWGIQKKQNAKRFKRRWMVRK	R	A	A	Q	K	K	3	0	2	0	0	2	0	1	0	1	1	1	0	1	0	0	0	1	0	1	0	0	14	0	1558.8256	Q9UMY1	Q9UMY1	224	237	NOL7	Nucleolar protein 7	yes	yes	3	3.2E-14	172.13	375410	517460	322900	211890	233990
AAVQLPSGEDQNDWVAVHVVDFFNR	HKRAQASLNSGVDLKAAVQLPSGEDQNDWV	QNDWVAVHVVDFFNRINLIYGTICEFCTER	K	A	A	N	R	I	3	1	2	3	0	2	1	1	1	0	1	0	0	2	1	1	0	1	0	5	0	0	25	0	2812.3569	Q86TA1	Q86TA1	46	70	MOB3B	MOB kinase activator 3B	yes	yes	3	6.29E-29	190.81	69589	79595	68363	69805	57407
AAVQMDPELAK	______________________________	______________________________	M	A	A	A	K	R	3	0	0	1	0	1	1	0	0	0	1	1	1	0	1	0	0	0	0	1	0	0	11	0	1171.5907	Q9Y312	Q9Y312	2	12	AAR2	Protein AAR2 homolog	yes	yes	2	1.03E-06	108.98	312220	326400	305370	341460	266620
AAVQMDPELAKR	______________________________	______________________________	M	A	A	K	R	L	3	1	0	1	0	1	1	0	0	0	1	1	1	0	1	0	0	0	0	1	0	0	12	1	1327.6918	Q9Y312	Q9Y312	2	13	AAR2	Protein AAR2 homolog	yes	yes	2	0.00033204	122.26	311220	427140	485880	376680	367430
AAVQVLDDIEK	VGVSNVFGPGTRIPKAAVQVLDDIEKCLEK	RIPKAAVQVLDDIEKCLEKKQQSV______	K	A	A	E	K	C	2	0	0	2	0	1	1	0	0	1	1	1	0	0	0	0	0	0	0	2	0	0	11	0	1199.6398	P22033	P22033	731	741	MUT	Methylmalonyl-CoA mutase, mitochondrial	yes	yes	3	5.53E-05	124.42	582740	928390	756170	707170	651030
AAVSDLDK	______________________________	______________________________	K	A	A	D	K	L	2	0	0	2	0	0	0	0	0	0	1	1	0	0	0	1	0	0	0	1	0	0	8	0	817.41815	Q7Z3T8	Q7Z3T8	7	14	ZFYVE16	Zinc finger FYVE domain-containing protein 16	yes	yes	2	0.0070143	103.56	429820	445790	348700	373590	291460
AAVSGDEK	FRLPPPGEDLVQLAKAAVSGDEKALDMFNW	DLVQLAKAAVSGDEKALDMFNWKKSSSGSL	K	A	A	E	K	A	2	0	0	1	0	0	1	1	0	0	0	1	0	0	0	1	0	0	0	1	0	0	8	0	775.3712	Q96RY7	Q96RY7	172	179	IFT140	Intraflagellar transport protein 140 homolog	yes	yes	2	0.013365	95.815	0	0	0	0	0
AAVSQQGEQLQTERER	RERMQQLDRENQELRAAVSQQGEQLQTERE	AVSQQGEQLQTERERGRTAAEDNVRLTCLV	R	A	A	E	R	G	2	2	0	0	0	4	3	1	0	0	1	0	0	0	0	1	1	0	0	1	0	0	16	1	1828.9028	Q9BQS8	Q9BQS8	265	280	FYCO1	FYVE and coiled-coil domain-containing protein 1	yes	yes	3	2.81E-53	240.79	295890	395770	278700	358710	370860
AAVTAFWGK	______________________________	LTAEEKAAVTAFWGKVKVDEVGGEALGRLL	K	A	A	G	K	V	3	0	0	0	0	0	0	1	0	0	0	1	0	1	0	0	1	1	0	1	0	0	9	0	949.50215	CON__P02070	CON__P02070	8	16			yes	yes	2	0.00041991	128.69	996270	975250	1181600	1513500	1418800
AAVTEAVR	LRQLQEQIRSLEEEKAAVTEAVRALLANQD	RSLEEEKAAVTEAVRALLANQDSGEVQQDP	K	A	A	V	R	A	3	1	0	0	0	0	1	0	0	0	0	0	0	0	0	0	1	0	0	2	0	0	8	0	815.45012	Q9NP81	Q9NP81	111	118	SARS2	Serine--tRNA ligase, mitochondrial	yes	yes	2	0.0015656	122.13	1386100	1849000	1401600	1728000	1682400
AAVTPGK	VSPTKKVAVATPAKKAAVTPGKKAAATPAK	AVATPAKKAAVTPGKKAAATPAKKTVTPAK	K	A	A	G	K	K	2	0	0	0	0	0	0	1	0	0	0	1	0	0	1	0	1	0	0	1	0	0	7	0	642.37008	P19338	P19338	81	87	NCL	Nucleolin	yes	yes	2	0.0084929	103.02	0	0	0	0	0
AAVTSLFAK	LATTQTDTMLSAEEKAAVTSLFAKVKVDEV	LSAEEKAAVTSLFAKVKVDEVGGEALGRLL	K	A	A	A	K	V	3	0	0	0	0	0	0	0	0	0	1	1	0	1	0	1	1	0	0	1	0	0	9	0	906.51747	CON__Q3SX09	CON__Q3SX09	64	72			yes	yes	2;3	0.00047035	135.83	3445000	4046400	6451000	7210800	10907000
AAVVAATALK	______________________________	______________________________	M	A	A	L	K	G	5	0	0	0	0	0	0	0	0	0	1	1	0	0	0	0	1	0	0	2	0	0	10	0	913.55967	Q8N490	Q8N490	2	11	PNKD	Probable hydrolase PNKD	yes	yes	2	0.034089	40.045	683780	712710	586020	666460	563570
AAVVESHK	GGLASARRAAELGARAAVVESHKLGGTCVN	AAELGARAAVVESHKLGGTCVNVGCVPKKV	R	A	A	H	K	L	2	0	0	0	0	0	1	0	1	0	0	1	0	0	0	1	0	0	0	2	0	0	8	0	839.45012	P00390	P00390	90	97	GSR	Glutathione reductase, mitochondrial	yes	yes	3	0.00011368	155.1	5299600	5909700	4905400	6324400	5054200
AAVVPLGTWR	VTGVLVVTTWLLSGRAAVVPLGTWRRLSLC	LLSGRAAVVPLGTWRRLSLCWFAVCGFIHL	R	A	A	W	R	R	2	1	0	0	0	0	0	1	0	0	1	0	0	0	1	0	1	1	0	2	0	0	10	0	1068.608	Q15125	Q15125	53	62	EBP	3-beta-hydroxysteroid-Delta(8),Delta(7)-isomerase	yes	yes	2	0.0021597	93.267	0	0	0	0	0
AAVVTSPPPTTAPHK	______________________________	AAVVTSPPPTTAPHKERYFDRVDENNPEYL	R	A	A	H	K	E	3	0	0	0	0	0	0	0	1	0	0	1	0	0	4	1	3	0	0	2	0	0	15	0	1472.7987	P35611	P35611	7	21	ADD1	Alpha-adducin	yes	yes	3	3.78E-09	152.16	1042500	1591700	1087200	1321600	1025000
AAVVVSK	KAAKNSEEEEEEKKKAAVVVSKSGSLKKRK	EEEEEKKKAAVVVSKSGSLKKRKQNEAAKE	K	A	A	S	K	S	2	0	0	0	0	0	0	0	0	0	0	1	0	0	0	1	0	0	0	3	0	0	7	0	672.41703	Q14978	Q14978	573	579	NOLC1	Nucleolar and coiled-body phosphoprotein 1	yes	yes	2	0.038501	73.616	0	0	0	0	0
AAVWEITGAEFSK	NKIYYPDFIVPDPKKAAVWEITGAEFSKSE	KKAAVWEITGAEFSKSEAHTADGISIRFPR	K	A	A	S	K	S	3	0	0	0	0	0	2	1	0	1	0	1	0	1	0	1	1	1	0	1	0	0	13	0	1407.7034	P49916	P49916	779	791	LIG3	DNA ligase 3	yes	yes	3	2.32E-18	155.02	1236500	1612500	1686900	1772000	1513700
AAVWQQVLAVDAR	______________________________	______________________________	M	A	A	A	R	Y	4	1	0	1	0	2	0	0	0	0	1	0	0	0	0	0	0	1	0	3	0	0	13	0	1425.7728	Q9H1Z4	Q9H1Z4	2	14	WDR13	WD repeat-containing protein 13	yes	yes	2	7.3E-06	86.344	0	0	0	0	0
AAVYNHFISDGVK	VIVPLKIGLHEVEVKAAVYNHFISDGVKKT	VKAAVYNHFISDGVKKTLKVVPEGVRVNKT	K	A	A	V	K	K	2	0	1	1	0	0	0	1	1	1	0	1	0	1	0	1	0	0	1	2	0	0	13	0	1419.7147	CON__Q2UVX4	CON__Q2UVX4	913	925			yes	yes	3	0.0022944	92.039	5218400	7310700	7514700	7412600	7359100
AAVYVLIR	WRKVDTVWVNVGGLRAAVYVLIRTPQAFVH	VNVGGLRAAVYVLIRTPQAFVHPSEQDGER	R	A	A	I	R	T	2	1	0	0	0	0	0	0	0	1	1	0	0	0	0	0	0	0	1	2	0	0	8	0	903.55419	Q9BV44	Q9BV44	477	484	THUMPD3	THUMP domain-containing protein 3	yes	yes	2	0.0012283	127.66	1291600	1322800	991400	1235100	1081200
AAWEAGK	NEQDAYAINSYTRSKAAWEAGKFGNEVIPV	INSYTRSKAAWEAGKFGNEVIPVTVTVKGQ	K	A	A	G	K	F	3	0	0	0	0	0	1	1	0	0	0	1	0	0	0	0	0	1	0	0	0	0	7	0	731.36024	P24752	P24752	224	230	ACAT1	Acetyl-CoA acetyltransferase, mitochondrial	yes	yes	2	0.0030383	119.89	2899000	3523100	2914300	3921200	3113300
AAWEAYLSR	ISAADRLEAAEMYRKAAWEAYLSRLGV___	AEMYRKAAWEAYLSRLGV____________	K	A	A	S	R	L	3	1	0	0	0	0	1	0	0	0	1	0	0	0	0	1	0	1	1	0	0	0	9	0	1065.5243	P11172	P11172	469	477	UMPS	Uridine 5-monophosphate synthase;Orotate phosphoribosyltransferase;Orotidine 5-phosphate decarboxylase	yes	yes	2	0.0057882	95.358	3330700	3915000	3554000	3794400	3605000
AAWEHMK	IIHRVHLRGSFQVTRAAWEHMKKQKYGRII	RGSFQVTRAAWEHMKKQKYGRIIMTSSASG	R	A	A	M	K	K	2	0	0	0	0	0	1	0	1	0	0	1	1	0	0	0	0	1	0	0	0	0	7	0	871.40106	P51659	P51659	133	139	HSD17B4	Peroxisomal multifunctional enzyme type 2;(3R)-hydroxyacyl-CoA dehydrogenase;Enoyl-CoA hydratase 2	yes	yes	3	0.0030994	101.64	2983100	3593700	2972300	4010300	3913000
AAWEVDSGRR	EMAMKVELARMSYQRAAWEVDSGRRNTYYA	MSYQRAAWEVDSGRRNTYYASIAKAFAGDI	R	A	A	R	R	N	2	2	0	1	0	0	1	1	0	0	0	0	0	0	0	1	0	1	0	1	0	0	10	1	1145.5578	P11310	P11310	340	349	ACADM	Medium-chain specific acyl-CoA dehydrogenase, mitochondrial	yes	yes	3	2.14E-15	174.42	1115300	1351800	997800	1372100	1197600
AAWGEETDYTPVWCMR	GPQGFPELKNDTFLRAAWGEETDYTPVWCM	AWGEETDYTPVWCMRQAGRYLPEFRETRAA	R	A	A	M	R	Q	2	1	0	1	1	0	2	1	0	0	0	0	1	0	1	0	2	2	1	1	0	0	16	0	1970.8291	P06132	P06132	22	37	UROD	Uroporphyrinogen decarboxylase	yes	yes	3	3.01E-61	259.1	104840	148330	107300	120990	95900
AAWGKVGGHAAEYGAEALER	______________________________	VGGHAAEYGAEALERMFLSFPTTKTYFPHF	K	A	A	E	R	M	6	1	0	0	0	0	3	4	1	0	1	1	0	0	0	0	0	1	1	1	0	0	20	1	2041.997	CON__P01966	CON__P01966	13	32			yes	yes	4	1.81E-11	156.87	875770	1412400	3523800	1405600	1595000
AAYDIEVNTR	EIEMAKAQRDYELKKAAYDIEVNTRRAQAD	YELKKAAYDIEVNTRRAQADLAYQLQVAKT	K	A	A	T	R	R	2	1	1	1	0	0	1	0	0	1	0	0	0	0	0	0	1	0	1	1	0	0	10	0	1150.5619	O75955	O75955	221	230	FLOT1	Flotillin-1	yes	yes	2	5.47E-06	157.34	0	0	0	0	0
AAYDIEVNTRR	EIEMAKAQRDYELKKAAYDIEVNTRRAQAD	ELKKAAYDIEVNTRRAQADLAYQLQVAKTK	K	A	A	R	R	A	2	2	1	1	0	0	1	0	0	1	0	0	0	0	0	0	1	0	1	1	0	0	11	1	1306.663	O75955	O75955	221	231	FLOT1	Flotillin-1	yes	yes	3	1.08E-19	176.62	1110900	1672600	1534700	1504000	1598900
AAYDREESTNLEDYEPNTVASLLK	IYRVSGIKSKVDELKAAYDREESTNLEDYE	NLEDYEPNTVASLLKQYLRDLPENLLTKEL	K	A	A	L	K	Q	3	1	2	2	0	0	4	0	0	0	3	1	0	0	1	2	2	0	2	1	0	0	24	1	2727.2875	Q15311	Q15311	245	268	RALBP1	RalA-binding protein 1	yes	yes	3	1.34E-08	115.5	255920	321490	361760	340060	316360
AAYEAELGDAR	TESEEVVSREVSGIKAAYEAELGDARKTLD	SGIKAAYEAELGDARKTLDSVAKERARLQL	K	A	A	A	R	K	4	1	0	1	0	0	2	1	0	0	1	0	0	0	0	0	0	0	1	0	0	0	11	0	1164.5411	P02545	P02545	79	89	LMNA	Prelamin-A/C;Lamin-A/C	yes	yes	2	8.17E-25	236.03	1242100	1888600	1511600	1515000	1218400
AAYEAELGDARK	TESEEVVSREVSGIKAAYEAELGDARKTLD	GIKAAYEAELGDARKTLDSVAKERARLQLE	K	A	A	R	K	T	4	1	0	1	0	0	2	1	0	0	1	1	0	0	0	0	0	0	1	0	0	0	12	1	1292.6361	P02545	P02545	79	90	LMNA	Prelamin-A/C;Lamin-A/C	yes	yes	3	1.29E-10	140.63	1374000	2116700	1819500	1900400	1298300
AAYEAFCR	MVADCGVREARAAVRAAYEAFCRWREVSAK	EARAAVRAAYEAFCRWREVSAKERSSLLRK	R	A	A	C	R	W	3	1	0	0	1	0	1	0	0	0	0	0	0	1	0	0	0	0	1	0	0	0	8	0	986.428	P51649	P51649	104	111	ALDH5A1	Succinate-semialdehyde dehydrogenase, mitochondrial	yes	yes	2	0.0044867	101.28	792330	963750	705360	913480	824940
AAYFGIYDTAK	YQGFNVSVQGIIIYRAAYFGIYDTAKGMLP	IIYRAAYFGIYDTAKGMLPDPKNTHIVISW	R	A	A	A	K	G	3	0	0	1	0	0	0	1	0	1	0	1	0	1	0	0	1	0	2	0	0	0	11	0	1218.5921	P05141	P05141	189	199	SLC25A5	ADP/ATP translocase 2;ADP/ATP translocase 2, N-terminally processed	yes	yes	3	7.6E-05	102.06	3195600	3870300	3163900	4563500	4763300
AAYFGVYDTAK	YQGFSVSVQGIIIYRAAYFGVYDTAKGMLP	IIYRAAYFGVYDTAKGMLPDPKNTHIVVSW	R	A	A	A	K	G	3	0	0	1	0	0	0	1	0	0	0	1	0	1	0	0	1	0	2	1	0	0	11	0	1204.5764	P12235;P12236	P12236	189	199	SLC25A4;SLC25A6	ADP/ATP translocase 1;ADP/ATP translocase 3;ADP/ATP translocase 3, N-terminally processed	no	no	2	5.17E-14	213.53	1387900	1376000	1197000	1940900	2418900
AAYKLVLIR	______________________________	______________________________	M	A	A	I	R	H	2	1	0	0	0	0	0	0	0	1	2	1	0	0	0	0	0	0	1	1	0	0	9	1	1045.6648	P18669;Q8N0Y7	P18669	2	10	PGAM1;PGAM4	Phosphoglycerate mutase 1;Probable phosphoglycerate mutase 4	no	no	2	0.00077216	82.305	1957200	3188800	4128800	1967300	1985100
AAYLNMSEDPSHPSMALNTR	KLLEQALVIEEQLRRAAYLNMSEDPSHPSM	MSEDPSHPSMALNTRFAEVECLAESHQHLS	R	A	A	T	R	F	3	1	2	1	0	0	1	0	1	0	2	0	2	0	2	3	1	0	1	0	0	0	20	0	2203.999	Q14839	Q14839	1802	1821	CHD4	Chromodomain-helicase-DNA-binding protein 4	yes	yes	3	5.1E-105	230.77	477390	490800	360740	417290	468260
AAYLQETGK	DILTKRNNAQRQQIKAAYLQETGKPLDETL	QRQQIKAAYLQETGKPLDETLKKALTGHLE	K	A	A	G	K	P	2	0	0	0	0	1	1	1	0	0	1	1	0	0	0	0	1	0	1	0	0	0	9	0	979.49746	P04083	P04083	82	90	ANXA1	Annexin A1	yes	yes	3	0.0011471	109.11	182930	209560	170530	196110	160860
AAYLQETGKPLDETLK	DILTKRNNAQRQQIKAAYLQETGKPLDETL	AYLQETGKPLDETLKKALTGHLEEVVLALL	K	A	A	L	K	K	2	0	0	1	0	1	2	1	0	0	3	2	0	0	1	0	2	0	1	0	0	0	16	1	1775.9305	P04083	P04083	82	97	ANXA1	Annexin A1	yes	yes	2	5.82E-14	166.04	0	0	0	0	0
AAYLQSLNSADLLK	REEQAEPDGTEVADKAAYLQSLNSADLLKA	KAAYLQSLNSADLLKALCYPRVKVGNEYVT	K	A	A	L	K	A	3	0	1	1	0	1	0	0	0	0	4	1	0	0	0	2	0	0	1	0	0	0	14	0	1505.809	P13535;Q9UKX2	P13535	387	400	MYH8;MYH2	Myosin-8;Myosin-2	yes	no	2	0.0069414	79.148	107470	143250	105840	83667	152610
AAYLQWR	______________________________	______________________________	M	A	A	W	R	R	2	1	0	0	0	1	0	0	0	0	1	0	0	0	0	0	0	1	1	0	0	0	7	0	906.47119	Q9H270	Q9H270	2	8	VPS11	Vacuolar protein sorting-associated protein 11 homolog	yes	yes	2	0.001003	123.34	17748	19083	17764	28257	15982
AAYLSDPR	TLKDLLLNTMSQEEKAAYLSDPRAPPCEYK	TMSQEEKAAYLSDPRAPPCEYKDWLTKMSG	K	A	A	P	R	A	2	1	0	1	0	0	0	0	0	0	1	0	0	0	1	1	0	0	1	0	0	0	8	0	891.44503	P78527	P78527	3826	3833	PRKDC	DNA-dependent protein kinase catalytic subunit	yes	yes	2	0.0022304	114.02	517480	732590	468560	609550	645360
AAYLSDPRAPPCEYK	TLKDLLLNTMSQEEKAAYLSDPRAPPCEYK	AAYLSDPRAPPCEYKDWLTKMSGKHDVGAY	K	A	A	Y	K	D	3	1	0	1	1	0	1	0	0	0	1	1	0	0	3	1	0	0	2	0	0	0	15	1	1736.8192	P78527	P78527	3826	3840	PRKDC	DNA-dependent protein kinase catalytic subunit	yes	yes	3	1.72E-09	131.24	942770	1274100	1185500	1485200	1117100
AAYNLVR	______________________________	KIDKEACRAAYNLVRDDGSAVIWVTFKYDG	R	A	A	V	R	D	2	1	1	0	0	0	0	0	0	0	1	0	0	0	0	0	0	0	1	1	0	0	7	0	805.44464	Q14019	Q14019	12	18	COTL1	Coactosin-like protein	yes	yes	2	0.0091257	98.807	0	0	0	0	0
AAYNQVK	IYTISQATAAGDVIKAAYNQVKTIAQGNLS	TAAGDVIKAAYNQVKTIAQGNLSNTDVQAA	K	A	A	V	K	T	2	0	1	0	0	1	0	0	0	0	0	1	0	0	0	0	0	0	1	1	0	0	7	0	792.413	P22695	P22695	353	359	UQCRC2	Cytochrome b-c1 complex subunit 2, mitochondrial	yes	yes	2	0.0010596	166.13	4606700	5423000	5264800	5818800	5529700
AAYPDLENPPLLVTPSQQAK	NIISRLQEVFGHAIKAAYPDLENPPLLVTP	LENPPLLVTPSQQAKFGDYQCNSAMGISQM	K	A	A	A	K	F	3	0	1	1	0	2	1	0	0	0	3	1	0	0	4	1	1	0	1	1	0	0	20	0	2151.1212	P54136	P54136	90	109	RARS	Arginine--tRNA ligase, cytoplasmic	yes	yes	2;3	4.09E-116	398.81	483560	634430	719990	539560	486210
AAYSNFWCGMTSQGYYKR	IAENKTVVAPMLDSRAAYSNFWCGMTSQGY	SNFWCGMTSQGYYKRTPAYIPIRKRDRRGC	R	A	A	K	R	T	2	1	1	0	1	1	0	2	0	0	0	1	1	1	0	2	1	1	3	0	0	0	18	1	2188.9459	Q8NBJ5	Q8NBJ5	196	213	COLGALT1	Procollagen galactosyltransferase 1	yes	yes	3	3.33E-72	214.5	552780	807110	919720	744620	997340
AAYVLFYQR	DSSVSTASEDQIVSKAAYVLFYQRQDTFSG	DQIVSKAAYVLFYQRQDTFSGTGFFPLDRE	K	A	A	Q	R	Q	2	1	0	0	0	1	0	0	0	0	1	0	0	1	0	0	0	0	2	1	0	0	9	0	1129.592	Q9Y4E8;P51784;Q13107	Q9Y4E8	924	932	USP15;USP11;USP4	Ubiquitin carboxyl-terminal hydrolase 15;Ubiquitin carboxyl-terminal hydrolase 11;Ubiquitin carboxyl-terminal hydrolase 4	no	no	3	1.1E-06	151.27	131240	151780	124480	125950	112690
AAYWEEEPAEVRR	DGGRYDVYLYDRIRKAAYWEEEPAEVRRCT	RKAAYWEEEPAEVRRCTWFYKGDTDSRFIP	K	A	A	R	R	C	3	2	0	0	0	0	4	0	0	0	0	0	0	0	1	0	0	1	1	1	0	0	13	1	1604.7583	Q9Y6Y8	Q9Y6Y8	330	342	SEC23IP	SEC23-interacting protein	yes	yes	3	2.78E-57	233	584890	633150	626020	704140	685940
AAYYNLSDEISFR	CPRPQDFENGEYWPRAAYYNLSDEISFRCY	PRAAYYNLSDEISFRCYDGYTLRGSANRTC	R	A	A	F	R	C	2	1	1	1	0	0	1	0	0	1	1	0	0	1	0	2	0	0	2	0	0	0	13	0	1547.7256	CON__Q3KUS7	CON__Q3KUS7	118	130			yes	yes	3	1.8E-09	153.38	45161	44185	47427	54870	44691
ACAAGTPAVIR	AMSSVGANHQRDARRACAAGTPAVIRISVA	DARRACAAGTPAVIRISVATGALEAAQGSK	R	A	C	I	R	I	4	1	0	0	1	0	0	1	0	1	0	0	0	0	1	0	1	0	0	1	0	0	11	0	1085.5652	P51610	P51610	1138	1148	HCFC1	Host cell factor 1;HCF N-terminal chain 1;HCF N-terminal chain 2;HCF N-terminal chain 3;HCF N-terminal chain 4;HCF N-terminal chain 5;HCF N-terminal chain 6;HCF C-terminal chain 1;HCF C-terminal chain 2;HCF C-terminal chain 3;HCF C-terminal chain 4;HCF C-terminal chain 5;HCF C-terminal chain 6	yes	yes	2	0.022015	78.113	0	0	0	0	0
ACACAHGMLAEDGASCR	GGCQQLCLYRGRGQRACACAHGMLAEDGAS	ACAHGMLAEDGASCREYAGYLLYSERTILK	R	A	C	C	R	E	5	1	0	1	3	0	1	2	1	0	1	0	1	0	0	1	0	0	0	0	0	0	17	0	1835.7171	Q07954	Q07954	2179	2195	LRP1	Prolow-density lipoprotein receptor-related protein 1;Low-density lipoprotein receptor-related protein 1 85 kDa subunit;Low-density lipoprotein receptor-related protein 1 515 kDa subunit;Low-density lipoprotein receptor-related protein 1 intracellular domain	yes	yes	3	0.00047657	97.904	17817	12871	26033	23367	19146
ACADAGLLDESFLRR	LKRCKTQLKKLVRCKACADAGLLDESFLRR	ACADAGLLDESFLRRCLNFYGLLIQLLLRI	K	A	C	R	R	C	3	2	0	2	1	0	1	1	0	0	3	0	0	1	0	1	0	0	0	0	0	0	15	1	1692.8254	O95155	O95155	828	842	UBE4B	Ubiquitin conjugation factor E4 B	yes	yes	3	4.13E-71	248.68	412420	527910	375940	385250	333830
ACADATLSQITNNIDPVGR	QEAEQLKNQIRDARKACADATLSQITNNID	ATLSQITNNIDPVGRIQMRTRRTLRGHLAK	K	A	C	G	R	I	3	1	2	2	1	1	0	1	0	2	1	0	0	0	1	1	2	0	0	1	0	0	19	0	2014.9742	P62873	P62873	24	42	GNB1	Guanine nucleotide-binding protein G(I)/G(S)/G(T) subunit beta-1	yes	yes	3	6.78E-130	254.05	130320	176820	139930	116750	121920
ACAEIAAQR	ALQYDTLISLMEHLKACAEIAAQRTINWQK	LMEHLKACAEIAAQRTINWQKFCIKDDSVL	K	A	C	Q	R	T	4	1	0	0	1	1	1	0	0	1	0	0	0	0	0	0	0	0	0	0	0	0	9	0	988.47601	Q5T4S7	Q5T4S7	3278	3286	UBR4	E3 ubiquitin-protein ligase UBR4	yes	yes	2	0.0023094	107.01	286430	296230	223510	238570	216240
ACAELHQNVNVK	FPDEFHLQTLNPFLRACAELHQNVNVKNII	FLRACAELHQNVNVKNIIIALIDRLALFAH	R	A	C	V	K	N	2	0	2	0	1	1	1	0	1	0	1	1	0	0	0	0	0	0	0	2	0	0	12	0	1381.6772	Q96QK1	Q96QK1	285	296	VPS35	Vacuolar protein sorting-associated protein 35	yes	yes	3	7.04E-13	170.04	5714700	5383000	3690900	6031200	4054400
ACAEVSQWTR	KELLELLGFKKTCLKACAEVSQWTRLCELT	KTCLKACAEVSQWTRLCELTIPLAIENFLR	K	A	C	T	R	L	2	1	0	0	1	1	1	0	0	0	0	0	0	0	0	1	1	1	0	1	0	0	10	0	1206.5452	Q8NEC7	Q8NEC7	139	148	GSTCD	Glutathione S-transferase C-terminal domain-containing protein	yes	yes	2	2.72E-06	152.97	285340	337180	262260	291930	275290
ACALSIEESCRPGDK	RLGANSLLDLVVFGRACALSIEESCRPGDK	ACALSIEESCRPGDKVPPIKPNAGEESVMN	R	A	C	D	K	V	2	1	0	1	2	0	2	1	0	1	1	1	0	0	1	2	0	0	0	0	0	0	15	1	1691.7607	P31040	P31040	466	480	SDHA	Succinate dehydrogenase [ubiquinone] flavoprotein subunit, mitochondrial	yes	yes	3	3.68E-20	179.55	537000	555850	430870	699480	477930
ACANPAAGSVILLENLR	DVLFLKDCVGPEVEKACANPAAGSVILLEN	ANPAAGSVILLENLRFHVEEEGKGKDASGN	K	A	C	L	R	F	4	1	2	0	1	0	1	1	0	1	3	0	0	0	1	1	0	0	0	1	0	0	17	0	1767.9302	P00558	P00558	107	123	1.00 PGK	Phosphoglycerate kinase 1	yes	yes	2;3	3.7E-92	298.91	2820200	4266300	3839000	3826400	3037000
ACARPLISVYSEK	______________________________	______________________________	M	A	C	E	K	G	2	1	0	0	1	0	1	0	0	1	1	1	0	0	1	2	0	0	1	1	0	0	13	1	1492.7708	P36578	P36578	2	14	RPL4	60S ribosomal protein L4	yes	yes	3	2.16E-06	41.227	4892200	5126600	4025900	4679100	4208300
ACARPLISVYSEKGESSGK	______________________________	PLISVYSEKGESSGKNVTLPAVFKAPIRPD	M	A	C	G	K	N	2	1	0	0	1	0	2	2	0	1	1	2	0	0	1	4	0	0	1	1	0	0	19	2	2038.0153	P36578	P36578	2	20	RPL4	60S ribosomal protein L4	no	no		1	NaN	0	0	0	0	0
ACAVEVK	EKKLKLVMADKELYRACAVEVKRQIWQDNQ	MADKELYRACAVEVKRQIWQDNQALFGDEV	R	A	C	V	K	R	2	0	0	0	1	0	1	0	0	0	0	1	0	0	0	0	0	0	0	2	0	0	7	0	775.38982	Q8WX92	Q8WX92	140	146	NELFB	Negative elongation factor B	yes	yes	2	0.017312	94.006	857290	905160	717890	924130	679410
ACCISTGGHSQCSESLPVR	YTFTHLKPGTLYKLRACCISTGGHSQCSES	STGGHSQCSESLPVRTLSIAPGQCRPPRVL	R	A	C	V	R	T	1	1	0	0	3	1	1	2	1	1	1	0	0	0	1	4	1	0	0	1	0	0	19	0	2104.9088	Q53EP0	Q53EP0	647	665	FNDC3B	Fibronectin type III domain-containing protein 3B	yes	yes	3	8.21E-161	294.22	119570	147640	86647	104270	105020
ACCPLEGVRPSPQQTEYR	ALLPWLLEQRHKHNKACCPLEGVRPSPQQT	PLEGVRPSPQQTEYRNKCEFLVGVGVDGED	K	A	C	Y	R	N	1	2	0	0	2	2	2	1	0	0	1	0	0	0	3	1	1	0	1	1	0	0	18	1	2146.9888	Q8IZ69	Q8IZ69	223	240	TRMT2A	tRNA (uracil-5-)-methyltransferase homolog A	yes	yes	3	1.19E-62	204.05	296040	330810	258460	256570	247070
ACDCLVVR	LERWQQEQEQRRRSRACDCLVVRVTPDLGE	EQRRRSRACDCLVVRVTPDLGERIALSGEK	R	A	C	V	R	V	1	1	0	1	2	0	0	0	0	0	1	0	0	0	0	0	0	0	0	2	0	0	8	0	991.45792	Q96SI1	Q96SI1	165	172	KCTD15	BTB/POZ domain-containing protein KCTD15	yes	yes	2	0.026611	78.728	2260700	2774900	1616900	1917200	1795700
ACDELVEEMEHYGK	QPCPDVFWFPIFSEKACDELVEEMEHYGKW	KACDELVEEMEHYGKWSGGKHHDSRISGGY	K	A	C	G	K	W	1	0	0	1	1	0	4	1	1	0	1	1	1	0	0	0	0	0	1	1	0	0	14	0	1708.7073	O00469	O00469	575	588	PLOD2	Procollagen-lysine,2-oxoglutarate 5-dioxygenase 2	yes	yes	3	5.43E-27	194.48	423670	619960	492710	553860	501510
ACDGNVDHAATHITNR	LQLGFTAQEARLGLRACDGNVDHAATHITN	CDGNVDHAATHITNRREELAQIRKEEKEKK	R	A	C	N	R	R	3	1	2	2	1	0	0	1	2	1	0	0	0	0	0	0	2	0	0	1	0	0	16	0	1750.7805	Q9Y5A7	Q9Y5A7	399	414	NUB1	NEDD8 ultimate buster 1	yes	yes	4	1.85E-47	231.21	88169	114870	57118	66790	70391
ACDGRPYAGAVQK	FTEDYRTRVCDCVLKACDGRPYAGAVQKFL	LKACDGRPYAGAVQKFLASVLPACGDLSFQ	K	A	C	Q	K	F	3	1	0	1	1	1	0	2	0	0	0	1	0	0	1	0	0	0	1	1	0	0	13	1	1391.6616	P49842	P49842	229	241	STK19	Serine/threonine-protein kinase 19	yes	yes	3	0.056559	46.88	0	0	0	0	0
ACDGVNDCVDKSDELCCK	DSFQCVNGKRIPQRKACDGVNDCVDKSDEL	GVNDCVDKSDELCCKDCRGEGFLCKSGVCI	K	A	C	C	K	D	1	0	1	4	4	0	1	1	0	0	1	2	0	0	0	1	0	0	0	2	0	0	18	1	2143.8279	CON__Q32PI4	CON__Q32PI4	275	292			yes	yes	3;4	7.42E-21	187.31	716630	520850	1007000	1154400	938140
ACDGVVHTPAEPTGDSR	IFPNGDCDDLGRGSKACDGVVHTPAEPTGD	DGVVHTPAEPTGDSR_______________	K	A	C	S	R	-	2	1	0	2	1	0	1	2	1	0	0	0	0	0	2	1	2	0	0	2	0	0	17	0	1767.7846	A6NCS6	A6NCS6	279	295	C2orf72	Uncharacterized protein C2orf72	yes	yes	3	3.96E-38	189.81	133260	185160	169030	171570	141360
ACDILAIDK	QHGVAASCLEDLRSKACDILAIDKSLTPVT	EDLRSKACDILAIDKSLTPVTLVLAEDGTI	K	A	C	D	K	S	2	0	0	2	1	0	0	0	0	2	1	1	0	0	0	0	0	0	0	0	0	0	9	0	1017.5165	O00273	O00273	46	54	DFFA	DNA fragmentation factor subunit alpha	yes	yes	2	0.00011783	141.88	317160	357670	315960	322400	310140
ACDLGHIWACANASR	GFPKDMDLACKYSMKACDLGHIWACANASR	ACDLGHIWACANASRMYKLGDGVDKDEAKA	K	A	C	S	R	M	4	1	1	1	2	0	0	1	1	1	1	0	0	0	0	1	0	1	0	0	0	0	15	0	1700.7511	Q96BR5	Q96BR5	178	192	COA7	Cytochrome c oxidase assembly factor 7	yes	yes	3	0.00033264	79.462	1329300	1721300	1812100	1643900	1588600
ACDLPAWVHFPDTER	ALLEDEERVVRLGVRACDLPAWVHFPDTER	ACDLPAWVHFPDTERAEWLNKTVKHMWPFI	R	A	C	E	R	A	2	1	0	2	1	0	1	0	1	0	1	0	0	1	2	0	1	1	0	1	0	0	15	0	1812.8254	A0FGR8	A0FGR8	180	194	ESYT2	Extended synaptotagmin-2	yes	yes	3	7.95E-53	204.82	393990	606560	574210	590720	562500
ACDSVTSNVLPLLLEQFHK	PSAKLLQAAAGASARACDSVTSNVLPLLLE	VTSNVLPLLLEQFHKHSQSSQRRTILEMLL	R	A	C	H	K	H	1	0	1	1	1	1	1	0	1	0	4	1	0	1	1	2	1	0	0	2	0	0	19	0	2170.1092	Q96T76	Q96T76	385	403	MMS19	MMS19 nucleotide excision repair protein homolog	yes	yes	4	8.83E-16	173.37	481950	570780	609950	651870	624160
ACDTLLMCIVTVMNHGLR	PEVLEEDRELDSTERACDTLLMCIVTVMNH	TLLMCIVTVMNHGLRNGGGVGDILRKPSKD	R	A	C	L	R	N	1	1	1	1	2	0	0	1	1	1	3	0	2	0	0	0	2	0	0	2	0	0	18	0	2103.0097	Q14573	Q14573	2454	2471	ITPR3	Inositol 1,4,5-trisphosphate receptor type 3	yes	yes	3	4.73E-38	211.49	224500	349930	396260	372980	331390
ACEAITVGK	GRGWTRALGPEQLLRACEAITVGKVDLSSW	PEQLLRACEAITVGKVDLSSWREKIARDVA	R	A	C	G	K	V	2	0	0	0	1	0	1	1	0	1	0	1	0	0	0	0	1	0	0	1	0	0	9	0	947.47462	P36915	P36915	293	301	GNL1	Guanine nucleotide-binding protein-like 1	yes	yes	2	1.33E-06	179.68	251240	313850	261850	321450	244130
ACEAPQACQSYR	ANGGRDCTDPLYEEKACEAPQACQSYRWKT	EEKACEAPQACQSYRWKTHKWRRCQLVPWS	K	A	C	Y	R	W	3	1	0	0	2	2	1	0	0	0	0	0	0	0	1	1	0	0	1	0	0	0	12	0	1439.5922	Q9UPZ6	Q9UPZ6	823	834	THSD7A	Thrombospondin type-1 domain-containing protein 7A	yes	yes	2	2.2E-06	170.89	0	0	0	0	0
ACEDIDECSLPNICVFGTCHNLPGLFR	RCECDMGFVPSADGKACEDIDECSLPNICV	ICVFGTCHNLPGLFRCECEIGYELDRSGGN	K	A	C	F	R	C	1	1	2	2	4	0	2	2	1	2	3	0	0	2	2	1	1	0	0	1	0	0	27	0	3193.4089	P35555	P35555	1443	1469	FBN1	Fibrillin-1	yes	yes	3	3.93E-20	149.18	18865	28700	43043	37928	36944
ACEFAGFQCQIQFGPHNEQK	RDDILNGSHPVSFDKACEFAGFQCQIQFGP	GFQCQIQFGPHNEQKHKAGFLDLKDFLPKE	K	A	C	Q	K	H	2	0	1	0	2	4	2	2	1	1	0	1	0	3	1	0	0	0	0	0	0	0	20	0	2395.0474	Q9Y490	Q9Y490	235	254	TLN1	Talin-1	yes	yes	3;4	5.97E-16	171.68	1822700	3365900	2565100	2520100	2081000
ACEHFISDLSINSLYCLSDEK	VTLIDLRGCKQITRKACEHFISDLSINSLY	SDLSINSLYCLSDEKLIQKIS_________	K	A	C	E	K	L	1	0	1	2	2	0	2	0	1	2	3	1	0	1	0	4	0	0	1	0	0	0	21	0	2500.125	Q9Y2K7	Q9Y2K7	1136	1156	KDM2A	Lysine-specific demethylase 2A	yes	yes	3	6.48E-10	140.2	184790	216230	196740	221850	180570
ACEPGVDYVYK	HHTEKEVTLEDRLDKACEPGVDYVYKTRLI	RLDKACEPGVDYVYKTRLIQKKLEDDFDEY	K	A	C	Y	K	T	1	0	0	1	1	0	1	1	0	0	0	1	0	0	1	0	0	0	2	2	0	0	11	0	1299.5805	CON__Q2UVX4;P01024	CON__Q2UVX4	1535	1545	C3	Complement C3;Complement C3 beta chain;C3-beta-c;Complement C3 alpha chain;C3a anaphylatoxin;Acylation stimulating protein;Complement C3b alpha chain;Complement C3c alpha chain fragment 1;Complement C3dg fragment;Complement C3g fragment;Complement C3d fragment;Complement C3f fragment;Complement C3c alpha chain fragment 2	no	no	2;3	1.67E-07	133.57	959620	899210	1076300	1237000	1384800
ACEPGVDYVYKTR	HHTEKEVTLEDRLDKACEPGVDYVYKTRLI	DKACEPGVDYVYKTRLIQKKLEDDFDEYIM	K	A	C	T	R	L	1	1	0	1	1	0	1	1	0	0	0	1	0	0	1	0	1	0	2	2	0	0	13	1	1556.7293	CON__Q2UVX4;P01024	CON__Q2UVX4	1535	1547	C3	Complement C3;Complement C3 beta chain;C3-beta-c;Complement C3 alpha chain;C3a anaphylatoxin;Acylation stimulating protein;Complement C3b alpha chain;Complement C3c alpha chain fragment 1;Complement C3dg fragment;Complement C3g fragment;Complement C3d fragment;Complement C3f fragment;Complement C3c alpha chain fragment 2	no	no	3	0.00032257	76.01	0	0	0	0	0
ACEPIIQNFCHDVADNQIDSGDLMECLIQNK	ELESEDIQIEALLMRACEPIIQNFCHDVAD	QIDSGDLMECLIQNKHQKDMNEKCAIGVTH	R	A	C	N	K	H	2	0	3	4	3	3	2	1	1	4	2	1	1	1	1	1	0	0	0	1	0	0	31	0	3646.616	Q92896	Q92896	695	725	GLG1	Golgi apparatus protein 1	yes	yes	3;4	1.45E-141	308.03	562180	723030	504550	699230	488140
ACEQPTHWK	DPKTTYNRFCGDQEKACEQPTHWKITY___	CGDQEKACEQPTHWKITY____________	K	A	C	W	K	I	1	0	0	0	1	1	1	0	1	0	0	1	0	0	1	0	1	1	0	0	0	0	9	0	1155.5131	Q9Y2G5	Q9Y2G5	418	426	POFUT2	GDP-fucose protein O-fucosyltransferase 2	yes	yes	3	0.013356	74.944	0	0	0	0	0
ACFGAENLMR	SVPVDQASESLLKSKACFGAENLMRVLGNY	LLKSKACFGAENLMRVLGNYCRLGEVRTHI	K	A	C	M	R	V	2	1	1	0	1	0	1	1	0	0	1	0	1	1	0	0	0	0	0	0	0	0	10	0	1167.5165	Q9NVN8	Q9NVN8	229	238	GNL3L	Guanine nucleotide-binding protein-like 3-like protein	yes	yes	2	0.00033166	122.33	2783700	2801800	2252300	2819000	2712900
ACFHCETCK	YPTEKVNCLDKFWHKACFHCETCKMTLNMK	DKFWHKACFHCETCKMTLNMKNYKGYEKKP	K	A	C	C	K	M	1	0	0	0	3	0	1	0	1	0	0	1	0	1	0	0	1	0	0	0	0	0	9	0	1211.4522	Q14847	Q14847	28	36	LASP1	LIM and SH3 domain protein 1	yes	yes	3	9.78E-06	140.75	3624600	4788100	4258200	3784600	2626400
ACFQVGTSEEMK	HFQKELEELKARTSKACFQVGTSEEMKMLR	TSKACFQVGTSEEMKMLRTESDDLHTFLLE	K	A	C	M	K	M	1	0	0	0	1	1	2	1	0	0	0	1	1	1	0	1	1	0	0	1	0	0	12	0	1385.5955	P35658	P35658	727	738	NUP214	Nuclear pore complex protein Nup214	yes	yes	3	0.0094551	79.705	244290	276020	245890	255850	218060
ACFSANGEEVLATSTHSK	PKIQSIYLERFPIFKACFSANGEEVLATST	SANGEEVLATSTHSKVLYVYDMLAGKLIPV	K	A	C	S	K	V	3	0	1	0	1	0	2	1	1	0	1	1	0	1	0	3	2	0	0	1	0	0	18	0	1907.8683	Q9Y5J1	Q9Y5J1	301	318	UTP18	U3 small nucleolar RNA-associated protein 18 homolog	yes	yes	3	6.14E-50	235.24	740200	674580	371420	276300	329480
ACFYNLDK	VVDLNGRYFGGRVVKACFYNLDKFRVLDLA	FGGRVVKACFYNLDKFRVLDLAEQV_____	K	A	C	D	K	F	1	0	1	1	1	0	0	0	0	0	1	1	0	1	0	0	0	0	1	0	0	0	8	0	1029.459	Q96I25	Q96I25	384	391	RBM17	Splicing factor 45	yes	yes	3	0.060876	49.57	0	0	0	0	0
ACGADSYEMEEDGVRK	CPRNYVVTDHGSCVRACGADSYEMEEDGVR	CGADSYEMEEDGVRKCKKCEGPCRKVCNGI	R	A	C	R	K	C	2	1	0	2	1	0	3	2	0	0	0	1	1	0	0	1	0	0	1	1	0	0	16	1	1815.7404	P00533	P00533	310	325	EGFR	Epidermal growth factor receptor	yes	yes	3	1.19E-61	215.48	2037100	2544700	2724200	3678800	3551800
ACGALVYDEEIMAGWTADDSNLNTACPFCK	NCAMEVLMSSCSQCRACGALVYDEEIMAGW	TADDSNLNTACPFCKSNFLPLLNIEFKDLR	R	A	C	C	K	S	5	0	2	3	3	0	2	2	0	1	2	1	1	1	1	1	2	1	1	1	0	0	30	0	3378.4301	Q5VZ89	Q5VZ89	1497	1526	DENND4C	DENN domain-containing protein 4C	yes	yes	3;4	4.53E-21	146.64	49265	59419	52721	46875	40795
ACGATLKRTLDFDPLLSPASPK	______________________________	RTLDFDPLLSPASPKRRRCAPLSAPTSAAA	M	A	C	P	K	R	3	1	0	2	1	0	0	1	0	0	4	2	0	1	3	2	2	0	0	0	0	0	22	2	2357.2413	Q53H80	Q53H80	2	23	AKIRIN2	Akirin-2	yes	yes	5	0.0582	41.136	58221	150150	209600	71178	68335
ACGDSTLTQITAGLDPVGR	QEAEQLRNQIRDARKACGDSTLTQITAGLD	STLTQITAGLDPVGRIQMRTRRTLRGHLAK	K	A	C	G	R	I	2	1	0	2	1	1	0	3	0	1	2	0	0	0	1	1	3	0	0	1	0	0	19	0	1930.9418	P62879	P62879	24	42	GNB2	Guanine nucleotide-binding protein G(I)/G(S)/G(T) subunit beta-2	yes	yes	3	1.21E-91	222.3	1012000	1511900	1254600	1364500	1091500
ACGDVLVTAELILR	ITPKLLWHPVMNGDKACGDVLVTAELILRG	KACGDVLVTAELILRGKDGSNLPILPPQRA	K	A	C	L	R	G	2	1	0	1	1	0	1	1	0	1	3	0	0	0	0	0	1	0	0	2	0	0	14	0	1528.8283	Q9NZM1	Q9NZM1	1259	1272	MYOF	Myoferlin	yes	yes	2;3	1.13E-06	141.46	428190	704610	539050	570810	595220
ACGEAHLK	GQWEALYDEIRQFRKACGEAHLKTILATGE	EIRQFRKACGEAHLKTILATGELGTLTNVY	K	A	C	L	K	T	2	0	0	0	1	0	1	1	1	0	1	1	0	0	0	0	0	0	0	0	0	0	8	0	884.41744	Q9Y315	Q9Y315	181	188	DERA	Deoxyribose-phosphate aldolase	yes	yes	3	0.0011908	107.47	1571200	1974200	1418800	2017900	1280300
ACGEPTALPK	LAYILEGKKIVGRKKACGEPTALPKDTTSH	VGRKKACGEPTALPKDTTSHGDKDCSHDGA	K	A	C	P	K	D	2	0	0	0	1	0	1	1	0	0	1	1	0	0	2	0	1	0	0	0	0	0	10	0	1042.5117	Q86V87	Q86V87	185	194	FAM160B2	Protein FAM160B2	yes	yes	2	0.001869	122.19	236900	316360	217660	230480	223730
ACGLNFADLMAR	APPAPGPGQLTLRLRACGLNFADLMARQGL	RLRACGLNFADLMARQGLYDRLPPLPVTPG	R	A	C	A	R	Q	3	1	1	1	1	0	0	1	0	0	2	0	1	1	0	0	0	0	0	0	0	0	12	0	1337.622	Q99536	Q99536	85	96	VAT1	Synaptic vesicle membrane protein VAT-1 homolog	yes	yes	2	0.0034154	81.923	0	0	0	0	0
ACGLSFSVFR	TYPPAATEGPNIVCKACGLSFSVFRKKHVC	NIVCKACGLSFSVFRKKHVCCDCKKDFCSV	K	A	C	F	R	K	1	1	0	0	1	0	0	1	0	0	1	0	0	2	0	2	0	0	0	1	0	0	10	0	1142.5543	Q969K3	Q969K3	64	73	RNF34	E3 ubiquitin-protein ligase RNF34	yes	yes	2	0.02962	90.709	471940	660090	605260	503230	437880
ACGLVASNLNLKPGECLR	______________________________	LVASNLNLKPGECLRVRGEVAPDAKSFVLN	M	A	C	L	R	V	2	1	2	0	2	0	1	2	0	0	4	1	0	0	1	1	0	0	0	1	0	0	18	1	1971.003	P09382	P09382	2	19	LGALS1	Galectin-1	yes	yes	2;3	4.19E-63	160.69	3936600	6374500	5527000	5626300	3280600
ACGNFGIPCELR	MGSTSDLGHCEKIKKACGNFGIPCELRVTS	IKKACGNFGIPCELRVTSAHKGPDETLRIK	K	A	C	L	R	V	1	1	1	0	2	0	1	2	0	1	1	0	0	1	1	0	0	0	0	0	0	0	12	0	1392.6278	P22234	P22234	287	298	PAICS	Multifunctional protein ADE2;Phosphoribosylaminoimidazole-succinocarboxamide synthase;Phosphoribosylaminoimidazole carboxylase	yes	yes	2	2.31E-21	202.96	3397000	4214800	3511400	3619400	3208800
ACGVDFEIR	PCSVTLQPGPEDTGKACGVDFEIRAFCAKS	PEDTGKACGVDFEIRAFCAKSLEEKSHKRN	K	A	C	I	R	A	1	1	0	1	1	0	1	1	0	1	0	0	0	1	0	0	0	0	0	1	0	0	9	0	1065.4913	P32121	P32121	140	148	ARRB2	Beta-arrestin-2	yes	yes	2	0.0046972	97.431	1436400	1756500	1913300	1857600	1716200
ACGVLETIR	FPFTFDEKRAVQQLRACGVLETIRISAAGF	AVQQLRACGVLETIRISAAGFPSRWTYQEF	R	A	C	I	R	I	1	1	0	0	1	0	1	1	0	1	1	0	0	0	0	0	1	0	0	1	0	0	9	0	1017.5277	Q9NQX4;Q9Y4I1	Q9Y4I1	683	691	MYO5C;MYO5A	Unconventional myosin-Vc;Unconventional myosin-Va	no	no	2	0.00072321	122.18	503330	558190	436020	524860	577100
ACGVSRPVIACSVTIK	NVPYVFVRSKQALGRACGVSRPVIACSVTI	CGVSRPVIACSVTIKEGSQLKQQIQSIQQS	R	A	C	I	K	E	2	1	0	0	2	0	0	1	0	2	0	1	0	0	1	2	1	0	0	3	0	0	16	1	1716.9015	P55769	P55769	92	107	NHP2L1	NHP2-like protein 1;NHP2-like protein 1, N-terminally processed	yes	yes	3	7.23E-10	159.69	6956300	8872300	7449400	7942200	7023600
ACGVSVK	TKATVQSVLLDSAGKACGVSVKKGHELVNI	VLLDSAGKACGVSVKKGHELVNIYCPIVVS	K	A	C	V	K	K	1	0	0	0	1	0	0	1	0	0	0	1	0	0	0	1	0	0	0	2	0	0	7	0	719.36361	Q6NUM9	Q6NUM9	331	337	RETSAT	All-trans-retinol 13,14-reductase	yes	yes	2	0.0036471	119.89	1456700	2386200	1899600	1931100	1937500
ACHLVHDFTDAVIQER	DFLYYLTPDGQRFRRACHLVHDFTDAVIQE	CHLVHDFTDAVIQERRCTLPTQGIDDFLKN	R	A	C	E	R	R	2	1	0	2	1	1	1	0	2	1	1	0	0	1	0	0	1	0	0	2	0	0	16	0	1909.9105	Q9HBI6	Q9HBI6	259	274	CYP4F11	Phylloquinone omega-hydroxylase CYP4F11	yes	yes	3	2.47E-47	232.93	217100	262130	247500	260610	261900
ACIDNRLEK	QDHTLAWDTIFKSVKACIDNRLEKYSQQPS	IFKSVKACIDNRLEKYSQQPSADFLCDIYH	K	A	C	E	K	Y	1	1	1	1	1	0	1	0	0	1	1	1	0	0	0	0	0	0	0	0	0	0	9	1	1117.555	Q07973	Q07973	284	292	CYP24A1	1,25-dihydroxyvitamin D(3) 24-hydroxylase, mitochondrial	yes	yes	3	0.0092388	80.763	2622700	4368000	1467400	1106700	1171400
ACIDSNEDGDLSK	PVYDCLVWHDGEVWRACIDSNEDGDLSKST	WRACIDSNEDGDLSKSTVLRNYKEAQEYGS	R	A	C	S	K	S	1	0	1	3	1	0	1	1	0	1	1	1	0	0	0	2	0	0	0	0	0	0	13	0	1422.5933	P29144	P29144	208	220	TPP2	Tripeptidyl-peptidase 2	yes	yes	3	3.28E-18	182.02	442350	523040	374680	580270	489030
ACIENGASCIDISGEPQFLELMQLK	NCVGPYRFYGEPVIKACIENGASCIDISGE	DISGEPQFLELMQLKYHEKAADKGVYIIGS	K	A	C	L	K	Y	2	0	1	1	2	2	3	2	0	3	3	1	1	1	1	2	0	0	0	0	0	0	25	0	2822.3289	Q8NBX0	Q8NBX0	112	136	SCCPDH	Saccharopine dehydrogenase-like oxidoreductase	yes	yes	4	0.00077076	79.935	31150	63128	45059	35339	41799
ACIGDTLCQK	CEEFLPRGDRYDALRACIGDTLCQKLQNLN	YDALRACIGDTLCQKLQNLNIFLVGCGAIG	R	A	C	Q	K	L	1	0	0	1	2	1	0	1	0	1	1	1	0	0	0	0	1	0	0	0	0	0	10	0	1164.5267	A0AVT1	A0AVT1	448	457	UBA6	Ubiquitin-like modifier-activating enzyme 6	yes	yes	3	0.00013686	125.48	678490	867170	650440	849330	793270
ACILCVHPR	DPKKAGTYFSNQAVRACILCVHPRTRVVHL	SNQAVRACILCVHPRTRVVHLSLRPIFLQP	R	A	C	P	R	T	1	1	0	0	2	0	0	0	1	1	1	0	0	0	1	0	0	0	0	1	0	0	9	0	1124.5583	Q14690	Q14690	329	337	PDCD11	Protein RRP5 homolog	yes	yes	3	1.48E-06	163.77	912420	1313800	1171700	771250	692640
ACIPVGLLGK	AITAMGFKQPTPIQKACIPVGLLGKDICAC	TPIQKACIPVGLLGKDICACAATGTGKTAA	K	A	C	G	K	D	1	0	0	0	1	0	0	2	0	1	2	1	0	0	1	0	0	0	0	1	0	0	10	0	1026.5896	Q96GQ7	Q96GQ7	247	256	DDX27	Probable ATP-dependent RNA helicase DDX27	yes	yes	3	0.011768	78.934	691640	799230	494920	429940	392540
ACISFNKK	VLNQSPNNIPALLGKACISFNKKDYRGALA	IPALLGKACISFNKKDYRGALAYYKKALRT	K	A	C	K	K	D	1	0	1	0	1	0	0	0	0	1	0	2	0	1	0	1	0	0	0	0	0	0	8	1	966.49569	Q6PD62	Q6PD62	170	177	CTR9	RNA polymerase-associated protein CTR9 homolog	yes	yes	3	0.005421	84.615	1688400	1983400	1183900	1540200	1639200
ACISIGNQNFEVKADDLEPIMELGR	QPQTSSTPPRDLDSKACISIGNQNFEVKAD	EVKADDLEPIMELGRGAYGVVEKMRHVPSG	K	A	C	G	R	G	2	1	2	2	1	1	3	2	0	3	2	1	1	1	1	1	0	0	0	1	0	0	25	1	2818.363	P52564	P52564	37	61	MAP2K6	Dual specificity mitogen-activated protein kinase kinase 6	yes	yes	4	0.00011974	95.366	30794	36955	39265	36727	32935
ACKDPNPIIDGRK	GYGFVTMADRAAAERACKDPNPIIDGRKAN	ERACKDPNPIIDGRKANVNLAYLGAKPRIM	R	A	C	R	K	A	1	1	1	2	1	0	0	1	0	2	0	2	0	0	2	0	0	0	0	0	0	0	13	2	1482.7613	Q9BX46;Q9H0Z9	Q9BX46	68	80	RBM24;RBM38	RNA-binding protein 24;RNA-binding protein 38	yes	no	4	0.028449	64.405	1688000	2208000	2392300	1992500	1647600
ACKVDSPTVTTTLK	QKDGTSFGEYGGWYKACKVDSPTVTTTLKN	KACKVDSPTVTTTLKNLGALYRRQGKFEAA	K	A	C	L	K	N	1	0	0	1	1	0	0	0	0	0	1	2	0	0	1	1	4	0	0	2	0	0	14	1	1519.7916	Q07866	Q07866	455	468	KLC1	Kinesin light chain 1	yes	yes	3	3.48E-05	102.38	0	0	0	0	0
ACLDHLAPDSK	TFYEEQGDYYSQYIRACLDHLAPDSKSSGK	QYIRACLDHLAPDSKSSGKGKKQPSLHYTA	R	A	C	S	K	S	2	0	0	2	1	0	0	0	1	0	2	1	0	0	1	1	0	0	0	0	0	0	11	0	1225.5761	Q86VI3	Q86VI3	1514	1524	IQGAP3	Ras GTPase-activating-like protein IQGAP3	yes	yes	3	0.0017325	95.477	351070	554120	299620	363500	318140
ACLDTAVENMPSLK	EDPLLSGLLDSPALKACLDTAVENMPSLKM	KACLDTAVENMPSLKMKVVEVLAGHGHLYS	K	A	C	L	K	M	2	0	1	1	1	0	1	0	0	0	2	1	1	0	1	1	1	0	0	1	0	0	14	0	1547.7324	P49327	P49327	1226	1239	FASN	Fatty acid synthase;[Acyl-carrier-protein] S-acetyltransferase;[Acyl-carrier-protein] S-malonyltransferase;3-oxoacyl-[acyl-carrier-protein] synthase;3-oxoacyl-[acyl-carrier-protein] reductase;3-hydroxyacyl-[acyl-carrier-protein] dehydratase;Enoyl-[acyl-carrier-protein] reductase;Oleoyl-[acyl-carrier-protein] hydrolase	yes	yes	3	4.46E-09	147.73	1021100	1274700	1459100	1145400	1098500
ACLIFFDEIDAIGGAR	ARMVRELFEMARTKKACLIFFDEIDAIGGA	CLIFFDEIDAIGGARFDDGAGGDNEVQRTM	K	A	C	A	R	F	3	1	0	2	1	0	1	2	0	3	1	0	0	2	0	0	0	0	0	0	0	0	16	0	1766.8662	P35998	P35998	269	284	PSMC2	26S protease regulatory subunit 7	yes	yes	3	1.06E-28	206.2	458840	570640	555260	640470	572570
ACLISLGYDIGNDPQGEAEFAR	FDRDHSGTLGPEEFKACLISLGYDIGNDPQ	YDIGNDPQGEAEFARIMSIVDPNRLGVVTF	K	A	C	A	R	I	3	1	1	2	1	1	2	3	0	2	2	0	0	1	1	1	0	0	1	0	0	0	22	0	2395.1114	P12814	P12814	773	794	ACTN1	Alpha-actinin-1	yes	yes	3	5.16E-211	304.77	47206	86965	68563	50624	44208
ACLISLGYDVENDR	FDKDHGGALGPEEFKACLISLGYDVENDRQ	KACLISLGYDVENDRQGEAEFNRIMSLVDP	K	A	C	D	R	Q	1	1	1	2	1	0	1	1	0	1	2	0	0	0	0	1	0	0	1	1	0	0	14	0	1623.7563	O43707	O43707	792	805	ACTN4	Alpha-actinin-4	yes	yes	3	3.34E-27	199.96	76339	155200	109500	123400	86660
ACLISLGYDVENDRQGEAEFNR	FDKDHGGALGPEEFKACLISLGYDVENDRQ	YDVENDRQGEAEFNRIMSLVDPNHSGLVTF	K	A	C	N	R	I	2	2	2	2	1	1	3	2	0	1	2	0	0	1	0	1	0	0	1	1	0	0	22	1	2555.1711	O43707	O43707	792	813	ACTN4	Alpha-actinin-4	yes	yes	3;4	6.24E-110	290.96	3066600	4356400	3756600	3765900	2871600
ACLLCSLVK	______________________________	DLRHLRACLLCSLVKTIDQFEYDGCDNCDA	R	A	C	V	K	T	1	0	0	0	2	0	0	0	0	0	3	1	0	0	0	1	0	0	0	1	0	0	9	0	1062.5566	P63272	P63272	15	23	SUPT4H1	Transcription elongation factor SPT4	yes	yes	3	0.00015973	132.9	766840	918970	718740	782470	711730
ACLLETPIR	______________________________	______________________________	M	A	C	I	R	M	1	1	0	0	1	0	1	0	0	1	2	0	0	0	1	0	1	0	0	0	0	0	9	0	1071.5747	Q8IUR7	Q8IUR7	2	10	ARMC8	Armadillo repeat-containing protein 8	yes	yes	2	0.003289	76.478	37990	50611	40122	44472	38559
ACLNFLK	LGDVVIDLYTEERPRACLNFLKLCKIKYYN	LYTEERPRACLNFLKLCKIKYYNYCLIHNV	R	A	C	L	K	L	1	0	1	0	1	0	0	0	0	0	2	1	0	1	0	0	0	0	0	0	0	0	7	0	864.45276	Q8WUA2	Q8WUA2	24	30	PPIL4	Peptidyl-prolyl cis-trans isomerase-like 4	yes	yes	2	0.014707	94.163	0	0	0	0	0
ACLPDAK	NHCRFITRDLMRDHKACLPDAKTQRLFFKW	RDLMRDHKACLPDAKTQRLFFKWQQGHQLA	K	A	C	A	K	T	2	0	0	1	1	0	0	0	0	0	1	1	0	0	1	0	0	0	0	0	0	0	7	0	773.37417	O15091	O15091	506	512	KIAA0391	Mitochondrial ribonuclease P protein 3	yes	yes	2	0.0061672	110.63	592350	601150	336800	452190	472380
ACLQPSQDPQMR	PALGEALPHVVPTLRACLQPSQDPQMRLKL	TLRACLQPSQDPQMRLKLFSILSTVLLRAT	R	A	C	M	R	L	1	1	0	1	1	3	0	0	0	0	1	0	1	0	2	1	0	0	0	0	0	0	12	0	1429.6442	Q86Y56	Q86Y56	611	622	DNAAF5	Dynein assembly factor 5, axonemal	yes	yes	2;3	2.53E-23	208.33	342260	386580	349490	381010	385790
ACLYPEATR	ELEQYRLYQAQALYKACLYPEATRVAFLLL	AQALYKACLYPEATRVAFLLLDNPAYHSRV	K	A	C	T	R	V	2	1	0	0	1	0	1	0	0	0	1	0	0	0	1	0	1	0	1	0	0	0	9	0	1079.507	Q86WT1	Q86WT1	92	100	TTC30A	Tetratricopeptide repeat protein 30A	yes	yes	2	0.010093	87.181	215630	243020	197820	217580	204370
ACMEEMHQVAIAAKDPANGR	SQLVRVSKNYRSVIRACMEEMHQVAIAAKD	MHQVAIAAKDPANGRQFSSQVSILSAMELI	R	A	C	G	R	Q	5	1	1	1	1	1	2	1	1	1	0	1	2	0	1	0	0	0	0	1	0	0	20	1	2198.0031	Q9BW27	Q9BW27	111	130	NUP85	Nuclear pore complex protein Nup85	yes	yes	4	7.16E-06	114.46	441280	549710	504580	505680	514500
ACMLTTATAHDGDVNVISWSR	DASIRIWDIRAAPSKACMLTTATAHDGDVN	ATAHDGDVNVISWSRREPFLLSGGDDGALK	K	A	C	S	R	R	3	1	1	2	1	0	0	1	1	1	1	0	1	0	0	2	3	1	0	2	0	0	21	0	2304.0627	Q9BQ67	Q9BQ67	298	318	GRWD1	Glutamate-rich WD repeat-containing protein 1	yes	yes	3	4.05E-232	405.84	1708100	1859800	1736600	1706500	1899400
ACNAIEDAQSTR	CVRKVYLKDTATAERACNAIEDAQSTRQQQ	AERACNAIEDAQSTRQQQKLMKQSSVRLLR	R	A	C	T	R	Q	3	1	1	1	1	1	1	0	0	1	0	0	0	0	0	1	1	0	0	0	0	0	12	0	1334.5885	Q709C8	Q709C8	3722	3733	VPS13C	Vacuolar protein sorting-associated protein 13C	yes	yes	2	1.69E-12	167.18	75853	108430	76495	86055	70291
ACNCLLLK	TVTNPKRIERAVEEKACNCLLLKVNQIGSV	ERAVEEKACNCLLLKVNQIGSVTEAIQACK	K	A	C	L	K	V	1	0	1	0	2	0	0	0	0	0	3	1	0	0	0	0	0	0	0	0	0	0	8	0	990.49906	P09104;P13929	P09104	336	343	ENO2;ENO3	Gamma-enolase;Beta-enolase	no	no	2	0.0014152	124.59	730120	888150	769890	935140	682020
ACNDATLVQITSNMDSVGR	QEAEQLRNQIQDARKACNDATLVQITSNMD	ATLVQITSNMDSVGRIQMRTRRTLRGHLAK	K	A	C	G	R	I	2	1	2	2	1	1	0	1	0	1	1	0	1	0	0	2	2	0	0	2	0	0	19	0	2050.9412	Q9HAV0	Q9HAV0	24	42	GNB4	Guanine nucleotide-binding protein subunit beta-4	yes	yes	3	1.45E-10	148.06	86712	99403	91112	99956	72084
ACNPQPNGENAISAR	MRYNDFLHDPLSLCKACNPQPNGENAISAR	ACNPQPNGENAISARSDLNPANGSYPFQAL	K	A	C	A	R	S	3	1	3	0	1	1	1	1	0	1	0	0	0	0	2	1	0	0	0	0	0	0	15	0	1597.7267	Q8NHP8	Q8NHP8	494	508	PLBD2	Putative phospholipase B-like 2;Putative phospholipase B-like 2 32 kDa form;Putative phospholipase B-like 2 45 kDa form	yes	yes	2	3.13E-28	244.72	151140	212210	124340	170340	86178
ACNVLQSSHLEDYPFNAEY	DEEMATILSFNRNWRACNVLQSSHLEDYPF	LQSSHLEDYPFNAEY_______________	R	A	C	E	Y	-	2	0	2	1	1	1	2	0	1	0	2	0	0	1	1	2	0	0	2	1	0	0	19	0	2255.9793	O60218	O60218	298	316	AKR1B10	Aldo-keto reductase family 1 member B10	yes	yes	2;3	3.98E-21	220.99	5666700	7945800	7449500	5969700	5185600
ACPHVWFER	VHGGLMGVIQRAMVKACPHVWFERSEVKDR	QRAMVKACPHVWFERSEVKDRHLVAKRLTE	K	A	C	E	R	S	1	1	0	0	1	0	1	0	1	0	0	0	0	1	1	0	0	1	0	1	0	0	9	0	1200.5498	Q53EU6;Q86UL3	Q86UL3	284	292	AGPAT9;AGPAT6	Glycerol-3-phosphate acyltransferase 3;Glycerol-3-phosphate acyltransferase 4	no	no	3	5.95E-09	175.51	4778200	5588800	4591600	5509400	6271000
ACPLDQAIGLLVAIFHK	______________________________	PLDQAIGLLVAIFHKYSGREGDKHTLSKKE	M	A	C	H	K	Y	3	0	0	1	1	1	0	1	1	2	3	1	0	1	1	0	0	0	0	1	0	0	17	0	1865.0233	P06703	P06703	2	18	S100A6	Protein S100-A6	yes	yes	2	1.44E-09	126.67	521240	345710	257060	583430	173760
ACPLDQAIGLLVAIFHKYSGR	______________________________	AIGLLVAIFHKYSGREGDKHTLSKKELKEL	M	A	C	G	R	E	3	1	0	1	1	1	0	2	1	2	3	1	0	1	1	1	0	0	1	1	0	0	21	1	2328.2413	P06703	P06703	2	22	S100A6	Protein S100-A6	yes	yes	3	0.035473	43.12	0	5483.4	8879.6	4096.6	0
ACPLQPDHTNDEKE	PEEAGSSGLGKAKRKACPLQPDHTNDEKE_	KACPLQPDHTNDEKE_______________	K	A	C	K	E	-	1	0	1	2	1	1	2	0	1	0	1	1	0	0	2	0	1	0	0	0	0	0	14	1	1652.71	Q15004	Q15004	98	111	KIAA0101	PCNA-associated factor	yes	yes	3	2.21E-27	199.84	845140	655100	207360	96289	59914
ACPPGTAACLVR	CRDIDTLRDPGSQLRACPPGTAACLVRGHQ	QLRACPPGTAACLVRGHQAFDVGQPRDGLK	R	A	C	V	R	G	3	1	0	0	2	0	0	1	0	0	1	0	0	0	2	0	1	0	0	1	0	0	12	0	1271.6115	P11717	P11717	227	238	IGF2R	Cation-independent mannose-6-phosphate receptor	yes	yes	2	8.52E-17	179.1	1021800	1628000	1097900	1223200	747780
ACPRPEGLNFQDLK	NGLTVAQNQVLNLIKACPRPEGLNFQDLKN	KACPRPEGLNFQDLKNQLKHMSVSSIKQAV	K	A	C	L	K	N	1	1	1	1	1	1	1	1	0	0	2	1	0	1	2	0	0	0	0	0	0	0	14	1	1643.809	P15927	P15927	218	231	RPA2	Replication protein A 32 kDa subunit	yes	yes	3	2.37E-09	153	25117000	31647000	27102000	31901000	23464000
ACPSSKMEVEENGIKMCK	KCPHNFVVDSSSCVRACPSSKMEVEENGIK	SSKMEVEENGIKMCKPCTDICPKACDGIGT	R	A	C	C	K	P	1	0	1	0	2	0	3	1	0	1	0	3	2	0	1	2	0	0	0	1	0	0	18	2	2096.9363	Q15303	Q15303	307	324	ERBB4	Receptor tyrosine-protein kinase erbB-4;ERBB4 intracellular domain	yes	yes	3	0.060911	41.871	68972	105130	83238	99419	98539
ACQGQYETIER	LVLLKHALGSPEKVKACQGQYETIERLRSL	EKVKACQGQYETIERLRSLSPKIMQEAFLV	K	A	C	E	R	L	1	1	0	0	1	2	2	1	0	1	0	0	0	0	0	0	1	0	1	0	0	0	11	0	1353.5983	Q9BXI6	Q9BXI6	323	333	TBC1D10A	TBC1 domain family member 10A	yes	yes	2	8.34E-17	207.34	206400	241320	180770	175240	222320
ACQIFVR	SFGGAGGHAPGVARKACQIFVRNLPFDFTW	HAPGVARKACQIFVRNLPFDFTWKMLKDKF	K	A	C	V	R	N	1	1	0	0	1	1	0	0	0	1	0	0	0	1	0	0	0	0	0	1	0	0	7	0	892.45891	P52272	P52272	652	658	HNRNPM	Heterogeneous nuclear ribonucleoprotein M	yes	yes	2	0.015721	89.673	5903000	7502000	5749900	5594800	4931500
ACQNYLK	AAKNGVPNFLKDMARACQNYLKKT______	NFLKDMARACQNYLKKT_____________	R	A	C	L	K	K	1	0	1	0	1	1	0	0	0	0	1	1	0	0	0	0	0	0	1	0	0	0	7	0	895.42219	Q9UKL6	Q9UKL6	206	212	PCTP	Phosphatidylcholine transfer protein	yes	yes	2	0.0030383	126.24	1330900	1595200	1242200	1472800	1036600
ACQQLDVQK	QDEMKLEGDLRRSQRACQQLDVQKNIQVPR	LRRSQRACQQLDVQKNIQVPREAWYWLRLE	R	A	C	Q	K	N	1	0	0	1	1	3	0	0	0	0	1	1	0	0	0	0	0	0	0	1	0	0	9	0	1088.5284	Q8N954	Q8N954	194	202	GPATCH11	G patch domain-containing protein 11	yes	yes	3	8.87E-06	136.57	603420	510280	392520	447980	391730
ACQQREGQNYQQNCIK	KVDQEIINIMQDRLKACQQREGQNYQQNCI	CQQREGQNYQQNCIKEVEQFTQVAKAYQDR	K	A	C	I	K	E	1	1	2	0	2	5	1	1	0	1	0	1	0	0	0	0	0	0	1	0	0	0	16	1	2023.8952	O96000	O96000	106	121	NDUFB10	NADH dehydrogenase [ubiquinone] 1 beta subcomplex subunit 10	yes	yes	3	2.17E-11	154.07	0	0	0	0	0
ACQSCPSEPNTAALQAALAR	AAHEALGQFCCALHKACQSCPSEPNTAALQ	PSEPNTAALQAALARVVPSYMQAVNRERER	K	A	C	A	R	V	6	1	1	0	2	2	1	0	0	0	2	0	0	0	2	2	1	0	0	0	0	0	20	0	2114.9837	Q8TEX9	Q8TEX9	731	750	IPO4	Importin-4	yes	yes	2;3	5.7E-50	232.17	752330	809310	745960	833080	762190
ACQSIYPLHDVFVR	VNKLIPDSIGKDIEKACQSIYPLHDVFVRK	KACQSIYPLHDVFVRKVKMLKKPKFELGKL	K	A	C	V	R	K	1	1	0	1	1	1	0	0	1	1	1	0	0	1	1	1	0	0	1	2	0	0	14	0	1703.8454	P61247	P61247	200	213	RPS3A	40S ribosomal protein S3a	yes	yes	3	8.98E-06	130.47	18417000	21249000	19412000	24567000	23228000
ACQSIYPLHDVFVRK	VNKLIPDSIGKDIEKACQSIYPLHDVFVRK	ACQSIYPLHDVFVRKVKMLKKPKFELGKLM	K	A	C	R	K	V	1	1	0	1	1	1	0	0	1	1	1	1	0	1	1	1	0	0	1	2	0	0	15	1	1831.9403	P61247	P61247	200	214	RPS3A	40S ribosomal protein S3a	yes	yes	4	5.7E-05	120.3	18925000	19035000	17036000	18413000	17323000
ACQVALDEIK	ADKEVKRPQHSQLRRACQVALDEIKAEIEK	SQLRRACQVALDEIKAEIEKQRLGTAAPPK	R	A	C	I	K	A	2	0	0	1	1	1	1	0	0	1	1	1	0	0	0	0	0	0	0	1	0	0	10	0	1145.5751	Q9Y6D5	Q9Y6D5	35	44	ARFGEF2	Brefeldin A-inhibited guanine nucleotide-exchange protein 2	yes	yes	3	0.0064189	83.397	55383	69675	44479	66348	44989
ACQVALDEIKAEIEK	ADKEVKRPQHSQLRRACQVALDEIKAEIEK	ACQVALDEIKAEIEKQRLGTAAPPKANFIE	R	A	C	E	K	Q	3	0	0	1	1	1	3	0	0	2	1	2	0	0	0	0	0	0	0	1	0	0	15	1	1715.8764	Q9Y6D5	Q9Y6D5	35	49	ARFGEF2	Brefeldin A-inhibited guanine nucleotide-exchange protein 2	yes	yes	3	1.55E-28	200.94	172990	255420	284420	286500	250470
ACQVPEPEER	YLEETHLKFRKFIHRACQVPEPEERFAVDE	KFIHRACQVPEPEERFAVDEYSDMVAVAKP	R	A	C	E	R	F	1	1	0	0	1	1	3	0	0	0	0	0	0	0	2	0	0	0	0	1	0	0	10	0	1213.5397	Q86VI3	Q86VI3	1253	1262	IQGAP3	Ras GTPase-activating-like protein IQGAP3	yes	yes	2	0.0011102	109.66	458080	690160	452960	407010	403340
ACRYMADVIR	IHAGVKPYECNECGKACRYMADVIRHMRLH	NECGKACRYMADVIRHMRLHTGEKPYKCIE	K	A	C	I	R	H	2	2	0	1	1	0	0	0	0	1	0	0	1	0	0	0	0	0	1	1	0	0	10	1	1253.6009	Q96NL3	Q96NL3	235	244	ZNF599	Zinc finger protein 599	yes	yes	2	0.053622	47.198	51691	61773	76506	58204	51542
ACSAIHAVNLR	EIYYWIGGEATLDKKACSAIHAVNLRNYLG	LDKKACSAIHAVNLRNYLGAECRTVREEMG	K	A	C	L	R	N	3	1	1	0	1	0	0	0	1	1	1	0	0	0	0	1	0	0	0	1	0	0	11	0	1210.6241	Q13045	Q13045	559	569	FLII	Protein flightless-1 homolog	yes	yes	3	0.00026105	92.866	541810	940280	1074800	671430	567740
ACSLGSEPTAPGPSRR	GRPFLPRRGLIFCSRACSLGSEPTAPGPSR	CSLGSEPTAPGPSRRSWSAGPVTAPLAAST	R	A	C	R	R	S	2	2	0	0	1	0	1	2	0	0	1	0	0	0	3	3	1	0	0	0	0	0	16	1	1641.7893	O43900	O43900	365	380	PRICKLE3	Prickle-like protein 3	yes	yes	3	3.94E-28	152.34	132370	189520	165130	134780	163350
ACSLPYASESK	EACCADGHRMATEHRACSLPYASESKECRM	TEHRACSLPYASESKECRMVQEQCCQNQLE	R	A	C	S	K	E	2	0	0	0	1	0	1	0	0	0	1	1	0	0	1	3	0	0	1	0	0	0	11	0	1211.5492	CON__ENSEMBL:ENSBTAP00000016046	CON__ENSEMBL:ENSBTAP00000016046	49	59			yes	yes	2;3	4.19E-19	239.93	682950	582700	739430	1037600	1240000
ACSTPPGPQTVLIFDELSDSLCR	AQEKALRKTELLVDRACSTPPGPQTVLIFD	QTVLIFDELSDSLCRVADLADFVKIAHPEP	R	A	C	C	R	V	1	1	0	2	2	1	1	1	0	1	3	0	0	1	3	3	2	0	0	1	0	0	23	0	2562.2094	Q99797	Q99797	95	117	MIPEP	Mitochondrial intermediate peptidase	yes	yes	3	1.56E-52	229.15	71017	73276	64538	68478	80736
ACTDESLAVEER	TNPDMLLAVFEDAVKACTDESLAVEERIEA	AVKACTDESLAVEERIEACLPLYTNMIALH	K	A	C	E	R	I	2	1	0	1	1	0	3	0	0	0	1	0	0	0	0	1	1	0	0	1	0	0	12	0	1378.6035	O60293	O60293	1586	1597	ZFC3H1	Zinc finger C3H1 domain-containing protein	yes	yes	2	8.67E-22	195.4	315300	434640	170880	296680	244740
ACTELGIR	VMVANRGEIAIRVFRACTELGIRTVAIYSE	IAIRVFRACTELGIRTVAIYSEQDTGQMHR	R	A	C	I	R	T	1	1	0	0	1	0	1	1	0	1	1	0	0	0	0	0	1	0	0	0	0	0	8	0	918.4593	P11498	P11498	55	62	PC	Pyruvate carboxylase, mitochondrial	yes	yes	2	0.0018144	118.05	571390	953480	588080	672300	637620
ACTILLR	GDEYFTFITDCKDPKACTILLRGASKEILS	ITDCKDPKACTILLRGASKEILSEVERNLQ	K	A	C	L	R	G	1	1	0	0	1	0	0	0	0	1	2	0	0	0	0	0	1	0	0	0	0	0	7	0	845.47931	P49368	P49368	371	377	CCT3	T-complex protein 1 subunit gamma	yes	yes	2	0.0013981	138.07	5578300	6545800	5422600	5818500	5978800
ACTSENQENEENEQTEEGR	LQEFCPTILQQLDSRACTSENQENEENEQT	ENQENEENEQTEEGRPSAVEVWGYGLLCVT	R	A	C	G	R	P	1	1	3	0	1	2	7	1	0	0	0	0	0	0	0	1	2	0	0	0	0	0	19	0	2252.8724	Q15043	Q15043	129	147	SLC39A14	Zinc transporter ZIP14	yes	yes	3	2.97E-36	194.37	0	0	0	0	0
ACTTEEDQEK	SASVKKPHTLLQRVKACTTEEDQEKLMQIT	LQRVKACTTEEDQEKLMQITSLHSLNAFLL	K	A	C	E	K	L	1	0	0	1	1	1	3	0	0	0	0	1	0	0	0	0	2	0	0	0	0	0	10	0	1209.4819	P49915	P49915	488	497	GMPS	GMP synthase [glutamine-hydrolyzing]	yes	yes	2	1.66E-37	315.22	1137600	1107200	882480	1194100	854460
ACTWSALALSVQVAAR	RAIVADPRVPRAIKRACTWSALALSVQVAA	CTWSALALSVQVAARQQEELLYQVWWLQGH	R	A	C	A	R	Q	5	1	0	0	1	1	0	0	0	0	2	0	0	0	0	2	1	1	0	2	0	0	16	0	1702.8825	A0A0J9YWL9	A0A0J9YWL9	66	81			yes	yes	2	0.044323	51.092	0	0	0	0	0
ACVCQTLGISPEEK	RPLQVGERSDYAGFRACVCQTLGISPEEKF	RACVCQTLGISPEEKFVITTTSRKEITCDN	R	A	C	E	K	F	1	0	0	0	2	1	2	1	0	1	1	1	0	0	1	1	1	0	0	1	0	0	14	0	1590.7382	A6NHR9	A6NHR9	58	71	SMCHD1	Structural maintenance of chromosomes flexible hinge domain-containing protein 1	yes	yes	3	0.00012314	115.09	426070	501250	372120	525500	488580
ACVEAPK	RGDPEMEQKMNRVIRACVEAPKGNPICSLH	QKMNRVIRACVEAPKGNPICSLHDQGAGGN	R	A	C	P	K	G	2	0	0	0	1	0	1	0	0	0	0	1	0	0	1	0	0	0	0	1	0	0	7	0	773.37417	O15067	O15067	501	507	PFAS	Phosphoribosylformylglycinamidine synthase	yes	yes	2	0.013871	94.407	0	0	0	0	0
ACVQGECGVCHYCR	VSGARRRRVRCRKCKACVQGECGVCHYCRD	KACVQGECGVCHYCRDMKKFGGPGRMKQSC	K	A	C	C	R	D	1	1	0	0	4	1	1	2	1	0	0	0	0	0	0	0	0	0	1	2	0	0	14	0	1754.6745	Q9Y2K7	Q9Y2K7	576	589	KDM2A	Lysine-specific demethylase 2A	yes	yes	3	1.41E-29	208.68	48427	69603	59598	61115	39641
ACVSQLNGMVFCPHCGEDASEAQEVTIPR	LECHPDFRVAHRFHKACVSQLNGMVFCPHC	CGEDASEAQEVTIPRGDGVTPPAGTAAPAP	K	A	C	P	R	G	3	1	1	1	3	2	3	2	1	1	1	0	1	1	2	2	1	0	0	3	0	0	29	0	3261.4311	Q96KQ7	Q96KQ7	522	550	EHMT2	Histone-lysine N-methyltransferase EHMT2	yes	yes	3	0.0055774	53.895	0	0	0	0	0
ACVVHGSDLK	RLNIPVSQVNPRDAKACVVHGSDLKDMTSE	PRDAKACVVHGSDLKDMTSEQLDDILKYHT	K	A	C	L	K	D	1	0	0	1	1	0	0	1	1	0	1	1	0	0	0	1	0	0	0	2	0	0	10	0	1084.5335	P05023;P50993	P05023	662	671	ATP1A1;ATP1A2	Sodium/potassium-transporting ATPase subunit alpha-1;Sodium/potassium-transporting ATPase subunit alpha-2	yes	no	3	7.98E-05	128.81	2997500	4224300	4118700	4149800	4610700
ACYALENFVENLGPK	YLKSVPLGHTHHLAKACYALENFVENLGPK	ACYALENFVENLGPKVQPYLPELMECMLQL	K	A	C	P	K	V	2	0	2	0	1	0	2	1	0	0	2	1	0	1	1	0	0	0	1	1	0	0	15	0	1723.824	Q8TEX9	Q8TEX9	458	472	IPO4	Importin-4	yes	yes	3	0.00016387	113.25	1556300	2109300	1774400	2444500	1617800
ACYDEGK	QSEDYWGHVNPIGPRACYDEGKRVAETMCY	HVNPIGPRACYDEGKRVAETMCYAYMKQEG	R	A	C	G	K	R	1	0	0	1	1	0	1	1	0	0	0	1	0	0	0	0	0	0	1	0	0	0	7	0	841.32762	Q8NBZ7	Q8NBZ7	229	235	UXS1	UDP-glucuronic acid decarboxylase 1	yes	yes	2	0.0032817	117.17	291480	318650	293030	429010	321180
ACYLSINPQKDETLETEK	HSSSEFEIVKAIKERACYLSINPQKDETLE	LSINPQKDETLETEKAQYYLPDGSTIEIGP	R	A	C	E	K	A	1	0	1	1	1	1	3	0	0	1	2	2	0	0	1	1	2	0	1	0	0	0	18	1	2138.0201	P61163	P61163	221	238	ACTR1A	Alpha-centractin	yes	yes	3	1.9E-38	218.14	423500	515390	372360	597610	410600
ACYTLTGYQIDITTENQYR	RLKEVFQTKIQEFRKACYTLTGYQIDITTE	LTGYQIDITTENQYRLTSLYAEHPGDCLIF	K	A	C	Y	R	L	1	1	1	1	1	2	1	1	0	2	1	0	0	0	0	0	4	0	3	0	0	0	19	0	2309.0634	Q9Y6D9	Q9Y6D9	632	650	MAD1L1	Mitotic spindle assembly checkpoint protein MAD1	yes	yes	3	9.96E-50	226.67	68581	84554	75111	75548	68113
ADAAANQGK	SEGKKAEGSPNQGKKADAAANQGKKTESAS	PNQGKKADAAANQGKKTESASVQGRNTDVA	K	A	D	G	K	K	4	0	1	1	0	1	0	1	0	0	0	1	0	0	0	0	0	0	0	0	0	0	9	0	844.40389	Q9P2E9	Q9P2E9	590	598	RRBP1	Ribosome-binding protein 1	yes	yes	2	0.0020034	105.1	0	0	0	0	0
ADAAANQGKK	SEGKKAEGSPNQGKKADAAANQGKKTESAS	NQGKKADAAANQGKKTESASVQGRNTDVAQ	K	A	D	K	K	T	4	0	1	1	0	1	0	1	0	0	0	2	0	0	0	0	0	0	0	0	0	0	10	1	972.49886	Q9P2E9	Q9P2E9	590	599	RRBP1	Ribosome-binding protein 1	yes	yes	3	0.023226	65.179	642160	1349200	1361100	859620	865700
ADAAASPVGK	______________________________	______________________________	M	A	D	G	K	R	4	0	0	1	0	0	0	1	0	0	0	1	0	0	1	1	0	0	0	1	0	0	10	0	885.4556	Q7LBC6	Q7LBC6	2	11	KDM3B	Lysine-specific demethylase 3B	yes	yes	2	0.00076975	70.919	337820	377690	318450	286490	263160
ADAAEFWR	FPSGLFQGDTFRITKADAAEFWRKAFGEKT	DTFRITKADAAEFWRKAFGEKTIVPWKSFR	K	A	D	W	R	K	3	1	0	1	0	0	1	0	0	0	0	0	0	1	0	0	0	1	0	0	0	0	8	0	964.44028	P22681	P22681	184	191	CBL	E3 ubiquitin-protein ligase CBL	no	no	2	0.022986	80.438	219940	256440	238230	214280	208450
ADAAPQLGK	______________________________	______________________________	M	A	D	G	K	R	3	0	0	1	0	1	0	1	0	0	1	1	0	0	1	0	0	0	0	0	0	0	9	0	869.46068	Q96C86	Q96C86	2	10	DCPS	m7GpppX diphosphatase	yes	yes	2	0.0065392	68.422	426480	506230	382750	394510	338300
ADAAPQLGKR	______________________________	______________________________	M	A	D	K	R	K	3	1	0	1	0	1	0	1	0	0	1	1	0	0	1	0	0	0	0	0	0	0	10	1	1025.5618	Q96C86	Q96C86	2	11	DCPS	m7GpppX diphosphatase	yes	yes	2	0.034793	73.931	97425	241110	228860	155630	127540
ADAASSLTVDVTPPTAK	PTSNAPSDPATTTAKADAASSLTVDVTPPT	AASSLTVDVTPPTAKAPTTVEDRVGDSTPV	K	A	D	A	K	A	4	0	0	2	0	0	0	0	0	0	1	1	0	0	2	2	3	0	0	2	0	0	17	0	1642.8414	Q9H8Y8	Q9H8Y8	404	420	GORASP2	Golgi reassembly-stacking protein 2	yes	yes	4	2.11E-29	165.34	162450	199590	192300	222720	167430
ADAEAECNILR	PYYRTKLRGLYTTAKADAEAECNILRKALD	TTAKADAEAECNILRKALDKIAEIKSLLEE	K	A	D	L	R	K	3	1	1	1	1	0	2	0	0	1	1	0	0	0	0	0	0	0	0	0	0	0	11	0	1260.5768	Q96ES7	Q96ES7	68	78	CCDC101	SAGA-associated factor 29 homolog	yes	yes	2	3.99E-05	128.81	133010	154850	116150	94063	103510
ADAEAECNILRK	PYYRTKLRGLYTTAKADAEAECNILRKALD	TAKADAEAECNILRKALDKIAEIKSLLEER	K	A	D	R	K	A	3	1	1	1	1	0	2	0	0	1	1	1	0	0	0	0	0	0	0	0	0	0	12	1	1388.6718	Q96ES7	Q96ES7	68	79	CCDC101	SAGA-associated factor 29 homolog	yes	yes	3	9.41E-06	126.51	586710	687620	375170	475540	430570
ADAEAVLAPPEPAQ	RAAHGVLLQALDEMRADAEAVLAPPEPAQ_	RADAEAVLAPPEPAQ_______________	R	A	D	A	Q	-	5	0	0	1	0	1	2	0	0	0	1	0	0	0	3	0	0	0	0	1	0	0	14	0	1377.6776	Q8WZA9	Q8WZA9	610	623	IRGQ	Immunity-related GTPase family Q protein	yes	yes	2	0.016928	78.653	72121	84779	99325	81541	85468
ADAECYTAMK	SEIEDAAFLAREKAKADAECYTAMKIAEAN	REKAKADAECYTAMKIAEANKLKLTPEYLQ	K	A	D	M	K	I	3	0	0	1	1	0	1	0	0	0	0	1	1	0	0	0	1	0	1	0	0	0	10	0	1158.4685	O94905	O94905	258	267	ERLIN2	Erlin-2	yes	yes	2	1.53E-08	168.83	402220	482510	363040	544360	543540
ADAEEEAATRIPA	WARFGRTLAEINANRADAEEEAATRIPA__	NRADAEEEAATRIPA_______________	R	A	D	P	A	-	5	1	0	1	0	0	3	0	0	1	0	0	0	0	1	0	1	0	0	0	0	0	13	1	1342.6365	Q13409	Q13409	626	638	DYNC1I2	Cytoplasmic dynein 1 intermediate chain 2	yes	yes	2	0.0059748	117.23	0	0	0	0	0
ADAEGESDLENSRK	RILAQATSDLVNAIKADAEGESDLENSRKL	KADAEGESDLENSRKLLSAAKILADATAKM	K	A	D	R	K	L	2	1	1	2	0	0	3	1	0	0	1	1	0	0	0	2	0	0	0	0	0	0	14	1	1519.675	Q9Y490	Q9Y490	842	855	TLN1	Talin-1	yes	yes	3	3.67E-27	193.97	4044800	5166300	3476500	5394600	3115000
ADAETLRK	VLRGTVTDFPGFDERADAETLRKAMKGLGT	FPGFDERADAETLRKAMKGLGTDEESILTL	R	A	D	R	K	A	2	1	0	1	0	0	1	0	0	0	1	1	0	0	0	0	1	0	0	0	0	0	8	1	902.48214	P08758	P08758	19	26	ANXA5	Annexin A5	yes	yes	3	0.013549	74.269	5907100	6982100	7406800	8944700	7736400
ADAEVIILPK	______________________________	______________________________	M	A	D	P	K	K	2	0	0	1	0	0	1	0	0	2	1	1	0	0	1	0	0	0	0	1	0	0	10	0	1067.6227	O60832	O60832	2	11	DKC1	H/ACA ribonucleoprotein complex subunit 4	yes	yes	2	0.0011984	51.995	1591800	2231500	1721500	1681100	1614900
ADAEVIILPKK	______________________________	______________________________	M	A	D	K	K	H	2	0	0	1	0	0	1	0	0	2	1	2	0	0	1	0	0	0	0	1	0	0	11	1	1195.7176	O60832	O60832	2	12	DKC1	H/ACA ribonucleoprotein complex subunit 4	no	no		1	NaN	0	0	0	0	0
ADAEYYAAHK	SEIEDAAFLAREKAKADAEYYAAHKYATSN	REKAKADAEYYAAHKYATSNKHKLTPEYLE	K	A	D	H	K	Y	4	0	0	1	0	0	1	0	1	0	0	1	0	0	0	0	0	0	2	0	0	0	10	0	1137.5091	O75477	O75477	260	269	ERLIN1	Erlin-1	yes	yes	3	0.00011645	126.67	1928100	2069900	1942700	2512800	2351400
ADAGEKPK	GPSGCVESLEVTCRRADAGEKPKAFIHWVS	LEVTCRRADAGEKPKAFIHWVSQPLMCEVR	R	A	D	P	K	A	2	0	0	1	0	0	1	1	0	0	0	2	0	0	1	0	0	0	0	0	0	0	8	1	814.41848	P47897	P47897	668	675	QARS	Glutamine--tRNA ligase	yes	yes	3	0.04	61.78	1025500	1377500	1171900	1540500	1246100
ADAGKDGNNPAK	SAKKGEKLPKGRKGKADAGKDGNNPAKNRD	KGKADAGKDGNNPAKNRDASTLQSQKAEGT	K	A	D	A	K	N	3	0	2	2	0	0	0	2	0	0	0	2	0	0	1	0	0	0	0	0	0	0	12	1	1156.5473	O00479	O00479	60	71	HMGN4	High mobility group nucleosome-binding domain-containing protein 4	yes	yes	3	9.07E-06	127.78	798850	1301200	1027600	962550	899530
ADAGKEGNNPAENGDAK	PAKKGEKVPKGKKGKADAGKEGNNPAENGD	AGKEGNNPAENGDAKTDQAQKAEGAGDAK_	K	A	D	A	K	T	4	0	3	2	0	0	2	3	0	0	0	2	0	0	1	0	0	0	0	0	0	0	17	1	1656.734	P05204	P05204	60	76	HMGN2	Non-histone chromosomal protein HMG-17	yes	yes	3	2.09E-20	187.31	251330	311860	261240	271500	203990
ADALQLSVEEFVER	SFSLSPAAVADNVERADALQLSVEEFVERY	RADALQLSVEEFVERYERPYKPVVLLNAQE	R	A	D	E	R	Y	2	1	0	1	0	1	3	0	0	0	2	0	0	1	0	1	0	0	0	2	0	0	14	0	1604.8046	Q6NYC1	Q6NYC1	49	62	JMJD6	Bifunctional arginine demethylase and lysyl-hydroxylase JMJD6	yes	yes	3	1.98E-14	140.27	84075	96380	84309	93983	85242
ADALVGK	ILKRQVLLNGVQPSRADALVGKSIYVSATV	LNGVQPSRADALVGKSIYVSATVILQSGSD	R	A	D	G	K	S	2	0	0	1	0	0	0	1	0	0	1	1	0	0	0	0	0	0	0	1	0	0	7	0	672.38064	CON__Q2UVX4	CON__Q2UVX4	315	321			yes	yes	2	0.037092	81.784	3341300	4014000	3191200	4403600	3646800
ADANKAEVPGATGGDSPHLQPAEPPGEPR	______________________________	DSPHLQPAEPPGEPRREPHPAEAEKQQPQH	M	A	D	P	R	R	5	1	1	2	0	1	3	4	1	0	1	1	0	0	6	1	1	0	0	1	0	0	29	1	2864.3689	Q9P2K5	Q9P2K5	2	30	MYEF2	Myelin expression factor 2	yes	yes	3;4	2.59E-42	74.063	243770	350150	227110	224770	175340
ADAPDAGAQSDSELPSYHQNDVSLDR	GSGVKPPAALQATARADAPDAGAQSDSELP	SELPSYHQNDVSLDRGYTSDSEVYTDHGRP	R	A	D	D	R	G	4	1	1	5	0	2	1	1	1	0	2	0	0	0	2	4	0	0	1	1	0	0	26	0	2757.2114	Q92538	Q92538	1289	1314	GBF1	Golgi-specific brefeldin A-resistance guanine nucleotide exchange factor 1	yes	yes	3	2.01E-18	161.22	28535	28812	21806	28049	27610
ADAPVALVVHMAPASVLVDSR	QPICENATFQRYQGKADAPVALVVHMAPAS	LVVHMAPASVLVDSRYQQWMERFGPDTQHL	K	A	D	S	R	Y	5	1	0	2	0	0	0	0	1	0	2	0	1	0	2	2	0	0	0	5	0	0	21	0	2117.1303	Q9BQ52	Q9BQ52	333	353	ELAC2	Zinc phosphodiesterase ELAC protein 2	yes	yes	3	1.43E-09	132.48	4561200	6123000	6158400	4993900	5222200
ADARQEEDSYEIFICHANVIR	DGARIEAAFRNYIHRADARQEEDSYEIFIC	EDSYEIFICHANVIRYIVCRALQFPPEGWL	R	A	D	I	R	Y	3	2	1	2	1	1	3	0	1	3	0	0	0	1	0	1	0	0	1	1	0	0	21	1	2535.1812	Q96HS1	Q96HS1	215	235	PGAM5	Serine/threonine-protein phosphatase PGAM5, mitochondrial	yes	yes	4	5.44E-32	202.95	564950	609740	517750	739490	566780
ADATNVNNWHWTER	AKWGEGDPRWIVEERADATNVNNWHWTERD	RADATNVNNWHWTERDASNWSTDKLKTLFL	R	A	D	E	R	D	2	1	3	1	0	0	1	0	1	0	0	0	0	0	0	0	2	2	0	1	0	0	14	0	1712.7655	O95433	O95433	17	30	AHSA1	Activator of 90 kDa heat shock protein ATPase homolog 1	yes	yes	3	4.77E-38	196.95	700020	765540	613600	696670	671870
ADATNVNNWHWTERDASNWSTDK	AKWGEGDPRWIVEERADATNVNNWHWTERD	WHWTERDASNWSTDKLKTLFLAVQVQNEEG	R	A	D	D	K	L	3	1	4	3	0	0	1	0	1	0	0	1	0	0	0	2	3	3	0	1	0	0	23	1	2717.1855	O95433	O95433	17	39	AHSA1	Activator of 90 kDa heat shock protein ATPase homolog 1	yes	yes	4	0.016569	61.04	81674	104290	90554	92477	123290
ADAVQDSEMVELVELEIR	ARQIGVEHVVVYVNKADAVQDSEMVELVEL	VQDSEMVELVELEIRELLTEFGYKGEETPV	K	A	D	I	R	E	2	1	0	2	0	1	4	0	0	1	2	0	1	0	0	1	0	0	0	3	0	0	18	0	2044.9987	P49411	P49411	183	200	TUFM	Elongation factor Tu, mitochondrial	yes	yes	2;3	5.89E-81	273.32	584240	746300	595420	801520	618850
ADAVWNK	YNLLKLYKINGDWQRADAVWNKIQEENVIP	KINGDWQRADAVWNKIQEENVIPREKTLRL	R	A	D	N	K	I	2	0	1	1	0	0	0	0	0	0	0	1	0	0	0	0	0	1	0	1	0	0	7	0	802.39735	P42704	P42704	974	980	LRPPRC	Leucine-rich PPR motif-containing protein, mitochondrial	yes	yes	2	0.0028922	121.52	24384000	28103000	19517000	28764000	26668000
ADAVWNKIQEENVIPR	YNLLKLYKINGDWQRADAVWNKIQEENVIP	DAVWNKIQEENVIPREKTLRLLAEILREGN	R	A	D	P	R	E	2	1	2	1	0	1	2	0	0	2	0	1	0	0	1	0	0	1	0	2	0	0	16	1	1880.9745	P42704	P42704	974	989	LRPPRC	Leucine-rich PPR motif-containing protein, mitochondrial	yes	yes	3	1.29E-20	189.81	1477300	2455500	2587000	1846000	3185300
ADCASGIFLAAEK	KELLYFLDSCEPEFKADCASGIFLAAEKYA	FKADCASGIFLAAEKYAPSKRWHIDTIMRV	K	A	D	E	K	Y	4	0	0	1	1	0	1	1	0	1	1	1	0	1	0	1	0	0	0	0	0	0	13	0	1351.6442	O43747	O43747	398	410	AP1G1	AP-1 complex subunit gamma-1	yes	yes	3	0.00030111	107.17	452090	555180	469790	554840	475980
ADCHEALLAAWK	QPRTESLLRALVAEKADCHEALLAAWKKNP	AEKADCHEALLAAWKKNPKYLLAEYCEWLP	K	A	D	W	K	K	4	0	0	1	1	0	1	0	1	0	2	1	0	0	0	0	0	1	0	0	0	0	12	0	1383.6605	Q8IY37	Q8IY37	1114	1125	DHX37	Probable ATP-dependent RNA helicase DHX37	yes	yes	3	0.0031338	88.441	375860	566650	565150	483640	382330
ADCILYYGFGDIFR	NYYQESGRAGRDDMKADCILYYGFGDIFRI	KADCILYYGFGDIFRISSMVVMENVGQQKL	K	A	D	F	R	I	1	1	0	2	1	0	0	2	0	2	1	0	0	2	0	0	0	0	2	0	0	0	14	0	1708.7919	P46063	P46063	412	425	RECQL	ATP-dependent DNA helicase Q1	yes	yes	3	0.053123	59.884	402850	499700	404450	433110	360180
ADCLMGEFK	DEIISIRVYNSHSLRADCLMGEFKIDVGFV	NSHSLRADCLMGEFKIDVGFVYDEPGHAVM	R	A	D	F	K	I	1	0	0	1	1	0	1	1	0	0	1	1	1	1	0	0	0	0	0	0	0	0	9	0	1069.4573	Q9NZM1	Q9NZM1	273	281	MYOF	Myoferlin	yes	yes	2;3	0.00036771	108.43	215020	244530	226460	306770	229020
ADCPTMEAQTTLTTNDIVISK	EYADTDIPTTLIRSKADCPTMEAQTTLTTN	EAQTTLTTNDIVISKLTQILSYLRQGTRNK	K	A	D	S	K	L	2	0	1	2	1	1	1	0	0	2	1	1	1	0	1	1	5	0	0	1	0	0	21	0	2308.0927	Q13123	Q13123	261	281	IK	Protein Red	yes	yes	3	3.49E-42	223.76	314670	318040	184640	160320	143110
ADCSNIDK	DSTLAVQQYIQQNIRADCSNIDKILEPPEG	YIQQNIRADCSNIDKILEPPEGQDEGVWKY	R	A	D	D	K	I	1	0	1	2	1	0	0	0	0	1	0	1	0	0	0	1	0	0	0	0	0	0	8	0	921.3862	Q9Y3A3	Q9Y3A3	49	56	MOB4	MOB-like protein phocein	yes	yes	2	0.00019559	157.2	1606500	1537800	1039100	1550900	1245300
ADCVLER	QRFCPDGTPSPCHEKADCVLERDGSRSCVC	TPSPCHEKADCVLERDGSRSCVCAVGWAGN	K	A	D	E	R	D	1	1	0	1	1	0	1	0	0	0	1	0	0	0	0	0	0	0	0	1	0	0	7	0	861.40145	CON__ENSEMBL:ENSBTAP00000006074	CON__ENSEMBL:ENSBTAP00000006074	240	246			yes	yes	2	0.010068	96.492	1760400	1208900	1785300	2285300	2524700
ADCVLERDGSR	QRFCPDGTPSPCHEKADCVLERDGSRSCVC	CHEKADCVLERDGSRSCVCAVGWAGNGLIC	K	A	D	S	R	S	1	2	0	2	1	0	1	1	0	0	1	0	0	0	0	1	0	0	0	1	0	0	11	1	1276.583	CON__ENSEMBL:ENSBTAP00000006074	CON__ENSEMBL:ENSBTAP00000006074	240	250			yes	yes	3	1.03E-07	151.13	561780	528770	1022800	819510	846680
ADDADEFGYSR	AKSARLNLWRYGDFRADDADEFGYSR____	GDFRADDADEFGYSR_______________	R	A	D	S	R	-	2	1	0	3	0	0	1	1	0	0	0	0	0	1	0	1	0	0	1	0	0	0	11	0	1244.4946	Q7KZF4	Q7KZF4	900	910	SND1	Staphylococcal nuclease domain-containing protein 1	yes	yes	2	8.1E-25	236.06	603600	625870	429250	548710	397660
ADDDRFPR	RGPWRNMDDDRLSRRADDDRFPRRGDDSRP	DDRLSRRADDDRFPRRGDDSRPGPWRPLVK	R	A	D	P	R	R	1	2	0	3	0	0	0	0	0	0	0	0	0	1	1	0	0	0	0	0	0	0	8	1	990.45191	Q14152	Q14152	1152	1159	EIF3A	Eukaryotic translation initiation factor 3 subunit A	yes	yes	3	0.00012284	135.79	516570	609850	344910	412310	429810
ADDDSFARLDALLAELR	LAWLDEHVAFEFVLKADDDSFARLDALLAE	DDSFARLDALLAELRAREPARRRRLYWGFF	K	A	D	L	R	A	4	2	0	4	0	0	1	0	0	0	4	0	0	1	0	1	0	0	0	0	0	0	17	1	1889.9483	Q96L58	Q96L58	155	171	B3GALT6	Beta-1,3-galactosyltransferase 6	yes	yes	3	4.5E-63	251.56	204550	178240	113970	249610	256120
ADDGAGEFSTSVTRPSVLCDGQWHR	PYLQLQVTEKQVLLRADDGAGEFSTSVTRP	SVTRPSVLCDGQWHRLAVMKSGNVLRLEVD	R	A	D	H	R	L	2	2	0	3	1	1	1	3	1	0	1	0	0	1	1	3	2	1	0	2	0	0	25	1	2747.2358	O15230	O15230	3583	3607	LAMA5	Laminin subunit alpha-5	yes	yes	4	4.12E-56	227.2	309430	511840	406540	434470	394230
ADDGRPFPQVIK	CIGGVILFHETLYQKADDGRPFPQVIKSKG	YQKADDGRPFPQVIKSKGGVVGIKVDKGVV	K	A	D	I	K	S	1	1	0	2	0	1	0	1	0	1	0	1	0	1	2	0	0	0	0	1	0	0	12	1	1341.7041	P04075	P04075	88	99	ALDOA	Fructose-bisphosphate aldolase A	yes	yes	3	2.35E-05	121.69	84689000	108550000	87790000	101390000	74929000
ADDIQKRENEVLEAWK	QEDAARLQAAYAGDKADDIQKRENEVLEAW	DDIQKRENEVLEAWKSLLDACESRRVRLVD	K	A	D	W	K	S	2	1	1	2	0	1	3	0	0	1	1	2	0	0	0	0	0	1	0	1	0	0	16	2	1942.9749	Q01082	Q01082	1879	1894	SPTBN1	Spectrin beta chain, non-erythrocytic 1	yes	yes	4	0.0015091	89.866	97492	116080	125120	131110	64526
ADDLDFETGDAGASATFPMQCSALR	______________________________	AGASATFPMQCSALRKNGFVVLKGRPCKIV	M	A	D	L	R	K	5	1	0	4	1	1	1	2	0	0	2	0	1	2	1	2	2	0	0	0	0	0	25	0	2645.1374	P63241;Q6IS14	P63241	2	26	EIF5A;EIF5AL1	Eukaryotic translation initiation factor 5A-1;Eukaryotic translation initiation factor 5A-1-like	yes	no	2;3	6.24E-56	206.43	542470	972550	903950	771350	662320
ADDLDFETGDAGASATFPMQCSALRK	______________________________	GASATFPMQCSALRKNGFVVLKGRPCKIVE	M	A	D	R	K	N	5	1	0	4	1	1	1	2	0	0	2	1	1	2	1	2	2	0	0	0	0	0	26	1	2773.2323	P63241;Q6IS14	P63241	2	27	EIF5A;EIF5AL1	Eukaryotic translation initiation factor 5A-1;Eukaryotic translation initiation factor 5A-1-like	yes	no	2;3	5.82E-69	171.5	13706000	16070000	16189000	16244000	11771000
ADDLGKGGNEESTK	GDHCIIGRTLVVHEKADDLGKGGNEESTKT	KADDLGKGGNEESTKTGNAGSRLACGVIGI	K	A	D	T	K	T	1	0	1	2	0	0	2	3	0	0	1	2	0	0	0	1	1	0	0	0	0	0	14	1	1419.6478	P00441	P00441	124	137	SOD1	Superoxide dismutase [Cu-Zn]	yes	yes	3	0.00018584	110.04	5473500	10437000	8947600	8923700	6526300
ADDLGKGGNEESTKTGNAGSR	GDHCIIGRTLVVHEKADDLGKGGNEESTKT	GGNEESTKTGNAGSRLACGVIGIAQ_____	K	A	D	S	R	L	2	1	2	2	0	0	2	5	0	0	1	2	0	0	0	2	2	0	0	0	0	0	21	2	2062.9516	P00441	P00441	124	144	SOD1	Superoxide dismutase [Cu-Zn]	yes	yes	4	4.43E-10	140.59	370610	1520400	1943100	604480	636340
ADDLLPLGDQTQDGDFGSR	RVKKIRKKEKEVVVRADDLLPLGDQTQDGD	LPLGDQTQDGDFGSRLRGRGRRRVSEVEEE	R	A	D	S	R	L	1	1	0	5	0	2	0	3	0	0	3	0	0	1	1	1	1	0	0	0	0	0	19	0	2018.9181	O43290	O43290	420	438	SART1	U4/U6.U5 tri-snRNP-associated protein 1	yes	yes	2	3.89E-161	361.61	297860	291160	200790	225570	214780
ADDPLLK	DPRHYQQRTLTFALRADDPLLKLLQEAQQS	RTLTFALRADDPLLKLLQEAQQS_______	R	A	D	L	K	L	1	0	0	2	0	0	0	0	0	0	2	1	0	0	1	0	0	0	0	0	0	0	7	0	770.41742	Q96C86	Q96C86	323	329	DCPS	m7GpppX diphosphatase	yes	yes	3	0.027168	73.039	114810	152160	117950	161580	107230
ADDPLRLDQELQQPQTQEK	PVEQDSSQPSLPLVRADDPLRLDQELQQPQ	LRLDQELQQPQTQEKTSNSLTEDSKMANAK	R	A	D	E	K	T	1	1	0	3	0	5	2	0	0	0	3	1	0	0	2	0	1	0	0	0	0	0	19	1	2251.1081	Q12888	Q12888	840	858	TP53BP1	Tumor suppressor p53-binding protein 1	yes	yes	3	3.63E-16	176.39	212730	292740	189740	266970	225320
ADDPSAADRNVEIWK	______________________________	ADDPSAADRNVEIWKIKKLIKSLEAARGNG	M	A	D	W	K	I	3	1	1	3	0	0	1	0	0	1	0	1	0	0	1	1	0	1	0	1	0	0	15	1	1685.8009	P62495	P62495	2	16	ETF1	Eukaryotic peptide chain release factor subunit 1	yes	yes	3	6.28E-14	98.694	814050	851480	754560	848790	687930
ADDPSSYMEVVQAANTSGNWEELVK	LQKGMVKEAIDSYIKADDPSSYMEVVQAAN	VQAANTSGNWEELVKYLQMARKKARESYVE	K	A	D	V	K	Y	3	0	2	2	0	1	3	1	0	0	1	1	1	0	1	3	1	1	1	3	0	0	25	0	2739.2334	Q00610	Q00610	1131	1155	CLTC	Clathrin heavy chain 1	yes	yes	3;4	4.33E-56	226.16	575060	658320	670300	938290	663640
ADDPYAHLSK	EGEGEEEEEEGGESKADDPYAHLSKKEKKK	GGESKADDPYAHLSKKEKKKLKKQMEYERQ	K	A	D	S	K	K	2	0	0	2	0	0	0	0	1	0	1	1	0	0	1	1	0	0	1	0	0	0	10	0	1115.5247	Q8NE71	Q8NE71	246	255	ABCF1	ATP-binding cassette sub-family F member 1	yes	yes	3	2.77E-05	122.51	346680	266330	186920	346530	237100
ADDTSAATIEK	PGVLSAPPNLIQRPKADDTSAATIEKKATA	QRPKADDTSAATIEKKATATISAKPQITNP	K	A	D	E	K	K	3	0	0	2	0	0	1	0	0	1	0	1	0	0	0	1	2	0	0	0	0	0	11	0	1120.5248	Q9Y2W2	Q9Y2W2	546	556	WBP11	WW domain-binding protein 11	yes	yes	2;3	6.97E-18	208.6	1472000	1875900	1400400	1534600	1094000
ADDTSAATIEKK	PGVLSAPPNLIQRPKADDTSAATIEKKATA	RPKADDTSAATIEKKATATISAKPQITNPK	K	A	D	K	K	A	3	0	0	2	0	0	1	0	0	1	0	2	0	0	0	1	2	0	0	0	0	0	12	1	1248.6198	Q9Y2W2	Q9Y2W2	546	557	WBP11	WW domain-binding protein 11	yes	yes	3	1.58E-05	123.02	321780	557680	515580	393230	312530
ADDVDQQQTTNTVEEPLDLIR	______________________________	QQTTNTVEEPLDLIRLSLDERIYVKMRNDR	M	A	D	I	R	L	1	1	1	4	0	3	2	0	0	1	2	0	0	0	1	0	3	0	0	2	0	0	21	0	2399.1452	P62310	P62310	2	22	3.00 LSM	U6 snRNA-associated Sm-like protein LSm3	yes	yes	3	1.06E-18	153.14	39577	79246	62279	64405	53015
ADDYEQVK	HCGRLYPEGLAQLARADDYEQVKNVADYYP	GLAQLARADDYEQVKNVADYYPEYKLLFEG	R	A	D	V	K	N	1	0	0	2	0	1	1	0	0	0	0	1	0	0	0	0	0	0	1	1	0	0	8	0	966.42944	P61421	P61421	258	265	ATP6V0D1	V-type proton ATPase subunit d 1	yes	yes	2	0.00045203	150.28	614940	731350	609180	860090	789940
ADEAALALQPGGSPSAAGADREAASSPAGEPLR	______________________________	ADREAASSPAGEPLRKRPRRDGPGLERSPG	M	A	D	L	R	K	10	2	0	2	0	1	3	4	0	0	3	0	0	0	4	4	0	0	0	0	0	0	33	1	3089.5014	Q96EB6	Q96EB6	2	34	SIRT1	NAD-dependent protein deacetylase sirtuin-1;SirtT1 75 kDa fragment	yes	yes	3	2.18E-81	178.5	49578	64197	53632	58110	60614
ADEALAGLDEGALRK	______________________________	ADEALAGLDEGALRKLLEVTADLAERRRIR	M	A	D	R	K	L	4	1	0	2	0	0	2	2	0	0	3	1	0	0	0	0	0	0	0	0	0	0	15	1	1527.7893	P53814	P53814	2	16	SMTN	Smoothelin	yes	yes	3	1.82E-05	87.566	274890	529280	289850	302310	271110
ADEALNKDK	HFYSAKPEILRAMQRADEALNKDKIKRLEL	LRAMQRADEALNKDKIKRLELAVCDEPSEP	R	A	D	D	K	I	2	0	1	2	0	0	1	0	0	0	1	2	0	0	0	0	0	0	0	0	0	0	9	1	1002.4982	P52701	P52701	179	187	MSH6	DNA mismatch repair protein Msh6	yes	yes	3	0.022559	64.103	0	0	0	0	0
ADEASELACPTPK	VRQLTLRKLQELSSKADEASELACPTPKED	SKADEASELACPTPKEDGLAQQQTQLNLRS	K	A	D	P	K	E	3	0	0	1	1	0	2	0	0	0	1	1	0	0	2	1	1	0	0	0	0	0	13	0	1387.6289	P49327	P49327	2194	2206	FASN	Fatty acid synthase;[Acyl-carrier-protein] S-acetyltransferase;[Acyl-carrier-protein] S-malonyltransferase;3-oxoacyl-[acyl-carrier-protein] synthase;3-oxoacyl-[acyl-carrier-protein] reductase;3-hydroxyacyl-[acyl-carrier-protein] dehydratase;Enoyl-[acyl-carrier-protein] reductase;Oleoyl-[acyl-carrier-protein] hydrolase	yes	yes	3	0.00043819	101.6	659030	584120	713190	696190	668370
ADEASELACPTPKEDGLAQQQTQLNLR	VRQLTLRKLQELSSKADEASELACPTPKED	KEDGLAQQQTQLNLRSLLVNPEGPTLMRLN	K	A	D	L	R	S	4	1	1	2	1	4	3	1	0	0	4	1	0	0	2	1	2	0	0	0	0	0	27	1	2982.4353	P49327	P49327	2194	2220	FASN	Fatty acid synthase;[Acyl-carrier-protein] S-acetyltransferase;[Acyl-carrier-protein] S-malonyltransferase;3-oxoacyl-[acyl-carrier-protein] synthase;3-oxoacyl-[acyl-carrier-protein] reductase;3-hydroxyacyl-[acyl-carrier-protein] dehydratase;Enoyl-[acyl-carrier-protein] reductase;Oleoyl-[acyl-carrier-protein] hydrolase	yes	yes	3;4	9.9E-102	276.03	426850	519670	424320	514550	560620
ADEAYLIGR	AIYSEQDTGQMHRQKADEAYLIGRGLAPVQ	QMHRQKADEAYLIGRGLAPVQAYLHIPDII	K	A	D	G	R	G	2	1	0	1	0	0	1	1	0	1	1	0	0	0	0	0	0	0	1	0	0	0	9	0	1006.5084	P11498	P11498	80	88	PC	Pyruvate carboxylase, mitochondrial	yes	yes	2	0.00017713	138.54	1283700	2068000	1359700	1495500	1319900
ADEDFVSYTPR	CVIFCVREEPVLFLRADEDFVSYTPRDKQN	LFLRADEDFVSYTPRDKQNLHENLQGLGPG	R	A	D	P	R	D	1	1	0	2	0	0	1	0	0	0	0	0	0	1	1	1	1	0	1	1	0	0	11	0	1298.5779	Q9ULE6	Q9ULE6	173	183	PALD1	Paladin	yes	yes	2	0.0030358	110.39	109340	117730	98343	121340	91926
ADEDPIMGFHQMFLLK	TPDSCIISMVVGQLKADEDPIMGFHQMFLL	DEDPIMGFHQMFLLKNINDAWVCTNDMFRL	K	A	D	L	K	N	1	0	0	2	0	1	1	1	1	1	2	1	2	2	1	0	0	0	0	0	0	0	16	0	1890.9008	P61970	P61970	91	106	NUTF2	Nuclear transport factor 2	yes	yes	4	1.59E-20	187.37	914170	1029500	846090	1385500	716970
ADEEKLPPGWEK	______________________________	______________________________	M	A	D	E	K	R	1	0	0	1	0	0	3	1	0	0	1	2	0	0	2	0	0	1	0	0	0	0	12	1	1397.6827	Q13526;O15428	Q13526	2	13	PIN1;PIN1P1	Peptidyl-prolyl cis-trans isomerase NIMA-interacting 1;Putative PIN1-like protein	yes	no	2	0.0016396	52.79	89453	122410	117110	145530	88705
ADEELEALR	______________________________	______________________________	M	A	D	L	R	R	2	1	0	1	0	0	3	0	0	0	2	0	0	0	0	0	0	0	0	0	0	0	9	0	1044.5088	O14737	O14737	2	10	PDCD5	Programmed cell death protein 5	yes	yes	2	0.0014232	87.181	181740	230590	195480	192270	184390
ADEELEALRR	______________________________	______________________________	M	A	D	R	R	Q	2	2	0	1	0	0	3	0	0	0	2	0	0	0	0	0	0	0	0	0	0	0	10	1	1200.6099	O14737	O14737	2	11	PDCD5	Programmed cell death protein 5	yes	yes	2	6.17E-14	155.88	32451	34185	84186	59046	54248
ADEGISFR	SDPKRTIAQDYGVLKADEGISFRGLFIIDD	QDYGVLKADEGISFRGLFIIDDKGILRQIT	K	A	D	F	R	G	1	1	0	1	0	0	1	1	0	1	0	0	0	1	0	1	0	0	0	0	0	0	8	0	893.4243	Q06830	Q06830	121	128	PRDX1	Peroxiredoxin-1	yes	yes	2	0.00047775	141.39	3663700	4201400	3338900	4604600	3085300
ADEHVIDQGDDGDNFYVIER	QLSQVLDAMFERIVKADEHVIDQGDDGDNF	IDQGDDGDNFYVIERGTYDILVTKDNQTRS	K	A	D	E	R	G	1	1	1	5	0	1	2	2	1	2	0	0	0	1	0	0	0	0	1	2	0	0	20	0	2306.0087	P13861	P13861	162	181	PRKAR2A	cAMP-dependent protein kinase type II-alpha regulatory subunit	yes	yes	3	1.33E-103	291.7	417180	538170	516290	667570	510780
ADEIDFTTGDAGASSTYPMQCSALRK	______________________________	GASSTYPMQCSALRKNGFVVLKGRPCKIVE	M	A	D	R	K	N	4	1	0	3	1	1	1	2	0	1	1	1	1	1	1	3	3	0	1	0	0	0	26	1	2791.2429	Q9GZV4	Q9GZV4	2	27	EIF5A2	Eukaryotic translation initiation factor 5A-2	yes	yes	3	3.27E-69	137.24	445420	419260	383590	491760	420180
ADEIEMIMTDLER	LFDLKTKYDEETTAKADEIEMIMTDLERAN	AKADEIEMIMTDLERANQRAEVAQREAETL	K	A	D	E	R	A	1	1	0	2	0	0	3	0	0	2	1	0	2	0	0	0	1	0	0	0	0	0	13	0	1564.7113	Q13948;P39880	P39880	226	238	CUX1	Protein CASP;Homeobox protein cut-like 1	no	no	2	4.55E-09	149.38	67578	89160	52219	80602	62262
ADELLCWEDSAGHWLYE	DSVESARREIALWFRADELLCWEDSAGHWL	ELLCWEDSAGHWLYE_______________	R	A	D	Y	E	-	2	0	0	2	1	0	3	1	1	0	3	0	0	0	0	1	0	2	1	0	0	0	17	0	2092.8837	Q13232	Q13232	153	169	NME3	Nucleoside diphosphate kinase 3	yes	yes	2;3	9.41E-08	168.59	71726	96021	86942	110410	100230
ADEMYDK	ALYAQALTDQQQFGKADEMYDKCIDLEPDN	TDQQQFGKADEMYDKCIDLEPDNATTYVHK	K	A	D	D	K	C	1	0	0	2	0	0	1	0	0	0	0	1	1	0	0	0	0	0	1	0	0	0	7	0	870.34293	O94826	O94826	495	501	TOMM70A	Mitochondrial import receptor subunit TOM70	yes	yes	2	0.0072874	114.93	0	0	0	0	0
ADEQTTCEVLDYFLR	RQLLGRLQDLLLGPKADEQTTCEVLDYFLR	ADEQTTCEVLDYFLRRLGSSQVASRVLAMK	K	A	D	L	R	R	1	1	0	2	1	1	2	0	0	0	2	0	0	1	0	0	2	0	1	1	0	0	15	0	1858.8407	Q8N201	Q8N201	963	977	INTS1	Integrator complex subunit 1	yes	yes	2	1.06E-14	160.69	0	0	0	0	0
ADEQTTCEVLDYFLRR	RQLLGRLQDLLLGPKADEQTTCEVLDYFLR	DEQTTCEVLDYFLRRLGSSQVASRVLAMKG	K	A	D	R	R	L	1	2	0	2	1	1	2	0	0	0	2	0	0	1	0	0	2	0	1	1	0	0	16	1	2014.9418	Q8N201	Q8N201	963	978	INTS1	Integrator complex subunit 1	yes	yes	3	1.48E-06	139.08	163890	186690	124610	170200	157690
ADEVAPAK	STPAPSRTASFSESRADEVAPAKKAKPAMP	ASFSESRADEVAPAKKAKPAMPQDSVPSPR	R	A	D	A	K	K	3	0	0	1	0	0	1	0	0	0	0	1	0	0	1	0	0	0	0	1	0	0	8	0	799.40758	P53396	P53396	461	468	ACLY	ATP-citrate synthase	yes	yes	3	0.028637	61.999	1383400	1908200	1356300	1916300	1271200
ADEWLMK	ADFCIIHYAGKVDYKADEWLMKNMDPLNDN	YAGKVDYKADEWLMKNMDPLNDNIATLLHQ	K	A	D	M	K	N	1	0	0	1	0	0	1	0	0	0	1	1	1	0	0	0	0	1	0	0	0	0	7	0	891.41604	P35579;P35580	P35579	581	587	MYH9;MYH10	Myosin-9;Myosin-10	no	no	2;3	0.027464	79.469	428050	678370	516490	552360	451720
ADFAGPSSAGRK	______________________________	______________________________	M	A	D	R	K	A	3	1	0	1	0	0	0	2	0	0	0	1	0	1	1	2	0	0	0	0	0	0	12	1	1162.5731	Q8IXW5	Q8IXW5	2	13	RPAP2	Putative RNA polymerase II subunit B1 CTD phosphatase RPAP2	yes	yes	2	2.27E-08	114.51	197130	228310	114740	112640	109180
ADFAQACQDAGVR	NVDAVHPGYGFLSERADFAQACQDAGVRFI	ERADFAQACQDAGVRFIGPSPEVVRKMGDK	R	A	D	V	R	F	4	1	0	2	1	2	0	1	0	0	0	0	0	1	0	0	0	0	0	1	0	0	13	0	1407.6201	P11498	P11498	125	137	PC	Pyruvate carboxylase, mitochondrial	yes	yes	2;3	6.08E-31	225.55	486620	683230	402350	550800	552050
ADFCIIHYAGK	GTHPKFQKPKQLKDKADFCIIHYAGKVDYK	LKDKADFCIIHYAGKVDYKADEWLMKNMDP	K	A	D	G	K	V	2	0	0	1	1	0	0	1	1	2	0	1	0	1	0	0	0	0	1	0	0	0	11	0	1293.6176	P35579;P35580	P35579	566	576	MYH9;MYH10	Myosin-9;Myosin-10	no	no	3	0.00019111	113.47	2888200	4213500	2675200	3240700	2730700
ADFDDRVSDEEK	______________________________	______________________________	M	A	D	E	K	V	1	1	0	4	0	0	2	0	0	0	0	1	0	1	0	1	0	0	0	1	0	0	12	1	1424.6056	P52907	P52907	2	13	CAPZA1	F-actin-capping protein subunit alpha-1	yes	yes	2	1.52E-05	63.408	392160	476130	435680	462100	368310
ADFDDRVSDEEKVR	______________________________	MADFDDRVSDEEKVRIAAKFITHAPPGEFN	M	A	D	V	R	I	1	2	0	4	0	0	2	0	0	0	0	1	0	1	0	1	0	0	0	2	0	0	14	2	1679.7751	P52907	P52907	2	15	CAPZA1	F-actin-capping protein subunit alpha-1	yes	yes	3	6.38E-05	60.657	311470	962420	999890	384460	428650
ADFDNTVAIHPTSSEELVTLR	MLQGFAVAVKMGATKADFDNTVAIHPTSSE	VAIHPTSSEELVTLR_______________	K	A	D	L	R	-	2	1	1	2	0	0	2	0	1	1	2	0	0	1	1	2	3	0	0	2	0	0	21	0	2314.1441	P00390	P00390	502	522	GSR	Glutathione reductase, mitochondrial	yes	yes	2;3	1.91E-41	273.88	1917500	2401700	1941200	2517600	1807100
ADFDTYDDRAYSSFGGGR	______________________________	DTYDDRAYSSFGGGRGSRGSAGGHGSRSQK	M	A	D	G	R	G	2	2	0	4	0	0	0	3	0	0	0	0	0	2	0	2	1	0	2	0	0	0	18	1	1998.8344	Q15056	Q15056	2	19	EIF4H	Eukaryotic translation initiation factor 4H	yes	yes	2	1.8E-93	270.02	23619	36996	48375	32695	32995
ADFFEDENGQR	QSVTMGYYKNEAKTKADFFEDENGQRWLCT	AKTKADFFEDENGQRWLCTGDIGEFEPDGC	K	A	D	Q	R	W	1	1	1	2	0	1	2	1	0	0	0	0	0	2	0	0	0	0	0	0	0	0	11	0	1326.5477	O95573	O95573	548	558	ACSL3	Long-chain-fatty-acid--CoA ligase 3	yes	yes	2	6.91E-16	224.64	655870	709240	617830	881400	725270
ADFGFAIDK	EAIWRNGQVVGHVRRADFGFAIDKTIAYGY	VGHVRRADFGFAIDKTIAYGYIHDPSGGPV	R	A	D	D	K	T	2	0	0	2	0	0	0	1	0	1	0	1	0	2	0	0	0	0	0	0	0	0	9	0	982.476	Q9UL12	Q9UL12	855	863	SARDH	Sarcosine dehydrogenase, mitochondrial	yes	yes	3	0.036993	56.729	1196700	1273100	786450	538280	648600
ADFIRESSEAQVQK	AAYSVEHNQLEAHPKADFIRESSEAQVQKF	KADFIRESSEAQVQKFLSRSVEDVRPHHTD	K	A	D	Q	K	F	2	1	0	1	0	2	2	0	0	1	0	1	0	1	0	2	0	0	0	1	0	0	14	1	1606.7951	Q9Y520	Q9Y520	860	873	PRRC2C	Protein PRRC2C	yes	yes	3	2.31E-09	153.24	679280	815390	616680	610950	531240
ADFNLADFECEEDPFDNLELK	SSATKQKVLSPPHIKADFNLADFECEEDPF	DFECEEDPFDNLELKTIDEKEELRNILVGT	K	A	D	L	K	T	2	0	2	4	1	0	4	0	0	0	3	1	0	3	1	0	0	0	0	0	0	0	21	0	2530.0846	Q9NZ09	Q9NZ09	152	172	UBAP1	Ubiquitin-associated protein 1	yes	yes	3	2.67E-10	143.95	99490	127560	95874	99001	84011
ADFPAGIPECGTDALR	NLDPSEVEKAKEGQKADFPAGIPECGTDAL	DFPAGIPECGTDALRFGLCAYMSQGRDINL	K	A	D	L	R	F	3	1	0	2	1	0	1	2	0	1	1	0	0	1	2	0	1	0	0	0	0	0	16	0	1688.7828	P26640	P26640	908	923	VARS	Valine--tRNA ligase	yes	yes	2	4.5E-15	177.36	1978000	2708500	2182700	2789300	2638900
ADFQAER	METVPVLKAQADIYKADFQAERQAREKLAE	KAQADIYKADFQAERQAREKLAEKKELLQE	K	A	D	E	R	Q	2	1	0	1	0	1	1	0	0	0	0	0	0	1	0	0	0	0	0	0	0	0	7	0	835.38243	Q9Y6K9	Q9Y6K9	310	316	IKBKG	NF-kappa-B essential modulator	yes	yes	2	0.022708	83.313	610900	663000	520990	611450	412560
ADFQYQESNLR	DQTILEKDKKLTELKADFQYQESNLRTKMN	TELKADFQYQESNLRTKMNSMEKAHKETVE	K	A	D	L	R	T	1	1	1	1	0	2	1	0	0	0	1	0	0	1	0	1	0	0	1	0	0	0	11	0	1369.6262	Q5HYJ3	Q5HYJ3	282	292	FAM76B	Protein FAM76B	yes	yes	2	6.1E-16	198.62	191160	198150	156550	159110	136160
ADFREPNAEVPRPIPHIGPDYIPTEEER	______________________________	IPHIGPDYIPTEEERRVFAECNDESFWFRS	R	A	D	E	R	R	2	3	1	2	0	0	5	1	1	3	0	0	0	1	6	0	1	0	1	1	0	0	28	2	3243.5949	Q9NX40	Q9NX40	5	32	OCIAD1	OCIA domain-containing protein 1	yes	yes	5	1.2E-27	175.39	294070	342920	277890	322440	322900
ADFSGMSQTDLSLSK	VLRNLGMTDAFELGKADFSGMSQTDLSLSK	ADFSGMSQTDLSLSKVVHKSFVEVNEEGTE	K	A	D	S	K	V	1	0	0	2	0	1	0	1	0	0	2	1	1	1	0	4	1	0	0	0	0	0	15	0	1585.7294	P35237	P35237	300	314	SERPINB6	Serpin B6	yes	yes	2;3	2.44E-70	333.44	939630	1182600	913820	1112000	808420
ADFSGMSTEK	FLRRLGMIDAFDEAKADFSGMSTEKNVPLS	FDEAKADFSGMSTEKNVPLSKVAHKCFVEV	K	A	D	E	K	N	1	0	0	1	0	0	1	1	0	0	0	1	1	1	0	2	1	0	0	0	0	0	10	0	1071.4543	P50452	P50452	297	306	SERPINB8	Serpin B8	yes	yes	2	6.31E-05	133.23	211010	209650	179550	238920	190720
ADFTVVAGDEGSSTTGGSSEENKGPSGSAVSR	NLPQLKELYQLSKEKADFTVVAGDEGSSTT	SSEENKGPSGSAVSRKAPSKPSASTKKAEG	K	A	D	S	R	K	3	1	1	2	0	0	3	6	0	0	0	1	0	1	1	7	3	0	0	3	0	0	32	1	3042.365	P49916	P49916	836	867	LIG3	DNA ligase 3	yes	yes	4	1.03E-57	217.57	54604	100730	88779	88759	76817
ADFYVLEK	VYLEEISSIISKMPKADFYVLEKTGLSIQN	IISKMPKADFYVLEKTGLSIQNSSLFPILL	K	A	D	E	K	T	1	0	0	1	0	0	1	0	0	0	1	1	0	1	0	0	0	0	1	1	0	0	8	0	983.4964	Q96QE5	Q96QE5	226	233	TEFM	Transcription elongation factor, mitochondrial	yes	yes	3	0.018819	69.423	79464	85263	63157	76445	74661
ADGAATYEENRAEAQR	RGRRGARRRATRTFRADGAATYEENRAEAQ	DGAATYEENRAEAQRWATALTCLLRGLPLP	R	A	D	Q	R	W	5	2	1	1	0	1	3	1	0	0	0	0	0	0	0	0	1	0	1	0	0	0	16	1	1750.7871	Q9NRA0	Q9NRA0	137	152	SPHK2	Sphingosine kinase 2	yes	yes	3	5.08E-96	259.53	120830	155280	107260	116780	126030
ADGATSDDLDLHDDR	IQQQQNQLVWVSEGKADGATSDDLDLHDDR	ADGATSDDLDLHDDRLSYLSAPGSEYSMYS	K	A	D	D	R	L	2	1	0	6	0	0	0	1	1	0	2	0	0	0	0	1	1	0	0	0	0	0	15	0	1614.6758	Q07157	Q07157	805	819	TJP1	Tight junction protein ZO-1	yes	yes	3	1.93E-70	272.97	156850	204530	111900	133090	109710
ADGATSDDLDLHDDRLSYLSAPGSEYSMYSTDSR	IQQQQNQLVWVSEGKADGATSDDLDLHDDR	SAPGSEYSMYSTDSRHTSDYEDTDTEGGAY	K	A	D	S	R	H	3	2	0	7	0	0	1	2	1	0	4	0	1	0	1	7	2	0	3	0	0	0	34	1	3709.5962	Q07157	Q07157	805	838	TJP1	Tight junction protein ZO-1	yes	yes	4	2.33E-235	374.36	170080	203240	181450	262480	193380
ADGESCSVLMMYQESK	SKFSPENTRKELFYKADGESCSVLMMYQES	DGESCSVLMMYQESKFRYRRVAESTQVLEL	K	A	D	S	K	F	1	0	0	1	1	1	2	1	0	0	1	1	2	0	0	3	0	0	1	1	0	0	16	0	1833.7583	CON__P41361	CON__P41361	275	290			yes	yes	3	3.5E-61	193.97	838230	641320	945960	1106700	837640
ADGETILK	AAARHSTLDFMLGAKADGETILKGLQSIFQ	DFMLGAKADGETILKGLQSIFQEQGMAESV	K	A	D	L	K	G	1	0	0	1	0	0	1	1	0	1	1	1	0	0	0	0	1	0	0	0	0	0	8	0	845.44945	P52788	P52788	17	24	SMS	Spermine synthase	yes	yes	2	0.014504	84.498	551010	571240	505040	644040	443900
ADGGPEAGELPSIGEATAALALAGR	QRLETILNLCAEYSRADGGPEAGELPSIGE	PSIGEATAALALAGRRPSRGLAGASGRSSE	R	A	D	G	R	R	7	1	0	1	0	0	3	5	0	1	3	0	0	0	2	1	1	0	0	0	0	0	25	0	2293.155	Q86UU1	Q86UU1	627	651	PHLDB1	Pleckstrin homology-like domain family B member 1	yes	yes	3	3.7E-23	177.03	35235	62477	23494	34896	35543
ADGGTGDSSPSPGSSLPSPLSDPR	PILLPKGLLAPEAGRADGGTGDSSPSPGSS	PSPGSSLPSPLSDPRREPMNIYNLIAIIRD	R	A	D	P	R	R	1	1	0	3	0	0	0	4	0	0	2	0	0	0	5	7	1	0	0	0	0	0	24	0	2240.0193	Q8TD16	Q8TD16	598	621	BICD2	Protein bicaudal D homolog 2	yes	yes	3	0.00047684	89.721	95514	134050	142020	130340	131730
ADGIVSK	RRMGESDDSILRLAKADGIVSKNF______	DSILRLAKADGIVSKNF_____________	K	A	D	S	K	N	1	0	0	1	0	0	0	1	0	1	0	1	0	0	0	1	0	0	0	1	0	0	7	0	688.37555	P63220	P63220	75	81	RPS21	40S ribosomal protein S21	yes	yes	2	0.018076	86.833	2265000	2183200	2147100	1989700	2032000
ADGKAGDEKPEK	______________________________	______________________________	M	A	D	E	K	S	2	0	0	2	0	0	2	2	0	0	0	3	0	0	1	0	0	0	0	0	0	0	12	2	1243.6044	Q8WW12	Q8WW12	2	13	PCNP	PEST proteolytic signal-containing nuclear protein	no	no		1	NaN	0	0	0	0	0
ADGKISEQSDAK	SHVVSQHQALLGTIRADGKISEQSDAKLKE	TIRADGKISEQSDAKLKEIVTNFLAGFEA_	R	A	D	A	K	L	2	0	0	2	0	1	1	1	0	1	0	2	0	0	0	2	0	0	0	0	0	0	12	1	1247.5994	P25705	P25705	528	539	ATP5A1	ATP synthase subunit alpha, mitochondrial	yes	yes	4	8.81E-10	153.38	185870	296420	309770	359270	414560
ADGNQLTLEER	LKPSLNFTATVKVTRADGNQLTLEERRNNV	KVTRADGNQLTLEERRNNVVITVTQRNYTE	R	A	D	E	R	R	1	1	1	1	0	1	2	1	0	0	2	0	0	0	0	0	1	0	0	0	0	0	11	0	1244.5997	Q6YHK3	Q6YHK3	375	385	CD109	CD109 antigen	yes	yes	2	0.00013261	121.58	285390	437530	313560	373950	280490
ADGQVAELLLR	______________________________	______________________________	M	A	D	L	R	R	2	1	0	1	0	1	1	1	0	0	3	0	0	0	0	0	0	0	0	1	0	0	11	0	1183.6561	Q9Y285	Q9Y285	2	12	FARSA	Phenylalanine--tRNA ligase alpha subunit	yes	yes	2	2.14E-24	190.26	49912	73223	76637	55077	56435
ADGQVAELLLRR	______________________________	______________________________	M	A	D	R	R	L	2	2	0	1	0	1	1	1	0	0	3	0	0	0	0	0	0	0	0	1	0	0	12	1	1339.7572	Q9Y285	Q9Y285	2	13	FARSA	Phenylalanine--tRNA ligase alpha subunit	yes	yes	2	5.81E-21	155.84	78807	86916	91204	56768	58424
ADGSTITR	LISDFYPGSVTVVWKADGSTITRNVETTRA	SVTVVWKADGSTITRNVETTRASKQSNSKY	K	A	D	T	R	N	1	1	0	1	0	0	0	1	0	1	0	0	0	0	0	1	2	0	0	0	0	0	8	0	819.40865	CON__Q1RMN8	CON__Q1RMN8	172	179			yes	yes	2	0.024319	79.809	117700	156350	130700	130610	167700
ADGSWREGDEVTLICSAR	VQGSPELKTAEIEPKADGSWREGDEVTLIC	SWREGDEVTLICSARGHPDPKLSWSQLGGS	K	A	D	A	R	G	2	2	0	2	1	0	2	2	0	1	1	0	0	0	0	2	1	1	0	1	0	0	18	1	2020.9273	P50895	P50895	459	476	BCAM	Basal cell adhesion molecule	yes	yes	3	1.19E-105	277.98	761680	1311400	784670	987810	618160
ADGVPVYLK	AGKNKVPELQKFFQKADGVPVYLKRGLPDQ	QKFFQKADGVPVYLKRGLPDQMLYRTTMAL	K	A	D	L	K	R	1	0	0	1	0	0	0	1	0	0	1	1	0	0	1	0	0	0	1	2	0	0	9	0	960.52803	O14548	O14548	70	78	COX7A2L	Cytochrome c oxidase subunit 7A-related protein, mitochondrial	yes	yes	3	0.0044125	87.308	0	0	0	0	0
ADGVTVTCK	TVTVTSRFTLVPSGRADGVTVTCKVEHESF	LVPSGRADGVTVTCKVEHESFEEPALIPVT	R	A	D	C	K	V	1	0	0	1	1	0	0	1	0	0	0	1	0	0	0	0	2	0	0	2	0	0	9	0	949.45388	Q92692	Q92692	231	239	PVRL2	Nectin-2	yes	yes	2;3	0.0013041	112.11	926320	1198800	814980	1054100	813090
ADGVTVTCKVEHESFEEPALIPVTLSVR	TVTVTSRFTLVPSGRADGVTVTCKVEHESF	SFEEPALIPVTLSVRYPPEVSISGYDDNWY	R	A	D	V	R	Y	2	1	0	1	1	0	4	1	1	1	2	1	0	1	2	2	3	0	0	5	0	0	28	1	3082.5645	Q92692	Q92692	231	258	PVRL2	Nectin-2	yes	yes	4	9.41E-27	163.76	337810	422090	283510	398900	343260
ADGYEPPVQESV	SGKATGDETGAKVERADGYEPPVQESV___	VERADGYEPPVQESV_______________	R	A	D	S	V	-	1	0	0	1	0	1	2	1	0	0	0	0	0	0	2	1	0	0	1	2	0	0	12	0	1289.5776	P61247	P61247	253	264	RPS3A	40S ribosomal protein S3a	yes	yes	2	0.006925	84.817	3654200	4176400	3540100	5180900	4661500
ADGYNQPDSK	GARGGRGGNVGGKRKADGYNQPDSKRRQTN	GGKRKADGYNQPDSKRRQTNNQNWGSQPIA	K	A	D	S	K	R	1	0	1	2	0	1	0	1	0	0	0	1	0	0	1	1	0	0	1	0	0	0	10	0	1093.4676	O60506;O43390	O60506	567	576	SYNCRIP;HNRNPR	Heterogeneous nuclear ribonucleoprotein Q;Heterogeneous nuclear ribonucleoprotein R	no	no	2;3	2.07E-15	219.72	1178400	1354500	794600	1106100	687000
ADGYNQPDSKR	GARGGRGGNVGGKRKADGYNQPDSKRRQTN	GKRKADGYNQPDSKRRQTNNQNWGSQPIAQ	K	A	D	K	R	R	1	1	1	2	0	1	0	1	0	0	0	1	0	0	1	1	0	0	1	0	0	0	11	1	1249.5687	O60506;O43390	O60506	567	577	SYNCRIP;HNRNPR	Heterogeneous nuclear ribonucleoprotein Q;Heterogeneous nuclear ribonucleoprotein R	no	no	3	0.013153	70.889	166480	317870	267400	183920	185710
ADGYVLEGK	KLLACIASRPGQCGRADGYVLEGKELEFYL	PGQCGRADGYVLEGKELEFYLRKIKARKGK	R	A	D	G	K	E	1	0	0	1	0	0	1	2	0	0	1	1	0	0	0	0	0	0	1	1	0	0	9	0	950.47091	P62241	P62241	185	193	RPS8	40S ribosomal protein S8	yes	yes	2	8.47E-06	159.28	3585100	3465500	2053700	3416400	2867900
ADGYVLEGKELEFYLR	KLLACIASRPGQCGRADGYVLEGKELEFYL	DGYVLEGKELEFYLRKIKARKGK_______	R	A	D	L	R	K	1	1	0	1	0	0	3	2	0	0	3	1	0	1	0	0	0	0	2	1	0	0	16	1	1900.9571	P62241	P62241	185	200	RPS8	40S ribosomal protein S8	yes	yes	3	4.01E-38	176.28	3391000	10730000	12136000	4513900	6863100
ADHDFVVQEDFMK	DLRNVCTEAGMFAIRADHDFVVQEDFMKAV	IRADHDFVVQEDFMKAVRKVADSKKLESKL	R	A	D	M	K	A	1	0	0	3	0	1	1	0	1	0	0	1	1	2	0	0	0	0	0	2	0	0	13	0	1579.6977	P62333	P62333	357	369	PSMC6	26S protease regulatory subunit 10B	yes	yes	3	0.00018784	107.99	631720	797950	615960	820240	723580
ADHGEPIGR	QYAWESSAGGSFTVRADHGEPIGRGTKVIL	GSFTVRADHGEPIGRGTKVILHLKEDQTEY	R	A	D	G	R	G	1	1	0	1	0	0	1	2	1	1	0	0	0	0	1	0	0	0	0	0	0	0	9	0	950.45699	P08238	P08238	169	177	HSP90AB1	Heat shock protein HSP 90-beta	yes	yes	3	0.00014356	118.71	708140	620990	409500	433310	352740
ADHGEPIGRGTK	QYAWESSAGGSFTVRADHGEPIGRGTKVIL	TVRADHGEPIGRGTKVILHLKEDQTEYLEE	R	A	D	T	K	V	1	1	0	1	0	0	1	3	1	1	0	1	0	0	1	0	1	0	0	0	0	0	12	1	1236.6211	P08238	P08238	169	180	HSP90AB1	Heat shock protein HSP 90-beta	yes	yes	4	0.00025618	102.33	742290	845520	682090	551040	304510
ADHHATNGVVHLIDK	YPNGIVTVNCARLLKADHHATNGVVHLIDK	ADHHATNGVVHLIDKVISTITNNIQQIIEI	K	A	D	D	K	V	2	0	1	2	0	0	0	1	3	1	1	1	0	0	0	0	1	0	0	2	0	0	15	0	1625.8274	Q15582	Q15582	220	234	TGFBI	Transforming growth factor-beta-induced protein ig-h3	yes	yes	5	3.62E-05	122.93	1035500	1001100	567470	692500	584380
ADHQPLTEASYVNLPTIALCNTDSPLR	AAFREPRLLVVTDPRADHQPLTEASYVNLP	NLPTIALCNTDSPLRYVDIAIPCNNKGAHS	R	A	D	L	R	Y	3	1	2	2	1	1	1	0	1	1	4	0	0	0	3	2	3	0	1	1	0	0	27	0	2995.4709	P08865	P08865	129	155	RPSA	40S ribosomal protein SA	yes	yes	3;4	7.25E-62	237.19	486370	508410	423610	508390	502230
ADHSFSDGVPSDSVEAAK	______________________________	SFSDGVPSDSVEAAKNASNTEKLTDQVMQN	M	A	D	A	K	N	3	0	0	3	0	0	1	1	1	0	0	1	0	1	1	4	0	0	0	2	0	0	18	0	1817.8068	Q99733	Q99733	2	19	NAP1L4	Nucleosome assembly protein 1-like 4	yes	yes	2	1.96E-38	74.475	780180	783310	629040	809690	538400
ADHVQSLAQLENLCK	______________________________	ADHVQSLAQLENLCKQLYETTDTTTRLQAE	M	A	D	C	K	Q	2	0	1	1	1	2	1	0	1	0	3	1	0	0	0	1	0	0	0	1	0	0	15	0	1724.8516	Q9UIA9	Q9UIA9	2	16	XPO7	Exportin-7	no	no		1	NaN	0	0	0	0	0
ADHVQSLAQLENLCKQLYETTDTTTR	______________________________	NLCKQLYETTDTTTRLQAEKALVEFTNSPD	M	A	D	T	R	L	2	1	1	2	1	3	2	0	1	0	4	1	0	0	0	1	5	0	1	1	0	0	26	1	3034.4666	Q9UIA9	Q9UIA9	2	27	XPO7	Exportin-7	yes	yes	3	6.17E-14	76.198	24140	46231	41472	21145	26963
ADHWMLYECESPWAGGSR	MVSLDHSMWFHAPFRADHWMLYECESPWAG	WMLYECESPWAGGSRGLVHGRLWRQDGVLA	R	A	D	S	R	G	2	1	0	1	1	0	2	2	1	0	1	0	1	0	1	2	0	2	1	0	0	0	18	0	2150.8938	O14734	O14734	267	284	ACOT8	Acyl-coenzyme A thioesterase 8	yes	yes	3	0.00010636	110.74	43418	52152	37043	43406	43492
ADIDATLYEQVILEK	RKHGVRVKRKVQALKADIDATLYEQVILEK	ADIDATLYEQVILEKEMGTYLGTFDDYLEL	K	A	D	E	K	E	2	0	0	2	0	1	2	0	0	2	2	1	0	0	0	0	1	0	1	1	0	0	15	0	1719.8931	Q9NW15	Q9NW15	472	486	ANO10	Anoctamin-10	yes	yes	3	4.81E-05	125.53	315010	409710	398770	431600	470510
ADIDISGPNVDVDVPDVNIEGPDAK	GFKGEGPEVDVTLPKADIDISGPNVDVDVP	DVDVPDVNIEGPDAKLKGPKFKMPEMNIKA	K	A	D	A	K	L	2	0	2	6	0	0	1	2	0	3	0	1	0	0	3	1	0	0	0	4	0	0	25	0	2563.229	Q09666	Q09666	3629	3653	AHNAK	Neuroblast differentiation-associated protein AHNAK	yes	yes	2;3	4.96E-29	255.21	176090	294520	214380	244940	143350
ADIDLTK	IKGVGRRYAHVVLRKADIDLTKRAGELTED	YAHVVLRKADIDLTKRAGELTEDEVERVIT	K	A	D	T	K	R	1	0	0	2	0	0	0	0	0	1	1	1	0	0	0	0	1	0	0	0	0	0	7	0	774.41233	P62269	P62269	48	54	RPS18	40S ribosomal protein S18	yes	yes	2	0.0035671	114.93	1616300	1154100	723560	1413400	845870
ADIDLTKR	IKGVGRRYAHVVLRKADIDLTKRAGELTED	AHVVLRKADIDLTKRAGELTEDEVERVITI	K	A	D	K	R	A	1	1	0	2	0	0	0	0	0	1	1	1	0	0	0	0	1	0	0	0	0	0	8	1	930.51345	P62269	P62269	48	55	RPS18	40S ribosomal protein S18	yes	yes	3	0.0051245	85.862	3433900	4918000	3861900	3869400	4238400
ADIDVSGPKVDVDIPDVNIEGPDAK	GFKGEGPDVDVSLPKADIDVSGPKVDVDIP	DVDIPDVNIEGPDAKLKGPKFKMPEINIKA	K	A	D	A	K	L	2	0	1	6	0	0	1	2	0	3	0	2	0	0	3	1	0	0	0	4	0	0	25	1	2577.281	Q09666	Q09666	4807	4831	AHNAK	Neuroblast differentiation-associated protein AHNAK	yes	yes	3	1.16E-21	144.48	0	0	0	0	0
ADIDVSGPSVDTDAPDLDIEGPEGK	GFKAEGPEVDVNLPKADIDVSGPSVDTDAP	DTDAPDLDIEGPEGKLKGSKFKMPKLNIKA	K	A	D	G	K	L	2	0	0	6	0	0	2	3	0	2	1	1	0	0	3	2	1	0	0	2	0	0	25	0	2511.15	Q09666	Q09666	1739	1763	AHNAK	Neuroblast differentiation-associated protein AHNAK	yes	yes	3;4	1.55E-36	203.71	139600	232170	172190	204180	143210
ADIEISGPK	GFKGEGPDVDVTLPKADIEISGPKVDIDAP	DVTLPKADIEISGPKVDIDAPDVSIEGPDA	K	A	D	P	K	V	1	0	0	1	0	0	1	1	0	2	0	1	0	0	1	1	0	0	0	0	0	0	9	0	928.48656	Q09666	Q09666	4343	4351	AHNAK	Neuroblast differentiation-associated protein AHNAK	yes	yes	2	0.00081904	120.12	291960	373460	247260	329990	196680
ADIEMPFDPSK	NILFEEVHIPGSPFKADIEMPFDPSKVVAS	SPFKADIEMPFDPSKVVASGPGLEHGKVGE	K	A	D	S	K	V	1	0	0	2	0	0	1	0	0	1	0	1	1	1	2	1	0	0	0	0	0	0	11	0	1248.5696	O75369	O75369	1125	1135	FLNB	Filamin-B	yes	yes	2;3	2.71E-06	120.96	999750	1299200	896830	1239800	840610
ADIESLVTEK	THQLEEKENQIKSMKADIESLVTEKEALQK	IKSMKADIESLVTEKEALQKEGGNQQQAAS	K	A	D	E	K	E	1	0	0	1	0	0	2	0	0	1	1	1	0	0	0	1	1	0	0	1	0	0	10	0	1103.571	Q13439	Q13439	1311	1320	GOLGA4	Golgin subfamily A member 4	yes	yes	3	2.32E-05	119.53	127560	260710	119570	145310	116200
ADIFMFDEPSSYLDVK	GELQRFACAVVCIQKADIFMFDEPSSYLDV	DIFMFDEPSSYLDVKQRLKAAITIRSLINP	K	A	D	V	K	Q	1	0	0	3	0	0	1	0	0	1	1	1	1	2	1	2	0	0	1	1	0	0	16	0	1875.8601	P61221	P61221	235	250	ABCE1	ATP-binding cassette sub-family E member 1	yes	yes	2;3	6.06E-53	280.96	3479900	3291400	2555800	4113900	2411100
ADIFVDPVLHTACALDIK	ELCKKEVLNMLKESKADIFVDPVLHTACAL	FVDPVLHTACALDIKHHCAAITPGRGRQMS	K	A	D	I	K	H	3	0	0	3	1	0	0	0	1	2	2	1	0	1	1	0	1	0	0	2	0	0	18	0	1997.0292	Q92896	Q92896	1059	1076	GLG1	Golgi apparatus protein 1	yes	yes	3	5.4E-38	209.67	2772900	3432400	2584400	3636100	2166900
ADIGCTPGSGR	KNKLTQRKIWDVVEKADIGCTPGSGRNYAG	VVEKADIGCTPGSGRNYAGVFTDAGLTLKT	K	A	D	G	R	N	1	1	0	1	1	0	0	3	0	1	0	0	0	0	1	1	1	0	0	0	0	0	11	0	1089.4873	CON__Q2UVX4	CON__Q2UVX4	621	631			yes	yes	2	8.81E-06	160.75	785540	570530	831850	955530	1115300
ADIGPNLDQLKDDEILR	DPLESFNYVLSKSTKADIGPNLDQLKDDEI	IGPNLDQLKDDEILRHCNPWPIISITNESQ	K	A	D	L	R	H	1	1	1	4	0	1	1	1	0	2	3	1	0	0	1	0	0	0	0	0	0	0	17	1	1923.9902	Q2NKX8	Q2NKX8	875	891	ERCC6L	DNA excision repair protein ERCC-6-like	yes	yes	3	1.33E-06	139.17	816000	739920	658210	910790	665710
ADIIHACDIVEDAAIAYGYNNIQMTLPK	IGDGNQIEIEIPPTRADIIHACDIVEDAAI	AIAYGYNNIQMTLPKTYTIANQFPLNKLTE	R	A	D	P	K	T	5	0	2	3	1	1	1	1	1	5	1	1	1	0	1	0	1	0	2	1	0	0	28	0	3118.5104	Q9NSD9	Q9NSD9	356	383	FARSB	Phenylalanine--tRNA ligase beta subunit	yes	yes	4	1.23E-06	111.4	100780	124310	105730	139720	115810
ADIITGR	LTEDITRYYLCLQLRADIITGRLPCSFVTH	YYLCLQLRADIITGRLPCSFVTHALLGSYA	R	A	D	G	R	L	1	1	0	1	0	0	0	1	0	2	0	0	0	0	0	0	1	0	0	0	0	0	7	0	744.413	Q9H4G0	Q9H4G0	198	204	EPB41L1	Band 4.1-like protein 1	yes	yes	2	0.0545	69.984	1318200	1498600	1182100	1556000	1029700
ADIIVSELLGSFADNELSPECLDGAQHFLK	TVVSSDMREWVAPEKADIIVSELLGSFADN	ELSPECLDGAQHFLKDDGVSIPGEYTSFLA	K	A	D	L	K	D	3	0	1	3	1	1	3	2	1	2	5	1	0	2	1	3	0	0	0	1	0	0	30	0	3287.602	O14744	O14744	429	458	PRMT5	Protein arginine N-methyltransferase 5;Protein arginine N-methyltransferase 5, N-terminally processed	yes	yes	4	9.12E-10	125.52	33080	19004	24156	31880	17429
ADIIYPGHGPVIHNAEAK	LYDYMNSLKELLKIKADIIYPGHGPVIHNA	IYPGHGPVIHNAEAKIQQYISHRNIREQQI	K	A	D	A	K	I	3	0	1	1	0	0	1	2	2	3	0	1	0	0	2	0	0	0	1	1	0	0	18	0	1900.9795	Q53H82	Q53H82	192	209	LACTB2	Beta-lactamase-like protein 2	yes	yes	4	1.5E-28	195.97	1515100	2070200	1380200	1826400	1201000
ADILEDK	KKLKEVFSMAGVVVRADILEDKDGKSRGIG	SMAGVVVRADILEDKDGKSRGIGTVTFEQS	R	A	D	D	K	D	1	0	0	2	0	0	1	0	0	1	1	1	0	0	0	0	0	0	0	0	0	0	7	0	802.40725	P52272	P52272	233	239	HNRNPM	Heterogeneous nuclear ribonucleoprotein M	yes	yes	2	0.0045114	114.93	571550	480520	295930	590410	313070
ADILEDKDGK	KKLKEVFSMAGVVVRADILEDKDGKSRGIG	GVVVRADILEDKDGKSRGIGTVTFEQSIEA	R	A	D	G	K	S	1	0	0	3	0	0	1	1	0	1	1	2	0	0	0	0	0	0	0	0	0	0	10	1	1102.5506	P52272	P52272	233	242	HNRNPM	Heterogeneous nuclear ribonucleoprotein M	yes	yes	4	0.0026727	89.548	114830	173700	114150	143530	106990
ADILQVGLR	YLNLEIKGTNGQVTRADILQVGLRELLNAL	NGQVTRADILQVGLRELLNALFSNPMDDNL	R	A	D	L	R	E	1	1	0	1	0	1	0	1	0	1	2	0	0	0	0	0	0	0	0	1	0	0	9	0	983.57638	Q9H074	Q9H074	293	301	PAIP1	Polyadenylate-binding protein-interacting protein 1	yes	yes	2	0.0081483	99.136	0	0	0	0	0
ADIQMPFTCSVTYYGPSGQK	QLYTMTSTLEYKTTKADIQMPFTCSVTYYG	PFTCSVTYYGPSGQKTIHSEQAVFDIYYPT	K	A	D	Q	K	T	1	0	0	1	1	2	0	2	0	1	0	1	1	1	2	2	2	0	2	1	0	0	20	0	2249.0133	Q13740	Q13740	212	231	ALCAM	CD166 antigen	yes	yes	3	2.83E-05	108.18	609320	875310	737430	670520	487820
ADIQTERAYQK	______________________________	______________________________	M	A	D	Q	K	Q	2	1	0	1	0	2	1	0	0	1	0	1	0	0	0	0	1	0	1	0	0	0	11	1	1321.6626	P62280	P62280	2	12	RPS11	40S ribosomal protein S11	yes	yes	3	9.53E-05	88.596	0	0	0	0	0
ADISGNITK	PFFDCLGSPVFTPIKADISGNITKIKAVYD	VFTPIKADISGNITKIKAVYDTNPAKFRTL	K	A	D	T	K	I	1	0	1	1	0	0	0	1	0	2	0	1	0	0	0	1	1	0	0	0	0	0	9	0	917.48181	Q9NZD2	Q9NZD2	47	55	GLTP	Glycolipid transfer protein	yes	yes	2	0.0036302	105.98	0	0	0	0	0
ADISLDELIR	______________________________	______________________________	M	A	D	I	R	K	1	1	0	2	0	0	1	0	0	2	2	0	0	0	0	1	0	0	0	0	0	0	10	0	1143.6136	Q9BY77	Q9BY77	2	11	POLDIP3	Polymerase delta-interacting protein 3	yes	yes	2	1.04E-09	133.86	13801	21397	21513	19485	12064
ADISREQAIAMLK	VIVKFVQDTSKFWYKADISREQAIAMLKDK	YKADISREQAIAMLKDKEPGSFIVRDSHSF	K	A	D	L	K	D	3	1	0	1	0	1	1	0	0	2	1	1	1	0	0	1	0	0	0	0	0	0	13	1	1444.7708	Q68CZ2	Q68CZ2	1175	1187	TNS3	Tensin-3	yes	yes	3	6.63E-14	166.62	0	0	0	0	0
ADKDSPNLAQLQQASR	IAASTAQLVAASKVKADKDSPNLAQLQQAS	DKDSPNLAQLQQASRGVNQATAGVVASTIS	K	A	D	S	R	G	3	1	1	2	0	3	0	0	0	0	2	1	0	0	1	2	0	0	0	0	0	0	16	1	1740.8755	O00291	O00291	925	940	HIP1	Huntingtin-interacting protein 1	yes	yes	3	9.57E-09	139.88	843340	1278500	1000400	1171700	982400
ADKDYHFK	SPLRPQNYLFGCELKADKDYHFKVDNDENE	LFGCELKADKDYHFKVDNDENEHQLSLRTV	K	A	D	F	K	V	1	0	0	2	0	0	0	0	1	0	0	2	0	1	0	0	0	0	1	0	0	0	8	1	1022.4821	P06748	P06748	25	32	NPM1	Nucleophosmin	yes	yes	4	0.014152	74.464	7382600	9060500	11570000	9713000	8696900
ADKDYHFKVDNDENEHQLSLR	SPLRPQNYLFGCELKADKDYHFKVDNDENE	FKVDNDENEHQLSLRTVSLGAGAKDELHIV	K	A	D	L	R	T	1	1	2	4	0	1	2	0	2	0	2	2	0	1	0	1	0	0	1	1	0	0	21	2	2572.1942	P06748	P06748	25	45	NPM1	Nucleophosmin	yes	yes	4;5;6	3.61E-41	215.48	1437500	2110700	2193400	2118900	2023200
ADKEAAFDDAVEER	______________________________	MADKEAAFDDAVEERVINEEYKIWKKNTPF	M	A	D	E	R	V	4	1	0	3	0	0	3	0	0	0	0	1	0	1	0	0	0	0	0	1	0	0	14	1	1564.7005	Q09028	Q09028	2	15	RBBP4	Histone-binding protein RBBP4	yes	yes	2	2.51E-33	134.3	262580	441810	340120	241690	297640
ADKLAEEHSS	QAFYMVGPIEEAVAKADKLAEEHSS_____	EAVAKADKLAEEHSS_______________	K	A	D	S	S	-	2	0	0	1	0	0	2	0	1	0	1	1	0	0	0	2	0	0	0	0	0	0	10	1	1085.4989	P06576	P06576	520	529	ATP5B	ATP synthase subunit beta, mitochondrial	yes	yes	3	0.0026025	89.805	1558000	2774400	2665500	2088100	2992000
ADKMDMSLDDIIK	______________________________	______________________________	M	A	D	I	K	L	1	0	0	4	0	0	0	0	0	2	1	2	2	0	0	1	0	0	0	0	0	0	13	1	1493.7106	Q86V81	Q86V81	2	14	ALYREF	THO complex subunit 4	yes	yes	2	2.32E-10	78.342	511760	645240	460880	458340	352150
ADKMDMSLDDIIKLNR	______________________________	DKMDMSLDDIIKLNRSQRGGRGGGRGRGRA	M	A	D	N	R	S	1	1	1	4	0	0	0	0	0	2	2	2	2	0	0	1	0	0	0	0	0	0	16	2	1876.9387	Q86V81	Q86V81	2	17	ALYREF	THO complex subunit 4	yes	yes	4	0.00041013	78.285	69156	188100	170450	69439	89046
ADKNEVAAEVAK	VTKQGNIVRELKAQKADKNEVAAEVAKLLD	AQKADKNEVAAEVAKLLDLKKQLAVAEGKP	K	A	D	A	K	L	4	0	1	1	0	0	2	0	0	0	0	2	0	0	0	0	0	0	0	2	0	0	12	1	1243.6408	P56192	P56192	864	875	MARS	Methionine--tRNA ligase, cytoplasmic	yes	yes	4	0.045481	56.482	59303	75173	75636	86491	65769
ADKNYSVNLENLK	NNSITGIVLYVVSCKADKNYSVNLENLKNL	CKADKNYSVNLENLKNLHKKRHHLSTVTSK	K	A	D	L	K	N	1	0	3	1	0	0	1	0	0	0	2	2	0	0	0	1	0	0	1	1	0	0	13	1	1506.7678	Q9H900	Q9H900	174	186	ZWILCH	Protein zwilch homolog	yes	yes	3	0.053511	51.875	260010	297810	372130	298040	331220
ADKPDMGEIASFDK	______________________________	MADKPDMGEIASFDKAKLKKTETQEKNTLP	M	A	D	D	K	A	2	0	0	3	0	0	1	1	0	1	0	2	1	1	1	1	0	0	0	0	0	0	14	1	1522.6974	P63313	P63313	2	15	TMSB10	Thymosin beta-10	yes	yes	3	0.00064615	51.546	1371800	1577300	1701500	1438800	1213400
ADKRDPEFVFYDQLK	HLSRYLKDVKQHHVKADKRDPEFVFYDQLK	ADKRDPEFVFYDQLKQVMNAYRVKPAVFDL	K	A	D	L	K	Q	1	1	0	3	0	1	1	0	0	0	1	2	0	2	1	0	0	0	1	1	0	0	15	2	1869.9261	Q969V3	Q969V3	497	511	NCLN	Nicalin	yes	yes	4	3.5E-09	149.44	735630	985230	842530	1303900	1182800
ADKTPGGSQK	______________________________	______________________________	M	A	D	Q	K	A	1	0	0	1	0	1	0	2	0	0	0	2	0	0	1	1	1	0	0	0	0	0	10	1	987.49852	O15042	O15042	2	11	U2SURP	U2 snRNP-associated SURP motif-containing protein	yes	yes	3	0.010942	48.284	226680	368090	279220	240930	262680
ADLAAQYTTVGR	DVLVPYFVPNTPAARADLAAQYTTVGRMDQ	AARADLAAQYTTVGRMDQGVGLVLQELRDA	R	A	D	G	R	M	3	1	0	1	0	1	0	1	0	0	1	0	0	0	0	0	2	0	1	1	0	0	12	0	1264.6412	P51688	P51688	234	245	SGSH	N-sulphoglucosamine sulphohydrolase	yes	yes	2	0.034498	75.739	194180	270700	297520	243090	172570
ADLAAVEAK	KEEYAVLISEAQAIKADLAAVEAKVNRSTA	EAQAIKADLAAVEAKVNRSTALLKSLSAER	K	A	D	A	K	V	4	0	0	1	0	0	1	0	0	0	1	1	0	0	0	0	0	0	0	1	0	0	9	0	886.476	Q14204	Q14204	3463	3471	DYNC1H1	Cytoplasmic dynein 1 heavy chain 1	yes	yes	2;3	0.00082038	131.44	1712100	2247200	1890000	2864600	1815500
ADLAECNIK	______________________________	______________________________	M	A	D	I	K	V	2	0	1	1	1	0	1	0	0	1	1	1	0	0	0	0	0	0	0	0	0	0	9	0	1032.491	P33176	P33176	2	10	KIF5B	Kinesin-1 heavy chain	yes	yes	2	0.00014623	103.92	924970	1144900	1125800	1098200	1023900
ADLAECNIKVMCR	______________________________	______________________________	M	A	D	C	R	F	2	1	1	1	2	0	1	0	0	1	1	1	1	0	0	0	0	0	0	1	0	0	13	1	1578.7317	P33176	P33176	2	14	KIF5B	Kinesin-1 heavy chain	yes	yes	2	0.00095688	51.445	33873	75210	55408	32538	37563
ADLATAPPHVTVVR	VVDLEGSLKVVYPSKADLATAPPHVTVVR_	KADLATAPPHVTVVR_______________	K	A	D	V	R	-	3	1	0	1	0	0	0	0	1	0	1	0	0	0	2	0	2	0	0	3	0	0	14	0	1445.7991	Q8N1G4	Q8N1G4	570	583	LRRC47	Leucine-rich repeat-containing protein 47	yes	yes	3	4.14E-09	111.98	876380	1012400	887500	971420	883170
ADLDHQRQVTQEEGQQLAR	VKDRDEFPMILIGNKADLDHQRQVTQEEGQ	HQRQVTQEEGQQLARQLKVTYMEASAKIRM	K	A	D	A	R	Q	2	2	0	2	0	5	2	1	1	0	2	0	0	0	0	0	1	0	0	1	0	0	19	1	2221.0836	P62070	P62070	129	147	RRAS2	Ras-related protein R-Ras2	yes	yes	3	0.042974	57.525	39217	54860	48027	49622	49934
ADLDKLNIDSIIQR	______________________________	MADLDKLNIDSIIQRLLEVRGSKPGKNVQL	M	A	D	Q	R	L	1	1	1	3	0	1	0	0	0	3	2	1	0	0	0	1	0	0	0	0	0	0	14	1	1612.8784	P36873	P36873	2	15	PPP1CC	Serine/threonine-protein phosphatase PP1-gamma catalytic subunit	yes	yes	3	2.44E-28	141.32	454210	684920	703630	455380	573780
ADLDRTLR	VETLKMEVISLQNEKADLDRTLRKLDQEME	ISLQNEKADLDRTLRKLDQEMEQLNHHTTT	K	A	D	L	R	K	1	2	0	2	0	0	0	0	0	0	2	0	0	0	0	0	1	0	0	0	0	0	8	1	958.51959	Q92878	Q92878	512	519	RAD50	DNA repair protein RAD50	yes	yes	3	0.00069818	112.11	123740	250030	419020	188310	108520
ADLDVSGPK	GFKGEGPDVDVNLPKADLDVSGPKVDIDVP	DVNLPKADLDVSGPKVDIDVPDVNIEGPEG	K	A	D	P	K	V	1	0	0	2	0	0	0	1	0	0	1	1	0	0	1	1	0	0	0	1	0	0	9	0	900.45526	Q09666	Q09666	3049	3057	AHNAK	Neuroblast differentiation-associated protein AHNAK	yes	no	2;3	0.00040068	129.1	652250	769770	566590	729370	410290
ADLEAQR	NLTNPNTVIILIGNKADLEAQRDVTYEEAK	VIILIGNKADLEAQRDVTYEEAKQFAEENG	K	A	D	Q	R	D	2	1	0	1	0	1	1	0	0	0	1	0	0	0	0	0	0	0	0	0	0	0	7	0	801.39808	P61106	P61106	126	132	RAB14	Ras-related protein Rab-14	yes	yes	2	0.0031113	119.07	1218100	1206400	1156500	1376400	1306500
ADLEAQRDVTYEEAK	NLTNPNTVIILIGNKADLEAQRDVTYEEAK	ADLEAQRDVTYEEAKQFAEENGLLFLEASA	K	A	D	A	K	Q	3	1	0	2	0	1	3	0	0	0	1	1	0	0	0	0	1	0	1	1	0	0	15	1	1736.8217	P61106	P61106	126	140	RAB14	Ras-related protein Rab-14	yes	yes	3	2.67E-28	195.38	273810	265680	215650	365430	265400
ADLEEQLSDEEKVR	______________________________	MADLEEQLSDEEKVRIAAKFIIHAPPGEFN	M	A	D	V	R	I	1	1	0	2	0	1	4	0	0	0	2	1	0	0	0	1	0	0	0	1	0	0	14	1	1659.7952	P47755	P47755	2	15	CAPZA2	F-actin-capping protein subunit alpha-2	yes	yes	2	1.39E-06	94.616	0	0	0	0	0
ADLEGSLDSK	NMLTQQEVPVVILAKADLEGSLDSKIGIPS	VILAKADLEGSLDSKIGIPSTSSEDTILAQ	K	A	D	S	K	I	1	0	0	2	0	0	1	1	0	0	2	1	0	0	0	2	0	0	0	0	0	0	10	0	1033.4928	Q15031	Q15031	364	373	LARS2	Probable leucine--tRNA ligase, mitochondrial	yes	yes	3	0.0021656	96.171	256050	257280	243860	301440	260350
ADLELPWRPLYDMVER	RLLINLLKKKELLSRADLELPWRPLYDMVE	DLELPWRPLYDMVERILYSKTEHLGLNWFP	R	A	D	E	R	I	1	2	0	2	0	0	2	0	0	0	3	0	1	0	2	0	0	1	1	1	0	0	16	1	2001.9982	Q14997	Q14997	136	151	PSME4	Proteasome activator complex subunit 4	yes	yes	3	3.9E-06	131.18	929700	1066900	874370	1146400	1089700
ADLFPILMR	FSISEDNAVVKTAHRADLFPILMRILYGRM	VKTAHRADLFPILMRILYGRMKNKTGSKTQ	R	A	D	M	R	I	1	1	0	1	0	0	0	0	0	1	2	0	1	1	1	0	0	0	0	0	0	0	9	0	1074.5896	O75691	O75691	1006	1014	UTP20	Small subunit processome component 20 homolog	yes	yes	2	0.005498	95.909	914100	1166100	674580	690050	876860
ADLGVSGPK	GFKGEGPEVDMNLPKADLGVSGPKVDIDVP	DMNLPKADLGVSGPKVDIDVPDVNLEAPEG	K	A	D	P	K	V	1	0	0	1	0	0	0	2	0	0	1	1	0	0	1	1	0	0	0	1	0	0	9	0	842.44978	Q09666	Q09666	1537	1545	AHNAK	Neuroblast differentiation-associated protein AHNAK	yes	yes	2	0.00032387	130.75	2191300	2918200	1923900	2429600	1653600
ADLINNLGTIAK	DRTLTIVDTGIGMTKADLINNLGTIAKSGT	MTKADLINNLGTIAKSGTKAFMEALQAGAD	K	A	D	A	K	S	2	0	2	1	0	0	0	1	0	2	2	1	0	0	0	0	1	0	0	0	0	0	12	0	1241.698	P08238;P07900;Q14568;Q58FF8	P07900	101	112	HSP90AB1;HSP90AA1;HSP90AA2P;HSP90AB2P	Heat shock protein HSP 90-beta;Heat shock protein HSP 90-alpha;Heat shock protein HSP 90-alpha A2;Putative heat shock protein HSP 90-beta 2	no	no	2;3	6.04E-18	218.54	15620000	15758000	13087000	13325000	9369200
ADLISEDVQR	VPVPPNVAFELDRTRADLISEDVQRRFVQE	LDRTRADLISEDVQRRFVQEVVQSQQVAVG	R	A	D	Q	R	R	1	1	0	2	0	1	1	0	0	1	1	0	0	0	0	1	0	0	0	1	0	0	10	0	1144.5724	Q92888	Q92888	127	136	ARHGEF1	Rho guanine nucleotide exchange factor 1	yes	yes	2	1.81E-08	193.1	353880	413310	320640	378070	373190
ADLISEDVQRR	VPVPPNVAFELDRTRADLISEDVQRRFVQE	DRTRADLISEDVQRRFVQEVVQSQQVAVGR	R	A	D	R	R	F	1	2	0	2	0	1	1	0	0	1	1	0	0	0	0	1	0	0	0	1	0	0	11	1	1300.6735	Q92888	Q92888	127	137	ARHGEF1	Rho guanine nucleotide exchange factor 1	yes	yes	3	1.37E-18	171.74	875970	1113500	776660	1037200	1022300
ADLLEAQALK	ISKLDGGVRFLVQLRADLLEAQALKLVEGP	LVQLRADLLEAQALKLVEGPDVREMNGVLK	R	A	D	L	K	L	3	0	0	1	0	1	1	0	0	0	3	1	0	0	0	0	0	0	0	0	0	0	10	0	1070.5972	O95822	O95822	159	168	MLYCD	Malonyl-CoA decarboxylase, mitochondrial	yes	yes	3	0.014247	70.977	0	0	0	0	0
ADLLLEPCSHYR	HIFYQLLGGAGEQLKADLLLEPCSHYRFLT	QLKADLLLEPCSHYRFLTNGPSSSPGQERE	K	A	D	Y	R	F	1	1	0	1	1	0	1	0	1	0	3	0	0	0	1	1	0	0	1	0	0	0	12	0	1472.7082	Q7Z406	Q7Z406	317	328	MYH14	Myosin-14	yes	yes	3	2.74E-07	122.39	113570	160340	150920	182320	145820
ADLLLSTQPGREEGSPLELER	LQASDLPASASLPAKADLLLSTQPGREEGS	TQPGREEGSPLELERLKLEPHEGLLLRFPY	K	A	D	E	R	L	1	2	0	1	0	1	4	2	0	0	5	0	0	0	2	2	1	0	0	0	0	0	21	1	2309.1863	P08195	P08195	593	613	SLC3A2	4F2 cell-surface antigen heavy chain	yes	yes	3	7.12E-94	282.86	1470500	2343000	1890100	2424500	2476300
ADLLQREEEEEEEEDQEGDRETTIR	TPPEGLRLKPPAGWKADLLQREEEEEEEED	EEEEDQEGDRETTIRGKATPAEEEKTGKVK	K	A	D	I	R	G	1	3	0	3	0	2	10	1	0	1	2	0	0	0	0	0	2	0	0	0	0	0	25	2	3047.3439	Q15269	Q15269	234	258	PWP2	Periodic tryptophan protein 2 homolog	yes	yes	4	3.4E-13	131.37	124850	155240	139400	157860	148930
ADLNQGIGEPQSPSR	LGSADCELSAKLLRRADLNQGIGEPQSPSR	ADLNQGIGEPQSPSRRVFNPYTEFKEFSRK	R	A	D	S	R	R	1	1	1	1	0	2	1	2	0	1	1	0	0	0	2	2	0	0	0	0	0	0	15	0	1567.759	Q96C19	Q96C19	63	77	EFHD2	EF-hand domain-containing protein D2	yes	yes	2	9.46E-61	263.33	448080	398960	347100	540740	461470
ADLNQGIGEPQSPSRR	LGSADCELSAKLLRRADLNQGIGEPQSPSR	DLNQGIGEPQSPSRRVFNPYTEFKEFSRKQ	R	A	D	R	R	V	1	2	1	1	0	2	1	2	0	1	1	0	0	0	2	2	0	0	0	0	0	0	16	1	1723.8602	Q96C19	Q96C19	63	78	EFHD2	EF-hand domain-containing protein D2	yes	yes	3	1.21E-53	209.67	304110	336060	339380	408710	357140
ADLPDQR	NAYCENPDIVLIGNKADLPDQREVNERQAR	DIVLIGNKADLPDQREVNERQARELADKYG	K	A	D	Q	R	E	1	1	0	2	0	1	0	0	0	0	1	0	0	0	1	0	0	0	0	0	0	0	7	0	813.39808	O00194	O00194	135	141	RAB27B	Ras-related protein Rab-27B	yes	yes	2	0.013637	92.187	307250	336450	329420	446800	453750
ADLPEGVAVSGPSPAEFCRK	HYMDGQTPCLFVSSKADLPEGVAVSGPSPA	GVAVSGPSPAEFCRKHRLPAPVPFSCAGPA	K	A	D	R	K	H	3	1	0	1	1	0	2	2	0	0	1	1	0	1	3	2	0	0	0	2	0	0	20	1	2086.0153	Q8IXI1	Q8IXI1	526	545	RHOT2	Mitochondrial Rho GTPase 2	yes	yes	3	1.03E-50	235.54	610710	788910	664730	924680	896910
ADLPTWEESPAPTLEEVNAWAQSFDK	NQEDQRPTIASHELRADLPTWEESPAPTLE	PTLEEVNAWAQSFDKLMVTPAGRNAFREFL	R	A	D	D	K	L	4	0	1	2	0	1	4	0	0	0	2	1	0	1	3	2	2	2	0	1	0	0	26	0	2930.361	O76081	O76081	240	265	RGS20	Regulator of G-protein signaling 20	yes	yes	3	4.81E-69	245.44	86997	108360	87075	125020	125060
ADLQAAAVR	AEVVKLLPFLAPGARADLQAAAVRHVLALT	LAPGARADLQAAAVRHVLALTGCGPGRALL	R	A	D	V	R	H	4	1	0	1	0	1	0	0	0	0	1	0	0	0	0	0	0	0	0	1	0	0	9	0	913.49813	Q9BTY7	Q9BTY7	35	43	HGH1	Protein HGH1 homolog	yes	yes	2	0.056147	66.568	344160	385230	284740	320120	296550
ADLQNHLDTAQNALQDK	TELLLSAEAAKTAQRADLQNHLDTAQNALQ	LQNHLDTAQNALQDKQQELNKITTQLDQVT	R	A	D	D	K	Q	3	0	2	3	0	3	0	0	1	0	3	1	0	0	0	0	1	0	0	0	0	0	17	0	1893.9181	Q15075	Q15075	663	679	EEA1	Early endosome antigen 1	yes	yes	3	2.16E-62	240.13	287690	295010	222530	361580	244810
ADLRDNYSPGWK	NDYRRRLLSVNIRVRADLRDNYSPGWKFNH	RVRADLRDNYSPGWKFNHWELKGVPIRLEV	R	A	D	W	K	F	1	1	1	2	0	0	0	1	0	0	1	1	0	0	1	1	0	1	1	0	0	0	12	1	1420.6735	P07814	P07814	1343	1354	EPRS	Bifunctional glutamate/proline--tRNA ligase;Glutamate--tRNA ligase;Proline--tRNA ligase	yes	yes	3	0.00034479	100.73	1349300	1956200	1279400	1739700	1588200
ADLSAMSAERDLCLSK	VLRHLGIVDAFQQGKADLSAMSAERDLCLS	DLSAMSAERDLCLSKFVHKSFVEVNEEGTE	K	A	D	S	K	F	3	1	0	2	1	0	1	0	0	0	3	1	1	0	0	3	0	0	0	0	0	0	16	1	1765.8339	P50453	P50453	298	313	SERPINB9	Serpin B9	yes	yes	3;5	1.28E-06	141.53	1250600	1496900	1286900	1764500	1167100
ADLSGITK	SVLGDVGITEVFSDRADLSGITKEQPLKVS	TEVFSDRADLSGITKEQPLKVSKALHKAAL	R	A	D	T	K	E	1	0	0	1	0	0	0	1	0	1	1	1	0	0	0	1	1	0	0	0	0	0	8	0	803.43888	CON__P34955	CON__P34955	338	345			yes	yes	2;3	0.0014997	136.27	121590000	70870000	90255000	146440000	157300000
ADLSLADALTEPSPDIEGEIKR	______________________________	ALTEPSPDIEGEIKRDFIATLEAEAFDDVV	M	A	D	K	R	D	3	1	0	3	0	0	3	1	0	2	3	1	0	0	2	2	1	0	0	0	0	0	22	1	2339.1856	P27816	P27816	2	23	MAP4	Microtubule-associated protein 4	yes	yes	3	1E-41	136.14	969870	1107800	1075900	1280600	966430
ADLTALFLPR	SGKVKRDAEKKDQMKADLTALFLPRQPPMS	KDQMKADLTALFLPRQPPMSLAEAEQLMEE	K	A	D	P	R	Q	2	1	0	1	0	0	0	0	0	0	3	0	0	1	1	0	1	0	0	0	0	0	10	0	1115.6339	Q13045	Q13045	875	884	FLII	Protein flightless-1 homolog	yes	yes	2	1.95E-08	166.16	1481200	1998100	1485500	1761000	1584600
ADLTEYLSTHYK	QAVEGPSENVRKLSRADLTEYLSTHYKAPR	LSRADLTEYLSTHYKAPRMVLAAAGGVEHQ	R	A	D	Y	K	A	1	0	0	1	0	0	1	0	1	0	2	1	0	0	0	1	2	0	2	0	0	0	12	0	1439.6933	P31930	P31930	214	225	UQCRC1	Cytochrome b-c1 complex subunit 1, mitochondrial	yes	yes	3	5.18E-23	180.18	6698100	8728400	7862500	9432400	10131000
ADLVIVGAEGVVENGGIINK	VTVVLDAAVGYIMEKADLVIVGAEGVVENG	VGAEGVVENGGIINKIGTNQMAVCAKAQNK	K	A	D	N	K	I	2	0	2	1	0	0	2	4	0	3	1	1	0	0	0	0	0	0	0	4	0	0	20	0	1966.0735	Q14232	Q14232	190	209	EIF2B1	Translation initiation factor eIF-2B subunit alpha	yes	yes	3	2.44E-06	75.55	0	0	0	0	0
ADLYLEGK	SGTSWSYVLPGPDQRADLYLEGKDQLGGWF	LPGPDQRADLYLEGKDQLGGWFQSSLLTSV	R	A	D	G	K	D	1	0	0	1	0	0	1	1	0	0	2	1	0	0	0	0	0	0	1	0	0	0	8	0	907.4651	Q9NSE4	Q9NSE4	618	625	IARS2	Isoleucine--tRNA ligase, mitochondrial	yes	yes	2;3	0.0016882	128.69	2545100	2924700	2040500	3838800	2398600
ADMETLQR	ALKIHKNSSTYWEGKADMETLQRIYGISFP	STYWEGKADMETLQRIYGISFPDPKMLKEW	K	A	D	Q	R	I	1	1	0	1	0	1	1	0	0	0	1	0	1	0	0	0	1	0	0	0	0	0	8	0	962.44913	P26639	P26639	289	296	TARS	Threonine--tRNA ligase, cytoplasmic	yes	yes	2	0.00015668	190.54	7455700	7308100	4738700	7333700	4297700
ADMGGAATICSAIVSAAK	GGISIKASANMDLMRADMGGAATICSAIVS	GGAATICSAIVSAAKLNLPINIIGLAPLCE	R	A	D	A	K	L	6	0	0	1	1	0	0	2	0	2	0	1	1	0	0	2	1	0	0	1	0	0	18	0	1692.8175	P28838	P28838	304	321	LAP3	Cytosol aminopeptidase	yes	yes	3	3.44E-05	120.24	1402500	1844600	1821200	1782900	1596200
ADMQNLVER	______________________________	______________________________	M	A	D	E	R	L	1	1	1	1	0	1	1	0	0	0	1	0	1	0	0	0	0	0	0	1	0	0	9	0	1074.5128	Q01518	Q01518	2	10	CAP1	Adenylyl cyclase-associated protein 1	yes	yes	2	2.09E-07	131.03	460010	549680	577130	556750	514460
ADMQNLVERLER	______________________________	______________________________	M	A	D	E	R	A	1	2	1	1	0	1	2	0	0	0	2	0	1	0	0	0	0	0	0	1	0	0	12	1	1472.7406	Q01518	Q01518	2	13	CAP1	Adenylyl cyclase-associated protein 1	yes	yes	2	1.45E-22	125.75	344510	450960	439380	428670	379430
ADMVETQQLMR	ALRGHEDKIRVVLNKADMVETQQLMRVYGA	VLNKADMVETQQLMRVYGALMWALGKVVGT	K	A	D	M	R	V	1	1	0	1	0	2	1	0	0	0	1	0	2	0	0	0	1	0	0	1	0	0	11	0	1320.6166	Q9NZN4	Q9NZN4	221	231	EHD2	EH domain-containing protein 2	yes	yes	2	4.45E-14	217.66	759390	1145300	938050	943910	891300
ADMVIEAVFEDLSLK	FSNLTGQLDYQGFEKADMVIEAVFEDLSLK	ADMVIEAVFEDLSLKHRVLKEVEAVIPDHC	K	A	D	L	K	H	2	0	0	2	0	0	2	0	0	1	2	1	1	1	0	1	0	0	0	2	0	0	15	0	1678.8488	P40939	P40939	441	455	HADHA	Trifunctional enzyme subunit alpha, mitochondrial;Long-chain enoyl-CoA hydratase;Long chain 3-hydroxyacyl-CoA dehydrogenase	yes	yes	3	0.001795	92.063	13508	17987	12902	19558	16531
ADMWSFGITAIELATGAAPYHKYPPMK	MAPEVMEQVRGYDFKADMWSFGITAIELAT	LATGAAPYHKYPPMKVLMLTLQNDPPTLET	K	A	D	M	K	V	5	0	0	1	0	0	1	2	1	2	1	2	2	1	3	1	2	1	2	0	0	0	27	1	2965.4507	Q9UEW8	Q9UEW8	254	280	STK39	STE20/SPS1-related proline-alanine-rich protein kinase	yes	yes	4	0.0083972	62.193	482000	678090	729020	681410	501710
ADNDAGNAAIDSLLNYETVK	AVTRWRTRFRIEMNKADNDAGNAAIDSLLN	GNAAIDSLLNYETVKYFNNERYEAQRYDGF	K	A	D	V	K	Y	4	0	3	3	0	0	1	1	0	1	2	1	0	0	0	1	1	0	1	1	0	0	20	0	2092.9913	O75027	O75027	325	344	ABCB7	ATP-binding cassette sub-family B member 7, mitochondrial	yes	yes	3	2.09E-15	165.17	69316	99220	95072	101230	88515
ADNEKLDNQR	______________________________	______________________________	M	A	D	Q	R	L	1	1	2	2	0	1	1	0	0	0	1	1	0	0	0	0	0	0	0	0	0	0	10	1	1201.5687	O00629	O00629	2	11	KPNA4	Importin subunit alpha-3	yes	yes	2	1.69E-05	76.221	340100	702330	560210	337360	449810
ADNFEYSDPVDGSISR	GKQFSANDKVYTVEKADNFEYSDPVDGSIS	DNFEYSDPVDGSISRNQGLRLIFTDGSRIV	K	A	D	S	R	N	1	1	1	3	0	0	1	1	0	1	0	0	0	1	1	3	0	0	1	1	0	0	16	0	1770.7697	P36871	P36871	471	486	PGM1	Phosphoglucomutase-1	yes	yes	2	7.55E-125	344.9	637920	734800	580100	711430	535760
ADNIEVFAQGHGIIQVDK	TVHSVRRALENTAVKADNIEVFAQGHGIIQ	IEVFAQGHGIIQVDKAYDYLVQNTSFANKL	K	A	D	D	K	A	2	0	1	2	0	2	1	2	1	3	0	1	0	1	0	0	0	0	0	2	0	0	18	0	1952.9956	P29144	P29144	489	506	TPP2	Tripeptidyl-peptidase 2	yes	yes	3	2.62E-10	159.78	221250	212620	233750	358080	230350
ADNKLDINLER	DQVKQQLMHETSRIRADNKLDINLERSRVT	SRIRADNKLDINLERSRVTDMFTDQEKQLM	R	A	D	E	R	S	1	1	2	2	0	0	1	0	0	1	2	1	0	0	0	0	0	0	0	0	0	0	11	1	1299.6783	Q9GZT6	Q9GZT6	164	174	CCDC90B	Coiled-coil domain-containing protein 90B, mitochondrial	yes	yes	3	0.058534	54.729	335780	548130	350780	445000	440070
ADNLIPGSR	SVYIPEFIAANQSARADNLIPGSRAQQLEQ	ANQSARADNLIPGSRAQQLEQIRRDIRDFR	R	A	D	S	R	A	1	1	1	1	0	0	0	1	0	1	1	0	0	0	1	1	0	0	0	0	0	0	9	0	941.49304	Q9NPH2	Q9NPH2	192	200	ISYNA1	Inositol-3-phosphate synthase 1	yes	yes	2	0.01252	83.948	1103500	1360500	1082800	1150800	1080300
ADNTCGFAK	PTEEDFEALVSAAVKADNTCGFAKCTAGVT	VSAAVKADNTCGFAKCTAGVTTLGQFCQLC	K	A	D	A	K	C	2	0	1	1	1	0	0	1	0	0	0	1	0	1	0	0	1	0	0	0	0	0	9	0	982.41783	P38935	P38935	893	901	IGHMBP2	DNA-binding protein SMUBP-2	yes	yes	2	0.0028604	112.75	212890	229040	174730	195140	191160
ADNTIEGDNNEQNYIK	FSKEPMKVQDSVLIKADNTIEGDNNEQNYI	DNTIEGDNNEQNYIKDVKLEDHLLAGSCLK	K	A	D	I	K	D	1	0	4	2	0	1	2	1	0	2	0	1	0	0	0	0	1	0	1	0	0	0	16	0	1836.8126	Q7Z333	Q7Z333	660	675	SETX	Probable helicase senataxin	yes	yes	3	9.29E-11	161.84	150570	122800	89200	111580	105510
ADPAFGLESSGIAGTTSDEPERIEESGNDEAR	AHVRKVEEAAKVTGKADPAFGLESSGIAGT	DEPERIEESGNDEARVEGQATDEKKEPKEP	K	A	D	A	R	V	4	2	1	3	0	0	6	4	0	2	1	0	0	1	2	4	2	0	0	0	0	0	32	1	3306.476	Q8TAQ2	Q8TAQ2	729	760	SMARCC2	SWI/SNF complex subunit SMARCC2	yes	yes	3	1.36E-141	307.1	197170	258770	180830	221150	187370
ADPALCFLEK	IGVFKHGYEKYNTMRADPALCFLEKAGRPD	YNTMRADPALCFLEKAGRPDDKAIAAEHRV	R	A	D	E	K	A	2	0	0	1	1	0	1	0	0	0	2	1	0	1	1	0	0	0	0	0	0	0	10	0	1162.5692	Q9HCK8;Q8TD26	Q9HCK8	1650	1659	CHD8;CHD6	Chromodomain-helicase-DNA-binding protein 8;Chromodomain-helicase-DNA-binding protein 6	no	no	3	0.0022059	96.015	181210	191620	100750	104250	123500
ADPCVAHALALR	GDITTELAYLTRELKADPCVAHALALRTAW	ELKADPCVAHALALRTAWALGNYHRFFRLY	K	A	D	L	R	T	4	1	0	1	1	0	0	0	1	0	2	0	0	0	1	0	0	0	0	1	0	0	12	0	1292.6659	Q96PV6	Q96PV6	692	703	LENG8	Leukocyte receptor cluster member 8	yes	yes	3	1.6E-13	133.05	0	0	0	0	0
ADPDGPEAQAEACSGER	______________________________	PDGPEAQAEACSGERTYQELLVNQNPIAQP	K	A	D	E	R	T	4	1	0	2	1	1	3	2	0	0	0	0	0	0	2	1	0	0	0	0	0	0	17	0	1758.7115	Q9NX24	Q9NX24	6	22	NHP2	H/ACA ribonucleoprotein complex subunit 2	yes	yes	3	1.04E-49	234.77	106650	140500	115200	119750	112170
ADPDNLQALHTLHLR	HRVLKDEFLGQVHLKADPDNLQALHTLHLR	ADPDNLQALHTLHLRDRNSRQPSNLPGTVA	K	A	D	L	R	D	2	1	1	2	0	1	0	0	2	0	4	0	0	0	1	0	1	0	0	0	0	0	15	0	1712.8958	O15484	O15484	599	613	CAPN5	Calpain-5	yes	yes	4	3.96E-05	123.18	258200	339080	281830	318860	288570
ADPDVLTEVPAALK	______________________________	MADPDVLTEVPAALKRLAKYVIRGFYGIEH	M	A	D	L	K	R	3	0	0	2	0	0	1	0	0	0	2	1	0	0	2	0	1	0	0	2	0	0	14	0	1437.7715	P29083	P29083	2	15	GTF2E1	General transcription factor IIE subunit 1	yes	yes	2	0.0020655	70.17	85341	99228	76722	103700	72904
ADPDVLTEVPAALKR	______________________________	ADPDVLTEVPAALKRLAKYVIRGFYGIEHA	M	A	D	K	R	L	3	1	0	2	0	0	1	0	0	0	2	1	0	0	2	0	1	0	0	2	0	0	15	1	1593.8726	P29083	P29083	2	16	GTF2E1	General transcription factor IIE subunit 1	yes	yes	2	5.21E-27	161.67	123560	181940	139480	125260	148070
ADPDVTLAGQEAIFILAR	RLSRLPLARVKALVKADPDVTLAGQEAIFI	DVTLAGQEAIFILARAAELFVETIAKDAYC	K	A	D	A	R	A	4	1	0	2	0	1	1	1	0	2	2	0	0	1	1	0	1	0	0	1	0	0	18	0	1899.0102	Q9NR33	Q9NR33	52	69	POLE4	DNA polymerase epsilon subunit 4	yes	yes	3	1.15E-07	145.33	192410	187030	127940	150840	132390
ADPEEELSLTFALR	DQRRTLPPGWVSLGRADPEEELSLTFALRQ	RADPEEELSLTFALRQQNVERLSELVQAVS	R	A	D	L	R	Q	2	1	0	1	0	0	3	0	0	0	3	0	0	1	1	1	1	0	0	0	0	0	14	0	1589.7937	O14773	O14773	41	54	TPP1	Tripeptidyl-peptidase 1	yes	yes	3	8.63E-05	115.06	0	0	0	0	0
ADPEVCCFITK	______________________________	______________________________	M	A	D	T	K	I	1	0	0	1	2	0	1	0	0	1	0	1	0	1	1	0	1	0	0	1	0	0	11	0	1338.5948	Q7Z2W4	Q7Z2W4	2	12	ZC3HAV1	Zinc finger CCCH-type antiviral protein 1	yes	yes	2	0.0054692	72.607	636810	800480	783740	758630	734040
ADPGADGEASRDDGATSSVSALK	______________________________	ASRDDGATSSVSALKRLERSQWTDKMDLRF	R	A	D	L	K	R	5	1	0	4	0	0	1	3	0	0	1	1	0	0	1	4	1	0	0	1	0	0	23	1	2175.988	Q07864	Q07864	11	33	POLE	DNA polymerase epsilon catalytic subunit A	yes	yes	3	7.8E-06	85.932	0	0	0	0	0
ADPGEDDLGGTVDIVESEPENDHGVELLDQNSSIRVPR	VDSTCPEVIKVYIFKADPGEDDLGGTVDIV	GVELLDQNSSIRVPREKMVYMTVNDSQQED	K	A	D	P	R	E	1	2	2	6	0	1	5	4	1	2	3	0	0	0	3	3	1	0	0	4	0	0	38	1	4072.9098	P08048;P17010	P08048	254	291	ZFY;ZFX	Zinc finger Y-chromosomal protein;Zinc finger X-chromosomal protein	yes	no	4	5.17E-79	234.63	29716	44379	42137	31986	29393
ADPGRQESLQAEVIPDPMEGEQTWPTEEELSEAK	DAVDDMEEGLKVLMKADPGRQESLQAEVIP	GEQTWPTEEELSEAKDFLKESSKVVKKVPK	K	A	D	A	K	D	3	1	0	2	0	3	8	2	0	1	2	1	1	0	4	2	2	1	0	1	0	0	34	1	3795.7421	Q2NL82	Q2NL82	347	380	TSR1	Pre-rRNA-processing protein TSR1 homolog	yes	yes	4	1.46E-07	108.24	281330	306690	226170	290010	225700
ADPLALAAEK	HRVVGVFTVPDKDGKADPLALAAEKDGTPV	DKDGKADPLALAAEKDGTPVFKLPKWRVKG	K	A	D	E	K	D	4	0	0	1	0	0	1	0	0	0	2	1	0	0	1	0	0	0	0	0	0	0	10	0	997.54441	Q3SY69	Q3SY69	61	70	ALDH1L2	Mitochondrial 10-formyltetrahydrofolate dehydrogenase	yes	yes	3	0.0092721	81.017	54198	97832	56058	71452	72679
ADPNGPVEGTVIESFTDK	LAEATVALAEMLELKADPNGPVEGTVIESF	NGPVEGTVIESFTDKGRGLVTTAIIQRGTL	K	A	D	D	K	G	1	0	1	2	0	0	2	2	0	1	0	1	0	1	2	1	2	0	0	2	0	0	18	0	1874.8898	P46199	P46199	349	366	MTIF2	Translation initiation factor IF-2, mitochondrial	yes	yes	3	1.12E-09	152.13	133580	155620	136070	153990	128960
ADPPATEK	SGQNLEEDMGQSEQKADPPATEKTLLEEKV	MGQSEQKADPPATEKTLLEEKVKLEEQLKE	K	A	D	E	K	T	2	0	0	1	0	0	1	0	0	0	0	1	0	0	2	0	1	0	0	0	0	0	8	0	827.4025	Q9HAV7	Q9HAV7	51	58	GRPEL1	GrpE protein homolog 1, mitochondrial	yes	yes	2;3	0.0034164	98.033	967860	809810	798190	1220000	733740
ADPQEAINCLMR	DAATCFVDAGNAFKKADPQEAINCLMRAIE	FKKADPQEAINCLMRAIEIYTDMGRFTIAA	K	A	D	M	R	A	2	1	1	1	1	1	1	0	0	1	1	0	1	0	1	0	0	0	0	0	0	0	12	0	1416.649	P54920	P54920	95	106	NAPA	Alpha-soluble NSF attachment protein	yes	yes	2	2.08E-22	205.52	299860	341460	286990	287010	281850
ADPSDPFESPVMAGGLFAVDRK	EMYYKRIPIPPELQKADPSDPFESPVMAGG	ESPVMAGGLFAVDRKWFWELGGYDPGLEIW	K	A	D	R	K	W	3	1	0	3	0	0	1	2	0	0	1	1	1	2	3	2	0	0	0	2	0	0	22	1	2305.1049	Q86SR1;Q49A17	Q86SR1	306	327	GALNT10;GALNTL6	Polypeptide N-acetylgalactosaminyltransferase 10;Polypeptide N-acetylgalactosaminyltransferase-like 6	yes	no	4	1.98E-06	112.53	74214	86492	53270	80285	57649
ADPSHFELLK	KEISITHHVKAGSEKADPSHFELLKVLGQG	AGSEKADPSHFELLKVLGQGSFGKVFLVRK	K	A	D	L	K	V	1	0	0	1	0	0	1	0	1	0	2	1	0	1	1	1	0	0	0	0	0	0	10	0	1155.5924	Q15418	Q15418	57	66	RPS6KA1	Ribosomal protein S6 kinase alpha-1	yes	yes	3	0.0001324	125.74	436920	560760	410050	381520	299930
ADPSILQNLR	KLDKEQAALEKIESKADPSILQNLRALVAM	KIESKADPSILQNLRALVAMNENLKSQEQE	K	A	D	L	R	A	1	1	1	1	0	1	0	0	0	1	2	0	0	0	1	1	0	0	0	0	0	0	10	0	1125.6142	Q567U6	Q567U6	378	387	CCDC93	Coiled-coil domain-containing protein 93	yes	yes	2	0.0016108	95.311	2804100	4510700	3844200	3453200	3094300
ADPSLLGFSVNASSER	AVQSGKKKKKQKMVRADPSLLGFSVNASSE	DPSLLGFSVNASSERLNMGEIETLDDY___	R	A	D	E	R	L	2	1	1	1	0	0	1	1	0	0	2	0	0	1	1	4	0	0	0	1	0	0	16	0	1648.8057	Q6Y7W6	Q6Y7W6	1272	1287	GIGYF2	PERQ amino acid-rich with GYF domain-containing protein 2	yes	yes	2	5.07E-61	259.47	1189600	1234800	757910	914000	1014200
ADPSLNPEQLK	CKEEKLAISREANSKADPSLNPEQLKKLQD	ANSKADPSLNPEQLKKLQDKIEKCKQDVLK	K	A	D	L	K	K	1	0	1	1	0	1	1	0	0	0	2	1	0	0	2	1	0	0	0	0	0	0	11	0	1210.6194	Q9UNF0	Q9UNF0	178	188	PACSIN2	Protein kinase C and casein kinase substrate in neurons protein 2	yes	yes	3	3.31E-06	138.99	395120	460600	438760	500470	389190
ADPSQFELLK	KEIAITHHVKEGHEKADPSQFELLKVLGQG	EGHEKADPSQFELLKVLGQGSFGKVFLVKK	K	A	D	L	K	V	1	0	0	1	0	1	1	0	0	0	2	1	0	1	1	1	0	0	0	0	0	0	10	0	1146.5921	P51812	P51812	63	72	RPS6KA3	Ribosomal protein S6 kinase alpha-3	no	no	3	0.00032586	115.18	225990	272490	208820	230440	163810
ADPTVESEEAFK	STSEAPQPPRKKRARADPTVESEEAFKNRM	RARADPTVESEEAFKNRMEVKVKIPEELKP	R	A	D	F	K	N	2	0	0	1	0	0	3	0	0	0	0	1	0	1	1	1	1	0	0	1	0	0	12	0	1321.6038	Q15014	Q15014	105	116	MORF4L2	Mortality factor 4-like protein 2	yes	yes	3	1.13E-13	176.42	185870	204340	136500	132010	79287
ADPWQECMDYAVTLAR	______________________________	DPWQECMDYAVTLARQAGEVVCEAIKNEMN	M	A	D	A	R	Q	3	1	0	2	1	1	1	0	0	0	1	0	1	0	1	0	1	1	1	1	0	0	16	0	1924.8448	P29218	P29218	2	17	IMPA1	Inositol monophosphatase 1	yes	yes	2	0.00023199	86.911	66516	85140	91537	91818	75728
ADQDRLDLEER	ATLAQELEKFNRDQKADQDRLDLEERKKVE	RDQKADQDRLDLEERKKVETEAKIKQKLRE	K	A	D	E	R	K	1	2	0	3	0	1	2	0	0	0	2	0	0	0	0	0	0	0	0	0	0	0	11	1	1358.6426	Q14683	Q14683	402	412	SMC1A	Structural maintenance of chromosomes protein 1A	yes	yes	3	1.12E-07	150.21	2064900	2316100	1600200	1874100	1961000
ADQDRLDLEERK	ATLAQELEKFNRDQKADQDRLDLEERKKVE	DQKADQDRLDLEERKKVETEAKIKQKLREI	K	A	D	R	K	K	1	2	0	3	0	1	2	0	0	0	2	1	0	0	0	0	0	0	0	0	0	0	12	2	1486.7376	Q14683	Q14683	402	413	SMC1A	Structural maintenance of chromosomes protein 1A	yes	yes	4	0.00099245	95.981	1004800	887040	578570	1163900	732280
ADQDSEAMK	VAASTAQLLVACKVKADQDSEAMKRLQAAG	VACKVKADQDSEAMKRLQAAGNAVKRASDN	K	A	D	M	K	R	2	0	0	2	0	1	1	0	0	0	0	1	1	0	0	1	0	0	0	0	0	0	9	0	993.40732	Q9Y490	Q9Y490	2446	2454	TLN1	Talin-1	yes	yes	2	0.00023027	156.18	517830	683590	482020	700560	402120
ADQELLMYSHDNIICGITSVAFSR	TTGSDDATCRLFDLRADQELLMYSHDNIIC	HDNIICGITSVAFSRSGRLLLAGYDDFNCN	R	A	D	S	R	S	2	1	1	2	1	1	1	1	1	3	2	0	1	1	0	3	1	0	1	1	0	0	24	0	2739.2996	P62879	P62879	257	280	GNB2	Guanine nucleotide-binding protein G(I)/G(S)/G(T) subunit beta-2	yes	yes	3	4.29E-82	258.48	2416300	3470100	2801400	2843300	2118900
ADQELMTYSHDNIICGITSVSFSK	ATGSDDATCRLFDLRADQELMTYSHDNIIC	HDNIICGITSVSFSKSGRLLLAGYDDFNCN	R	A	D	S	K	S	1	0	1	2	1	1	1	1	1	3	1	1	1	1	0	4	2	0	1	1	0	0	24	0	2715.252	P62873	P62873	257	280	GNB1	Guanine nucleotide-binding protein G(I)/G(S)/G(T) subunit beta-1	yes	yes	4	2.44E-28	184.02	842780	1432300	1276400	1191600	1054100
ADQFEYVMYGK	LDDGEYNPTDDRPSRADQFEYVMYGKVYRI	RPSRADQFEYVMYGKVYRIEGDETSTEAAT	R	A	D	G	K	V	1	0	0	1	0	1	1	1	0	0	0	1	1	1	0	0	0	0	2	1	0	0	11	0	1349.5962	P52434	P52434	85	95	POLR2H	DNA-directed RNA polymerases I, II, and III subunit RPABC3	yes	yes	3	0.064852	56.205	159950	195160	158200	197760	158170
ADQFLVGTSR	VPDQYGTIRAVAEGKADQFLVGTSRNFILR	VAEGKADQFLVGTSRNFILRGTFNDGFQIE	K	A	D	S	R	N	1	1	0	1	0	1	0	1	0	0	1	0	0	1	0	1	1	0	0	1	0	0	10	0	1092.5564	Q9HC35	Q9HC35	563	572	EML4	Echinoderm microtubule-associated protein-like 4	yes	yes	2	0.0018141	102.53	2139900	2913100	2566700	2869000	2240000
ADQIETQQLMR	ALKNHEDKIRVVLNKADQIETQQLMRVYGA	VLNKADQIETQQLMRVYGALMWSLGKIINT	K	A	D	M	R	V	1	1	0	1	0	3	1	0	0	1	1	0	1	0	0	0	1	0	0	0	0	0	11	0	1331.6503	Q9H4M9;Q9NZN3	Q9H4M9	221	231	EHD1;EHD3	EH domain-containing protein 1;EH domain-containing protein 3	no	no	2	4.23E-14	215.83	5081000	6108700	6103200	7066900	5943900
ADQLDYENFR	FLTILRATGFDGGNKADQLDYENFRHVVHK	DGGNKADQLDYENFRHVVHKWHYKLTKASV	K	A	D	F	R	H	1	1	1	2	0	1	1	0	0	0	1	0	0	1	0	0	0	0	1	0	0	0	10	0	1269.5626	Q8NI27	Q8NI27	1085	1094	THOC2	THO complex subunit 2	yes	yes	2	3.56E-06	150.1	634360	775780	542230	740160	594680
ADQLTEEQIAEFK	______________________________	______________________________	M	A	D	F	K	E	2	0	0	1	0	2	3	0	0	1	1	1	0	1	0	0	1	0	0	0	0	0	13	0	1520.7359	P0DP25;P0DP24;P0DP23	P0DP25	2	14			no	no		1	NaN	0	0	0	0	0
ADQLYLENIDEFVTDQNK	______________________________	LYLENIDEFVTDQNKIVTYKWLSYTLGVHV	M	A	D	N	K	I	1	0	2	3	0	2	2	0	0	1	2	1	0	1	0	0	1	0	1	1	0	0	18	0	2154.0117	Q15054	Q15054	2	19	POLD3	DNA polymerase delta subunit 3	yes	yes	3	4.66E-63	183.6	324880	359460	239230	318050	238800
ADQQYECVAEIGEGAYGK	______________________________	QYECVAEIGEGAYGKVFKARDLKNGGRFVA	R	A	D	G	K	V	3	0	0	1	1	2	3	3	0	1	0	1	0	0	0	0	0	0	2	1	0	0	18	0	1986.8629	Q00534	Q00534	9	26	CDK6	Cyclin-dependent kinase 6	yes	yes	3	1.12E-06	134.4	342440	376300	456600	339880	315750
ADQSEVK	KGALHKTVQNLVFSKADQSEVKLSVLSSGC	VQNLVFSKADQSEVKLSVLSSGCRYQEGPV	K	A	D	V	K	L	1	0	0	1	0	1	1	0	0	0	0	1	0	0	0	1	0	0	0	1	0	0	7	0	775.3712	P50747	P50747	275	281	HLCS	Biotin--protein ligase;Biotin--[methylmalonyl-CoA-carboxytransferase] ligase;Biotin--[propionyl-CoA-carboxylase [ATP-hydrolyzing]] ligase;Biotin--[methylcrotonoyl-CoA-carboxylase] ligase;Biotin--[acetyl-CoA-carboxylase] ligase	yes	yes	2	0.035112	82.426	276410	339520	258720	346420	245890
ADQSFTSPPPRDFLLDIAR	ATVDADDVRLAIQCRADQSFTSPPPRDFLL	FTSPPPRDFLLDIARQRNQTPLPLIKPYSG	R	A	D	A	R	Q	2	2	0	3	0	1	0	0	0	1	2	0	0	2	3	2	1	0	0	0	0	0	19	1	2145.0855	Q9HBM6;Q16594	Q16594	79	97	TAF9B;TAF9	Transcription initiation factor TFIID subunit 9B;Transcription initiation factor TFIID subunit 9	no	no	3	6.08E-11	155.08	188290	210940	173320	166430	154580
ADQVCINLR	CQDIDECTAGTHNCRADQVCINLRGSFACQ	GTHNCRADQVCINLRGSFACQCPPGYQKRG	R	A	D	L	R	G	1	1	1	1	1	1	0	0	0	1	1	0	0	0	0	0	0	0	0	1	0	0	9	0	1087.5444	Q12805	Q12805	186	194	EFEMP1	EGF-containing fibulin-like extracellular matrix protein 1	yes	yes	2	0.0013026	113.71	1393300	1246800	1249100	1572100	1742800
ADQVDTQQLMR	AFRGQDDKIRVVLNKADQVDTQQLMRVYGA	VLNKADQVDTQQLMRVYGALMWSLGKVINT	K	A	D	M	R	V	1	1	0	2	0	3	0	0	0	0	1	0	1	0	0	0	1	0	0	1	0	0	11	0	1303.619	Q9H223	Q9H223	224	234	EHD4	EH domain-containing protein 4	yes	yes	2	3.65E-10	187.16	391310	535470	395260	465040	463830
ADRAPAQPAMHAVPR	SLSLPVCSVADSAPRADRAPAQPAMHAVPR	ADRAPAQPAMHAVPRGFGKKVRVGVQSCPS	R	A	D	P	R	G	5	2	0	1	0	1	0	0	1	0	0	0	1	0	3	0	0	0	0	1	0	0	15	1	1586.81	Q96ME1	Q96ME1	432	446	FBXL18	F-box/LRR-repeat protein 18	yes	yes	4	0.00062346	97.073	225990	304140	233530	214810	191120
ADRDESSPYAAMLAAQDVAQR	GKETICRVTGGMKVKADRDESSPYAAMLAA	SPYAAMLAAQDVAQRCKELGITALHIKLRA	K	A	D	Q	R	C	6	2	0	3	0	2	1	0	0	0	1	0	1	0	1	2	0	0	1	1	0	0	21	1	2264.0492	P62263	P62263	64	84	RPS14	40S ribosomal protein S14	yes	yes	3	9.13E-128	306.29	1771600	1735000	1400500	1727600	1548200
ADRDPNPPK	IPMNIGTGLFKLLHKADRDPNPPKRPLIFD	FKLLHKADRDPNPPKRPLIFDTNEFHIPLV	K	A	D	P	K	R	1	1	1	2	0	0	0	0	0	0	0	1	0	0	3	0	0	0	0	0	0	0	9	1	1008.4989	O14802	O14802	1366	1374	POLR3A	DNA-directed RNA polymerase III subunit RPC1	yes	yes	3	0.061501	46.891	858230	1211000	972680	985640	947740
ADRETVAVKPTENNEEEFTSK	LKELEELSLEAQGIKADRETVAVKPTENNE	AVKPTENNEEEFTSKDKKKKGQKGKKQSFD	K	A	D	S	K	D	2	1	2	1	0	0	5	0	0	0	0	2	0	1	1	1	3	0	0	2	0	0	21	2	2393.1347	O60841	O60841	74	94	EIF5B	Eukaryotic translation initiation factor 5B	yes	yes	4	1.9E-24	188.44	352280	372690	272650	441970	244280
ADREVQAEQPSSSSPR	KDKKEKKKKKKEKEKADREVQAEQPSSSSP	DREVQAEQPSSSSPRRKTVKEKDDTGPKKH	K	A	D	P	R	R	2	2	0	1	0	2	2	0	0	0	0	0	0	0	2	4	0	0	0	1	0	0	16	1	1742.8184	Q9Y388	Q9Y388	175	190	RBMX2	RNA-binding motif protein, X-linked 2	yes	yes	3	5.74E-46	227.66	634770	522220	238920	352330	303140
ADRLEGDRSEGSGQENENEDEE	ASFMLRMLASLNHIRADRLEGDRSEGSGQE	RSEGSGQENENEDEE_______________	R	A	D	E	E	-	1	2	2	3	0	1	7	3	0	0	1	0	0	0	0	2	0	0	0	0	0	0	22	2	2463.9858	Q58WW2	Q58WW2	839	860	DCAF6	DDB1- and CUL4-associated factor 6	yes	yes	3	9.7E-05	103.27	45960	40690	10660	9066.8	14836
ADRTTAAHGLELR	SERLLRELYLFDVLRADRTTAAHGLELRVP	LRADRTTAAHGLELRVPFLDHRFSSYYLSL	R	A	D	L	R	V	3	2	0	1	0	0	1	1	1	0	2	0	0	0	0	0	2	0	0	0	0	0	13	1	1409.7375	P08243	P08243	405	417	ASNS	Asparagine synthetase [glutamine-hydrolyzing]	yes	yes	4	0.049309	55.885	93162	106930	78849	77381	79145
ADSAVSQEQLR	RKDEKTAQTRESHAKADSAVSQEQLRKLQE	SHAKADSAVSQEQLRKLQERVERCAKEAEK	K	A	D	L	R	K	2	1	0	1	0	2	1	0	0	0	1	0	0	0	0	2	0	0	0	1	0	0	11	0	1202.5891	Q9UKS6	Q9UKS6	176	186	PACSIN3	Protein kinase C and casein kinase substrate in neurons protein 3	yes	yes	2	2.51E-17	201.84	0	0	0	0	0
ADSAVSQEQLRK	RKDEKTAQTRESHAKADSAVSQEQLRKLQE	HAKADSAVSQEQLRKLQERVERCAKEAEKT	K	A	D	R	K	L	2	1	0	1	0	2	1	0	0	0	1	1	0	0	0	2	0	0	0	1	0	0	12	1	1330.6841	Q9UKS6	Q9UKS6	176	187	PACSIN3	Protein kinase C and casein kinase substrate in neurons protein 3	yes	yes	3	8.91E-13	162.93	1156400	1211500	1119400	1223000	1006800
ADSCSQAAGTK	GSGGSGGQVSLKKSKADSCSQAAGTKGAEE	KKSKADSCSQAAGTKGAEETSWSGEERAAK	K	A	D	T	K	G	3	0	0	1	1	1	0	1	0	0	0	1	0	0	0	2	1	0	0	0	0	0	11	0	1094.4662	Q9H7N4	Q9H7N4	947	957	SCAF1	Splicing factor, arginine/serine-rich 19	yes	yes	2	8.67E-08	157.68	119540	125440	91283	106330	70249
ADSELQLVEQR	______________________________	______________________________	M	A	D	Q	R	I	1	1	0	1	0	2	2	0	0	0	2	0	0	0	0	1	0	0	0	1	0	0	11	0	1286.6466	P07741	P07741	2	12	APRT	Adenine phosphoribosyltransferase	yes	yes	2	2.16E-31	168.25	167840	200000	161450	214000	164580
ADSEQPSK	______________________________	______________________________	R	A	D	S	K	R	1	0	0	1	0	1	1	0	0	0	0	1	0	0	1	2	0	0	0	0	0	0	8	0	860.38758	Q9Y3Z3	Q9Y3Z3	4	11	SAMHD1	Deoxynucleoside triphosphate triphosphohydrolase SAMHD1	yes	yes	2;3	0.0098399	91.867	601720	547040	368940	550940	314670
ADSEYTDK	VVVIAIVCNRRGFERADSEYTDKLQHYTSG	NRRGFERADSEYTDKLQHYTSGHMTPGMKI	R	A	D	D	K	L	1	0	0	2	0	0	1	0	0	0	0	1	0	0	0	1	1	0	1	0	0	0	8	0	927.38216	P29323	P29323	573	580	EPHB2	Ephrin type-B receptor 2	yes	yes	2	0.0056497	101.54	0	0	0	0	0
ADSFYIIESGEVSILIR	KIYKDGERIITQGEKADSFYIIESGEVSIL	SFYIIESGEVSILIRSRTKSNKDGGNQEVE	K	A	D	I	R	S	1	1	0	1	0	0	2	1	0	4	1	0	0	1	0	3	0	0	1	1	0	0	17	0	1910.9989	P13861	P13861	295	311	PRKAR2A	cAMP-dependent protein kinase type II-alpha regulatory subunit	yes	yes	3	2.83E-14	138.91	31249	47033	47616	55008	49139
ADSGLLLK	______________________________	______________________________	M	A	D	L	K	R	1	0	0	1	0	0	0	1	0	0	3	1	0	0	0	1	0	0	0	0	0	0	8	0	815.47527	Q5SY16	Q5SY16	2	9	NOL9	Polynucleotide 5-hydroxyl-kinase NOL9	yes	yes	2	0.0016585	45.718	193910	212720	158940	209140	195360
ADSGLREPQEDSQK	______________________________	MADSGLREPQEDSQKDLENDPSVNSQAQET	M	A	D	Q	K	D	1	1	0	2	0	2	2	1	0	0	1	1	0	0	1	2	0	0	0	0	0	0	14	1	1558.7223	Q8NFQ8	Q8NFQ8	2	15	TOR1AIP2	Torsin-1A-interacting protein 2	yes	yes	3	8.54E-34	68.972	700470	1188700	1372400	846730	695380
ADSGTAGGAALAAPAPGPGSGGPGPR	______________________________	AAPAPGPGSGGPGPRVYFQSPPGAAGEGPG	M	A	D	P	R	V	7	1	0	1	0	0	0	8	0	0	1	0	0	0	5	2	1	0	0	0	0	0	26	0	2116.0297	Q96C90	Q96C90	2	27	PPP1R14B	Protein phosphatase 1 regulatory subunit 14B	yes	yes	2;3	3.32E-113	183.76	62667	117540	83093	91021	87417
ADSLLAVVKR	LDLASESTAHAQSSKADSLLAVVKREPAEQ	AQSSKADSLLAVVKREPAEQPGDGERTDCE	K	A	D	K	R	E	2	1	0	1	0	0	0	0	0	0	2	1	0	0	0	1	0	0	0	2	0	0	10	1	1070.6448	Q15424;Q14151	Q15424	286	295	SAFB;SAFB2	Scaffold attachment factor B1;Scaffold attachment factor B2	no	no	3	1.57E-05	115.23	3114600	4146900	2870400	3531300	3222900
ADSLVEGTSSR	EGKQHSSDSFDDAFKADSLVEGTSSRYSMY	DAFKADSLVEGTSSRYSMYNSVSQKLMAKM	K	A	D	S	R	Y	1	1	0	1	0	0	1	1	0	0	1	0	0	0	0	3	1	0	0	1	0	0	11	0	1120.536	Q8N1G2	Q8N1G2	73	83	CMTR1	Cap-specific mRNA (nucleoside-2-O-)-methyltransferase 1	yes	yes	2	4.27E-08	159.93	221270	241560	161510	209670	164160
ADSPSIDYAELLQHFEK	LQTEDSLKAAPKSQKADSPSIDYAELLQHF	SPSIDYAELLQHFEKVQNKHLEVRHQRSGR	K	A	D	E	K	V	2	0	0	2	0	1	2	0	1	1	2	1	0	1	1	2	0	0	1	0	0	0	17	0	1961.9371	Q08AM6	Q08AM6	741	757	VAC14	Protein VAC14 homolog	yes	yes	3	6.26E-28	193.9	77950	98877	110790	123150	88654
ADSRDPASDQMQHWK	______________________________	ADSRDPASDQMQHWKEQRAAQKADVLTTGA	M	A	D	W	K	E	2	1	0	3	0	2	0	0	1	0	0	1	1	0	1	2	0	1	0	0	0	0	15	1	1770.7744	P04040	P04040	2	16	CAT	Catalase	yes	yes	3	6.88E-29	60.657	196970	282140	253260	217550	191470
ADSRDPASDQMQHWKEQR	______________________________	RDPASDQMQHWKEQRAAQKADVLTTGAGNP	M	A	D	Q	R	A	2	2	0	3	0	3	1	0	1	0	0	1	1	0	1	2	0	1	0	0	0	0	18	2	2183.9767	P04040	P04040	2	19	CAT	Catalase	yes	yes	4	5.97E-10	89.107	138450	274850	248000	172250	181690
ADSSGRGAGKPATGPTNSSSAK	______________________________	AGKPATGPTNSSSAKKKDKRVQGGRVIESR	M	A	D	A	K	K	4	1	1	1	0	0	0	4	0	0	0	2	0	0	2	5	2	0	0	0	0	0	22	2	2002.9668	Q9BT25	Q9BT25	2	23	HAUS8	HAUS augmin-like complex subunit 8	no	no		1	NaN	0	0	0	0	0
ADSTDIRSEEPLKTDSSASNSNSELK	GPAPVTTPEPDHVPKADSTDIRSEEPLKTD	LKTDSSASNSNSELKAIRPPCPDTAPPSSA	K	A	D	L	K	A	2	1	2	3	0	0	3	0	0	1	2	2	0	0	1	7	2	0	0	0	0	0	26	2	2780.2948	Q7LBC6	Q7LBC6	1181	1206	KDM3B	Lysine-specific demethylase 3B	yes	yes	4	1.75E-13	131.57	146590	221120	129500	138400	97028
ADSWVEKEEPAPSN	RLTPLQLEIQRVVEKADSWVEKEEPAPSN_	KADSWVEKEEPAPSN_______________	K	A	D	S	N	-	2	0	1	1	0	0	3	0	0	0	0	1	0	0	2	2	0	1	0	1	0	0	14	1	1557.6947	Q8N163	Q8N163	910	923	CCAR2	Cell cycle and apoptosis regulator protein 2	yes	yes	2;3	0.0026611	101.95	449710	578780	659460	553830	532650
ADSYDRGDLENQMHIAEQR	QLEAEIENLSWKVERADSYDRGDLENQMHI	DRGDLENQMHIAEQRRRTLLKDFHDT____	R	A	D	Q	R	R	2	2	1	3	0	2	2	1	1	1	1	0	1	0	0	1	0	0	1	0	0	0	19	1	2246.9975	O95376	O95376	464	482	ARIH2	E3 ubiquitin-protein ligase ARIH2	yes	yes	4	4.62E-29	194.7	245520	237150	184880	253940	187820
ADTASDTK	HLASFPGWLAMAQQKADTASDTKGRQEPIP	LAMAQQKADTASDTKGRQEPIPSDAAQEMQ	K	A	D	T	K	G	2	0	0	2	0	0	0	0	0	0	0	1	0	0	0	1	2	0	0	0	0	0	8	0	807.36103	Q9BQS8	Q9BQS8	379	386	FYCO1	FYVE and coiled-coil domain-containing protein 1	yes	yes	2	0.0047112	108.74	340550	517080	431640	476480	355090
ADTEEEFLAFRK	TPTSSKPQPKRSLRKADTEEEFLAFRKQTP	LRKADTEEEFLAFRKQTPSAGKAMHTPKPA	K	A	D	R	K	Q	2	1	0	1	0	0	3	0	0	0	1	1	0	2	0	0	1	0	0	0	0	0	12	1	1454.7042	P46013	P46013	1762	1773	MKI67	Antigen KI-67	yes	yes	3;4	4.65E-14	176.87	1073400	887000	350660	746960	489650
ADTGLETSTR	RGQNSASRGGSQRGRADTGLETSTRSRNSK	SQRGRADTGLETSTRSRNSKTAVSASRNMS	R	A	D	T	R	S	1	1	0	1	0	0	1	1	0	0	1	0	0	0	0	1	3	0	0	0	0	0	10	0	1049.4989	P49959	P49959	595	604	MRE11A	Double-strand break repair protein MRE11A	yes	yes	2	6.04E-05	133.83	2342000	3832300	2875000	3141800	2401900
ADTIATIEK	ENSDPTNVLSCHFSKADTIATIEKEMRKLF	SCHFSKADTIATIEKEMRKLFNIPAERETR	K	A	D	E	K	E	2	0	0	1	0	0	1	0	0	2	0	1	0	0	0	0	2	0	0	0	0	0	9	0	960.51278	Q13107	Q13107	159	167	USP4	Ubiquitin carboxyl-terminal hydrolase 4	yes	yes	2	0.0044956	109.29	100820	143710	136020	130010	113070
ADTIDTIEK	ENGNMNNVVTRRFSKADTIDTIEKEIRKIF	TRRFSKADTIDTIEKEIRKIFSIPDEKETR	K	A	D	E	K	E	1	0	0	2	0	0	1	0	0	2	0	1	0	0	0	0	2	0	0	0	0	0	9	0	1004.5026	Q9Y4E8	Q9Y4E8	155	163	USP15	Ubiquitin carboxyl-terminal hydrolase 15	yes	yes	2	2E-06	171.36	601440	665550	564380	773650	504660
ADTISKSELHK	KKLDSKVNIIPIIAKADTISKSELHKFKIK	IIAKADTISKSELHKFKIKIMGELVSNGVQ	K	A	D	H	K	F	1	0	0	1	0	0	1	0	1	1	1	2	0	0	0	2	1	0	0	0	0	0	11	1	1227.6459	Q92599	Q92599	188	198	Sep.08	Septin-8	yes	yes	4	0.052748	39.878	340080	540910	568530	416230	485250
ADTLDPALLRPGR	FDQNVNVKVIMATNRADTLDPALLRPGRLD	NRADTLDPALLRPGRLDRKIEFPLPDRRQK	R	A	D	G	R	L	2	2	0	2	0	0	0	1	0	0	3	0	0	0	2	0	1	0	0	0	0	0	13	1	1393.7678	P43686	P43686	314	326	PSMC4	26S protease regulatory subunit 6B	yes	yes	3	2.75E-23	198.32	747010	797040	702000	815640	735730
ADTLDPALLRPGRLDR	FDQNVNVKVIMATNRADTLDPALLRPGRLD	DTLDPALLRPGRLDRKIEFPLPDRRQKRLI	R	A	D	D	R	K	2	3	0	3	0	0	0	1	0	0	4	0	0	0	2	0	1	0	0	0	0	0	16	2	1777.9799	P43686	P43686	314	329	PSMC4	26S protease regulatory subunit 6B	yes	yes	4	4.23E-10	160.48	4010100	4333600	4045000	4781600	4260800
ADTLESSLEDPLRSFVR	______________________________	TLESSLEDPLRSFVRVLEKRDGTVLRLQQY	M	A	D	V	R	V	1	2	0	2	0	0	2	0	0	0	3	0	0	1	1	3	1	0	0	1	0	0	17	1	1933.9745	Q9H867	Q9H867	2	18	VCPKMT	Protein-lysine methyltransferase METTL21D	yes	yes	2	4.67E-14	100.93	61021	77873	86469	81118	76753
ADTLTLEER	KRLSKVVNIVPVIAKADTLTLEERVHFKQR	VPVIAKADTLTLEERVHFKQRITADLLSNG	K	A	D	E	R	V	1	1	0	1	0	0	2	0	0	0	2	0	0	0	0	0	2	0	0	0	0	0	9	0	1046.5244	Q9UHD8	Q9UHD8	446	454	Sep.09	Septin-9	yes	yes	2	1.47E-06	178.27	820440	921750	718130	908910	772830
ADTLTLEERVHFK	KRLSKVVNIVPVIAKADTLTLEERVHFKQR	AKADTLTLEERVHFKQRITADLLSNGIDVY	K	A	D	F	K	Q	1	1	0	1	0	0	2	0	1	0	2	1	0	1	0	0	2	0	0	1	0	0	13	1	1557.8151	Q9UHD8	Q9UHD8	446	458	Sep.09	Septin-9	yes	yes	4	1.03E-18	188.09	603350	985540	1274200	882760	598880
ADTLTLK	KAIHNKVNIVPVIAKADTLTLKERERLKKR	NIVPVIAKADTLTLKERERLKKRILDEIEE	K	A	D	L	K	E	1	0	0	1	0	0	0	0	0	0	2	1	0	0	0	0	2	0	0	0	0	0	7	0	760.43307	Q15019	Q15019	184	190	Sep.02	Septin-2	yes	yes	2	0.00097776	154.01	22245000	30898000	25941000	28190000	23563000
ADTLTPEECQQFK	KRLHEKVNIIPLIAKADTLTPEECQQFKKQ	AKADTLTPEECQQFKKQIMKEIQEHKIKIY	K	A	D	F	K	K	1	0	0	1	1	2	2	0	0	0	1	1	0	1	1	0	2	0	0	0	0	0	13	0	1565.7032	Q16181	Q16181	196	208	Sep.07	Septin-7	yes	yes	2;3	2.09E-46	212.9	1265700	1582700	1514900	1713900	1362400
ADTLTPEECQQFKK	KRLHEKVNIIPLIAKADTLTPEECQQFKKQ	KADTLTPEECQQFKKQIMKEIQEHKIKIYE	K	A	D	K	K	Q	1	0	0	1	1	2	2	0	0	0	1	2	0	1	1	0	2	0	0	0	0	0	14	1	1693.7981	Q16181	Q16181	196	209	Sep.07	Septin-7	yes	yes	3	1.96E-20	180.11	456910	610620	587200	619240	504830
ADTNGIIK	VKSMTNLQIKEEKVKADTNGIIKTSTTAEK	IKEEKVKADTNGIIKTSTTAEKTDEEEKED	K	A	D	I	K	T	1	0	1	1	0	0	0	1	0	2	0	1	0	0	0	0	1	0	0	0	0	0	8	0	830.44978	Q9NUU7	Q9NUU7	32	39	DDX19A	ATP-dependent RNA helicase DDX19A	yes	yes	3	0.029205	68.224	192580	202030	130070	191190	131870
ADTNQLADK	SKPISNPSDNKELPKADTNQLADKGKLSPH	NKELPKADTNQLADKGKLSPHAFKTESGEE	K	A	D	D	K	G	2	0	1	2	0	1	0	0	0	0	1	1	0	0	0	0	1	0	0	0	0	0	9	0	974.46689	O43493	O43493	278	286	TGOLN2	Trans-Golgi network integral membrane protein 2	yes	yes	2	4.05E-07	189.18	1105900	1144200	887160	1400700	817780
ADTNRDRIDIANAR	EIDAQNPQIKRITDKADTNRDRIDIANARA	KADTNRDRIDIANARAKKLIDS________	K	A	D	A	R	A	3	3	2	3	0	0	0	0	0	2	0	0	0	0	0	0	1	0	0	0	0	0	14	2	1599.8077	O00161	O00161	191	204	SNAP23	Synaptosomal-associated protein 23	yes	yes	4	1.85E-06	106.52	1047800	1329200	965400	1192300	1008200
ADTPSLGEGPEK	AQLAHAVLAKLNAFKADTPSLGEGPEKTRS	AFKADTPSLGEGPEKTRSQLLIMDRAADPV	K	A	D	E	K	T	1	0	0	1	0	0	2	2	0	0	1	1	0	0	2	1	1	0	0	0	0	0	12	0	1199.567	Q15833	Q15833	214	225	STXBP2	Syntaxin-binding protein 2	yes	yes	2	1.87E-09	189.66	162500	214780	149410	201140	146200
ADTQDEWTPGTAVLTSPVLVPGCPSK	GLSWVVALPQVKQEKADTQDEWTPGTAVLT	AVLTSPVLVPGCPSKAVDPGLPSVKQEPPD	K	A	D	S	K	A	2	0	0	2	1	1	1	2	0	0	2	1	0	0	4	2	4	1	0	3	0	0	26	0	2725.3269	Q9UIS9	Q9UIS9	503	528	MBD1	Methyl-CpG-binding domain protein 1	yes	yes	3	7.33E-09	117.08	45188	50207	41711	35627	48341
ADTQTYQPYNK	DFIDDLADLSCLVYRADTQTYQPYNKDWIK	LVYRADTQTYQPYNKDWIKEKIYVLLRRQA	R	A	D	N	K	D	1	0	1	1	0	2	0	0	0	0	0	1	0	0	1	0	2	0	2	0	0	0	11	0	1327.6044	P84090	P84090	74	84	ERH	Enhancer of rudimentary homolog	yes	yes	2	6.68E-76	306.51	1431100	1518900	873480	1611400	1237200
ADTQYILPNDIGVSSLDCR	______________________________	YILPNDIGVSSLDCREAFRLLSPTERLYAY	M	A	D	C	R	E	1	1	1	3	1	1	0	1	0	2	2	0	0	0	1	2	1	0	1	1	0	0	19	0	2136.0157	Q9NY33	Q9NY33	2	20	DPP3	Dipeptidyl peptidase 3	yes	yes	3	1.83E-16	96.143	30965	32783	25949	38313	29798
ADTQYILPNDIGVSSLDCREAFR	______________________________	NDIGVSSLDCREAFRLLSPTERLYAYHLSR	M	A	D	F	R	L	2	2	1	3	1	1	1	1	0	2	2	0	0	1	1	2	1	0	1	1	0	0	23	1	2639.265	Q9NY33	Q9NY33	2	24	DPP3	Dipeptidyl peptidase 3	yes	yes	3	1.26E-42	172.81	172380	191880	352300	245180	329780
ADTSLNNCEGAAGSTSEK	SGSNSPTSDSASVQRADTSLNNCEGAAGST	SLNNCEGAAGSTSEKSRNVPVAALPVTQQM	R	A	D	E	K	S	3	0	2	1	1	0	2	2	0	0	1	1	0	0	0	3	2	0	0	0	0	0	18	0	1810.7639	O76080	O76080	69	86	ZFAND5	AN1-type zinc finger protein 5	yes	yes	3	9.1E-07	136.66	221530	177780	87404	76784	80063
ADTSQEICSPR	VDMALDQRFSRLPSKADTSQEICSPRLPIS	LPSKADTSQEICSPRLPISASHSSKTRSLV	K	A	D	P	R	L	1	1	0	1	1	1	1	0	0	1	0	0	0	0	1	2	1	0	0	0	0	0	11	0	1262.5561	P52948	P52948	1020	1030	NUP98	Nuclear pore complex protein Nup98-Nup96;Nuclear pore complex protein Nup98;Nuclear pore complex protein Nup96	yes	yes	2	8.12E-18	205.13	334500	379760	274150	410940	351500
ADTTTPTTSAITASR	PPTPPVVKKKGVKRKADTTTPTTSAITASR	ADTTTPTTSAITASRSESPPPLSDPKQAKV	K	A	D	S	R	S	3	1	0	1	0	0	0	0	0	1	0	0	0	0	1	2	6	0	0	0	0	0	15	0	1492.7369	Q15059	Q15059	246	260	BRD3	Bromodomain-containing protein 3	yes	yes	2	8.37E-29	206.69	114970	130810	75865	124100	96431
ADTVGLACEAINR	SLETIGPLMNGMKKRADTVGLACEAINRMF	KRADTVGLACEAINRMFQKEQSELVAQALK	R	A	D	N	R	M	3	1	1	1	1	0	1	1	0	1	1	0	0	0	0	0	1	0	0	1	0	0	13	0	1388.6718	O75165	O75165	2103	2115	DNAJC13	DnaJ homolog subfamily C member 13	yes	yes	2	7.15E-18	179.19	79123	105090	115360	103090	109590
ADTVSKTELQK	KNLDSKVNIIPVIAKADTVSKTELQKFKIK	VIAKADTVSKTELQKFKIKLMSELVSNGVQ	K	A	D	Q	K	F	1	0	0	1	0	1	1	0	0	0	1	2	0	0	0	1	2	0	0	1	0	0	11	1	1218.6456	Q9P0V9	Q9P0V9	210	220	Sep.10	Septin-10	yes	yes	3	0.00034371	107.17	4328200	7461200	7190100	6455400	6231800
ADVAFHFNPR	RFQVDLQNGSSMKPRADVAFHFNPRFKRAG	SMKPRADVAFHFNPRFKRAGCIVCNTLINE	R	A	D	P	R	F	2	1	1	1	0	0	0	0	1	0	0	0	0	2	1	0	0	0	0	1	0	0	10	0	1172.5727	O00214	O00214	60	69	LGALS8	Galectin-8	yes	yes	3	1.01E-05	128.03	0	0	0	0	0
ADVDISGPK	GFKAEGPEVDVNLPKADVDISGPKIDVTAP	DVNLPKADVDISGPKIDVTAPDVSIEEPEG	K	A	D	P	K	I	1	0	0	2	0	0	0	1	0	1	0	1	0	0	1	1	0	0	0	1	0	0	9	0	900.45526	Q09666	Q09666	776	784	AHNAK	Neuroblast differentiation-associated protein AHNAK	yes	no	3	0.00088235	99.802	157370	206670	171300	205250	137500
ADVDVQPYAFTTK	YPNVGKSSFINKVTRADVDVQPYAFTTKSL	TRADVDVQPYAFTTKSLFVGHMDYKYLRWQ	R	A	D	T	K	S	2	0	0	2	0	1	0	0	0	0	0	1	0	1	1	0	2	0	1	2	0	0	13	0	1453.7089	Q9BZE4	Q9BZE4	191	203	GTPBP4	Nucleolar GTP-binding protein 1	yes	yes	2;3	2.66E-17	184.34	1387400	1329100	767170	916260	1234100
ADVDVSGPK	GFKGEGPEVDVKLPKADVDVSGPKMDAEVP	DVKLPKADVDVSGPKMDAEVPDVNIEGPDA	K	A	D	P	K	M	1	0	0	2	0	0	0	1	0	0	0	1	0	0	1	1	0	0	0	2	0	0	9	0	886.43961	Q09666	Q09666	1409	1417	AHNAK	Neuroblast differentiation-associated protein AHNAK	yes	no	2	0.00046284	141.48	4602000	6592400	5447300	5672100	4306200
ADVDVSGPKMDAEVPDVNIEGPDAK	GFKGEGPEVDVKLPKADVDVSGPKMDAEVP	DAEVPDVNIEGPDAKLKGPKFKMPEMSIKP	K	A	D	A	K	L	3	0	1	5	0	0	2	2	0	1	0	2	1	0	3	1	0	0	0	4	0	0	25	1	2567.2061	Q09666	Q09666	1409	1433	AHNAK	Neuroblast differentiation-associated protein AHNAK	yes	yes	3	1.97E-13	138.93	80475	128850	130370	132090	90110
ADVDVSGPKVDVEGPDVNIEGPEGK	GFKAEGPEVDVNLPKADVDVSGPKVDVEGP	DVEGPDVNIEGPEGKLKGPKFKMPEMNIKA	K	A	D	G	K	L	1	0	1	4	0	0	3	4	0	1	0	2	0	0	3	1	0	0	0	5	0	0	25	1	2521.2184	Q09666	Q09666	2921	2945	AHNAK	Neuroblast differentiation-associated protein AHNAK	yes	yes	3;4	1.63E-36	204.18	277250	447520	329800	400950	208820
ADVEASPGNPPDRQNSK	ESLTGLDETTPTSTRADVEASPGNPPDRQN	VEASPGNPPDRQNSKLAKRLKPLKVRRIKS	R	A	D	S	K	L	2	1	2	2	0	1	1	1	0	0	0	1	0	0	3	2	0	0	0	1	0	0	17	1	1780.834	Q9NW97	Q9NW97	177	193	TMEM51	Transmembrane protein 51	yes	yes	3	0.00037531	86.455	71519	64046	49606	35198	59594
ADVEDGEETCALASHSGSSGSK	______________________________	ETCALASHSGSSGSKSGGDKMFSLKKWNAV	M	A	D	S	K	S	3	0	0	2	1	0	3	3	1	0	1	1	0	0	0	5	1	0	0	1	0	0	22	0	2192.9128	Q9UBF6	Q9UBF6	2	23	RNF7	RING-box protein 2	yes	yes	3	2.35E-52	196.99	273130	314450	283270	242460	190280
ADVEEEEIGGEAEVEPADKEH	IQDLVSEYQQFQDARADVEEEEIGGEAEVE	EIGGEAEVEPADKEH_______________	R	A	D	E	H	-	3	0	0	2	0	0	8	2	1	1	0	1	0	0	1	0	0	0	0	2	0	0	21	1	2280.987	CON__ENSEMBL:ENSBTAP00000025008	CON__ENSEMBL:ENSBTAP00000025008	516	536			yes	yes	3	5.25E-52	230.27	70418	126580	170620	221480	258690
ADVEEEFLALRK	TPTSTKQWPKRSLRKADVEEEFLALRKLTP	LRKADVEEEFLALRKLTPSAGKAMLTPKPA	K	A	D	R	K	L	2	1	0	1	0	0	3	0	0	0	2	1	0	1	0	0	0	0	0	1	0	0	12	1	1418.7405	P46013	P46013	1154	1165	MKI67	Antigen KI-67	yes	no	3	5.97E-10	155.86	1352000	1140300	505830	1034600	628610
ADVEGELLACR	TPTSTKQRPKRSIRKADVEGELLACRNLMP	SIRKADVEGELLACRNLMPSAGKAMHTPKP	K	A	D	C	R	N	2	1	0	1	1	0	2	1	0	0	2	0	0	0	0	0	0	0	0	1	0	0	11	0	1231.5867	P46013	P46013	1276	1286	MKI67	Antigen KI-67	yes	yes	2	0.00012806	121.93	689320	541510	443160	670470	612730
ADVFHAYLSLLK	PALISRFKEREENVKADVFHAYLSLLKQTR	NVKADVFHAYLSLLKQTRPVQSWLCDPDAM	K	A	D	L	K	Q	2	0	0	1	0	0	0	0	1	0	3	1	0	1	0	1	0	0	1	1	0	0	12	0	1375.75	Q86VP6	Q86VP6	392	403	CAND1	Cullin-associated NEDD8-dissociated protein 1	yes	yes	3	4.58E-13	152.14	1189700	1285900	1048100	1482700	1120400
ADVFNSK	LAFREGRVEQVPCSRADVFNSKQLTMVEKR	VEQVPCSRADVFNSKQLTMVEKRMLMKFLT	R	A	D	S	K	Q	1	0	1	1	0	0	0	0	0	0	0	1	0	1	0	1	0	0	0	1	0	0	7	0	779.38137	P24386;P26374	P24386	279	285	CHM;CHML	Rab proteins geranylgeranyltransferase component A 1;Rab proteins geranylgeranyltransferase component A 2	yes	no	2	0.029565	80.438	1326000	1466500	1474900	1743100	1505100
ADVFPGNDSTASQDVANR	______________________________	FPGNDSTASQDVANRFARKGALRQKNVHEV	M	A	D	N	R	F	3	1	2	3	0	1	0	1	0	0	0	0	0	1	1	2	1	0	0	2	0	0	18	0	1862.8395	P17252	P17252	2	19	PRKCA	Protein kinase C alpha type	yes	yes	2;3	3.78E-38	197.43	426220	458430	331290	386650	372950
ADVFPGNDSTASQDVANRFAR	______________________________	NDSTASQDVANRFARKGALRQKNVHEVKDH	M	A	D	A	R	K	4	2	2	3	0	1	0	1	0	0	0	0	0	2	1	2	1	0	0	2	0	0	21	1	2237.0461	P17252	P17252	2	22	PRKCA	Protein kinase C alpha type	yes	yes	2	4.9E-79	286.65	10650	13792	12664	12605	15076
ADVGDALETALEQLNR	CADGAPKCPLQGASRADVGDALETALEQLN	DVGDALETALEQLNRRYQPRLRFQKQRLLN	R	A	D	N	R	R	3	1	1	2	0	1	2	1	0	0	3	0	0	0	0	0	1	0	0	1	0	0	16	0	1713.8533	Q9P2E5	Q9P2E5	401	416	CHPF2	Chondroitin sulfate glucuronyltransferase	yes	yes	3	5.98E-28	194.55	32835	58201	43905	48889	45324
ADVGDALETALEQLNRR	CADGAPKCPLQGASRADVGDALETALEQLN	VGDALETALEQLNRRYQPRLRFQKQRLLNG	R	A	D	R	R	Y	3	2	1	2	0	1	2	1	0	0	3	0	0	0	0	0	1	0	0	1	0	0	17	1	1869.9545	Q9P2E5	Q9P2E5	401	417	CHPF2	Chondroitin sulfate glucuronyltransferase	yes	yes	3	2.38E-136	321.02	0	0	0	0	0
ADVIITSGGVSMGEK	NPDDLLNALNEGISRADVIITSGGVSMGEK	ADVIITSGGVSMGEKDYLKQVLDIDLHAQI	R	A	D	E	K	D	1	0	0	1	0	0	1	3	0	2	0	1	1	0	0	2	1	0	0	2	0	0	15	0	1462.7337	Q9NQX3	Q9NQX3	565	579	GPHN	Gephyrin;Molybdopterin adenylyltransferase;Molybdopterin molybdenumtransferase	yes	yes	3	0.0039997	83.54	378240	406660	374020	458740	390480
ADVIQATGDAICIFR	GVDPVEAFAQNVLSKADVIQATGDAICIFR	ADVIQATGDAICIFRELQCLTPRGRYDIRI	K	A	D	F	R	E	3	1	0	2	1	1	0	1	0	3	0	0	0	1	0	0	1	0	0	1	0	0	15	0	1648.8243	Q08945	Q08945	189	203	SSRP1	FACT complex subunit SSRP1	yes	yes	3	7.4E-14	168.5	1792600	2377800	1973700	2455600	1818300
ADVLDLHEAGGEDFAMDEDGDESIHK	______________________________	EDFAMDEDGDESIHKLKEKAKKRKGRGFGS	M	A	D	H	K	L	3	0	0	6	0	0	4	3	2	1	2	1	1	1	0	1	0	0	0	1	0	0	26	0	2814.1926	Q9Y5S9	Q9Y5S9	2	27	RBM8A	RNA-binding protein 8A	yes	yes	3;4	4.99E-83	188.72	961830	1050900	896180	1016800	683470
ADVLSEEAILK	HFMKAFQKIVVLFYKADVLSEEAILKWYKE	LFYKADVLSEEAILKWYKEAHVAKGKSVFL	K	A	D	L	K	W	2	0	0	1	0	0	2	0	0	1	2	1	0	0	0	1	0	0	0	1	0	0	11	0	1186.6445	Q9Y6E2	Q9Y6E2	370	380	BZW2	Basic leucine zipper and W2 domain-containing protein 2	yes	yes	3	0.00035669	108.7	554370	534880	478250	628140	417930
ADVLSSFLDEK	KEDTIVDGTSKCEEKADVLSSFLDEKTHEL	CEEKADVLSSFLDEKTHELLNNFACDVREK	K	A	D	E	K	T	1	0	0	2	0	0	1	0	0	0	2	1	0	1	0	2	0	0	0	1	0	0	11	0	1222.6081	Q9H0K6	Q9H0K6	122	132	PUS7L	Pseudouridylate synthase 7 homolog-like protein	yes	yes	3	9.74E-05	99.752	205250	156470	215350	273740	238360
ADVLSVLR	______________________________	______________________________	M	A	D	L	R	Q	1	1	0	1	0	0	0	0	0	0	2	0	0	0	0	1	0	0	0	2	0	0	8	0	871.51272	Q6P1J9	Q6P1J9	2	9	CDC73	Parafibromin	yes	yes	2	0.00015186	132.09	6542.6	0	4211.4	4827.3	2310.1
ADVMADRVPR	TCTVCQRPFPGEDIRADVMADRVPRCPVCT	GEDIRADVMADRVPRCPVCTGVVKPDIVFF	R	A	D	P	R	C	2	2	0	2	0	0	0	0	0	0	0	0	1	0	1	0	0	0	0	2	0	0	10	1	1128.571	Q9NTG7	Q9NTG7	270	279	SIRT3	NAD-dependent protein deacetylase sirtuin-3, mitochondrial	yes	yes	3	0.00022387	102.52	584270	781580	543500	819180	648290
ADVQHLEDDRHK	KEVHNLNQLLYSQRRADVQHLEDDRHKTEK	QRRADVQHLEDDRHKTEKIQKLREENDIAR	R	A	D	H	K	T	1	1	0	3	0	1	1	0	2	0	1	1	0	0	0	0	0	0	0	1	0	0	12	1	1461.6961	Q53EZ4	Q53EZ4	289	300	CEP55	Centrosomal protein of 55 kDa	yes	yes	5	8.92E-07	131.69	392630	279610	224160	364600	236340
ADVQHLEDDRHKTEK	KEVHNLNQLLYSQRRADVQHLEDDRHKTEK	ADVQHLEDDRHKTEKIQKLREENDIARGKL	R	A	D	E	K	I	1	1	0	3	0	1	2	0	2	0	1	2	0	0	0	0	1	0	0	1	0	0	15	2	1819.8813	Q53EZ4	Q53EZ4	289	303	CEP55	Centrosomal protein of 55 kDa	yes	yes	6	0.00082799	94.01	1081700	1133300	980620	1331700	992980
ADVQLFMDDDSYSHHSGLEYADPEK	______________________________	SYSHHSGLEYADPEKFADSDQDRDPHRLNS	K	A	D	E	K	F	2	0	0	5	0	1	2	1	2	0	2	1	1	1	1	3	0	0	2	1	0	0	25	0	2868.2185	P51636	P51636	8	32	CAV2	Caveolin-2	yes	yes	4	4.86E-05	98.073	185910	269480	381620	382850	341500
ADVQSIIGLQR	VGRMFKQFNKLTEDKADVQSIIGLQRFFET	TEDKADVQSIIGLQRFFETRMNEAFGDTKF	K	A	D	Q	R	F	1	1	0	1	0	2	0	1	0	2	1	0	0	0	0	1	0	0	0	1	0	0	11	0	1198.667	Q13263	Q13263	780	790	TRIM28	Transcription intermediary factor 1-beta	yes	yes	2	5.83E-14	208.6	5655200	4377300	1905400	2103300	1964600
ADVSFVLFFDCNNEICIER	NQDNLQGWNKTMDGKADVSFVLFFDCNNEI	FVLFFDCNNEICIERCLERGKSSGRSDDNR	K	A	D	E	R	C	1	1	2	2	2	0	2	0	0	2	1	0	0	3	0	1	0	0	0	2	0	0	19	0	2347.0613	P30085	P30085	112	130	CMPK1	UMP-CMP kinase	yes	yes	3	0.013321	69.256	24095	48436	41708	49196	29501
ADVSLPSMQGDLK	KSIEASVDVSAPKVEADVSLPSMQGDLKTT	VEADVSLPSMQGDLKTTDLSIQPPSADLEV	E	A	D	L	K	T	1	0	0	2	0	1	0	1	0	0	2	1	1	0	1	2	0	0	0	1	0	0	13	0	1359.6704	Q8IVF2	Q8IVF2	1195	1207	AHNAK2	Protein AHNAK2	yes	yes	3	2.24E-31	198.49	194860	233160	200620	248280	164050
ADVVESWIGEK	AKLDENSAFLQFNWKADVVESWIGEKENSL	FNWKADVVESWIGEKENSLKTDDYGRDLSS	K	A	D	E	K	E	1	0	0	1	0	0	2	1	0	1	0	1	0	0	0	1	0	1	0	2	0	0	11	0	1231.6085	Q13813	Q13813	1985	1995	SPTAN1	Spectrin alpha chain, non-erythrocytic 1	yes	yes	3	0.00028585	110.74	1010100	1168500	1111300	1255500	798510
ADVVVGK	______________________________	______________________________	M	A	D	G	K	D	1	0	0	1	0	0	0	1	0	0	0	1	0	0	0	0	0	0	0	3	0	0	7	0	686.39629	Q9NRG0	Q9NRG0	2	8	CHRAC1	Chromatin accessibility complex protein 1	no	no		1	NaN	0	0	0	0	0
ADVVVGKDKGGEQR	______________________________	MADVVVGKDKGGEQRLISLPLSRIRVIMKS	M	A	D	Q	R	L	1	1	0	2	0	1	1	3	0	0	0	2	0	0	0	0	0	0	0	3	0	0	14	2	1456.7634	Q9NRG0	Q9NRG0	2	15	CHRAC1	Chromatin accessibility complex protein 1	yes	yes	3	0.009031	44.196	114310	309520	339580	147350	129820
ADVVVSGPK	SLKGEGPEVDVNLPKADVVVSGPKVDIEAP	DVNLPKADVVVSGPKVDIEAPDVSLEGPEG	K	A	D	P	K	V	1	0	0	1	0	0	0	1	0	0	0	1	0	0	1	1	0	0	0	3	0	0	9	0	870.48108	Q09666	Q09666	1153	1161	AHNAK	Neuroblast differentiation-associated protein AHNAK	yes	no	2;3	0.0031637	84.213	610780	948220	775940	709710	554610
ADVWSLGITLIEMAEIEPPHHELNPMR	VVMCETSKDRPYDYKADVWSLGITLIEMAE	MAEIEPPHHELNPMRVLLKIAKSEPPTLAQ	K	A	D	M	R	V	2	1	1	1	0	0	4	1	2	3	3	0	2	0	3	1	1	1	0	1	0	0	27	0	3097.5365	Q9H2G2	Q9H2G2	216	242	SLK	STE20-like serine/threonine-protein kinase	yes	yes	4	1.98E-88	269.57	206280	234930	237610	294930	216980
ADWWTNTAHYNR	PTPIENMILRYVKAKADWWTNTAHYNRERI	KAKADWWTNTAHYNRERIRRGATVDKTVCK	K	A	D	N	R	E	2	1	2	1	0	0	0	0	1	0	0	0	0	0	0	0	2	2	1	0	0	0	12	0	1533.6749	Q6P2Q9	Q6P2Q9	747	758	PRPF8	Pre-mRNA-processing-splicing factor 8	yes	yes	3	1.44E-05	126.5	4010000	5777900	4955600	4962400	4292300
ADYEIASK	MDLGECLKVHDLALRADYEIASKEQDFFFE	VHDLALRADYEIASKEQDFFFELDAMDHLQ	R	A	D	S	K	E	2	0	0	1	0	0	1	0	0	1	0	1	0	0	0	1	0	0	1	0	0	0	8	0	895.42871	Q9NQ29;Q9Y383	Q9Y383	69	76	LUC7L;LUC7L2	Putative RNA-binding protein Luc7-like 1;Putative RNA-binding protein Luc7-like 2	no	no	2	0.0011023	129.72	1369000	1596500	1033500	1431800	1158800
ADYIPSHR	PVSSNLSIPGSDIMRADYIPSHRHSAIIVP	PGSDIMRADYIPSHRHSAIIVPSYRPTPDY	R	A	D	H	R	H	1	1	0	1	0	0	0	0	1	1	0	0	0	0	1	1	0	0	1	0	0	0	8	0	957.46683	Q15678	Q15678	423	430	PTPN14	Tyrosine-protein phosphatase non-receptor type 14	yes	yes	3	0.0051133	85.676	113720	167430	177990	152590	146180
ADYNLTR	LELALSITRAVRSLRADYNLTRIRPDCFLE	TRAVRSLRADYNLTRIRPDCFLEVADEATG	R	A	D	T	R	I	1	1	1	1	0	0	0	0	0	0	1	0	0	0	0	0	1	0	1	0	0	0	7	0	851.41373	P26640	P26640	1123	1129	VARS	Valine--tRNA ligase	yes	yes	2	0.010551	95.909	1875500	2425200	2522700	2334600	2008400
ADYSTVPPPSSGSAGGGGGGGGGGGVNDAFK	______________________________	GGGGGGGGGVNDAFKDALQRARQIAAKIGG	M	A	D	F	K	D	3	0	1	2	0	0	0	12	0	0	0	1	0	1	3	4	1	0	1	2	0	0	31	0	2636.1739	Q96AE4	Q96AE4	2	32	FUBP1	Far upstream element-binding protein 1	yes	yes	3	2.78E-30	141.84	305870	364630	272130	324820	263010
ADYSYSGTP	DSFYFVDDRLVMHNKADYSYSGTP______	LVMHNKADYSYSGTP_______________	K	A	D	T	P	-	1	0	0	1	0	0	0	1	0	0	0	0	0	0	1	2	1	0	2	0	0	0	9	0	959.38724	Q13432	Q13432	232	240	UNC119	Protein unc-119 homolog A	yes	yes	2	0.00084482	119.57	167830	177310	163790	162940	151720
ADYTSHLR	QAAAIILNIYCSRSKADYTSHLRSLVSGLI	IYCSRSKADYTSHLRSLVSGLIRLFNDSSP	K	A	D	L	R	S	1	1	0	1	0	0	0	0	1	0	1	0	0	0	0	1	1	0	1	0	0	0	8	0	961.46174	Q92616	Q92616	2184	2191	GCN1L1	Translational activator GCN1	yes	yes	3	4.22E-05	161.02	302910	288390	195860	297690	247610
AEAAAAAGGTGLGAGASYGSAADRDRDPDPDR	______________________________	YGSAADRDRDPDPDRAGRRLRVLSGHLLGR	M	A	E	D	R	A	10	3	0	5	0	0	1	6	0	0	1	0	0	0	2	2	1	0	1	0	0	0	32	2	2988.3558	O00116	O00116	2	33	AGPS	Alkyldihydroxyacetonephosphate synthase, peroxisomal	no	no		1	NaN	0	0	0	0	0
AEAAASALADADADLEERLK	PSTGGSLSVAAGGKKAEAAASALADADADL	SALADADADLEERLKNLRRD__________	K	A	E	L	K	N	8	1	0	3	0	0	3	0	0	0	3	1	0	0	0	1	0	0	0	0	0	0	20	1	2028.9964	O43633	O43633	198	217	CHMP2A	Charged multivesicular body protein 2a	yes	yes	3	5.29E-31	208.44	203080	364270	331130	248690	203160
AEAALEEESR	HNSPAYLAYINAKSRAEAALEEESRQRQSR	NAKSRAEAALEEESRQRQSRMEKGEPYMSI	R	A	E	S	R	Q	3	1	0	0	0	0	4	0	0	0	1	0	0	0	0	1	0	0	0	0	0	0	10	0	1103.5095	Q969G3	Q969G3	149	158	SMARCE1	SWI/SNF-related matrix-associated actin-dependent regulator of chromatin subfamily E member 1	yes	yes	2	0.0015503	121.5	363900	384660	308140	365680	364050
AEAARIEGEGSVLQAK	AVESTGTAKAEAESRAEAARIEGEGSVLQA	EAARIEGEGSVLQAKLKAQALAIETEAELQ	R	A	E	A	K	L	4	1	0	0	0	1	3	2	0	1	1	1	0	0	0	1	0	0	0	1	0	0	16	1	1627.8529	Q14764	Q14764	730	745	MVP	Major vault protein	yes	yes	4	0.0013326	90.754	107320	133620	94202	149860	172700
AEAAVESAVAGPQGR	PSGFAVLASCARAARAEAAVESAVAGPQGR	AEAAVESAVAGPQGREQDVSRILQALHECL	R	A	E	G	R	E	5	1	0	0	0	1	2	2	0	0	0	0	0	0	1	1	0	0	0	2	0	0	15	0	1411.7056	Q9UHJ6	Q9UHJ6	44	58	SHPK	Sedoheptulokinase	yes	yes	3	9.72E-14	128.95	93861	99592	123270	119920	101600
AEADAGGTAK	PGCCGSMMGQDAPWKAEADAGGTAKLPHQR	DAPWKAEADAGGTAKLPHQRLGCNAGVSPS	K	A	E	A	K	L	4	0	0	1	0	0	1	2	0	0	0	1	0	0	0	0	1	0	0	0	0	0	10	0	889.41412	Q13572	Q13572	374	383	ITPK1	Inositol-tetrakisphosphate 1-kinase	yes	yes	3	0.011771	78.932	318870	284230	220730	272580	186120
AEADAYIR	SASKHSPTEDEESAKAEADAYIREKRESVA	EDEESAKAEADAYIREKRESVASGDDRAEE	K	A	E	I	R	E	3	1	0	1	0	0	1	0	0	1	0	0	0	0	0	0	0	0	1	0	0	0	8	0	907.43995	P46821	P46821	980	987	MAP1B	Microtubule-associated protein 1B;MAP1B heavy chain;MAP1 light chain LC1	yes	yes	2	0.00094171	132.57	1163400	1088600	757190	1144700	744210
AEADCEK	HARNQVDVEIKRRQRAEADCEKLERQIQLI	VEIKRRQRAEADCEKLERQIQLIREMLMCD	R	A	E	E	K	L	2	0	0	1	1	0	2	0	0	0	0	1	0	0	0	0	0	0	0	0	0	0	7	0	821.32253	Q9H0H5	Q9H0H5	89	95	RACGAP1	Rac GTPase-activating protein 1	yes	yes	3	0.023057	71.342	178340	227370	141480	197480	193460
AEADEIFQELEK	RAEGLDCSYTVLFGKAEADEIFQELEKEVE	FGKAEADEIFQELEKEVEYFTGALARVQVF	K	A	E	E	K	E	2	0	0	1	0	1	4	0	0	1	1	1	0	1	0	0	0	0	0	0	0	0	12	0	1420.6722	Q6NS38	Q6NS38	76	87	ALKBH2	Alpha-ketoglutarate-dependent dioxygenase alkB homolog 2	yes	yes	3	0.005462	83.204	106280	632700	92747	87357	94806
AEADKNDK	EINPDHSIIETLRQKAEADKNDKSVKDLVI	IETLRQKAEADKNDKSVKDLVILLYETALL	K	A	E	D	K	S	2	0	1	2	0	0	1	0	0	0	0	2	0	0	0	0	0	0	0	0	0	0	8	1	889.41412	P08238;P07900;Q58FF7	P07900	650	657	HSP90AB1;HSP90AA1;HSP90AB3P	Heat shock protein HSP 90-beta;Heat shock protein HSP 90-alpha;Putative heat shock protein HSP 90-beta-3	no	no	3;4	0.010533	80.986	4223000	4271800	3272800	4220100	2357800
AEADPEK	DAQVPIILAVNKCDKAEADPEKVKKELLAY	LAVNKCDKAEADPEKVKKELLAYDVVCEDY	K	A	E	E	K	V	2	0	0	1	0	0	2	0	0	0	0	1	0	0	1	0	0	0	0	0	0	0	7	0	758.34465	P46199	P46199	293	299	MTIF2	Translation initiation factor IF-2, mitochondrial	yes	yes	2	0.027518	85.212	106400	103170	99024	143200	100310
AEADRIVFENPDPSDGFVLIPDLK	QSLSIQWVYNILDKKAEADRIVFENPDPSD	NPDPSDGFVLIPDLKWNQQQLDDLYLIAIC	K	A	E	L	K	W	2	1	1	4	0	0	2	1	0	2	2	1	0	2	3	1	0	0	0	2	0	0	24	1	2656.3384	Q96C86	Q96C86	184	207	DCPS	m7GpppX diphosphatase	yes	yes	4	2.65E-09	127.28	35652	59577	59149	69871	53921
AEAEAAREK	QRKRQAEVELASRVKAEAEAAREKQRALQA	LASRVKAEAEAAREKQRALQALEELRLQAE	K	A	E	E	K	Q	4	1	0	0	0	0	3	0	0	0	0	1	0	0	0	0	0	0	0	0	0	0	9	1	973.48287	Q15149	Q15149	1660	1668	PLEC	Plectin	yes	yes	3	0.013876	76.143	914230	1490700	1257600	1203400	915620
AEAEALYQTK	AEVRAQYEEIAQRSKAEAEALYQTKVQQLQ	AQRSKAEAEALYQTKVQQLQISVDQHGDNL	K	A	E	T	K	V	3	0	0	0	0	1	2	0	0	0	1	1	0	0	0	0	1	0	1	0	0	0	10	0	1122.5557	CON__P19013;P19013	CON__P19013	398	407	KRT4	Keratin, type II cytoskeletal 4	no	no	3	0.027484	67.726	80294	91790	95143	107390	83213
AEAEAQAEELSFPR	VGDLAQFMVQNGLSRAEAEAQAEELSFPRS	RAEAEAQAEELSFPRSVVEFLQGYIGVPHG	R	A	E	P	R	S	4	1	0	0	0	1	4	0	0	0	1	0	0	1	1	1	0	0	0	0	0	0	14	0	1546.7264	P11498	P11498	929	942	PC	Pyruvate carboxylase, mitochondrial	yes	yes	3	7.29E-05	121.48	1090400	1425200	1049200	1592000	1231900
AEAEAWYQTK	AEVKAQYEEMAKCSRAEAEAWYQTKFETLQ	AKCSRAEAEAWYQTKFETLQAQAGKHGDDL	R	A	E	T	K	F	3	0	0	0	0	1	2	0	0	0	0	1	0	0	0	0	1	1	1	0	0	0	10	0	1195.551	CON__P08729;CON__Q9DCV7;CON__Q3KNV1;P08729	CON__Q3KNV1	277	286	KRT7	Keratin, type II cytoskeletal 7	no	no	2	1.33E-06	177.78	167200	184880	126320	193440	133080
AEAEAWYQTKFETLQAQAGK	AEVKAQYEEMAKCSRAEAEAWYQTKFETLQ	WYQTKFETLQAQAGKHGDDLRNTRNEISEM	R	A	E	G	K	H	5	0	0	0	0	3	3	1	0	0	1	2	0	1	0	0	2	1	1	0	0	0	20	1	2269.1015	CON__P08729;CON__Q9DCV7;CON__Q3KNV1;P08729	CON__Q3KNV1	277	296	KRT7	Keratin, type II cytoskeletal 7	no	no	3	4.15E-50	226.44	4902300	7853700	6701700	6845000	6864500
AEAEAWYQTKFETLQAQAGKHGDDLR	AEVKAQYEEMAKCSRAEAEAWYQTKFETLQ	ETLQAQAGKHGDDLRNTRNEISEMNRAIQR	R	A	E	L	R	N	5	1	0	2	0	3	3	2	1	0	2	2	0	1	0	0	2	1	1	0	0	0	26	2	2962.4209	CON__P08729;CON__Q9DCV7;CON__Q3KNV1;P08729	CON__Q3KNV1	277	302	KRT7	Keratin, type II cytoskeletal 7	no	no	5	5.96E-37	202.74	3612100	7267800	6740100	6122000	6915700
AEAEESPGDPGTASPRPLFAGLSDISISQDIPVEGEITIPMR	______________________________	SQDIPVEGEITIPMRSRIREFDSSTLNESV	M	A	E	M	R	S	4	2	0	3	0	1	5	4	0	5	2	0	1	1	6	5	2	0	0	1	0	0	42	1	4349.1373	Q96EC8	Q96EC8	2	43	YIPF6	Protein YIPF6	yes	yes	3	1.16E-05	72.022	0	4914.5	7435.2	5568.3	9186.8
AEAEGESLESWLNK	______________________________	MAEAEGESLESWLNKATNPSNRQEDWEYII	M	A	E	N	K	A	2	0	1	0	0	0	4	1	0	0	2	1	0	0	0	2	0	1	0	0	0	0	14	0	1561.726	Q9NZ52	Q9NZ52	2	15	GGA3	ADP-ribosylation factor-binding protein GGA3	yes	yes	2	2.78E-52	202.2	101380	146120	131410	125280	97087
AEAEGVPTTPGPASGSTFR	______________________________	GVPTTPGPASGSTFRGRRDVSGSWERDQQV	M	A	E	F	R	G	3	1	0	0	0	0	2	3	0	0	0	0	0	1	3	2	3	0	0	1	0	0	19	0	1830.8748	Q86VR2	Q86VR2	2	20	FAM134C	Protein FAM134C	yes	yes	2	1.46E-29	136.6	28071	35077	32471	35775	31780
AEAEHDEHYYNAISVTTSYNLAR	GEAKKYFLASLDRAKAEAEHDEHYYNAISV	YYNAISVTTSYNLARLYEAMCEFHEAEKLY	K	A	E	A	R	L	4	1	2	1	0	0	3	0	2	1	1	0	0	0	0	2	2	0	3	1	0	0	23	0	2653.2045	Q6PD62	Q6PD62	483	505	CTR9	RNA polymerase-associated protein CTR9 homolog	yes	yes	4	7.19E-42	216.75	107990	133700	95625	97879	96592
AEAELLQQQK	LKEKMQAVQEATRLKAEAELLQQQKELAQE	ATRLKAEAELLQQQKELAQEQARRLQEDKE	K	A	E	Q	K	E	2	0	0	0	0	3	2	0	0	0	2	1	0	0	0	0	0	0	0	0	0	0	10	0	1156.6088	Q15149	Q15149	2464	2473	PLEC	Plectin	yes	yes	3	0.00074536	107.79	155580	207060	182890	205330	149920
AEAEQMAK	MRGEAEAFAIGARARAEAEQMAKKAEAFQL	AIGARARAEAEQMAKKAEAFQLYQEAAQLD	R	A	E	A	K	K	3	0	0	0	0	1	2	0	0	0	0	1	1	0	0	0	0	0	0	0	0	0	8	0	876.40112	O75955	O75955	333	340	FLOT1	Flotillin-1	yes	yes	2	0.0031686	121.05	0	0	0	0	0
AEAEQSVTCAHCR	GVQGLTISGYLRPARAEAEQSVTCAHCRKD	ARAEAEQSVTCAHCRKDTEESVCGATLLLR	R	A	E	C	R	K	3	1	0	0	2	1	2	0	1	0	0	0	0	0	0	1	1	0	0	1	0	0	13	0	1517.6351	O43149	O43149	708	720	ZZEF1	Zinc finger ZZ-type and EF-hand domain-containing protein 1	yes	yes	3	1.63E-148	322.81	69139	102590	91357	81368	84625
AEAERPEEQAEASGLK	PGTGGPEDVLQPVQRAEAERPEEQAEASGL	EAERPEEQAEASGLKKETDVVLKVDAQEAK	R	A	E	L	K	K	4	1	0	0	0	1	5	1	0	0	1	1	0	0	1	1	0	0	0	0	0	0	16	1	1713.817	Q02952	Q02952	1072	1087	AKAP12	A-kinase anchor protein 12	yes	yes	3	1.25E-39	171.98	0	0	0	0	0
AEAERPEEQAEASGLKK	PGTGGPEDVLQPVQRAEAERPEEQAEASGL	AERPEEQAEASGLKKETDVVLKVDAQEAKT	R	A	E	K	K	E	4	1	0	0	0	1	5	1	0	0	1	2	0	0	1	1	0	0	0	0	0	0	17	2	1841.9119	Q02952	Q02952	1072	1088	AKAP12	A-kinase anchor protein 12	yes	yes	4	3.61E-14	171.35	3792400	7468000	4782300	6279500	4184800
AEAESDALPDDTVIESEALPSDIAAEAR	ETRTEAGAETRSPGKAEAESDALPDDTVIE	IESEALPSDIAAEARAKTGGTVSDQALLFG	K	A	E	A	R	A	7	1	0	4	0	0	5	0	0	2	2	0	0	0	2	3	1	0	0	1	0	0	28	0	2884.3462	Q9GZR7	Q9GZR7	291	318	DDX24	ATP-dependent RNA helicase DDX24	yes	yes	3	2.24E-61	227.25	82570	86021	75737	55208	45174
AEAESLYQSKYEELQITAGR	AEVKAQYEDIAQKSKAEAESLYQSKYEELQ	LYQSKYEELQITAGRHGDSVRNSKIEISEL	K	A	E	G	R	H	3	1	0	0	0	2	4	1	0	1	2	1	0	0	0	2	1	0	2	0	0	0	20	1	2285.1176	P04264;CON__P04264	P04264	367	386	KRT1	Keratin, type II cytoskeletal 1	yes	no	3	1.09E-50	236.29	245600	318550	182300	602790	270670
AEAESMYQIK	AEVKAQYEDIANRSRAEAESMYQIKYEELQ	ANRSRAEAESMYQIKYEELQSLAGKHGDDL	R	A	E	I	K	Y	2	0	0	0	0	1	2	0	0	1	0	1	1	0	0	1	0	0	1	0	0	0	10	0	1168.5434	CON__P05787;P05787;CON__H-INV:HIT000292931;CON__Q9H552	CON__P05787	276	285	KRT8	Keratin, type II cytoskeletal 8	yes	no	2;3	4.66E-15	214.05	2628300	3053500	2717600	3732000	2275600
AEAESMYQIKYEELQSLAGK	AEVKAQYEDIANRSRAEAESMYQIKYEELQ	MYQIKYEELQSLAGKHGDDLRRTKTEISEM	R	A	E	G	K	H	3	0	0	0	0	2	4	1	0	1	2	2	1	0	0	2	0	0	2	0	0	0	20	1	2287.1042	CON__P05787;P05787;CON__H-INV:HIT000292931	CON__P05787	276	295	KRT8	Keratin, type II cytoskeletal 8	yes	no	3;4	2.06E-39	220.04	1412900	2141300	2136900	2815400	1816200
AEAESRAEAARIEGEGSVLQAK	LEALSMAVESTGTAKAEAESRAEAARIEGE	EAARIEGEGSVLQAKLKAQALAIETEAELQ	K	A	E	A	K	L	6	2	0	0	0	1	5	2	0	1	1	1	0	0	0	2	0	0	0	1	0	0	22	2	2271.1455	Q14764	Q14764	724	745	MVP	Major vault protein	yes	yes	4	5.55E-19	175.77	708900	1109800	1452100	1427200	1103200
AEAESWYR	AEIKAQYDDIVTRSRAEAESWYRSKCEEMK	DIVTRSRAEAESWYRSKCEEMKATVIRHGE	R	A	E	Y	R	S	2	1	0	0	0	0	2	0	0	0	0	0	0	0	0	1	0	1	1	0	0	0	8	0	1010.4458	CON__Q14533;Q14533;CON__O43790;O43790;CON__Q6NT21;CON__P78385;P78385;A6NCN2;CON__P78386;P78386;CON__Q61726	CON__Q14533	291	298	KRT81;KRT86;KRT83;KRT87P;KRT85	Keratin, type II cuticular Hb1;Keratin, type II cuticular Hb6;Keratin, type II cuticular Hb3;Putative keratin-87 protein;Keratin, type II cuticular Hb5	yes	no	2	3.86E-05	207.6	6133900	8247700	2952400	2435900	1611400
AEAETLPSLSITK	IHELFVPENKLDHVRAEAETLPSLSITKLD	VRAEAETLPSLSITKLDLQWVQVLSEGWAT	R	A	E	T	K	L	2	0	0	0	0	0	2	0	0	1	2	1	0	0	1	2	2	0	0	0	0	0	13	0	1358.7293	O95340	O95340	239	251	PAPSS2	Bifunctional 3-phosphoadenosine 5-phosphosulfate synthase 2;Sulfate adenylyltransferase;Adenylyl-sulfate kinase	yes	yes	3	0.00022415	110.29	432730	356100	280420	407270	407490
AEAFVNTWSSMGQETVEK	ALQQQLENIHLRQDKAEAFVNTWSSMGQET	FVNTWSSMGQETVEKFRQRILAPCKLETVG	K	A	E	E	K	F	2	0	1	0	0	1	3	1	0	0	0	1	1	1	0	2	2	1	0	2	0	0	18	0	2012.915	Q9Y6G5	Q9Y6G5	106	123	COMMD10	COMM domain-containing protein 10	yes	yes	3	0.00021595	101.67	119280	138390	108560	122060	108240
AEAGAGLSETVTETTVTVTTEPENR	______________________________	VTETTVTVTTEPENRSLTIKLRKRKPEKKV	M	A	E	N	R	S	3	1	1	0	0	0	5	2	0	0	1	0	0	0	1	1	7	0	0	3	0	0	25	0	2562.2297	O60927	O60927	2	26	PPP1R11	Protein phosphatase 1 regulatory subunit 11	yes	yes	3	1.99E-25	95.819	0	0	0	0	0
AEAGAGSATEFQFR	DTYRRSAVPPGADKKAEAGAGSATEFQFRG	KAEAGAGSATEFQFRGGFGRGRGQPPQ___	K	A	E	F	R	G	4	1	0	0	0	1	2	2	0	0	0	0	0	2	0	1	1	0	0	0	0	0	14	0	1440.6634	P46783;Q9NQ39	P46783	140	153	RPS10;RPS10P5	40S ribosomal protein S10;Putative 40S ribosomal protein S10-like	yes	no	2	4.65E-74	293.62	1556200	1498200	1097200	1164100	1075200
AEAGDNLGALVR	TVVTGIEMFHKSLERAEAGDNLGALVRGLK	LERAEAGDNLGALVRGLKREDLRRGLVMVK	R	A	E	V	R	G	3	1	1	1	0	0	1	2	0	0	2	0	0	0	0	0	0	0	0	1	0	0	12	0	1184.6149	P49411	P49411	316	327	TUFM	Elongation factor Tu, mitochondrial	yes	yes	2	5.25E-45	259.08	5332400	6024400	5061600	6724200	6584100
AEAGEAGQATAEAECHR	GSEPTQRDAGSRDEKAEAGEAGQATAEAEC	AGEAGQATAEAECHRTRETLPPFPTRLLEL	K	A	E	H	R	T	6	1	0	0	1	1	4	2	1	0	0	0	0	0	0	0	1	0	0	0	0	0	17	0	1756.7435	O95671	O95671	260	276	ASMTL	N-acetylserotonin O-methyltransferase-like protein	yes	yes	3	1.22E-62	246.75	95234	104970	108660	129500	101580
AEAGGGWEGSASYK	KQPVFGANYIKGTVKAEAGGGWEGSASYKL	KAEAGGGWEGSASYKLTFTAGGAIEFGQRM	K	A	E	Y	K	L	3	0	0	0	0	0	2	4	0	0	0	1	0	0	0	2	0	1	1	0	0	0	14	0	1368.5946	Q969T9	Q969T9	98	111	WBP2	WW domain-binding protein 2	yes	yes	3	1.41E-09	157.56	283800	201590	106280	171840	137270
AEAGPEGVAPAPEGEK	KENGDKSEAQKPSEKAEAGPEGVAPAPEGE	EAGPEGVAPAPEGEKKQKPARKRRMVEEIG	K	A	E	E	K	K	4	0	0	0	0	0	4	3	0	0	0	1	0	0	3	0	0	0	0	1	0	0	16	0	1507.7155	Q9Y4L1	Q9Y4L1	670	685	HYOU1	Hypoxia up-regulated protein 1	yes	yes	3	6E-05	123.72	185680	187960	188550	254750	233780
AEAGPEGVAPAPEGEKK	KENGDKSEAQKPSEKAEAGPEGVAPAPEGE	AGPEGVAPAPEGEKKQKPARKRRMVEEIGV	K	A	E	K	K	Q	4	0	0	0	0	0	4	3	0	0	0	2	0	0	3	0	0	0	0	1	0	0	17	1	1635.8104	Q9Y4L1	Q9Y4L1	670	686	HYOU1	Hypoxia up-regulated protein 1	yes	yes	3	9.2E-07	140.02	195470	307590	346580	438200	281870
AEAGPQAPPPPGTPSRHEK	______________________________	PQAPPPPGTPSRHEKSLGLLTTKFVSLLQE	M	A	E	E	K	S	3	1	0	0	0	1	2	2	1	0	0	1	0	0	6	1	1	0	0	0	0	0	19	1	1922.9599	Q16254	Q16254	2	20	E2F4	Transcription factor E2F4	yes	yes	3	0.0007568	46.362	42991	52983	35303	30567	30504
AEAGVPAEFSIWTR	GGAHKVRAGGPGLERAEAGVPAEFSIWTRE	RAEAGVPAEFSIWTREAGAGGLAIAVEGPS	R	A	E	T	R	E	3	1	0	0	0	0	2	1	0	1	0	0	0	1	1	1	1	1	0	1	0	0	14	0	1532.7623	P21333	P21333	2251	2264	FLNA	Filamin-A	yes	yes	2;3	8.31E-27	233.32	1346600	2481800	1517000	1682800	1615800
AEAIVYK	GMAFSKSEGKRKTAKAEAIVYKHGSGRIKV	EGKRKTAKAEAIVYKHGSGRIKVNGIDYQL	K	A	E	Y	K	H	2	0	0	0	0	0	1	0	0	1	0	1	0	0	0	0	0	0	1	1	0	0	7	0	792.43815	P82933	P82933	281	287	MRPS9	28S ribosomal protein S9, mitochondrial	yes	yes	3	0.030777	67.757	0	0	0	0	0
AEALEDLVGFK	NLPGSKRQPQTPKEKAEALEDLVGFKELFQ	PKEKAEALEDLVGFKELFQTPGHTEESMTD	K	A	E	F	K	E	2	0	0	1	0	0	2	1	0	0	2	1	0	1	0	0	0	0	0	1	0	0	11	0	1190.6183	P46013	P46013	2431	2441	MKI67	Antigen KI-67	yes	yes	3	0.0032259	77.64	155240	148270	71094	118170	95155
AEALMRELDEEGSDPPLPGR	LEGLQGRARELTVQKAEALMRELDEEGSDP	RELDEEGSDPPLPGRAQRIRQVLQLLS___	K	A	E	G	R	A	2	2	0	2	0	0	4	2	0	0	3	0	1	0	3	1	0	0	0	0	0	0	20	1	2181.0372	Q9BRJ6	Q9BRJ6	163	182	C7orf50	Uncharacterized protein C7orf50	yes	yes	3	0.00049657	70.072	147170	177830	139090	200680	151000
AEALPLQR	LQPEDKRLLLVGAPRAEALPLQRANRTGGL	LLVGAPRAEALPLQRANRTGGLYSCDITAR	R	A	E	Q	R	A	2	1	0	0	0	1	1	0	0	0	2	0	0	0	1	0	0	0	0	0	0	0	8	0	896.50797	P23229	P23229	69	76	ITGA6	Integrin alpha-6;Integrin alpha-6 heavy chain;Integrin alpha-6 light chain;Processed integrin alpha-6	yes	yes	2;3	0.0019243	130.04	1268000	1654900	1704100	2127700	2077200
AEALTEPLNA	KRQESQLRKPENTTRAEALTEPLNA_____	ENTTRAEALTEPLNA_______________	R	A	E	N	A	-	3	0	1	0	0	0	2	0	0	0	2	0	0	0	1	0	1	0	0	0	0	0	10	0	1027.5186	Q9NX76	Q9NX76	174	183	CMTM6	CKLF-like MARVEL transmembrane domain-containing protein 6	yes	yes	2	2.06E-08	165.52	551470	738170	673530	809910	796070
AEAPEDAPGVQELYTHWLQGTDSECAGR	RELLQHVERLYGMVRAEAPEDAPGVQELYT	YTHWLQGTDSECAGRLLHTQYHAVEKASTG	R	A	E	G	R	L	4	1	0	2	1	2	4	3	1	0	2	0	0	0	2	1	2	1	1	1	0	0	28	0	3086.3676	Q9H6Q4	Q9H6Q4	429	456	NARFL	Cytosolic Fe-S cluster assembly factor NARFL	yes	yes	3	6.5E-74	247.5	214170	243610	176790	217220	234810
AEAPLAGDPR	EAPPRRSADRREDEKAEAPLAGDPRLRGRQ	REDEKAEAPLAGDPRLRGRQPGAPGGPQPP	K	A	E	P	R	L	3	1	0	1	0	0	1	1	0	0	1	0	0	0	2	0	0	0	0	0	0	0	10	0	995.50361	Q9BX95	Q9BX95	45	54	SGPP1	Sphingosine-1-phosphate phosphatase 1	yes	yes	2	0.0014742	122.52	732750	781620	575810	971050	736500
AEAPLPSPK	YFPDVEFDIKSPKFKAEAPLPSPKLEGELQ	KSPKFKAEAPLPSPKLEGELQAPDLELSLP	K	A	E	P	K	L	2	0	0	0	0	0	1	0	0	0	1	1	0	0	3	1	0	0	0	0	0	0	9	0	908.49673	Q09666	Q09666	5104	5112	AHNAK	Neuroblast differentiation-associated protein AHNAK	yes	yes	2	0.00073934	133.57	331000	449080	348720	486140	319050
AEAQGSTTLLVSYR	RLPPGSEHCSGIRVKAEAQGSTTLLVSYRH	KAEAQGSTTLLVSYRHGHVHLSAKITIAAY	K	A	E	Y	R	H	2	1	0	0	0	1	1	1	0	0	2	0	0	0	0	2	2	0	1	1	0	0	14	0	1494.7678	Q8TEM1	Q8TEM1	612	625	NUP210	Nuclear pore membrane glycoprotein 210	yes	yes	2	8.54E-06	131.35	73234	148420	88555	113050	86973
AEAQIAAK	RDDNGKPYVLPSVRKAEAQIAAKNLDKEYL	VLPSVRKAEAQIAAKNLDKEYLPIGGLAEF	K	A	E	A	K	N	4	0	0	0	0	1	1	0	0	1	0	1	0	0	0	0	0	0	0	0	0	0	8	0	800.43922	P00505	P00505	83	90	GOT2	Aspartate aminotransferase, mitochondrial	yes	yes	3	0.0043927	84.743	939950	921030	653610	1040100	701830
AEAQQVEALPGPSLDQWHR	KKKKRKKLKKKGKEKAEAQQVEALPGPSLD	QVEALPGPSLDQWHRSAGEEEDGPVLTDEQ	K	A	E	H	R	S	3	1	0	1	0	3	2	1	1	0	2	0	0	0	2	1	0	1	0	1	0	0	19	0	2131.0447	Q66PJ3	Q66PJ3	313	331	ARL6IP4	ADP-ribosylation factor-like protein 6-interacting protein 4	yes	yes	3	1.06E-49	174.19	659300	786740	627620	481350	602220
AEASGGLGGLTR	RELPLRLADFGALHRAEASGGLGGLTRLRC	LHRAEASGGLGGLTRLRCFQQDDAHIFCTT	R	A	E	T	R	L	2	1	0	0	0	0	1	4	0	0	2	0	0	0	0	1	1	0	0	0	0	0	12	0	1087.5622	Q9BW92	Q9BW92	439	450	TARS2	Threonine--tRNA ligase, mitochondrial	yes	yes	2	1.23E-09	157.28	580890	573280	412980	554230	614960
AEASSANLGSGCEEK	______________________________	AEASSANLGSGCEEKRHEGSSSESVPPGTT	M	A	E	E	K	R	3	0	1	0	1	0	3	2	0	0	1	1	0	0	0	3	0	0	0	0	0	0	15	0	1508.6413	Q6P1K2	Q6P1K2	2	16	PMF1	Polyamine-modulated factor 1	yes	yes	2	7.6E-82	174.4	229330	276560	171830	209340	161530
AEASSGDHPTDTEMK	ANMFERLAEEENKAKAEASSGDHPTDTEMK	AEASSGDHPTDTEMKEEQKSNTAGSQSQVE	K	A	E	M	K	E	2	0	0	2	0	0	2	1	1	0	0	1	1	0	1	2	2	0	0	0	0	0	15	0	1574.6519	Q02790	Q02790	427	441	FKBP4	Peptidyl-prolyl cis-trans isomerase FKBP4;Peptidyl-prolyl cis-trans isomerase FKBP4, N-terminally processed	yes	yes	3	0.029467	61.409	11334	15929	12197	16450	11337
AEASSGDHPTDTEMKEEQK	ANMFERLAEEENKAKAEASSGDHPTDTEMK	SGDHPTDTEMKEEQKSNTAGSQSQVETEA_	K	A	E	Q	K	S	2	0	0	2	0	1	4	1	1	0	0	2	1	0	1	2	2	0	0	0	0	0	19	1	2088.8906	Q02790	Q02790	427	445	FKBP4	Peptidyl-prolyl cis-trans isomerase FKBP4;Peptidyl-prolyl cis-trans isomerase FKBP4, N-terminally processed	yes	yes	4;5	2.96E-77	265.54	2749800	2459000	2275800	3211000	1855900
[truncated: 60,787 more rows]
[truncated: 24 more columns]
